# Supplementary material for: AF driver detection in pulmonary vein area by electropcardiographic imaging: Relation with a favorable outcome of pulmonary vein isolation
Source: Front Physiol. 2023 Jan 30;14:1057700. doi: 10.3389/fphys.2023.1057700 (PMC9922892; doi:10.3389/fphys.2023.1057700)
Supplement: Supplementary file 4 [file DataSheet2.ZIP]

Archive with 31 entries (27 files):
- SimulationCode/CarlosF_22_03_09_AblationSmallRoofConstant/
- SimulationCode/CarlosF_22_03_09_AblationSmallRoofConstant/Aur_cond.txt
- SimulationCode/CarlosF_22_03_09_AblationSmallRoofConstant/Aur_init.txt
- SimulationCode/CarlosF_22_03_09_AblationSmallRoofConstant/Aur_remod1.txt
- SimulationCode/CarlosF_22_03_09_AblationSmallRoofConstant/Aur_S1.txt
- SimulationCode/CarlosF_22_03_09_AblationSmallRoofConstant/Aur_vec.txt
- SimulationCode/CarlosF_22_03_09_AblationSmallRoofConstant/Aur_vels1.txt
- SimulationCode/CarlosF_22_03_09_AblationSmallRoofConstant/Aur_vels2.txt
- SimulationCode/CarlosF_22_03_09_AblationSmallRoofConstant/cuPrintf.cu
- SimulationCode/CarlosF_22_03_09_AblationSmallRoofConstant/cuPrintf.cuh
- SimulationCode/CarlosF_22_03_09_AblationSmallRoofConstant/inc/
- SimulationCode/CarlosF_22_03_09_AblationSmallRoofConstant/inc/gat_expl.h
- SimulationCode/CarlosF_22_03_09_AblationSmallRoofConstant/inc/Nconst_chol_la_fl.h
- SimulationCode/CarlosF_22_03_09_AblationSmallRoofConstant/inc/Nhumatr_impl.h
- SimulationCode/CarlosF_22_03_09_AblationSmallRoofConstant/inc/vecinos.h
- SimulationCode/CarlosF_22_03_09_AblationSmallRoofConstant/kernel.cu
- SimulationCode/CarlosF_22_03_15_AblationOriginal_2StimAtriaSplit/
- SimulationCode/CarlosF_22_03_15_AblationOriginal_2StimAtriaSplit/Aur_cond.txt
- SimulationCode/CarlosF_22_03_15_AblationOriginal_2StimAtriaSplit/Aur_init.txt
- SimulationCode/CarlosF_22_03_15_AblationOriginal_2StimAtriaSplit/Aur_remod1.txt
- SimulationCode/CarlosF_22_03_15_AblationOriginal_2StimAtriaSplit/Aur_S1.txt
- SimulationCode/CarlosF_22_03_15_AblationOriginal_2StimAtriaSplit/Aur_vec.txt
- SimulationCode/CarlosF_22_03_15_AblationOriginal_2StimAtriaSplit/Aur_vels1.txt
- SimulationCode/CarlosF_22_03_15_AblationOriginal_2StimAtriaSplit/Aur_vels2.txt
- SimulationCode/CarlosF_22_03_15_AblationOriginal_2StimAtriaSplit/inc/
- SimulationCode/CarlosF_22_03_15_AblationOriginal_2StimAtriaSplit/inc/gat_expl.h
- SimulationCode/CarlosF_22_03_15_AblationOriginal_2StimAtriaSplit/inc/Nconst_chol_la_fl.h
- SimulationCode/CarlosF_22_03_15_AblationOriginal_2StimAtriaSplit/inc/Nhumatr_impl.h
- SimulationCode/CarlosF_22_03_15_AblationOriginal_2StimAtriaSplit/inc/vecinos.h
- SimulationCode/CarlosF_22_03_15_AblationOriginal_2StimAtriaSplit/kernel.cu
- SimulationCode/CodeSimulations.rtf
