# Supplementary material for: AF driver detection in pulmonary vein area by electropcardiographic imaging: Relation with a favorable outcome of pulmonary vein isolation
Source: Front Physiol. 2023 Jan 30;14:1057700. doi: 10.3389/fphys.2023.1057700 (PMC9922892; doi:10.3389/fphys.2023.1057700)
Supplement: Supplementary file 4 [file DataSheet2.ZIP › SimulationCode/CarlosF_22_03_09_AblationSmallRoofConstant/Aur_cond.txt]

10  10  10  11  12  13  10  11  10   0   0   0   0   0   0
10  10  10  10  10  10  10  10  10  10  10  10   0   0   0
10  10  10  10  10  10  10  10   0   0   0   0   0   0   0
10  10  11  10  11  10  10  10  10  10  10   0   0   0   0
10  10  10  10  10  10  10  10   0   0   0   0   0   0   0
10  10  10  10  10  10  10  10  10  10  10  10  10  10  10
15  10  10  10  10  10  10  10  10  10  10  10  10  10  10
10  10  10  10  13  10  10  10  10  10   0   0   0   0   0
10  10  10  10  10  10  10  10  10  10  10  10   0   0   0
10  10  16  10  18  16  10  10  10   0   0   0   0   0   0
10  10  10  10  10  10  13  10  10  10   0   0   0   0   0
14  10  10  10  10  10  10  12  11  10  10  10   0   0   0
10  10  10  10  10  10  11  10  10  10  10   0   0   0   0
10  10  10  10  10  10  10  10  10  10  10  10  10  10  10
10  10  10  10  10  10  10  10  10  10  10  10  10   0   0
10  10  11  10  11  10  11  10  10  10  10   0   0   0   0
10  10  10  10  10  10  10  10  10  10  10   0   0   0   0
10  10  10  10  10  10  10  10  10  10  10  10  10  10  10
10  10  10  10  10  10  10  14  10  12  11  10   0   0   0
10  10  10  10  10  10  10  10  11  10   0   0   0   0   0
10  10  10  10  10  11  10  10  10  10  10  10  10  10  10
10  22  12  10  10  10  10   0   0   0   0   0   0   0   0
10  10  10  10  10  10  10  10  10  10  10  11  10  10  10
10  10  10  10  10  11  10  10  10   0   0   0   0   0   0
10  10  10  10  10  10  10  10  10  10  10  10  10  10  10
14  10  10  13  10  10  17  10  10  10  16  10  10   0   0
10  10  10  10  10  10  10  10  10  10  10  10  10  10  10
13  10  12  10  10  10  13  10  10  10  10  10   0   0   0
10  10  10  10  10  10  10  10  10  10  10  10  10  10  10
10  10  10  10  10  10  10  10  12  11  10  10  10  10   0
10  10  10  13  10  10  10  10  10  10  18  20  17  10  10
10  10  10  10  10  10  10  10  10  10  10  10  10  10  10
10  10  10  10  10  14  10  10  10  10   0   0   0   0   0
10  10  10  10  10  10  10  10  10  10  10  10  10  10   0
10  10  10  10  10  10  10  10   0   0   0   0   0   0   0
10  10  10  10  10  10  10  10  10  10  10  10   0   0   0
10  10  10  10  10  10  10  10  10  10  10  10   0   0   0
11  10  10  10  10  10  10  10  10  10  10  10  10   0   0
10  10  10  10  10  11  10  10  10  10  10  10   0   0   0
12  10  10  10  11  10  10  10  10  10   0   0   0   0   0
10  10  10  10  10  10  10  10  10  10  10  10  10   0   0
10  10  10  10  10  10  10  10  10  10  10  10  10  10  10
10  10  10  10  10  10  10  10  10  10  12  10  10   0   0
10  10  10  10  10  10  10  10   0   0   0   0   0   0   0
10  10  10  10  10  10  10  10  10  10  10  11   0   0   0
10  10  10  10  10  11  10  10  10  10  10  10  10   0   0
10  10  10  10  10  10  10  12  12  10  10  10  10  10  10
10  10  10  10  10  10  12  10  10  10  10  10  10  10  10
10  10  10  10  10  10  10  10  12  10  10  10  10   0   0
10  10  10  10  10  10  10  10  15  10  10  10   0   0   0
10  10  10  10  10  10  10  10  10  10  10  10  10  10   0
10  10  10  10  10  10  10  10  10  10  10  10  10  10  10
10  10  10  10  10  10  10  10  10  10  10  10  10  10  10
10  10  10  10  10  10  10  10  10  10  10   0   0   0   0
10  12  10  10  13  10  10  14  10   0   0   0   0   0   0
11  10  10  17  10  20  10  10   0   0   0   0   0   0   0
10  10  10  10  10  10  10  10  10  10  10  10  10  10  10
10  10  10  10  10  10  10  10  10  10  10  10  10   0   0
10  10  10  10  10  10  10  10  12  10  10  10  12  10  10
10  10  10  10  10  10  10  10  10  10  10  10  10  10   0
11  11  10  10  10  10  10  10  10  10   0   0   0   0   0
10  10  10  10  10  10  10  10  10  10  10  10   0   0   0
10  10  10  10  10  10  10  10  10  10  10   0   0   0   0
10  10  12  10  10  10  10  10  10  10  10  10  10  10   0
10  10  10  10  10  10  10  10  10  10  10  10  10  10  10
10  10  10  10  10  10  10   0   0   0   0   0   0   0   0
10  10  10  10  10  10  10  10  10  10  10  10  10  10  10
10  10  10  10  10  10  10  10  10  10  10  10  10  10  10
10  10  10  10  10  10  10  10  10  10   0   0   0   0   0
10  10  10  10  10  10  10  10  10   0   0   0   0   0   0
10  10  10  10  10  10  10  10  10  10  11  10  10  10  10
10  10  10  10  10  10  10  10  10  10  10  10   0   0   0
10  10  10  10  10  10  10  10  10   0   0   0   0   0   0
10  10  10  10  10  10  10  10  10  10  10  10  10  10  10
10  10  10  10  10  10  10  10  10  10  10  10  10  10  10
10  11  10  10  10  13  12  10  10  10   0   0   0   0   0
10  10  10  10  11  10  10  10  10  10  10   0   0   0   0
10  10  10  10  10  10  10  10  10  10  10  10  10  12  10
10  14  10  10  10  16  10  16  10   0   0   0   0   0   0
10  10  10  10  10  10  10  10  10  10  10  10   0   0   0
10  10  10  10  10  10  10  10  10  10  10  10  10   0   0
10  10  10  10  10  10  11  10  10  10   0   0   0   0   0
10  10  10  10  10  12  10  11  10  10  10  10  10  10  10
10  10  10  10  10  10  10  10  10  10  10  10  10  10  10
10  10  10  10  10  10  12  10  10  12  10  10  10  10  10
16  10  10  10  10  10  10  10  12   0   0   0   0   0   0
10  10  10  11  10  10  10  10  14  10   0   0   0   0   0
14  10  10  10  10  10  11  14  10   0   0   0   0   0   0
10  10  10  10  10  10  10  11  11   0   0   0   0   0   0
10  10  10  10  10  10  10  10  10  10  10  10  10  10  10
10  10  10  10  10  10  11  10  13  10  10  10  10  10   0
10  10  14  10  10  11  10  11  12   0   0   0   0   0   0
10  10  10  10  15  10  10  10  10  10  10  10   0   0   0
10  10  10  10  10  10  12  10  10  10  10  10  10   0   0
10  16  13  10  13  10  10   0   0   0   0   0   0   0   0
10  10  10  10  10  10  12  10  10  10   0   0   0   0   0
10  10  10  10  10  10  10  10  10  10  10  10  10  10  10
10  12  10  10  13  10  10  10  11  10  10  10  10   0   0
10  10  12  10  11  10  10  10  12  11  10  10   0   0   0
10  10  10  10  10  10  10  10  10  10  10  10  10  10  10
19  28  27  12  10  11  17  14  16  39  10  24  14   0   0
12  22  10  16  18  26  19  17  18  21  19  12  20  10  17
10  21  10  10  20  15  22  13  22  20  21  10  18  13   0
10  10  10  10  10  10  10  10  14  10  10   0   0   0   0
10  10  10  12  12  10  10  10  10  10  10  10  10  10   0
10  10  12  10  10  10  11  11  10  10  10  10  10   0   0
10  10  10  10  10  10  10  10  10  11  10  10  10  11  10
10  11  11  16  13  14  10  10   0   0   0   0   0   0   0
10  10  10  10  10  10  10  10  10  10  10  10  10   0   0
10  10  10  10  10  10  10  10  10  10  11  10  10  10   0
17  21  10  10  19  10  10  11  10  10  10  10   0   0   0
10  10  10  10  10  10  10  10  10  10  10   0   0   0   0
10  10  10  10  10  10  10  10  10  10  10  10  10  10  10
10  10  10  10  10  10  10  10  10  10  10  10  10  10   0
12  10  10  10  10  10  10  10  10  10  10  10  10  10  10
10  10  10  10  10  10  10  10  10  10   0   0   0   0   0
10  10  10  10  10  10  10  10  10  10  10  10  10   0   0
10  10  10  10  10  10  10  10  10  10  10  10  10  10   0
12  10  10  10  10  10  10  10  10  10  10  10  10  10  10
13  10  10  11  10  10  12  10  10  10   0   0   0   0   0
10  10  10  10  10  11  11  10  11  10  10   0   0   0   0
10  10  10  10  10  10  10  10  10  10  10  10  10  10  10
10  10  10  10  10  12  10  10  10  10   0   0   0   0   0
10  10  10  10  10  10  10  10  10  10  10  10  10  10  10
10  10  10  10  10  10  10  10  10  10  10  10  10   0   0
10  10  10  10  10  10  10  10  19  19  19   0   0   0   0
10  10  10  10  10  10  10  10  10  10  10  10  10  10  10
10  10  10  10  10  10  10  10  10  10  10  10  10  10  10
10  10  10  10  10  10  10  10  10  10  10  10   0   0   0
10  10  10  10  12  10  10  10  10  10  10  10   0   0   0
10  13  10  10  10  11  10  10  10  10  10   0   0   0   0
10  10  10  10  10  10  10  10  10  10  10  10  10  10  10
10  10  10  10  10  10  10  10  10  10  10  10   0   0   0
10  10  10  10  10  10  10  10  10  10  10  10  10  10  10
10  10  10  12  10  10  10  10  10  10  10  10   0   0   0
15  10  10  10  10  14  10  10   0   0   0   0   0   0   0
10  13  10  10  10  10  10  10   0   0   0   0   0   0   0
20  12  24  20  26  46  30  26  12  26  30   0   0   0   0
10  10  10  10  10  10  10  10  10  10  10   0   0   0   0
10  10  10  10  10  10  10  10  10  10  10  10  10   0   0
10  10  10  10  10  10  10  10  10  10   0   0   0   0   0
10  11  10  10  10  10  10  10  10  10  10  10  10  10   0
10  10  12  10  10  10  10  10  10  10  10  10  10  10  10
10  10  10  11  10  10  12  10  10  10  10  10  10  11  10
10  10  10  14  10  10  10  15  10  10  12  10  10  10   0
10  10  10  10  10  10  10  10  10  10  10  10   0   0   0
10  10  10  10  10  10  10  10  10  10  10   0   0   0   0
10  10  10  10  10  10  10  10  10  10  10  10  10  10  11
11  10  10  11  10  10  10  10  10  11  10   0   0   0   0
10  10  11  10  10  10  10  10   0   0   0   0   0   0   0
10  10  10  10  10  10  10  15  10  10  10  10  10  10  10
10  10  10  12  12  10  10  10  10  10  10  10  10   0   0
10  12  10  10  12  14  10  10  10   0   0   0   0   0   0
10  12  10  10  13  10  10  10  10  10  10   0   0   0   0
10  10  10  10  10  10  10  10  10  10  10  10  10  10  10
10  22  10  10  10  10  12  10  10  19  10  10  10   0   0
10  10  10  10  10  10  10  10  10  10  10  10  10  10  10
10  10  10  14  10  10  11  10  10  10  10   0   0   0   0
10  10  10  10  10  10  10  10  10  10  10  10  10  10   0
10  10  14  10  10  10  16  10  16  10   0   0   0   0   0
10  10  10  10  10  10  10  10  10  10  10  10   0   0   0
10  10  11  11  10  10  10  10   0   0   0   0   0   0   0
10  10  10  10  10  10  10  10  10  10  10  10   0   0   0
11  10  10  10  10  10  10  10  10  10   0   0   0   0   0
10  10  10  10  10  10  10  10  10  10  10  10  10  10   0
10  10  10  10  10  14  25  10  10  10  10  10   0   0   0
10  10  10  10  10  14  10  16  11   0   0   0   0   0   0
10  23  10  10  15  10  10  10  21  10  18  10   0   0   0
10  10  10  10  10  10  10  10  10  10  10  10  10  10  10
10  10  10  10  10  10  10  10  10  10  13  10   0   0   0
10  10  10  10  10  10  12  10  10  10  10  10  10  10  10
10  10  10  10  13  10  10  14  10  10   0   0   0   0   0
10  10  10  10  10  10  12  10  11  10  10  10  10  10  10
10  10  10  12  10  10  10  10  10  10   0   0   0   0   0
10  10  10  10  10  10  10  10  10  10  10  10  10  10   0
17  10  10  10  10  10  10  20  19   0   0   0   0   0   0
10  10  10  10  10  10  12  10  10   0   0   0   0   0   0
10  10  10  24  13  10  12  47  28  10  10  24  10  13   0
10  13  10  10  11  13  10  10  10  10   0   0   0   0   0
10  10  10  10  10  10  10  10  10  10  10  10  10  10  10
10  10  10  10  10  10  10  10  10  10  10  10  10   0   0
13  10  10  10  10  10  10  10  10  10  10   0   0   0   0
10  10  10  10  10  10  10  12  10  13  10   0   0   0   0
18  10  10  10  18  17  10  10  10  10  10   0   0   0   0
10  10  10  10  10  15  10  10  13   0   0   0   0   0   0
10  10  10  15  10  10  10  10  10  10  10  10   0   0   0
10  10  10  10  10  10  10  10  10  10  10  10   0   0   0
10  16  17  10  10  10  10  20  10  10  10  10   0   0   0
10  10  10  10  10  10  10  10  10  10  10  10  10  10  10
10  10  10  10  10  10  10  10  10  13  10  10  10  10   0
10  10  10  10  10  10  10  10  10  10  10  10   0   0   0
10  10  14  10  10  10  10  10  10  10   0   0   0   0   0
10  10  10  10  10  10  14  12  10  12  10  10   0   0   0
10  10  10  10  10  10  14  10  10   0   0   0   0   0   0
10  10  10  10  10  10  12  10  10  11  10  10  10  10  10
10  10  10  11  10  10  10  10  10  10  10  10  10  10  10
10  10  10  12  10  10  10  10   0   0   0   0   0   0   0
10  10  10  10  10  10  10  10  14  10  10   0   0   0   0
10  10  10  11  10  10  10  10  10  10  10  10  10  10  10
10  10  10  10  10  10  10  10  10  10  11  10  10  10  10
10  10  10  10  10  17  11  13  10  10   0   0   0   0   0
10  10  10  10  10  10  10  10  10  10  10  10  10  10  10
10  19  10  10  10  19  16  10  10  10   0   0   0   0   0
10  10  10  10  10  11  10  16  10  10   0   0   0   0   0
10  10  10  10  10  10  10  10  10  10  10  10  10  10  10
10  15  10  10  10  10  10  10  10  10  10   0   0   0   0
10  10  10  10  10  10  10  10  11  10  10  10  10  10   0
10  10  13  10  10  10  10  10  10   0   0   0   0   0   0
10  10  10  11  10  10  10  10  10  10  10  10  10  10  10
10  10  10  10  15  10  16  13  10   0   0   0   0   0   0
13  10  10  10  10  14  10  10   0   0   0   0   0   0   0
10  14  10  10  10  10  13  10  10  10  10  10  10  15   0
10  11  10  11  12  14  10  10   0   0   0   0   0   0   0
10  10  10  10  10  10  10  10  10  10  10  10  10  10  10
11  22  10  12  10  10  18  10  14   0   0   0   0   0   0
10  10  10  10  10  10  10  12  10  15  10  10  10   0   0
10  10  10  10  10  10  10  10  10  10  10  10  10  10  10
10  10  10  12  10  10  10  10  10  10  11   0   0   0   0
10  10  10  10  10  10  10  10  10  10  10  10  10  10  16
10  10  10  10  10  10  10  10  10  10  10  10  10  10  10
10  10  12  10  10  10  10  14  15  14  10   0   0   0   0
10  10  10  10  10  10  10  10  10  10  10  10  10  10  10
10  10  10  10  10  10  10  10  10  10  10  12  10  10  10
10  10  10  11  10  10  10  10  10  10  10  10  10  10   0
10  10  10  10  10  10  10  10  10  10  10  10   0   0   0
10  10  10  10  10  10  10  10  10  10  10  10  10  10  10
10  10  10  10  10  10  10  10  10  10  10  10  10  10  10
16  10  10  14  14  10  10  10  10  10  11   0   0   0   0
10  10  10  10  10  10  10  10  13  10  10  10  10   0   0
12  10  10  10  10  10  10  10  10  10  11  10  10  10  10
10  10  10  10  10  15  12  10  11  10   0   0   0   0   0
10  10  10  10  10  10  10  10  10  10  12  10  10  10  10
10  10  10  10  10  10  10  10  10  10  10  10  10  10   0
10  10  10  11  10  10  12  10  10  10  10  10  10   0   0
10  10  10  10  10  10  10  12  10  10  10  11   0   0   0
15  10  10  10  18  10  10  10  10  10  10   0   0   0   0
10  10  10  10  10  11  10  10  10   0   0   0   0   0   0
10  10  10  10  10  10  10  10  10  10  10   0   0   0   0
10  10  10  10  10  10  10  10  10  10  10  10  10  10  10
10  10  15  10  11  10  10  10  10   0   0   0   0   0   0
10  10  10  10  10  11  10  10  10  10  10  12  10   0   0
10  10  10  10  10  10  10  10  10  10  10  10  10  10  10
10  12  12  14  10  10  10  10  10  10  10   0   0   0   0
10  10  10  10  10  10  10  10  11  10   0   0   0   0   0
10  10  10  10  13  10  10  10  10  10  10  16  10  10   0
10  10  12  10  10  10  10  10  10  10  10   0   0   0   0
11  10  10  11  10  10  10  10  13  10  10  10   0   0   0
10  10  16  10  10  10  10  10  10  11  10  10   0   0   0
10  10  10  10  10  10  10  10  10  10  12  10  10   0   0
10  10  10  10  10  10  10  10  10  10  10  10  10  10  10
10  10  10  10  10  10  13  10  10  10  10   0   0   0   0
10  10  10  10  10  10  10  10  10  10  10  10  10  10  10
10  11  10  10  10  10  10  10   0   0   0   0   0   0   0
10  10  10  10  10  10  10  10  11  10  10  10  11  10   0
10  10  10  10  10  10  10  11  10  10  10   0   0   0   0
10  11  12  15  23  10  11  10  10  10  10  10   0   0   0
10  10  10  10  10  10  10  10  10  10  10  10  10   0   0
10  10  10  10  10  10  10  10  10  10  10  10  10  10  10
10  10  10  10  10  10  10  10  10  10  10  10   0   0   0
10  10  10  10  10  10  10  10  10  10  10  10   0   0   0
10  10  10  10  10  10  10  10  10  10  10  10  10   0   0
10  10  10  10  10  10  10  10  10  10  10  10  10  10  10
10  10  10  10  10  10  10  10  10  10  10  10  10  10  10
14  10  10  12  10  10  10  10  10   0   0   0   0   0   0
10  10  10  10  10  10  10  10  10  10  10  10  10  10  10
10  10  10  10  10  10  10  10  10  10  10  10  10  10  10
10  13  13  10  11  11  10  10   0   0   0   0   0   0   0
10  10  10  10  10  10  10  10  10  10  10  10  10  10  10
10  10  10  12  10  10  10  10  10  10   0   0   0   0   0
10  10  10  12  10  10  10  10  10  10  13   0   0   0   0
10  10  10  11  10  10  12  10   0   0   0   0   0   0   0
10  10  10  10  11  10  10  10   0   0   0   0   0   0   0
10  10  10  12  10  10  12  10  10  10  11   0   0   0   0
10  10  10  10  10  10  10  10  10  10  10  10  10  10  11
10  10  10  10  10  10  10  10  10  10  10  10   0   0   0
10  10  10  10  10  10  10  10  10  10  10  10  10  10  10
10  10  10  10  10  10  10  10  10  10   0   0   0   0   0
10  10  10  10  10  10  10  10  10  10  10   0   0   0   0
10  10  10  10  10  10  10  10  10  10  10  10  10  10  10
10  10  10  10  10  10  10  10  14  10   0   0   0   0   0
10  10  10  10  10  10  10  10  10   0   0   0   0   0   0
10  10  10  10  10  10  10  10  10  12  10  10  10  10   0
10  10  10  10  10  10  10  10  20  10   0   0   0   0   0
10  11  10  10  10  10  10  10  10  10  10  10  10  10   0
10  10  10  10  10  10  10  10  10  10  10   0   0   0   0
10  18  10  10  10  12  10  10  12  10   0   0   0   0   0
10  10  12  10  10  10  12  10  10  10  10  10  10  10  10
10  10  11  10  10  10  10  10  10  10  10  10  10  10  10
11  11  10  10  10  10  10  10  10  10  10  10   0   0   0
10  10  10  10  10  10  10  10  10  10  10  10  10  10  10
11  10  10  10  10  10  10  10  10   0   0   0   0   0   0
10  10  10  13  14  13  13   0   0   0   0   0   0   0   0
10  10  10  10  10  10  10  10  10   0   0   0   0   0   0
10  10  11  10  10  10  10  10  10  10  10  10  10  10   0
10  15  10  10  10  10  10  10  10  10  10  10   0   0   0
10  10  10  10  10  10  10  10   0   0   0   0   0   0   0
10  10  10  10  10  10  12  17  10  10   0   0   0   0   0
10  10  10  10  10  10  10  10  10  10   0   0   0   0   0
10  10  10  10  10  10  11  10  10  10  10  10  10  10  10
10  10  10  10  10  10  10  10  10  10  10  10  10  10  11
10  11  10  10  10  10  11  10  10  10  10   0   0   0   0
10  10  11  10  10  10  10  10  10  10   0   0   0   0   0
10  10  11  10  10  11  10  10  10  10  10  10  10   0   0
10  10  10  10  10  10  10  10  10  10  10  10   0   0   0
10  10  11  10  10  10  10  10  11  12  10  11   0   0   0
10  10  10  10  10  10  10  10  10  10  10  10  10  10  10
10  10  10  10  10  10  10  10  10  10   0   0   0   0   0
10  19  19  11  17  10  10   0   0   0   0   0   0   0   0
10  10  10  10  10  10  11  14  10  10  10  10  10  10  10
10  10  10  10  10  10  10  10  10  12  11  10  10  10  10
10  10  10  10  10  10  10  10  10   0   0   0   0   0   0
10  10  10  10  10  10  10  10  10  10  10  10   0   0   0
10  10  10  10  10  10  10  10  10  10  11  11  10  10   0
10  10  10  10  10  10  10  10  10  10  10  10  10  10   0
19  11  10  10  10  10  10  10  10  10  10  10  12   0   0
11  10  10  10  10  10  10  10  10  10  10  10  10  10  10
10  10  10  10  10  10  10  10  10  10  10  10  10   0   0
10  10  10  10  10  10  10  10  10  10   0   0   0   0   0
14  10  10  12  10  13  12  10  10  10   0   0   0   0   0
10  10  11  10  11  10  10  10  10  10  10  10  11   0   0
10  10  10  12  10  10  10  11  11  10  10   0   0   0   0
10  10  10  10  10  10  10  10  10  10  11  10  10  10  10
10  12  10  10  10  10  10  10  10  10  10   0   0   0   0
12  10  10  10  10  10  10  10  10  10  10   0   0   0   0
10  10  10  10  10  10  10  10  10  10  11  10  10  10  10
10  10  10  10  11  10  10  10  10  10   0   0   0   0   0
10  10  10  10  10  10  10  10  10  10  10  10  10   0   0
10  10  10  11  10  11  10  10   0   0   0   0   0   0   0
10  10  10  10  10  10  10  10  10  10  10   0   0   0   0
10  10  10  10  10  10  10  10  10  10  10  10  10  10  10
10  10  10  10  10  10  10  10  10  10  10  10  10  10  10
10  10  10  10  10  10  10  10  10  10  10   0   0   0   0
10  10  10  10  10  10  10  10  10  10  10  10  10   0   0
10  10  10  10  10  10  10  10  10   0   0   0   0   0   0
10  10  10  11  16  11  10  10  10  10  10  10  11  10   0
10  10  10  10  10  10  10  10  10  10  10  10  10  10  10
10  10  10  10  10  10  10  10  10  10  10  10  10  10  10
10  10  10  10  10  10  13  10  12  10  10  10   0   0   0
10  10  12  10  16  10  10  10  10  10  10   0   0   0   0
10  10  10  10  10  10  10  10  10  10  10  10  10  10  10
10  10  11  10  10  10  10  10  10  10  10  10  10  10   0
10  11  16  10  11  10  11  10  10   0   0   0   0   0   0
10  10  10  10  10  10  10  10  10  10  10  10  10  10   0
10  10  10  10  10  10  10  10  10  10  10  10  10   0   0
10  10  10  13  10  10  10  10  12  10  10  10  10   0   0
10  10  10  10  10  10  10  10  10  10  10   0   0   0   0
10  12  10  15  10  10  12  10  10  10  10   0   0   0   0
10  10  10  10  10  10  10  10  10  10  10  11  10  10   0
10  10  10  10  10  10  10  13  10  10  12  10  10   0   0
10  11  10  10  10  12  10  10  10  10  12  10  10  10   0
10  10  10  10  10  10  10  10  10  10  10  10  10   0   0
10  10  10  10  10  10  10  10  10  10  10  10  10   0   0
10  10  10  10  10  10  10  10  10  10  10  10   0   0   0
10  10  10  10  10  10  10  10  10  10  10  10   0   0   0
10  10  10  10  10  10  10  10  10  10  10  10  10  10  10
10  10  10  10  10  10  10  10  10  10  10  10  10  11  10
10  10  10  10  10  10  12  10  10  12  11  10   0   0   0
10  10  10  10  10  10  10  10  10  10  10  10  10  10  10
10  10  10  10  10  10  10  10  10  11  10  10  10  10  10
10  10  10  10  10  10  10  18  10  10  10   0   0   0   0
10  10  10  10  10  10  10  10  10  10  10  10  10  10  11
10  10  10  10  10  10  10  10  10  10  10   0   0   0   0
10  10  10  10  10  10  10  10  10  10  10  10  10  10  10
10  10  10  10  10  10  10  10  10  10  10  10  10  10  10
10  10  10  10  10  10  10  11  10  10  10  10  10  10  10
10  10  10  12  10  10  10  10  10  10  10  10  10  10  10
10  10  10  10  10  10  13  10  10  10   0   0   0   0   0
11  12  10  10  10  10  10  10  10   0   0   0   0   0   0
10  10  10  10  10  10  10  10  10  10  10  10  10   0   0
10  10  10  10  10  10  10  10  10  10  10  10  10  10  10
10  10  10  10  17  10  10  10  10  10  10  10   0   0   0
10  10  10  10  10  10  10  10  10  10  10  10  10  10  10
10  11  11  10  10  10  10  13  10  10   0   0   0   0   0
10  10  10  10  10  10  10  10  10  10  10  10  10  10   0
10  10  10  20  19  17  10  10  19  10   0   0   0   0   0
10  17  10  10  10  10  10  10  10  10  10  10  10   0   0
10  10  10  10  11  10  10  10  10  10  10  10  10  10   0
10  10  10  10  10  10  10  10  10  10  10   0   0   0   0
10  10  10  10  10  10  11  10   0   0   0   0   0   0   0
10  10  10  10  10  10  10  10  10  10  10  10  10   0   0
10  12  10  11  12  17  10  10   0   0   0   0   0   0   0
10  10  10  10  10  10  10  11  10  10  10   0   0   0   0
10  10  10  12  10  10  10  12  10  10   0   0   0   0   0
10  10  10  10  10  10  10  10  10  10  10  10  10  10  10
10  10  10  10  10  10  10  10  10  10  10  10  10  10  10
10  10  10  10  10  10  10  10  10  10  10  10  10  10  10
10  10  10  19  10  10  10  10  19  19  10   0   0   0   0
12  10  10  10  10  10  10  10  10  10  10  10  10  10  10
10  10  10  10  10  18  10  10  10  10   0   0   0   0   0
10  10  10  14  10  10  10  10  10  10   0   0   0   0   0
11  11  10  11  10  10  10  10  10  10  10  10   0   0   0
10  10  10  10  10  10  10  10  10  10  10   0   0   0   0
10  10  10  10  10  10  10  10  10  10  10  10  10  10  10
16  10  16  10  10  10  10  10  16  10  10   0   0   0   0
10  10  10  10  10  10  11  10  10  10   0   0   0   0   0
13  10  10  10  10  10  10  10  10  10   0   0   0   0   0
13  15  10  11  10  10   0   0   0   0   0   0   0   0   0
10  11  10  10  10  10  10  12  10  10  10   0   0   0   0
10  10  10  10  11  10  10  10   0   0   0   0   0   0   0
10  10  10  10  10  10  10  10  10  10  12  14   0   0   0
10  10  10  10  13  11  10  14   0   0   0   0   0   0   0
10  10  10  10  10  10  10  10  10  10  10  10  10  10   0
10  10  10  10  10  10  10  10  10   0   0   0   0   0   0
10  10  10  10  10  10  10  10   0   0   0   0   0   0   0
10  10  18  11  10  10  10  10  13   0   0   0   0   0   0
21  13  10  10  10  10  10  15  10  12   0   0   0   0   0
10  10  10  10  10  10  10  10  10  10  10  10  10  10  10
12  10  11  11  10  10  10  10  13   0   0   0   0   0   0
10  10  10  10  10  10  10  10  11  11  11   0   0   0   0
10  10  10  10  15  10  11  11  11  10   0   0   0   0   0
10  10  10  10  10  10  10  11   0   0   0   0   0   0   0
10  10  10  10  10  10  10  11  10  10  10  10   0   0   0
10  10  10  10  10  10  10  10  10  10  10  10  10  10  10
10  10  10  10  10  10  10  10  10  12  10  10  10   0   0
10  10  10  10  10  10  10  10  10  10  10  10  10  10  10
10  10  10  10  10  10  10  12  10  10  11  10  10  10  10
10  10  12  10  10  10  10  10  10  10  10  10  10  10  10
14  10  12  10  10  10  10  10  12  15   0   0   0   0   0
10  10  10  10  10  10  10  10  11  10   0   0   0   0   0
10  10  10  10  10  10  10  10  10  10  10  10  10  10   0
10  10  10  10  10  10  10  10  10  10  10   0   0   0   0
11  10  10  10  10  10  10  10  10  10  10  10  12   0   0
10  10  11  10  10  12  10  10  10  10  10  10  10   0   0
10  10  10  10  10  10  10  10  10  10  10  10  10  10  10
10  10  10  10  10  10  11  10  10  10  10  10  10  10  10
10  14  10  15  10  10  12  13   0   0   0   0   0   0   0
10  13  10  11  11  10  11   0   0   0   0   0   0   0   0
10  10  10  10  10  10  10  10  10  10   0   0   0   0   0
10  10  10  10  10  10  10  10  10   0   0   0   0   0   0
10  10  10  10  10  10  10  10  10  10  10  10  10  10  10
10  10  10  10  10  10  10  10  10  10  10  10  10  10  10
10  14  10  10  10  10  17  10  10  10  13  10   0   0   0
10  10  10  10  10  10  10  10  10   0   0   0   0   0   0
10  10  10  10  10  10  10  10  10  10   0   0   0   0   0
10  10  18  10  15  10  18  10  11  10   0   0   0   0   0
10  10  10  10  11  10  10  10  10  10  10  10  10   0   0
16  10  10  10  10  10  10  10  10  10   0   0   0   0   0
10  10  16  10  10  10  10  10  10  10   0   0   0   0   0
10  10  10  10  10  10  10  10  10  10  10  13  10  10  10
10  10  10  10  10  10  10  10  10  13  10  10  10  10   0
10  17  11  13  19  15  10  10   0   0   0   0   0   0   0
10  10  10  12  12  10  10  10  10  10   0   0   0   0   0
10  10  10  10  11  10  10  10  10  10  10  10  10  10  10
10  10  10  10  10  10  10  10  10  10  10  10  10   0   0
10  10  10  10  10  10  10  10  12  10  10   0   0   0   0
10  10  10  10  10  10  11  10  10  10   0   0   0   0   0
10  10  10  11  10  10  10  10  10  10   0   0   0   0   0
14  10  10  10  10  11  20  10  14  10  10  10   0   0   0
10  10  10  10  10  20  11  10  10   0   0   0   0   0   0
10  10  10  10  10  10  10  10  10  10  10  10  10  10  10
10  10  11  10  10  10  10  10  10  10  10  10  10  10  10
10  10  10  10  14  12  10  10  10  13  10   0   0   0   0
10  10  10  10  10  11  10  10  10  10  10  10  10  10  10
10  10  10  10  10  10  10  10  10  10  10  10   0   0   0
10  10  10  10  10  10  10  10  10  10  10  10  10  10  10
10  10  10  10  10  10  10  10  10  10  10   0   0   0   0
10  10  10  10  10  10  11  10  10  10  10  10  10  10  10
10  10  10  10  10  10  10  10  10  10  10  10  10  10  10
10  10  10  10  10  10  10  10   0   0   0   0   0   0   0
10  10  10  10  10  10  10  10  10  10  10   0   0   0   0
10  10  10  10  10  10  10  10  10  10  10  10  10  10  10
10  11  10  10  10  10  10  10  10  10  12  10  10  10   0
10  10  13  10  10  10  10  10  10   0   0   0   0   0   0
10  10  10  10  12  10  10  11  10  10  10  10  10   0   0
10  10  10  10  10  10  10  10  10  10  10  10   0   0   0
10  10  10  10  10  10  10  10  10  10  10  10  10  12   0
10  10  12  10  10  10  10  10  10  10  10  10  10   0   0
10  10  10  10  10  10  10  10  10  10  10  10  10   0   0
10  10  10  10  10  10  10  10  10  10   0   0   0   0   0
10  10  10  10  10  10  11  10  10  10  11  12   0   0   0
10  10  10  10  10  10  10  12  10   0   0   0   0   0   0
17  10  10  10  10  10  10  10  10  10  10  10  10   0   0
11  10  10  11  10  10  10  12  10   0   0   0   0   0   0
10  10  10  10  10  10  10  10  10  10  10   0   0   0   0
10  10  10  10  10  10  10  10  10  10  10  10  10  10  10
10  10  10  10  10  10  10  10  10  10  10  10  10  10  10
10  10  10  10  10  10  10  10  10  10  10  10  10  10  10
10  10  10  10  10  10  10  10  10  10  10  10  10   0   0
10  10  10  10  10  10  10  10  10  10  10  11  10  10  10
10  10  10  10  10  10  10  11  10  10  10  11  10   0   0
10  10  10  10  10  10  10  10  10  10  10  10  10  10   0
10  10  10  10  10  10  10  11  12  10  10   0   0   0   0
10  10  12  14  10  10  10  10  10   0   0   0   0   0   0
10  10  10  10  10  10  11  10  10  10  10   0   0   0   0
15  21  18  13  18  10  10  11  10   0   0   0   0   0   0
10  10  10  10  10  12  10  10  10  12  10  10  10  10  10
10  10  11  10  12  10  10  10  10  10  10  10   0   0   0
10  10  10  10  10  10  10  10  10  10  10  10   0   0   0
10  10  10  11  11  10  10  10   0   0   0   0   0   0   0
10  10  10  10  10  10  10  10  12  10   0   0   0   0   0
10  10  10  10  10  10  10  10  10  10  10  10  10  10  10
10  10  10  10  10  10  10  10  10  10  10  10  10  10  10
10  12  10  10  10  10  10  10  10  10  10  12  10   0   0
10  10  10  10  10  10  12  10  10  11  10  10  10  10  10
13  10  10  10  10  10  10  10  10  10  10  10   0   0   0
10  10  10  10  10  10  10  10  10  10  10  10  10  10  10
10  10  10  10  10  10  10  10  11  10  10  10  10  10  10
10  10  10  10  10  10  10  12  10  10  10  10  10  10  10
10  10  12  10  10  10  10  10  10  10  10  10  10  10  10
10  10  12  10  10  12  10  10  10  10   0   0   0   0   0
10  10  10  10  10  10  10  10  10  10   0   0   0   0   0
10  10  12  10  10  10  10  10  10  14  10   0   0   0   0
10  10  10  10  11  10  10  12  11  10  10  10   0   0   0
10  10  10  10  10  10  10  10  10  10  10  10  10  10   0
10  10  11  11  10  10  11  10  10  10  10   0   0   0   0
10  10  10  10  11  10  10  10  10  10   0   0   0   0   0
10  10  10  10  10  10  10  10  10  10  10  10  10  10   0
10  10  10  10  10  10  10  10  10   0   0   0   0   0   0
10  10  10  10  10  10  10  10  10  10  10  10   0   0   0
10  10  10  10  10  10  10  10  10  10  10   0   0   0   0
10  10  10  10  10  10  10  10  10  10   0   0   0   0   0
11  10  10  10  15  10  10  10   0   0   0   0   0   0   0
10  13  14  14  12  12  10  10  10   0   0   0   0   0   0
10  10  10  10  10  10  10  10  10  10  10  10  10  10   0
10  10  10  10  10  10  10  10  10  10  10  10  11  10   0
10  10  10  10  10  10  10  11  10  10  10  10  10  10  10
10  10  10  10  10  10  10  10  10  10  10   0   0   0   0
10  10  10  10  10  10  10  10  10  10  10  10  10  10  10
10  10  10  10  10  10  10  10  11  10   0   0   0   0   0
10  10  10  19  10  10  11  12  10  10  10  10  10  10   0
10  10  10  10  10  10  10  10   0   0   0   0   0   0   0
10  10  10  10  10  10  11  10  10  10  10  10  10   0   0
10  10  10  10  12  10  11  12  10  10  10  11  10   0   0
10  10  10  10  10  10  10  10  10  10  11  10  10  10  10
10  10  10  10  10  10  10  10  10  10  10  10  10  10  10
10  10  10  10  10  10  10  10  10  10  10  10  10   0   0
10  10  10  10  10  10  10  10  10  10  10  10  10  10  10
10  10  10  10  10  10  10  10  10  10  10  10  10  10  10
10  10  10  11  11  10  10  11  10   0   0   0   0   0   0
10  10  10  10  13  10  10  10  10  10   0   0   0   0   0
10  10  10  10  10  10  10  10  10  10  10  10  10  10   0
10  10  10  10  10  10  10  11  10  10   0   0   0   0   0
10  10  10  10  10  10  10  10  10   0   0   0   0   0   0
10  10  10  10  10  10  10  10  10  10  10  10  10  10  10
10  10  14  10  10  11  12  10  10  10  16   0   0   0   0
10  10  10  10  10  10  10  10  10  10   0   0   0   0   0
10  10  10  10  10  10  10  10  10  10  10  10  10  10  10
10  10  10  12  12  10  10   0   0   0   0   0   0   0   0
10  10  10  10  10  10  10  10  10  10  10  10  10  10  10
10  10  10  10  10  10  10  10  10  10  10  10  10   0   0
10  10  10  10  10  10  10  11  10  10  10   0   0   0   0
12  10  10  10  10  10  10  10  14  15   0   0   0   0   0
10  10  10  10  10  10  10  10  10  10  10  10  10  10  10
11  12  13  11  10  10  10   0   0   0   0   0   0   0   0
10  10  10  10  10  10  10  10  10  10  10   0   0   0   0
10  10  10  10  10  10  10  10  10  10  10  10  10  10  10
10  10  10  14  10  10  13  10  14  10  10   0   0   0   0
10  10  10  10  10  10  10  10  10  10  10  10   0   0   0
10  10  10  10  10  10  10  10  10  13  10  10   0   0   0
10  10  10  10  10  10  10  10  10  10  10  10  10  10   0
10  10  10  10  10  10  10  14  10   0   0   0   0   0   0
10  10  10  10  10  10  10  10  10  10  10  10   0   0   0
10  10  10  10  10  10  10  10  10  10   0   0   0   0   0
10  10  10  10  10  10  10  10  10  10   0   0   0   0   0
10  10  10  10  10  10  10  10  10  10  10  10   0   0   0
10  10  10  10  10  10  10  10  10  10  10  10  10  10   0
10  10  10  10  10  10  10  10  10  10   0   0   0   0   0
10  10  10  10  10  10  10  10  10  10  10  10   0   0   0
10  10  10  10  10  10  10  10  10  10  10  10  10  10  10
10  10  10  10  10  10  10  10  10  10  10  10  10   0   0
10  10  10  10  10  10  10  10  10  10  10  10  10  10   0
10  10  10  10  10  10  10  10  10  10  10  10  10  10  10
10  10  10  10  10  10  10  10  10  10   0   0   0   0   0
10  10  10  10  10  10  10  10  10  10  10  10  10  10  10
10  10  10  10  10  10  10  10  10  10  10  10   0   0   0
10  10  10  10  10  10  10  10  10  10  10  10  10  10  10
10  10  10  10  10  10  10  10  10  10  10  10   0   0   0
10  10  10  10  10  10  10  10  10  10  10  10  10   0   0
10  10  10  10  10  10  10  10  10  10  10  10  10  10  10
10  10  10  10  10  10  10  10  14  10  10  10   0   0   0
14  10  12  10  10  14  10  10  10   0   0   0   0   0   0
10  10  10  10  10  10  10  10  10  10  10  10  10  10  10
10  10  16  10  15  17  16   0   0   0   0   0   0   0   0
10  10  10  10  10  10  10  10  10  10  10  10  10  10  10
10  10  10  10  16  10  13  10  16  10   0   0   0   0   0
10  10  10  10  10  10  10  11  10   0   0   0   0   0   0
10  10  10  10  11  10  11  11  12  11  10   0   0   0   0
10  10  10  10  10  10  10  10  10  10  10  10  10  10  11
10  10  10  10  10  10  10  11  10  10  10  10  10  10   0
10  10  10  10  10  10  10  10  10  10  10  10  10  10  10
10  10  10  13  10  10  10  10  10  10  10  10  10  10   0
10  10  10  10  10  10  10  10  18   0   0   0   0   0   0
10  10  10  10  10  12  10  10  10  10  13  10   0   0   0
10  10  10  10  10  11  11  10  10  11  10  10  10   0   0
10  10  10  10  10  10  10  10  11  10  10   0   0   0   0
10  10  10  10  10  10  10  10  10  10  10  10  10  10  10
10  10  10  10  10  10  10  10  10  10  10  10  10  10  10
10  10  10  10  10  10  10  10  10  10  10  10  10  10  10
10  10  10  10  10  10  10  10  10  10  10   0   0   0   0
10  10  10  10  10  10  10   0   0   0   0   0   0   0   0
10  10  10  10  10  10  10  10  10  10  10  10  10  10  10
10  10  10  10  10  10  10  10  10  10  10  10   0   0   0
10  10  10  10  10  10  10  10  10  10  10  10  10  10  10
10  10  10  10  10  10  10  10  10  10  10  10  10  10  10
10  10  17  11  10  10  10  11  10   0   0   0   0   0   0
10  10  10  10  10  10  10  11  10  10  10   0   0   0   0
10  10  10  10  10  10  12  10  10  10  10  10   0   0   0
10  10  10  11  10  10  10  10  10  10  10  10  10  10   0
10  10  10  10  10  10  11  10  10  10  10  10   0   0   0
10  10  10  10  10  13  10  10  10  10  10  10   0   0   0
17  11  10  10  10  10  12  10   0   0   0   0   0   0   0
10  10  10  10  10  10  10  10  10  10  10  10  10  10  10
12  10  10  10  10  11  10  10  10  10   0   0   0   0   0
10  10  10  10  10  10  10  10  10  10  10  10   0   0   0
10  10  12  10  10  10  10  11  10  10   0   0   0   0   0
10  10  10  10  10  10  10  10  10  10  10  10  10   0   0
10  10  10  10  15  10  10  10  10  22  10   0   0   0   0
10  10  10  10  10  10  10  10  10  10   0   0   0   0   0
10  10  10  10  10  10  10  10  10  10  10  10  10  10  10
10  10  10  10  10  10  10  10  10  10   0   0   0   0   0
10  10  10  10  10  10  10  10  10  10  10  10  10  10  10
10  10  10  10  10  10  10  10  10  10  10  13   0   0   0
10  10  10  10  10  10  10  10  10  10  10  10  10  10  10
10  10  10  10  10  10  10  10  10  10  10  10  10  10  10
10  10  10  10  10  10  10  10  10  10  10  10  10  10   0
10  10  10  10  10  10  10  10  10  10  10   0   0   0   0
10  10  10  10  10  10  10  10  10  10  10  10  10  10  10
10  11  10  10  10  13  10  10  10   0   0   0   0   0   0
10  10  10  10  10  10  10  10  10  10  10  10  10  10  10
10  10  10  10  10  10  10  10  10  10  16   0   0   0   0
10  10  10  10  10  10  10  10  10  10  10   0   0   0   0
10  14  10  11  10  10  10  10  10  10  10   0   0   0   0
10  10  10  10  10  10  10  10  10  10   0   0   0   0   0
10  10  10  10  10  10  12   0   0   0   0   0   0   0   0
10  10  10  10  10  10  10  10  10  10  10  10  10  10  10
10  10  10  10  10  10  10  10  10  10  10  10  10  10   0
10  10  10  10  10  10  10  10  10  10   0   0   0   0   0
10  10  10  10  10  10  10  10  10  10  10  10  10  10  10
10  10  10  10  10  10  10  10  10  10  10   0   0   0   0
10  10  10  10  10  10  10  10  10  10  10  10  10  10  10
10  10  10  10  10  10  10  10  10  10  10  10  10  10  10
10  10  10  10  10  10  10  10  10  10  10   0   0   0   0
10  10  10  10  10  10  10  10  10  10  10  10   0   0   0
10  10  10  10  10  10  10  10   0   0   0   0   0   0   0
10  10  10  10  10  10  10  11  10  10  10  10   0   0   0
10  10  10  10  10  10  10  10  10  10  10  10  10  10   0
10  10  10  10  10  10  10  10  10  10  10  10  10  10  10
10  10  10  10  10  10  10  10  10  10  10   0   0   0   0
10  10  10  10  10  10  10  10  10  10  10  10  10  10   0
10  10  10  10  10  10  10  10   0   0   0   0   0   0   0
10  10  10  10  10  10  10  10  10  10  10  10   0   0   0
10  10  10  10  10  10  10  10  10  10   0   0   0   0   0
10  10  10  11  10  10  10  10  10  10   0   0   0   0   0
10  10  10  10  10  10  10  10   0   0   0   0   0   0   0
10  10  10  10  10  10  10  10  10  10   0   0   0   0   0
10  14  10  10  10  10  12  10  10  10  10   0   0   0   0
10  10  10  10  10  10  10  10  10  10  10  10   0   0   0
10  10  10  13  10  10  10  10   0   0   0   0   0   0   0
10  10  10  10  10  10  10  10   0   0   0   0   0   0   0
10  10  10  10  10  10  10  10  10  10  10   0   0   0   0
10  10  11  13  10  10  11  10  10   0   0   0   0   0   0
10  10  10  10  10  10  10  10  10  10   0   0   0   0   0
10  10  10  10  10  10  10  10  10  10  10  10   0   0   0
10  10  10  10  10  10  10  10  10  10  10  10  10  10  10
10  10  10  10  10  10  10  10  10  10  10  10  10  10  10
10  10  10  10  11  10  11  10  10   0   0   0   0   0   0
10  10  10  10  10  11  10  10  10  10  10  10  10  10  10
10  10  10  10  10  10  10  10  10  10   0   0   0   0   0
10  10  13  10  10  10  10  10  10  10  10   0   0   0   0
10  10  10  10  10  10  10  10  10  10  10  10  10  10  10
10  10  10  10  10  10  10  10  10  10  10   0   0   0   0
10  15  10  12  10  10  13  12  10   0   0   0   0   0   0
10  10  10  10  11  10  11  12  10  10  11  10   0   0   0
10  10  10  10  10  11  18  10  12  10  10   0   0   0   0
10  10  10  12  10  10  10  10  10  10   0   0   0   0   0
10  14  16  10  10  10  12  15  10  10   0   0   0   0   0
10  10  10  10  10  10  10  10  10  10  10  10  10   0   0
10  10  10  10  11  10  10  10  10  10  10  12  10   0   0
18  10  10  10  10  21  10  10  10   0   0   0   0   0   0
10  10  10  10  10  10  10  10  18  10  10   0   0   0   0
10  10  10  10  11  10  10  10  10  10  10  10  10  10  10
10  10  10  10  10  10  10  10  10  10  10   0   0   0   0
10  10  10  10  10  10  10  10  10  10  10  10  10  10  10
10  10  10  10  10  10  10  10  10  10  10  10  10  10  10
10  10  10  10  10  10  10  10  10  11  10  10  10   0   0
10  10  10  10  10  10  10  10  10   0   0   0   0   0   0
10  10  10  10  10  10  10  10  10  10  10  10  10  10   0
11  10  10  10  10  10  10  10  10  10  10  10  10  10  10
10  14  10  10  13  12  10  12  10  10  10   0   0   0   0
10  10  10  10  10  11  10  10  10  10  10  10  10  10  10
10  10  10  10  12  10  11  10  10  10   0   0   0   0   0
10  10  10  14  10  11  10  10  10  10  10   0   0   0   0
10  14  10  10  12  10  13  10  13  10  10  10   0   0   0
10  10  10  10  12  10  10  10  10  10  10  10  10   0   0
10  10  10  10  11  10  10  10  10  10  10   0   0   0   0
14  10  10  10  10  15  14  11   0   0   0   0   0   0   0
10  10  10  10  10  10  10  10  10  10  10  10  10  10  10
11  10  10  10  10  10  10  10  10  10  10  10  10  10  10
10  10  11  10  10  11  10  11  10  10   0   0   0   0   0
10  10  10  10  10  10  10  10  10  10  10  10   0   0   0
10  10  13  10  10  10  20  10  10   0   0   0   0   0   0
10  10  10  10  10  10  10  10  10  10  10  10  10  10  10
10  10  10  10  10  10  10  10  10  10  10  10   0   0   0
12  10  10  10  10  10  10  10  10  10  10  10  10  10  10
10  10  10  10  10  10  10  10  10  10  10  10  10   0   0
10  10  10  10  10  10  10  10  10  10  10  10  10  10  10
10  10  10  11  10  10  10  10  11  10   0   0   0   0   0
10  10  10  10  10  10  10  11  10  10  10  10  10   0   0
13  10  12  11  14  10  10  10   0   0   0   0   0   0   0
10  10  10  10  10  10  10  10  10  11  10  10  10  10   0
10  10  10  10  10  18  10  10  10  10  10   0   0   0   0
10  10  10  10  10  10  10  10  10  10  10  10  10  10   0
10  11  10  10  10  10  10  10  14  11   0   0   0   0   0
10  11  10  10  13  11  10  13  10  10  10   0   0   0   0
10  10  10  10  10  11  10  10  10  10  10  10  10  10  10
10  10  10  10  10  10  10  10  10   0   0   0   0   0   0
10  10  10  10  10  10  10  10  10   0   0   0   0   0   0
10  10  10  10  10  10  10  10  10  10   0   0   0   0   0
10  10  12  10  10  10  12  11   0   0   0   0   0   0   0
10  10  10  10  10  10  10  10  10  10  10  10  10  10   0
10  10  10  13  10  14  10  11  10  15  10  10  10   0   0
10  10  10  17  10  10  10  10  10  19  18  10  10   0   0
10  10  10  10  10  10  10  10  10  10  10  10  10  10   0
10  10  10  10  10  10  10  10  10  10  10  10  10   0   0
10  10  10  10  10  10  11  10  10  10  10  10  10  10  11
11  10  14  12  11  10  10  10  10  10  10  10  10   0   0
10  10  10  10  10  10  10  10  10  10  10  10  10  10   0
12  13  11  11  10  10  10  10  10   0   0   0   0   0   0
13  10  10  10  10  14  10  16  10   0   0   0   0   0   0
10  10  10  10  10  10  10  10  10  10  10  10  10  10  10
10  10  10  10  10  10  10  10  10  10  10  10  10  20  10
10  10  10  10  10  10  10  10  10  10  10  10  10  10  10
10  10  10  10  10  10  10  10  10  10  10   0   0   0   0
10  10  13  10  10  10  10  10  10  10  10  10  10  10  10
10  10  10  10  10  10  10  10  10  10  10  10   0   0   0
10  10  10  10  10  10  10  10  10  14  10  10   0   0   0
10  10  10  10  10  10  10  11  10  10  10  10  10   0   0
10  10  10  10  10  10  12  10  10  15  10  10   0   0   0
10  10  10  10  10  10  10  10  10  10  10  10  10  12  10
10  10  10  10  10  10  10  10  10  10  10  10   0   0   0
10  10  11  10  12  10  13  11  10   0   0   0   0   0   0
10  10  10  10  10  10  11  10  10  10  10  10   0   0   0
10  10  10  10  10  10  15  22  12  11   0   0   0   0   0
10  10  10  10  10  10  10  10  10  10  11  10  10  10  10
10  10  12  13  13  10  10  14  10   0   0   0   0   0   0
10  10  10  10  10  10  10  10  12   0   0   0   0   0   0
10  10  10  10  10  10  10  10  10  10  10  10  10  10  10
10  10  10  10  10  10  10  10  10  10  10  10  10  10   0
10  10  10  10  10  10  10  10  10  10  10  10  10  10  10
10  10  10  10  10  10  11  10  10  10  10  10  10  10  10
10  10  10  10  10  10  10  10  10  10   0   0   0   0   0
10  10  10  13  11  10  10  11  10  10   0   0   0   0   0
10  10  10  10  10  10  10  10  10  13  10   0   0   0   0
10  10  10  10  10  10  10  10  10  10  10  10  10  10   0
10  10  10  10  10  10  10  10  10  10  10  10  10  10  10
10  20  10  10  11  10   0   0   0   0   0   0   0   0   0
10  10  10  10  10  10  10  11  10  10  10  10   0   0   0
10  10  10  10  10  10  10  10  10  10  10  10  10  10  10
10  10  10  11  10  10  21  10  10  10   0   0   0   0   0
10  10  10  10  10  10  10  10  10  10  10   0   0   0   0
11  11  13  10  12  10  10  10  10   0   0   0   0   0   0
10  10  10  10  10  15  10  15  17  10   0   0   0   0   0
10  10  10  10  10  10  10  10  10  10  10  10   0   0   0
10  10  10  10  10  10  10  10  10  10  13   0   0   0   0
10  10  10  10  10  10  10  10  10  10   0   0   0   0   0
10  10  10  10  10  10  10  11  10  10  10   0   0   0   0
10  10  10  12  10  10  10  10  10  10  11  10  10  10  10
10  10  10  11  10  10  10   0   0   0   0   0   0   0   0
13  10  10  10  10  10  10  10  10  10  10  10  10  10  10
10  10  10  10  10  10  10  10  10  10  10  10  10  11  10
10  10  10  10  10  10  10  10  10  10  10  10  10  10  10
10  10  10  10  10  10  10  10  10  10  10  10  10   0   0
10  10  10  10  10  10  10  10  10  10  10  10   0   0   0
10  10  10  10  10  10  14  21  10  10  10  13  10  10   0
10  10  10  10  10  10  10  10  10  10  10  10   0   0   0
10  10  10  10  10  10  10  10  10  10  10  10  10   0   0
10  10  10  10  10  10  10  10  10  10  10  10  10  10  10
10  10  12  12  10  10  10  10  12   0   0   0   0   0   0
10  10  10  10  10  10  10  11  10  10  10   0   0   0   0
10  10  10  10  10  10  17  10  16  10   0   0   0   0   0
10  10  10  10  10  13  10  10  10  10  10  10  10  10   0
10  10  10  10  10  10  10  11  10  10  10  10  10   0   0
10  10  10  10  10  10  12  10  10  10  10  10  10  10  10
10  10  10  11  10  10  10  10  10  10  10  10  11  10   0
10  10  10  10  11  10  10  10  10  10  10  10  10  10  10
11  10  10  11  12  10  17  10  10  10  10   0   0   0   0
10  10  10  10  10  10  10  10  12  10  10  10  11  10  10
10  10  11  10  10  10  10  10  10  10  10  10  10  10  10
10  10  10  10  10  10  10  10  10  10  10  10  10  10  10
13  10  10  10  10  10  10  10  10  10  10  10  12  10  10
10  10  10  10  10  11  10  10  10  10  10   0   0   0   0
10  10  10  10  10  11  10  10   0   0   0   0   0   0   0
10  10  10  10  10  10  12  10  10  10  11  11  10   0   0
13  10  10  11  14  10  10  10  10  10   0   0   0   0   0
10  10  10  10  10  10  12  10  10  10  10  10  10   0   0
10  10  18  18  16  21  10  10  10  10   0   0   0   0   0
10  10  10  10  10  10  11  17   0   0   0   0   0   0   0
12  10  10  10  10  13  10  10  10  10  10  10  10   0   0
12  11  10  10  10  10  10  10  10  10  10  10  10  10   0
11  10  10  12  11  10  10  10  10  10  10  10   0   0   0
10  10  10  10  10  10  11  10  10  10  10  10   0   0   0
11  10  10  10  10  10  10  10  10  10  10  10  10  10  10
11  10  10  13  13  10  10   0   0   0   0   0   0   0   0
11  10  10  10  10  10  10  10  10  10  10  10  11   0   0
10  10  10  10  10  10  10  12  10  10  12   0   0   0   0
10  10  10  10  10  10  10  10  10  10  10  10  10  10   0
11  10  11  10  10  10  10  10  10  10  10  10  10  13  10
10  10  10  10  10  10  10  10  10  10  10  10  10  10  10
10  19  10  10  10  21  19  10  10   0   0   0   0   0   0
10  10  10  10  10  10  10  10  10  10  10  10  10  10   0
10  10  10  10  10  10  10  10  10  10   0   0   0   0   0
10  10  10  10  10  10  10  10  10  10  10  10  10  10  10
10  10  10  10  10  10  10  10  13  10  10  10  10  10  10
13  20  10  21  10  14  19  11  13  10  24  26  25  22  13
10  10  10  10  10  10  10  10  10  10  10  10  10  10  10
10  10  10  10  10  10  10  10  10  10  10  10  10  10  10
18  24  13  31  30  17  26  13  25  19  12   0   0   0   0
10  10  10  10  10  10  10  10  10   0   0   0   0   0   0
11  22  26  13  11   0   0   0   0   0   0   0   0   0   0
15  40  21  12  15  37  11  12  19  10   0   0   0   0   0
10  10  10  10  10  10  10  10  10  10  10  10  10  10  10
10  10  10  10  13  11  10  10  10   0   0   0   0   0   0
15  28  12  35  10  12  10  32  13   0   0   0   0   0   0
10  10  10  10  10  10  10  10  11  10  10  10  10  10  10
10  10  10  10  10  10  10  10  10  10  10  10  10  10  10
10  10  10  10  10  10  10  10  10  10  10   0   0   0   0
10  10  10  12  10  10  10  12  10  15  10  10   0   0   0
13  10  10  10  10  10  10  14  10  10   0   0   0   0   0
10  10  10  10  10  10  10  10  10  10  10  10  10  10   0
10  11  10  11  12  10  10  10  10  10  12  10  10   0   0
10  10  10  10  10  10  10  10  10  11  10  10  10  10  10
10  11  10  10  10  10  10  10  10  10  10  10  10  10  10
10  10  10  10  10  10  10  10  10  10  10  10  10  10   0
10  11  10  10  10  10  10  10  11  10  10  10  10  10   0
17  10  10  10  10  17  10  10  10  17  10   0   0   0   0
10  10  10  14  10  10  10  10  11  10   0   0   0   0   0
11  10  10  10  10  10  10  10  10  10  10   0   0   0   0
10  10  10  10  10  10  10  10  10  10  10   0   0   0   0
10  10  10  10  20  15  14  12  18  11  18  23  57  10  10
10  10  10  10  10  10  10  10  10  10  10  10  10  10  10
10  10  10  10  10  10  10  10  10  10  10  10  10  10   0
10  10  10  10  19  10  22  23  10   0   0   0   0   0   0
10  10  10  11  10  14  12  10  10   0   0   0   0   0   0
10  10  10  11  10  10  10  10  10  10  10   0   0   0   0
10  10  10  10  10  10  10  10  10  10  10  10  11  10  10
10  10  10  10  10  18  14  10  10  10   0   0   0   0   0
26  15  27  44  14  11  29  15  41  12   0   0   0   0   0
11  10  10  10  10  10  11  11   0   0   0   0   0   0   0
10  10  10  10  10  10  10  11  10  10  10   0   0   0   0
10  10  10  10  10  10  10  10  10  10  10   0   0   0   0
43  52  13  16  52  52  16  12  47   0   0   0   0   0   0
10  10  10  10  10  10  10  10  10  10  10  10  10  10  10
10  10  10  10  10  10  10  10  10  10  10  10  10  10   0
23  21  14  42  14  12  42  42  48  73   0   0   0   0   0
17  35  16  18  20  30  20  35  35  29  35  28   0   0   0
34  37  11  22  14  13  16  21  38  19  16  13  22  23  12
10  10  10  15  10  10  10  10  10  10  10   0   0   0   0
25  15  42  23  27  24  23  35  25  10   0   0   0   0   0
23  36  38  23  21  15  21  21  15  21  31  19  13  11   0
29  22  37  30  30  18  37  30  13  30  15  14  21   0   0
28  18  28  17  21  28  14  28  23  17  27  20  32  12  25
10  17  10  14  10  10  14  10  10   0   0   0   0   0   0
10  48  13  11  22  10  10  10  10  20  13  20   0   0   0
17  10  10  11  10  10  39  15  33  10  10  10  10  10  10
17  17  10  10  10  20  35  10  10  10  10  10  10   0   0
16  18  10  10  18  10  10  12  16  18  10  20  20  15  16
19  51  48  48  18  15  48  24  14   0   0   0   0   0   0
12  19  12  10  22  18  24  10  11  25  19  20  12  10  10
10  10  10  10  11  10  10  10  10  10  10  10  10   0   0
10  10  10  10  11  11  10  10  10  10  10  10  10  10  10
10  10  10  10  10  10  10  11  10  10   0   0   0   0   0
10  10  10  10  10  10  10  10  10  10  10  10  10  10  10
10  10  10  10  10  10  10  10  10  10   0   0   0   0   0
10  10  10  14  10  10  11  10  10   0   0   0   0   0   0
10  10  10  10  10  10  10  12  10  10  10  10  10   0   0
10  10  13  10  12  10  10  11  11  10  10  10  10   0   0
10  10  10  10  10  10  10  10  10  10  10  10  10  10  10
10  10  10  17  10  10  10  10  10  10   0   0   0   0   0
10  10  10  10  10  10  10  10  10  10  10  10  10  10  10
10  12  10  10  10  10  10  10  10  10  10  10  10  10  10
10  10  10  10  10  10  10  10  10  10  10  10  10  10  10
11  10  10  10  10  10  10  10  10  10  10   0   0   0   0
10  10  10  10  12  10  10  10  10   0   0   0   0   0   0
10  10  10  10  10  10  10  10  10  10  10  10  10  10   0
10  10  10  10  10  11  10  10  10  10   0   0   0   0   0
10  10  10  10  10  10  16  10  17  10  10   0   0   0   0
10  10  10  11  10  10  10  10  10  10  10  10  10  10  10
10  10  10  10  10  10  10  11  10  10  10  10  10  10  10
14  15  10  10  10  15  10  10   0   0   0   0   0   0   0
10  10  10  10  10  13  10  15  10   0   0   0   0   0   0
10  12  10  13  10  10  14  10  10  10  10   0   0   0   0
10  10  10  10  11  10  17  10  10  10  10   0   0   0   0
10  10  10  10  10  10  10  10  10  10   0   0   0   0   0
10  10  14  10  10  10  10  10  10  19  10  10   0   0   0
10  10  10  10  10  10  10  10  10  10  10  10  10  10   0
10  10  10  10  10  10  10  10  10  11  10  10  10  10   0
10  10  10  10  10  10  10  10  10  10  10  10  10   0   0
10  10  10  10  10  13  10  10  10  10   0   0   0   0   0
10  10  11  10  10  10  10  13  10  10  10  10   0   0   0
10  10  10  10  10  10  10  14  10  10  10   0   0   0   0
10  15  10  10  13  10  10  11  10  10   0   0   0   0   0
10  10  10  10  10  10  10  10  10  10  10   0   0   0   0
10  10  10  10  10  10  10  10  10  10  10  10  10  10  10
11  10  13  10  10  13  10  10   0   0   0   0   0   0   0
10  10  10  10  10  10  13  10  10  10  10  10   0   0   0
10  10  15  10  10  10  10  10  10  11   0   0   0   0   0
10  10  10  10  10  10  10  10  10  10  10  10  10   0   0
11  13  10  10  11  10  10  10  10  10  10  10   0   0   0
10  10  10  10  10  10  10  10  10  10  10  10  10  10  10
10  11  10  11  10  11  10  10  10  11   0   0   0   0   0
10  10  10  10  11  10  10  10  13  10  10  10   0   0   0
10  10  10  10  13  10  11  10  11  10   0   0   0   0   0
13  10  10  16  10  10  13  10  10   0   0   0   0   0   0
10  10  11  10  10  10  10  10  10  10  10  10  10  10  10
10  10  10  10  10  12  10  10  10  10  10   0   0   0   0
10  10  10  10  10  10  10  10  10  10  10  10  10  10  15
10  10  10  10  10  10  10  10  10  12  10  10  10  10  10
10  10  10  10  10  10  10  10  10  10  10  10  10   0   0
12  10  10  10  10  10  10  10  10  10  10  10  10  10  10
10  10  10  10  11  10  10  10  10  11  14  10   0   0   0
17  10  10  10  12  11  10  18  10   0   0   0   0   0   0
10  10  10  10  10  10  10  10  10  10  10  10  10   0   0
10  10  10  12  10  10  10  12  10  10  10  10  10   0   0
10  10  10  10  10  10  10  10  10  10  10   0   0   0   0
10  10  10  10  10  10  10  10  10  10  10  10  10  10  10
10  10  10  10  10  10  10  13  11  10   0   0   0   0   0
10  10  10  10  10  10  10  10  10  10  10  10  10  10   0
10  10  10  10  10  10  10  10  10  10  11   0   0   0   0
10  10  10  10  10  20  18  17  10  10  10  10   0   0   0
10  13  10  10  10  10  10  11  10  10  10  10  10  10  10
10  15  14  10  10  11  10  10  12   0   0   0   0   0   0
10  10  10  10  10  10  10  10  10  10  10  10  10   0   0
10  10  10  10  10  10  10  10  10  10  10  10  10  10  10
10  10  10  10  10  10  10  10  10  10  10  10  10  10  10
10  10  10  10  10  10  10  10  10  10  10  10  10  10   0
10  10  10  10  10  10  10  10  10  10  10  10  10  10  10
10  10  10  10  10  10  10  10  10  10  10   0   0   0   0
10  10  10  10  10  10  10  10  11  11  11  10  11   0   0
13  10  10  10  10  10  13  10  10  10  13   0   0   0   0
10  10  10  10  10  10  10  10  10  10   0   0   0   0   0
10  10  10  10  10  12  13  10  10   0   0   0   0   0   0
10  10  10  10  10  10  10  10  10  10  10  10   0   0   0
10  10  10  10  10  10  10  10  10  10  10  10  10  10  10
11  12  18  13  13  10  10   0   0   0   0   0   0   0   0
10  10  10  10  10  10  10  10  11  10  10  10  10  10  10
10  10  10  10  10  10  10  10  10  10  10  10  10  10  10
10  10  10  10  10  10  10  10  10  10   0   0   0   0   0
10  10  11  10  10  10  10  10  10  10  10  13   0   0   0
12  10  10  10  15  10  10  10  10  10   0   0   0   0   0
10  20  10  10  10  10  10  10  10  10  10  10  15   0   0
10  10  11  10  10  10  10  10  10   0   0   0   0   0   0
10  10  10  13  10  10  10  10  10  10  10  10   0   0   0
10  18  10  22  10  10  18  10  10  10  10  10   0   0   0
10  10  10  10  10  10  10  10  10   0   0   0   0   0   0
10  10  10  10  10  10  11  10   0   0   0   0   0   0   0
10  10  10  10  10  10  10  10  10  10  10   0   0   0   0
10  10  10  10  10  10  10  10  10  10  10  10  10  10  10
15  10  10  10  17  17  12  10  10  10   0   0   0   0   0
10  10  10  10  10  10  10  10  10  10  10  10  10  10  10
10  10  10  10  10  11  10  10  10  10  10  10  10  10  10
10  10  10  10  10  10  10  10  10  10  10  10  10  10  10
14  10  10  18  10  10  10  10  10  10  10  10  10   0   0
14  10  10  10  12  10  10  10  10  10  10  10  14  10   0
10  14  10  10  10  10  15  10  10  10   0   0   0   0   0
10  10  10  10  10  10  10  10  10  10  10  10  10  10  10
10  10  10  10  10  10  10  10  10  10  10  10  10  10  10
10  10  11  10  10  10  12  10  10  10  10  10   0   0   0
10  10  10  10  10  10  10  10  10  10  10  10  10  10  10
10  10  10  13  14  10  10  10  10  10  10  10  10   0   0
10  10  10  10  10  10  10  10  10  10  10  10  10  10  10
10  10  10  10  10  10  10  10  10  10  10  10  10  10  15
10  10  10  10  12  11  10  10  11  10  12  10  10  10  10
10  10  10  10  10  10  10  10  10  10  10  10  10  10   0
10  10  10  11  10  10  13  13  10   0   0   0   0   0   0
10  10  10  10  10  10  10  10  10   0   0   0   0   0   0
10  10  10  10  10  10  11  10  10  10  10  10   0   0   0
10  10  10  10  10  11  10  10  10  10   0   0   0   0   0
11  10  10  10  10  10  10  10  10  10  10  10  10  11  10
10  10  12  10  13  18  13  10  10   0   0   0   0   0   0
10  10  10  10  10  10  10  10  10  10   0   0   0   0   0
12  10  10  10  10  10  10  11   0   0   0   0   0   0   0
13  10  10  10  10  10  10  14  11   0   0   0   0   0   0
10  10  10  10  10  10  10  10  10  10  10   0   0   0   0
10  10  10  10  10  10  10  10  10  10  10  10   0   0   0
10  10  10  10  10  10  10  16  10   0   0   0   0   0   0
10  10  10  10  10  10  10  10  10  10  10  10  10  10  10
10  10  10  10  10  11  10  10   0   0   0   0   0   0   0
11  10  10  10  16  10  10  10  10   0   0   0   0   0   0
10  10  10  10  10  10  10  10  10  10  10  10  10  10  10
10  10  10  10  10  10  10  10  10  10  10  10  10  10  10
10  10  10  10  10  10  10  10  10  10  10  10  13  10  10
10  10  10  10  10  10  10  10  10  10  10  10  10  10   0
10  11  10  12  11  13  11  10  10  10  10  10  10  10   0
10  10  10  10  10  10  10  10  10  10  10  10  10   0   0
10  10  10  10  10  10  10  10  10  10  10  10  10  10  10
10  10  10  10  10  10  10  10  10  10  10  10  10  10  10
10  10  10  10  10  10  10  10  10  10  10  10  10  10  10
10  10  10  10  14  10  11  10  10   0   0   0   0   0   0
10  10  10  10  12  10  10  10  10  10  10  10  10   0   0
10  10  10  10  10  10  10  10  10  10  10  10  10   0   0
10  10  10  10  10  10  10  10  10  10  10   0   0   0   0
10  10  10  10  10  10  10  10  10  10  10  10  10   0   0
10  10  10  10  10  10  10  10  10  10  10  10  10  10  10
10  10  10  10  10  10  10  10  10  10  10  10   0   0   0
10  10  10  10  10  10  10  10  16   0   0   0   0   0   0
10  10  10  10  10  10  10  10  10  10  10  10  10  10   0
10  10  10  18  10  18  18  10  10   0   0   0   0   0   0
10  10  10  10  10  10  10  10  10  10  10  10  10  10  10
10  10  10  10  10  10  10  10  10  10  10  10  10   0   0
10  10  10  10  10  10  10  10  10  10  10  10   0   0   0
11  10  11  11  10  11  10  10  10   0   0   0   0   0   0
10  10  10  10  10  10  10  17  10   0   0   0   0   0   0
10  10  10  10  10  10  10  10  10  10  10  10   0   0   0
10  10  10  10  10  10  10  10  10  10  10  10  10  10  10
13  10  10  13  13  10  10  10  10  10  10   0   0   0   0
10  10  10  17  17  17  10  10  10  10   0   0   0   0   0
10  10  10  10  10  10  10  10  10  10  10  10  10  10  10
10  10  10  10  10  10  10  10   0   0   0   0   0   0   0
10  10  10  10  10  10  10  10  10  10  10  10   0   0   0
10  16  10  10  10  10  10  10  10   0   0   0   0   0   0
10  10  10  10  13  10  10  10  10  10   0   0   0   0   0
10  13  10  11  10  10  10  10  13  10  10   0   0   0   0
10  10  10  10  10  10  10  10  10  10  10  10  10  10  10
10  10  10  10  10  10  10  10  10  10  10  10  10  10   0
10  10  10  10  10  10  10  10  10  10  10  10  10   0   0
10  10  10  10  10  10  10  10  10  10  10  10  10  10  10
10  10  10  10  10  10  10  10  10  10  10  10  10  10  10
10  10  10  10  10  10  10  10  10  10  10  10  10  10  10
10  10  10  10  10  10  10  10  10  10  10  10  10  10  10
10  10  10  10  10  10  10  10  10  10  10  10  10  10  10
10  10  10  10  10  10  10  10  10  11  11  11  11   0   0
10  10  10  10  10  12  10  10  10   0   0   0   0   0   0
10  10  10  10  10  10  10  10  10  10  10  10  10  10  10
10  10  10  10  10  10  10  10  10  10  10  10  10  10  10
10  10  10  10  10  10  10  10  10  10  10  10  10  10   0
10  10  10  10  10  10  10  10  10  10  16   0   0   0   0
10  10  10  13  10  10  10  10  10  10   0   0   0   0   0
10  10  10  13  10  13  13  10  10   0   0   0   0   0   0
10  10  10  10  10  10  10  10  10   0   0   0   0   0   0
10  10  10  10  10  10  10  10  10  10  10  10  10  10  10
10  10  10  10  10  10  10  10  10  10  10  10   0   0   0
10  10  10  10  10  10  10  10  10  10  10  10  10  10  10
10  10  10  10  10  10  10  10  10  10  10   0   0   0   0
10  11  10  10  10  10  12  10  10  10   0   0   0   0   0
10  10  10  10  10  10  10  10  10  10  10  10  10  10   0
10  10  10  10  10  10  10  10  10  10  10  10  10  10  10
10  10  10  10  10  10  10  10  10  10  10  10  10  10  10
10  10  10  10  10  10  10  10  10  10  10  10  10  10  10
10  14  10  10  16  10  16  16  10   0   0   0   0   0   0
10  10  10  10  10  10  10  10  10  10  10  10  10  10  10
10  10  10  10  10  10  10  10  10  10  10  10  10  10  10
10  10  13  10  10  10  10  15  10   0   0   0   0   0   0
10  10  10  10  10  10  10  10  10  10  10  10  10  10  10
10  10  10  10  10  10  10  10  10  10  10  10  10   0   0
10  10  10  10  10  10  10  10  10  10  10  10   0   0   0
10  10  10  10  10  10  10  10  10  10  10   0   0   0   0
10  10  10  10  10  10  10  10  10  10  10  10  10  10  10
10  10  10  10  10  10  10  10  10  10  10   0   0   0   0
10  10  10  10  10  10  10  10  10  10  10  10  10  10   0
10  10  10  10  10  10  10  10  10  10   0   0   0   0   0
10  10  13  14  10  13  10   0   0   0   0   0   0   0   0
10  10  10  10  10  10  16  10  10  10  10  10  10  10   0
10  12  10  10  10  10  10  10  10   0   0   0   0   0   0
10  10  10  10  10  10  10  10  10  10  10  10  10   0   0
12  10  11  10  10  10  10  10  10  10  10  10   0   0   0
10  10  10  10  10  10  10  10  11  10  10  10  10   0   0
10  10  10  10  10  10  10  10  10  10  10  10  10  10   0
10  11  10  10  10  10  10  10  10  12   0   0   0   0   0
10  10  10  10  13  10  10  10  10  10  10  10  10   0   0
10  10  10  10  10  10  10  10  10  10  12  10  10  10  10
10  10  10  10  10  10  10  10  10  10  10  10  10  10  10
10  10  10  10  10  10  10  10  10  10  10  10  10  10  10
10  10  10  10  14  10  10  10  10  12  10  10   0   0   0
12  10  10  11  10  10  10  10  10  10  10  10  10   0   0
10  10  10  10  10  10  10  10  10  14   0   0   0   0   0
10  10  15  10  10  10  10  10  12  10  10  10  10  12  10
10  10  10  10  10  10  10  10  10  10  10  10  10  10  10
10  10  10  10  10  10  10  10  10  10  11  10  10  10  10
10  10  10  10  10  10  10  10  10  10  10  10  10  10  10
10  10  10  10  10  12  10  10  13  10   0   0   0   0   0
10  10  10  10  10  10  10  10  10  10   0   0   0   0   0
10  10  10  10  10  10  10  10  10  10  10  10   0   0   0
10  12  10  11  10  10  10  10  10  10  10  10  10  11  10
10  10  10  10  10  10  10  10  13   0   0   0   0   0   0
16  10  10  10  10  10  10  10   0   0   0   0   0   0   0
10  12  10  10  10  10  12  12  10  10  10  10  10   0   0
10  10  10  10  10  10  10  10  10  10  10  10  10  10  10
10  10  10  10  11  10  10  10  10  10  10  10  10  10   0
10  10  10  10  10  10  10  10  10  10  10  10  10  10  10
10  10  10  10  10  10  10   0   0   0   0   0   0   0   0
10  10  10  10  10  10  10  10  10  10  10  10  10  10  10
14  15  11  10  10  10  10  10  10   0   0   0   0   0   0
10  10  10  10  14  10  10  12  10  10   0   0   0   0   0
10  10  13  10  10  10  10  10  11   0   0   0   0   0   0
10  10  10  10  10  10  10  10  10  10  10  10  10  10   0
10  10  10  11  10  10  10  13  10  10   0   0   0   0   0
10  10  10  10  10  10  10  10  10  10  10  10  10  10  10
10  10  10  10  10  10  10  10  10  10  10   0   0   0   0
10  10  10  10  10  10  10  10  14  13   0   0   0   0   0
10  10  10  10  10  10  10  10  10  10  10   0   0   0   0
10  10  10  10  10  10  10  10  10  10  10  10  10  10  10
10  13  10  10  13  10  10  13  10   0   0   0   0   0   0
10  10  10  10  10  10  10  10  10  10  10  10   0   0   0
10  10  10  10  10  10  10  10  10  10  10  10  10  10  10
10  17  10  10  10  10  10  10  10  10  10   0   0   0   0
10  10  10  10  10  10  10  10  10  10  10  10  10  10  10
10  10  10  10  10  10  10  10  10  10  10  10  10  10  10
13  10  10  10  10  10  10  10  10  10  10   0   0   0   0
10  10  10  10  10  10  10  10  10  10  10  10  10  10  10
10  10  10  10  10  10  10  10  10  10  10  10  10  10  10
10  10  10  10  10  10  10  10  10  10  10  10  10  10  10
10  10  10  12  10  10  10  11  10   0   0   0   0   0   0
13  10  10  13  10  10  10  10  10  10  13  10   0   0   0
10  10  10  10  10  17  10  10  10  10  10  10   0   0   0
10  10  10  10  10  10  10  10  11  10  10  10  10   0   0
10  10  10  10  10  10  10  10  10  10  10  10  10   0   0
10  10  13  15  10  13  10  10   0   0   0   0   0   0   0
13  10  10  10  10  10  10  10  10  10  10   0   0   0   0
10  10  11  10  10  17  10  10  11  10  12   0   0   0   0
10  10  10  10  10  10  10  10  10  10  10  10  10  10  10
10  10  10  10  10  10  10  10  10  10  10  10   0   0   0
10  10  10  10  10  10  10  10  10  10  10  10   0   0   0
10  10  10  10  10  16  12  13  12  23   0   0   0   0   0
10  10  10  10  10  10  10  10  12  10  10  10  11  10  10
10  10  10  10  11  10  10  10  10  10  10  10  10  10  10
10  10  10  10  10  10  10  10  10  10  10  10  10  10  10
14  29  25  22  26  29  17  17  28  29  24  15  29  13   0
10  10  10  10  10  10  10  10  10  12  10  10  11   0   0
21  19  27  15  16  38  22  60  42  25  27  51   0   0   0
10  10  27  10  18  25  17  14  36  13  10  10  10  10   0
39  16  32  31  31  28  24  20   0   0   0   0   0   0   0
26  37  28  17  38  27  18  38  13  38  38  20   0   0   0
17  17  12  14  20  10  17  12  15  17  30  24  17  19  14
28  28  27  14  36  25  19  17  34  13  28   0   0   0   0
10  10  10  10  10  13  10  12  10  10   0   0   0   0   0
10  10  10  10  13  10  10  10  10  10   0   0   0   0   0
10  10  10  10  10  10  10  10   0   0   0   0   0   0   0
10  10  10  10  10  10  10  10  10  10  10  10  10  10   0
10  10  10  10  10  10  10  10  10  10  10  10  10  10   0
10  10  10  10  10  10  10  10  10  10  10  10  10  10  10
10  10  10  10  20  10  10  10   0   0   0   0   0   0   0
10  10  10  10  10  10  12  10   0   0   0   0   0   0   0
16  13  28  16  33  16  13  12  15  31  16   0   0   0   0
10  10  10  10  10  10  10  10  10  10  10  10  10   0   0
10  11  10  10  10  11  10  10  10  11  10   0   0   0   0
16  14  75  53  75  16  21  16  75   0   0   0   0   0   0
10  10  10  10  10  10  10  10  10  10  10  10  10  10  10
20  13  13  20  21  32  20  20  29  31  18  20  13  29  20
10  15  10  10  10  17  10  10  10  10   0   0   0   0   0
10  10  10  10  14  12  10  10  10  15  10  10  10   0   0
10  10  10  10  10  10  10  13  19  10  15   0   0   0   0
19  27  53  37  28  22  27  15  27  13  19   0   0   0   0
14  10  10  10  10  10  13  10  10  12  10   0   0   0   0
35  35  18  30  16  35  16  35  16  22  11  14  19  14  23
20  33  11  13  16  30  16  27  24  16  16  23  16  33  21
10  10  10  10  10  10  10  10  10  10  10  10  10  10   0
10  10  10  10  10  10  10  10  10  10  10  10  10   0   0
10  10  10  10  10  10  10  10  10  11  10  10  10  10  10
10  10  10  10  10  10  10  10  10  10   0   0   0   0   0
10  10  10  10  10  10  10  10  10  10  10   0   0   0   0
10  10  11  10  10  10  10  10  10  10  11  10  10   0   0
10  10  13  15  10  13  10  13  10  10   0   0   0   0   0
10  10  10  10  10  10  10  10  10  10  10  10  10  10  10
14  10  12  10  10  16  14  12  10  10  10  10   0   0   0
10  10  10  10  10  10  10  10  10  10  10  10   0   0   0
10  10  10  10  10  10  10  10  10  10  10  10   0   0   0
10  10  10  10  10  10  10  10  10  10  10  10  10  10  10
10  10  10  10  10  10  10  10  10  10   0   0   0   0   0
10  10  10  10  10  10  10  10  10  10  10  10  10  10  10
10  10  10  10  10  10  10  10  10  10  10   0   0   0   0
10  11  13  15  12  10  14   0   0   0   0   0   0   0   0
10  10  10  10  10  10  10  11  14  10  10   0   0   0   0
12  26  34  19  18  18  11  34  17  44   0   0   0   0   0
10  10  10  10  10  10  10  10  10   0   0   0   0   0   0
10  10  10  10  10  10  10  10  15  10  12  10  15  10   0
10  10  10  10  12  10  10  10  10  10  10  10   0   0   0
10  10  11  10  10  10  10  10  10   0   0   0   0   0   0
10  10  10  10  10  10  10  10  10  10  10  10  10  10  10
12  18  18  38  25  22  38  38  37  38  24  19  18  13   0
10  10  10  10  12  10  10  10  10  10  10  10  11   0   0
11  14  19  26  28  17  37  26  14  20  26  14  26  27  18
10  10  10  10  10  10  10  10  10  10  10  10  10  10  10
11  10  10  10  15  10  10  10  10  10   0   0   0   0   0
10  10  11  10  10  10  10  10  10  12  10  10   0   0   0
19  19  15  15  32  21  33  15  17  36  17  34  22  11  18
10  10  10  10  10  10  13  11  10  10  10  10  10  10  10
22  28  16  14  28  27  28  30  13  40  28  33  17   0   0
10  10  10  10  10  14  10  10  10  10  11  10  10  10  10
10  10  31  20  20  28  14  10  10  40  34  10  10  22  14
10  10  10  10  10  10  10  10  10  10  10  10  10  10  10
10  10  10  10  10  17  18  10  10  11  10  12  10  10  10
15  10  10  10  13  10  13  18  11   0   0   0   0   0   0
11  10  10  10  10  14  14  21  10  10  10   0   0   0   0
10  13  10  10  10  10  10  10  10  10  10  10  10  10  10
10  10  10  10  10  10  11  10  10  10  10  10  10  10   0
10  10  10  10  10  10  10  11  10  10  10  10  10   0   0
10  10  10  10  12  10   0   0   0   0   0   0   0   0   0
38  16  16  35  14  15  15  13  13  21  31  18  21  16  15
10  10  10  10  10  10  10  10  10  15  10  10   0   0   0
10  10  10  10  10  10  11  10  10  10  10  10  10  11  10
18  22  15  17  18  20  14  38  15  18  16  30   0   0   0
10  10  10  10  13  19  11  21  10  19   0   0   0   0   0
11  11  10  10  10  11  11  10   0   0   0   0   0   0   0
10  10  10  10  10  10  10  10  10  10  10  10  10  10  10
10  12  17  10  12  10  10  10  12   0   0   0   0   0   0
10  10  10  10  10  10  10  10  10  10  10  10  10  10  10
10  10  10  10  10  10  10  10  10   0   0   0   0   0   0
10  10  10  10  10  10  10  10  10  10  10  10  10  10   0
14  14  10  10  10  10  14  10  10   0   0   0   0   0   0
12  10  10  17  10  11  14  10   0   0   0   0   0   0   0
10  10  15  15  10  10  10  10  10  15  10   0   0   0   0
10  10  10  11  10  10  10  10  10  10   0   0   0   0   0
10  12  10  10  10  10  10  11   0   0   0   0   0   0   0
10  10  10  16  10  10  10  10  10  10   0   0   0   0   0
10  10  10  10  10  10  10  10  10  10  10  10  12  10  10
10  10  10  10  10  10  10  10  10  10  10  10  10  10   0
10  10  10  10  12  10  10  10  10   0   0   0   0   0   0
10  10  10  10  11  10  10  10  10  10  10  10  10  10   0
10  10  10  14  10  10  11  10  10   0   0   0   0   0   0
10  10  10  10  10  10  10  10  10  13  10  10  10  10  10
16  10  22  10  10  15  10  19  12  10   0   0   0   0   0
10  10  10  10  10  11  10  10  10  10  10  15  10  10   0
10  10  10  10  11  10  11  11  10  11  10   0   0   0   0
10  10  10  10  10  10  10  10  10  13  10  10  10  10  10
10  10  10  10  10  11  10  10  11  14  10  10  10  10  13
10  10  10  10  11  10  10  10  10  10  10  10  10  10  10
13  13  10  10  10  16  10  10   0   0   0   0   0   0   0
10  10  10  10  10  11  10  10  10  10  10   0   0   0   0
10  10  10  10  10  10  10  10  10   0   0   0   0   0   0
13  10  10  10  13  10  10  11  14  10  10  10  10   0   0
10  10  15  14  14  15  10  10   0   0   0   0   0   0   0
10  10  12  10  10  10  10  13  10  11  10  10   0   0   0
10  10  10  10  10  10  10  11  10  10  14  10  10  10  10
10  10  10  11  10  10  12  10  11  10  10  11  10  10   0
10  10  10  10  11  10  11  10  10  10  10   0   0   0   0
10  10  10  10  10  10  10  10  10  10  10  10  10  10  10
10  10  10  10  10  10  10  10  10  10  10  10  10   0   0
10  10  10  10  10  10  10  10  10  10  10  10  10  10  10
10  10  10  10  10  10  10  10  11  11  10  10   0   0   0
10  10  10  10  10  10  10  10  10  10  10  10  10  10  10
10  10  10  10  10  10  10  10  10  10  10   0   0   0   0
10  10  10  12  16  10  13  14  14  10   0   0   0   0   0
10  10  10  10  10  10  10  10  10  10  10  10  10  10  10
10  10  10  10  10  10  10  10  10  10  10  10  10  10  10
10  10  10  10  10  13  10  10  13  10  11  10   0   0   0
10  13  10  15  10  12  11  10   0   0   0   0   0   0   0
10  10  10  10  10  10  10  10  10  10  10   0   0   0   0
10  10  10  10  10  10  10  10  10  11  12  10  14  10  10
10  10  10  10  10  10  10  10  10   0   0   0   0   0   0
10  10  10  10  10  10  10  10  10  10  10  10  10  10  10
10  10  10  10  10  10  10  10  10  10  10  10  10  10  10
10  10  10  10  10  10  10  10  10   0   0   0   0   0   0
10  10  10  12  13  10  10  10  10   0   0   0   0   0   0
10  10  10  10  10  10  10  10  10  10   0   0   0   0   0
10  10  10  10  10  10  10  10  10  10  10  10  10  10  10
10  10  10  12  12  10  10  10  10  10   0   0   0   0   0
10  10  10  10  10  10  10  10  10  10  10  10  10  10  10
10  10  10  10  10  10  10  10  10  10  10  10  10  10  10
10  10  11  10  10  10  10  10  10  10  10  10  10  10  10
10  10  10  10  10  10  10  10  10  10  10   0   0   0   0
17  10  10  11  10  14  10   0   0   0   0   0   0   0   0
10  10  10  10  10  10  10  10  10  10  10  10  10  10  10
10  10  10  10  10  10  12  10  10  10  10  10  10  10  10
10  10  10  10  10  10  10  10  10  16  12  16   0   0   0
10  10  10  10  10  10  10  10  11  10  10  10  10  10   0
10  10  10  10  10  10  10  10  10  10  10  10  10  10  10
10  10  10  10  10  11  10  11  10  10  10  10  10  10  10
10  10  10  10  10  10  10  10  10  10  10  10  10  10  10
10  10  13  10  10  10  10  12  11  10  10   0   0   0   0
10  10  10  10  11  10  10  10  10  10  10  10  10  12  10
10  10  10  10  10  10  10  10  10  10  10  10  10  10   0
12  10  10  10  12  11  10  10  10  10  10  10  10  10  10
10  10  10  10  10  10  10  10  10  10  10  10   0   0   0
13  10  10  10  10  11  11  10  10   0   0   0   0   0   0
10  10  10  10  10  10  10  10  10  10  10  10  11   0   0
10  10  13  10  10  10  10  10  10  10  10  10   0   0   0
10  11  10  10  10  10  10  10  10  10  10  11   0   0   0
10  10  10  10  10  10  10  10  10  10  10  10  10  10  10
10  10  10  10  10  10  10  10  10  10  10  10  10  10  10
10  10  14  14  13  10  10  10  10   0   0   0   0   0   0
12  10  10  10  10  10  10  10  10  10  10  10  10  10  10
10  10  13  10  10  10  12  10   0   0   0   0   0   0   0
14  10  10  12  10  10  11  13  10  10   0   0   0   0   0
10  10  10  10  10  10  10  10  10  10  10  10  10   0   0
10  10  10  10  10  10  10  10  10  10  10  10  10  10  10
10  10  10  10  10  10  10  10  10  10  10  10  10  10  10
10  10  10  10  10  10  10  10  10  10  10  10   0   0   0
10  10  10  10  10  13  10  11  10   0   0   0   0   0   0
10  10  12  10  10  10  10  10  10  10  10  10  10  10  10
13  10  10  10  10  10  10  10  10  10  10  10   0   0   0
10  10  10  10  14  12  13  10  10  10  12   0   0   0   0
10  10  10  10  10  10  10  17  10  10  10  10  10  10  10
10  10  10  10  10  10  10  10  10  10  10  10  10  10  10
15  10  10  10  10  10  10  10  10  10  10  17  10  10  10
10  10  10  10  10  10  10  10  10  10   0   0   0   0   0
12  10  10  10  10  10  10  10  10  10  10   0   0   0   0
10  10  10  10  10  10  10  10  10  10  10  11  10  10   0
10  10  10  10  10  10  10  10  10  10  10  10  11  10  10
11  10  10  10  10  10  10  11  10  10  10  10  10  10  10
10  10  10  10  10  10  10  10  10  10   0   0   0   0   0
10  10  10  10  10  10  11  10  10  10  10  10  10   0   0
10  10  10  10  10  10  10  10  10   0   0   0   0   0   0
10  10  10  10  10  10  10  10  10  10  10  10  10  10   0
10  13  10  10  10  10  10  10  10  10  10   0   0   0   0
10  10  10  10  10  10  10  10  10  10  10  10  10  10  10
10  10  10  10  15  10  10  10  10  10  10   0   0   0   0
10  10  10  10  10  10  10  10  13  10  10   0   0   0   0
10  10  10  10  10  10  10  10  10  14  10  10  10  10  11
10  12  10  10  10  10  10  10  10  10  10  10  10  10  10
10  10  10  10  10  10  11  10  10  10  10  10  10  10  10
10  10  10  10  10  10  10  10  10  10  10  10   0   0   0
10  10  10  10  10  10  10  10  10  10  10  13  10  10   0
10  10  10  10  11  10  10  10  10  10  10  10  10  10  10
10  17  10  10  10  10  11  11  12  13   0   0   0   0   0
10  10  10  10  10  10  10  10  10  10  10  11  10  10   0
10  10  10  12  10  10  10  10  10  10  10  10  10   0   0
10  10  10  11  11  10  10  10  10  11  10  10  10  10   0
10  10  10  10  10  10  10  10  10  10  10  10  10  10  10
18  10  10  10  10  10  10  10  10  10   0   0   0   0   0
10  10  10  10  10  10  10  10  10  10  10  10  10  10  10
10  17  10  16  10  10  10  10  12  14  10  10   0   0   0
10  10  10  13  10  20  10  10  10  10  10   0   0   0   0
10  10  10  10  10  10  10  10  10  10  10  10  10  10  10
14  10  10  12  10  10  10  10  10  10  11   0   0   0   0
10  10  10  10  10  14  10  10  11  10   0   0   0   0   0
10  10  19  11  10  10  10  10  10  11   0   0   0   0   0
10  10  10  10  10  10  16  10  10  20  10   0   0   0   0
10  10  10  14  13  10  10  10  10   0   0   0   0   0   0
10  10  10  10  10  12  10  10  10  10  10  10  10  10  10
10  10  10  13  17  10  10  10  10  10   0   0   0   0   0
10  10  10  10  10  10  10  11  10  10  10  10  10  10  10
10  13  11  10  10  14  14  10  10  10  10  10   0   0   0
10  10  10  10  10  10  10  10  10  10  11  10  10  18   0
13  11  18  14  10  10  10  13   0   0   0   0   0   0   0
10  10  10  10  10  10  10  15  10  10   0   0   0   0   0
13  17  12  10  15  10  10   0   0   0   0   0   0   0   0
10  10  10  10  10  11  10  10  10  10  10  11  10   0   0
10  10  10  10  10  10  10  10  10  17   0   0   0   0   0
10  11  10  10  10  12  12  10  10  10  10   0   0   0   0
10  10  10  10  10  10  10  10  10  10  10  12  10  10  17
10  10  10  10  10  10  10  10  10  10  10  18  10  10  10
12  10  10  10  10  10  11  10  10  10   0   0   0   0   0
11  13  18  10  10  10  10  10  10  10  10   0   0   0   0
10  12  10  10  10  13  10  12  10  10  10   0   0   0   0
10  12  14  10  10  10  10  10  10  10  10  10   0   0   0
10  11  10  10  10  10  10  10  10  10   0   0   0   0   0
10  10  11  10  10  10  10  10  10  10  10  10  10  10  10
10  10  10  10  10  10  11  10  10  10  10  10   0   0   0
10  10  10  10  10  10  10  10  10  10  10  10  10  10  10
10  10  10  10  10  10  10  10  10  10  10  10  10  10   0
10  15  16  13  10  10  11  19   0   0   0   0   0   0   0
13  10  10  10  10  10  10  10  10  10  10  10  10  10   0
10  10  10  10  12  13  10  10  13  10  13   0   0   0   0
10  10  10  10  10  16  10  17  10  17  10   0   0   0   0
10  10  10  10  10  10  10  10  10  10   0   0   0   0   0
10  10  10  14  14  10  10  10  10  10  10  10   0   0   0
10  12  11  10  11  10  10  10   0   0   0   0   0   0   0
10  10  10  10  21  10  10  10  10  10  10  10   0   0   0
10  10  10  10  10  10  10  10  10  10  12  10  10  10  10
10  13  10  16  10  10  10  10   0   0   0   0   0   0   0
22  10  10  10  10  10  12  10  10  10  10  11  11  14  10
10  10  11  10  10  10  18  10  10   0   0   0   0   0   0
10  10  10  10  13  10  15  11  10  10   0   0   0   0   0
11  10  10  10  10  12  10  10  10   0   0   0   0   0   0
10  10  10  10  11  10  10  10  10  11  10  10  10  10   0
11  16  10  10  12  11  10  10   0   0   0   0   0   0   0
10  18  10  12  10  10  10  10  10  10  10  10   0   0   0
10  10  12  10  10  18  13  11  10   0   0   0   0   0   0
15  10  10  10  10  11  10  10  10  10  10  10  10   0   0
10  10  10  10  10  12  10  10  10  11  11   0   0   0   0
10  10  11  10  10  10  10  10  10  10  10  10  10  10  10
10  10  10  10  10  10  10  10  10  10  10  10  10  10  10
10  11  10  10  10  10  14  11  10  10  11   0   0   0   0
10  10  10  10  13  10  10  10  10  10  10  10  10  10   0
10  10  10  12  10  10  10  10  11  10  10  10  10  10  10
10  11  10  12  10  10  10  10  10  10  10  10   0   0   0
10  12  10  10  13  10  10  10  10  10  10  10   0   0   0
10  14  10  10  10  14  17  10  10  10   0   0   0   0   0
10  10  10  10  10  10  11  10  10  10  10  10  10  10  10
10  10  10  10  10  11  10  10  12  10   0   0   0   0   0
10  10  10  10  10  10  10  14  10  10  10  10   0   0   0
10  10  10  10  10  10  10  10  10  10  10  10  10  10  10
10  10  18  10  10  10  10  10  10  10  10   0   0   0   0
10  10  10  10  10  10  12  15  10  10   0   0   0   0   0
10  10  10  10  11  13  11  10   0   0   0   0   0   0   0
10  10  10  10  10  15  18  10  10  18   0   0   0   0   0
10  10  14  10  11  10  11  10   0   0   0   0   0   0   0
16  10  10  10  10  10  10  10  10   0   0   0   0   0   0
10  10  11  20  10  10  10  10  10  11   0   0   0   0   0
10  10  10  10  10  10  10  10  10  10  10  10  12  10   0
10  10  10  10  11  10  10  11  10  10  10   0   0   0   0
10  10  10  14  10  10  10  10   0   0   0   0   0   0   0
10  10  10  10  10  10  10  10  10  10  10  14  10   0   0
10  10  10  10  10  10  10  10  10  10  10   0   0   0   0
10  10  10  10  13  10  10  10  10  10  14  10   0   0   0
10  13  10  10  10  10  10  10  10  10  10  10   0   0   0
10  12  10  10  10  10  10  10  14  10  10  14  12   0   0
10  10  10  10  10  11  10  11  10  10   0   0   0   0   0
11  10  10  10  10  11  10  10  10  10   0   0   0   0   0
10  10  10  10  10  10  10  10  10  10  10  10  10  10  10
10  24  10  10  10  17  11  22   0   0   0   0   0   0   0
10  10  10  11  10  10  13  15   0   0   0   0   0   0   0
12  10  11  10  16  10  10  10  10  10   0   0   0   0   0
12  10  10  10  10  10  10  10  10  10   0   0   0   0   0
10  10  10  10  10  10  10  10  10  10  10  10  10  10  10
10  10  10  11  10  10  10  10  10  10  10  10  10  10  10
10  10  10  10  10  10  10  10  12  10  10  10  10  10  10
12  10  11  10  10  10  10  10  10  10  11   0   0   0   0
10  10  10  10  10  10  10  10  10   0   0   0   0   0   0
10  10  10  10  10  10  12  13  10  13  10   0   0   0   0
10  10  10  10  10  10  10  10  10  10  10  10  10  10  10
10  10  12  10  10  10  10  10  10  10  10  10  10   0   0
10  10  10  10  10  10  10  10  12  13  10  10  10  10   0
10  10  10  10  10  10  10  10  10  10  10  10  10  10  10
10  10  10  10  10  10  12  13  10  12  10   0   0   0   0
10  10  10  10  10  10  10  10  10  10  10   0   0   0   0
10  10  10  10  10  12  10  10  10  10  10  10  10   0   0
10  10  10  10  10  14  10  10  10  10  10  10  10  10  10
10  10  10  10  15  14  10  16   0   0   0   0   0   0   0
10  10  11  10  12  10  10  11  13   0   0   0   0   0   0
10  10  10  10  11  10  10  10  10  10  18  10  10   0   0
10  10  10  10  10  10  10  10  10  10  10  10  10  10  10
10  10  10  10  11  10  10  10  10  12  10  10   0   0   0
10  13  10  13  11  14  15  10   0   0   0   0   0   0   0
10  11  11  10  10  10  10  10  10  10  10  10  11  10   0
10  10  10  10  11  20  10  17  17   0   0   0   0   0   0
13  13  10  10  10  10  10  11  10  10  10   0   0   0   0
10  10  10  10  10  10  10  10  10  10  10  10  10  10  10
10  10  10  10  10  10  10  10  10  10  10  10  10   0   0
10  10  18  10  10  10  23  10  10  10  10  10   0   0   0
13  10  10  10  10  10  10  10  10  11  10  11  10   0   0
13  10  10  10  10  10  10  10  10  10  10   0   0   0   0
10  10  10  10  17  15  10  14  10   0   0   0   0   0   0
10  10  10  10  10  10  10  10  10  10  10  12  10  10  10
10  10  11  10  10  10  10  10  10  10  10  10  10  10   0
10  10  10  10  10  10  10  10  10  10  10  10  10  10  10
10  10  10  10  10  10  10  10  10  10  10  10  10  10  10
10  10  10  12  10  10  10  10  10  10  10   0   0   0   0
10  14  10  10  10  10  10  10  10  10  13  10   0   0   0
10  10  10  10  11  10  12  12  10  10  10  10   0   0   0
10  10  10  10  10  10  10  10  10  10  10  10  10  10  10
10  10  10  10  10  10  10  10  10  10  10  10  10   0   0
10  10  10  10  10  10  10  10   0   0   0   0   0   0   0
10  10  10  10  10  10  10  10  10  10  10  10  10  10  10
10  10  10  10  12  10  10  10  15   0   0   0   0   0   0
10  10  10  10  10  11  10  10  10   0   0   0   0   0   0
10  10  10  10  10  12  10  10  10  12   0   0   0   0   0
10  10  10  10  10  10  10   0   0   0   0   0   0   0   0
10  10  10  10  14  10  10  10  10  10  10  10  10   0   0
10  10  10  10  10  10  10  10  10   0   0   0   0   0   0
10  10  10  10  10  10  10  10  10  10   0   0   0   0   0
10  10  10  10  10  11  10  10  12  10  10  10   0   0   0
37  16  37  20  16  37  19  24  14  21   0   0   0   0   0
37  26  39  21  13  12  32  33  23   0   0   0   0   0   0
10  10  18  10  10  15  10  10  10  10  10  10  10  10   0
10  10  10  21  10  24  15  12  10  10   0   0   0   0   0
17  10  14  10  10  10  10  10  11  12  10   0   0   0   0
10  10  10  10  10  10  11  10  12  10  10  10  10   0   0
10  10  10  10  10  10  10  17  10  10   0   0   0   0   0
10  10  10  11  10  10  10   0   0   0   0   0   0   0   0
10  10  10  10  10  10  10  10  10  10  10  10  10  10  10
10  10  10  10  10  10  10  10  10  10  10  10  10   0   0
11  11  10  10  10  10  10  10  10  10  10  10  10  10  10
10  10  10  10  10  10  10  10  10  10  10  10   0   0   0
10  10  10  10  10  10  10  10  10  10  10  10  10  10  10
10  10  10  10  10  10  10  10  10  10  10   0   0   0   0
10  10  12  10  11  10  11  10  12   0   0   0   0   0   0
10  10  10  11  10  10  10  10  10  10  10  10  10  10   0
10  10  10  10  10  10  10  10  10  10  10  10  10  10  10
10  10  10  10  10  10  10  10  10  10  10  10  10  10  10
10  11  10  10  10  14  10  10  10  11  10  10  10  10   0
10  10  10  10  10  10  17  10  10  10   0   0   0   0   0
10  11  10  14  10  10  10  10  10   0   0   0   0   0   0
18  13  10  10  10  10   0   0   0   0   0   0   0   0   0
10  10  16  10  10  10  10  10  10  10  10   0   0   0   0
10  10  10  13  10  10  10  10  10  10  10  10   0   0   0
10  10  10  10  10  10  10  10  10  11  10  10  10  10   0
10  10  10  10  10  10  10  10  10  10   0   0   0   0   0
10  10  10  11  12  10  10  10  10  10  10   0   0   0   0
11  10  10  10  10  10  10  10  10  10  10   0   0   0   0
10  10  10  10  11  10  10  10  21  10  10  11  10   0   0
16  10  17  10  10  10  10  18  10  10   0   0   0   0   0
10  10  10  10  10  10  10  10  10  10  10  10  10  10  10
10  10  18  10  10  10  10  12  20  10  10  10  10   0   0
10  10  10  10  10  10  10  10  12  10  10  10  10  11  10
10  10  11  10  10  10  11  10  10  10  17   0   0   0   0
11  10  10  10  10  10  10  10  11  10  10  10  10  10  10
10  10  10  10  10  10  10  10  10  19  10   0   0   0   0
10  10  10  11  10  10  10  10  10  10  10  10  10  10   0
10  10  10  10  10  10  10  10  10  10  10  10  10  10   0
10  10  10  10  10  10  10  10  10  10  10  10  10  10  10
10  10  12  10  11  12  10  10  10  10  10   0   0   0   0
10  13  10  10  10  10  10  10  13  10   0   0   0   0   0
10  10  10  10  10  12  11  10  10  10  10  10  12  10   0
10  16  10  16  15  25  18  10   0   0   0   0   0   0   0
10  10  10  10  10  10  17  10  10  10  10  11  10   0   0
10  10  11  10  10  10  10  10  10  10  10  10  10   0   0
10  10  10  10  10  10  10  10  10  10  10  10   0   0   0
10  10  10  10  10  10  12  10  10   0   0   0   0   0   0
10  14  10  10  10  10  10  10  16  10  11   0   0   0   0
10  10  10  10  10  10  10  10  10  10  10  10  10  10  10
10  11  10  10  11  10  10  10  10  10  10  10  10  10  10
10  10  10  10  10  10  12  10  10   0   0   0   0   0   0
10  10  12  10  10  10  10  10  11  10  10  10  10  10  10
10  10  10  10  12  12  13  10  10  11   0   0   0   0   0
10  10  10  10  10  10  10  10  10  10  10  10  10   0   0
10  16  10  13  10  10  10  10  10  10  13   0   0   0   0
10  10  10  21  10  10  10  10  10  10  10   0   0   0   0
10  10  10  10  10  10  10  10  10  10  10  10  10  10  10
11  10  10  10  12  13  10  14  11   0   0   0   0   0   0
10  10  10  10  10  10  10  10  10  10  10  12   0   0   0
10  10  10  10  10  10  10  10  10  10  10  10  10  10  10
10  10  10  10  10  10  10  10  10  10  10  10  10  10   0
13  12  10  10  10  10  10  10  10  10  16  10  10   0   0
13  10  10  10  10  10  12  19  11  10  10  10  10   0   0
10  10  10  10  10  10  10  10  10  10  10  10  10  10   0
10  18  10  10  10  10  10  10  10  11  10  10  10  18  10
10  10  10  10  10  10  10  10  10  12  10  12  12   0   0
10  18  10  10  15  10  10  10  17  10  10  13   0   0   0
10  11  10  10  10  10  10  10  10  10  10  10  10  10  10
10  10  10  10  10  12  10  10  10  11  10   0   0   0   0
10  11  10  10  10  10  11  10  10  10  10  10   0   0   0
10  10  19  10  10  10  10  10  11  11   0   0   0   0   0
10  10  10  10  10  12  11  12  11  10  10   0   0   0   0
10  10  10  10  10  10  10  10  10  10  10  10   0   0   0
10  10  10  10  15  10  10  10  10  10  13  13   0   0   0
10  10  11  10  10  10  10  10  10  10  10  10  10   0   0
11  10  10  10  10  10  10  10  10  10  10  10   0   0   0
10  10  10  10  10  10  10  10  10  10  10  10  10   0   0
10  10  10  10  10  10  10  10  10  10  10  10  10  10   0
10  10  10  10  10  10  10  10  10  10  10  10  10  10  10
10  10  10  10  10  10  10  10  10  10  10  10  10  10  10
10  10  10  10  10  10  10  10   0   0   0   0   0   0   0
10  10  13  10  10  10  10  10  10  10  10   0   0   0   0
10  10  10  10  10  10  10  10  10  10  10  10  10   0   0
10  10  10  10  10  10  10  10  10  10  10  10  10  10  10
10  10  10  10  10  10  10  10  10  10  10  10  10  10   0
10  10  10  10  10  10  10  10  10  10  12  10  10  10  10
10  10  10  10  12  10  10  11  10  12  10   0   0   0   0
27  10  22  10  10  10  10  10  10  23  10  10  10   0   0
13  10  10  10  15  10  10  13  10  12   0   0   0   0   0
10  10  10  10  10  10  10  10  10  10  10  10  10  10  10
10  10  10  10  12  10  10  10  10  11  10  10  10  10  10
10  10  10  10  10  10  10  10  10  10  10  10  10  18  10
10  10  10  12  10  10  10  10  10  10  10  10  10   0   0
13  16  10  10  10  12  14  10  10   0   0   0   0   0   0
10  10  10  10  10  11  10  10  11  10  10   0   0   0   0
10  10  10  10  10  10  10  10  10  10  10   0   0   0   0
10  10  10  10  10  10  10  10  10  15   0   0   0   0   0
10  10  10  10  11  10  10  10  10  10  10  10   0   0   0
10  10  10  10  10  13  10  10  10  10  10  10  10  10   0
10  10  10  11  10  10  10  13  10   0   0   0   0   0   0
10  10  10  10  10  10  10  10  10  10  10  10  10  10  10
10  10  10  10  10  10  10  10  10  10  10  10  10  10  10
10  10  10  10  10  10  11  10  15  10   0   0   0   0   0
10  10  10  10  10  10  10  10  10  10  10   0   0   0   0
10  10  10  10  10  10  10  10  10  10  10  10   0   0   0
10  10  10  10  10  10  10  10  10  10  10  10  10  10   0
10  10  10  10  10  10  10  10  10  10  10  10  10  10  10
10  10  10  10  10  10  10  10  10  10   0   0   0   0   0
16  10  10  10  10  10  16  20  10  13   0   0   0   0   0
11  10  10  10  10  10  10  10  10  10  11  10  10  10   0
10  10  10  10  10  10  10  10  10   0   0   0   0   0   0
10  10  10  10  10  10  10  10  10  10  10   0   0   0   0
10  10  10  10  10  10  10  10  10   0   0   0   0   0   0
10  10  10  11  10  10  10  10  10  10  10  12  10  13  10
10  10  10  13  10  10  10  10  16  10   0   0   0   0   0
10  11  10  10  10  10  10  10   0   0   0   0   0   0   0
11  10  10  10  10  10  12  10  10  10  10  10  10  10  10
10  10  10  10  10  10  10  10  10  10  10  10  10  10  10
10  10  10  10  16  10  10  13  14  10   0   0   0   0   0
12  10  10  13  10  10  10  10  10  10  10  10  10  10  10
10  10  10  10  10  10  10  10  10  10  10  10  10  10  10
10  10  10  10  17  10  10  10  10  10   0   0   0   0   0
10  10  10  10  10  10  10  10  10  10  10  10  10  10  10
10  18  12  10  10  10  14  14   0   0   0   0   0   0   0
10  10  10  10  10  10  10  10  10  10  10  10  10  10  10
10  10  10  10  10  10  10  11  10  10  10  10  10   0   0
10  10  10  10  10  10  10  11  10  10  10  10   0   0   0
14  11  13  10  10  10  10  15   0   0   0   0   0   0   0
10  10  10  10  10  10  13  10  10   0   0   0   0   0   0
10  10  10  10  10  10  10  10  13  10  10  10  10   0   0
10  10  10  10  10  10  10  10  10  10  10   0   0   0   0
10  12  10  10  10  12  13  10   0   0   0   0   0   0   0
13  11  10  12  10  10  11  10   0   0   0   0   0   0   0
10  10  10  10  10  10  10  10  10  10  10  10  10   0   0
10  10  10  10  16  10  20  16  10  10  10   0   0   0   0
10  13  10  10  10  10  15  14  10   0   0   0   0   0   0
10  10  10  10  10  10  10  10  10  10  10  10  10  10  10
10  10  10  10  10  10  10  10  10  12  12  12  10   0   0
10  10  10  10  10  10  10  10  10  10  10  10  10  10  10
14  10  10  10  10  10  10  10  10  10  10  11  10  10  10
10  10  10  10  10  10  14  10   0   0   0   0   0   0   0
10  10  10  11  10  10  10  10  10  10  10  10  10  10  10
10  10  10  10  14  10  10  15  10  10   0   0   0   0   0
10  10  14  10  10  10  10  10  10  10  10  10  10  10  10
10  10  10  10  11  20  10  10  10  10  10  10  10   0   0
10  10  10  15  10  10  10  10  10  10  10  10  10  10  10
10  10  10  10  10  10  10  11  10  10  10  10  10  10   0
13  10  10  10  10  10  10  10  10  10  10  10  10  10   0
10  11  10  10  13  10  10  10  10  11  10  10   0   0   0
10  10  10  10  10  10  11  10  10  10  10  10  11  10   0
10  10  10  10  10  10  10  10  10  12  10  11  10  10   0
10  10  10  10  10  10  10  10  10  10  10  10  10  10  10
10  10  10  10  10  10  10  10  10  10  10  10  10  10  10
10  10  10  11  10  10  11  10   0   0   0   0   0   0   0
10  10  10  10  10  10  10  12  10   0   0   0   0   0   0
10  10  10  10  11  10  10  15  10  10  10  10  10  10   0
10  10  10  10  10  10  10  10  10  10  12  12  10  12  10
10  10  13  10  12  11  10  14  10   0   0   0   0   0   0
10  19  15  10  19  10  10  10  10  10   0   0   0   0   0
10  10  14  12  10  10  13  10  10   0   0   0   0   0   0
10  10  10  10  10  10  10  10  10  10  10  10  10  10  10
10  10  10  10  11  10  10  11  10  10  10  10  10  10   0
10  10  10  10  10  10  10  10  10  10  10  11  10  12  10
12  10  10  10  10  10  10  10  11  10  10   0   0   0   0
10  13  10  10  10  10  11  14   0   0   0   0   0   0   0
12  10  10  10  10  10  10  10  12  10   0   0   0   0   0
10  10  12  10  10  10  13  10  10  10  10  10   0   0   0
25  10  21  10  10  21  10  10  10  10   0   0   0   0   0
10  10  10  10  10  10  12  10  10  10  10  10   0   0   0
10  10  10  10  10  10  11  10  10  10  10   0   0   0   0
10  10  10  10  10  13  10  10  10  10   0   0   0   0   0
10  10  10  10  10  15  10  19  10   0   0   0   0   0   0
10  10  10  10  11  10  10  10  10  10  10   0   0   0   0
10  10  10  10  10  10  11  10  14   0   0   0   0   0   0
10  10  10  10  10  10  10  10  10  10  10  10  10  10  10
10  10  10  10  10  10  10  12  10  10  10  10  10  10  10
10  10  14  10  10  10  10  10  10  10  10   0   0   0   0
10  10  10  10  10  10  10  10  10  10  10  10  10   0   0
10  13  10  10  10  10  10  10  10  10   0   0   0   0   0
10  10  10  10  10  11  12  10  10   0   0   0   0   0   0
10  13  12  10  12  10  10  10  10  10  10  10   0   0   0
10  10  10  10  16  10  10  10  10  10   0   0   0   0   0
10  10  10  10  10  10  10  10  10  10  10  10  10   0   0
10  10  10  10  10  10  10  10  10  10  10  10   0   0   0
10  10  10  10  10  10  10  10  10  10  10  10  10  10  10
10  10  10  10  10  10  10  10  10  10  10  10  10  10  10
10  12  10  12  11  11  10  12  10  10  10   0   0   0   0
10  10  10  14  10  10  10  10  10  10   0   0   0   0   0
10  10  10  10  10  10  11  10  10  10  10  10  10  10  10
10  10  10  10  10  10  10  10  10  10  10  10  10  10  10
10  10  10  10  10  13  10  16  10  10  10  10  10  10  10
10  10  10  10  10  11  11  10  12  10   0   0   0   0   0
10  18  10  15  10  10  10  15  10   0   0   0   0   0   0
10  15  10  10  11  10  10  10  10  10   0   0   0   0   0
10  10  10  13  10  13  10  10  10  10  10  10  17   0   0
10  10  10  10  10  12  10  10  10  11   0   0   0   0   0
10  25  10  10  10  10  10  10  10   0   0   0   0   0   0
10  10  10  14  10  10  10  14  11   0   0   0   0   0   0
10  10  10  10  10  10  10  10  10  10  10  10  10  10  10
10  10  10  10  10  10  10  20  10  10  10  10  21  10   0
10  10  10  15  10  10  10  10  10  12  10  12   0   0   0
10  10  10  10  10  10  10  10  10  10  10  10  10  10  10
11  10  10  11  10  10  11  10  10  10  10  10  10  10   0
10  10  10  10  16  10  10  19  10  20  10  10  10   0   0
10  10  10  10  10  10  10  10  11   0   0   0   0   0   0
10  10  10  10  10  10  10  17  10  10   0   0   0   0   0
10  10  10  10  10  10  10  10  10  10  10  10  10  10   0
10  10  10  10  10  10  10  10  10  10  11  10  10  10  10
10  17  10  10  10  10  10  10  10  10   0   0   0   0   0
10  10  10  10  13  10  10  14  10  10  10   0   0   0   0
10  10  10  10  10  10  10  14  10  10   0   0   0   0   0
10  10  10  10  10  10  10  10  10  10  10  10  10  10  10
10  11  10  10  10  10  10  11  10   0   0   0   0   0   0
10  10  10  10  10  10  10  10  10  10  10  11  10  11  10
12  10  10  10  11  10  12  10  11   0   0   0   0   0   0
10  13  12  10  10  10  10  10  10  10  10  10   0   0   0
10  10  11  10  10  10  10  11  10  10  10  10  10  10  10
11  10  10  10  10  10  11  10  10  13   0   0   0   0   0
10  15  14  10  11  10  10   0   0   0   0   0   0   0   0
10  10  10  10  10  10  10  10  10  10  10  10  10  10  10
10  10  11  13  10  10  10  10  10   0   0   0   0   0   0
13  10  10  10  10  11  11  10  10  10   0   0   0   0   0
10  10  10  10  10  10  10  10  10  10  10  10  10  10  10
10  10  10  10  10  10  10  10  10  10  10  10  10  10  10
10  10  10  10  10  15  10  10  10  10  10  10  10  10  10
10  10  10  10  10  10  10  10  10  10   0   0   0   0   0
12  10  10  10  10  10  10  10  10  10  10  12  10  10  10
11  10  13  10  11  10  10  10  10   0   0   0   0   0   0
10  11  14  10  10  10  11  10  10   0   0   0   0   0   0
10  10  10  10  10  10  10  10  10  10  10  11  10  10  10
14  10  10  10  10  10  10  10  10  10  10   0   0   0   0
10  10  10  10  10  11  10  10  10  10  10  10   0   0   0
10  10  10  10  10  10  10  10  10  10  10  10  10  10  10
10  10  10  10  10  10  10  10  10  10  10  10   0   0   0
10  10  10  10  10  11  10  10  10  10  11   0   0   0   0
10  10  10  10  10  10  10  10  10  10  10  10  10   0   0
10  10  10  10  10  10  14  10  10  10  10  10  10  10  10
10  10  10  10  10  11  10  10  10  10  10  10  10  11  10
10  10  10  10  10  10  10  10  10  10  10  10  10  10  10
10  10  10  10  10  10  10  10  10  10  10  10  10   0   0
12  10  10  10  10  10  10  10  10  10  10  11  10   0   0
12  10  10  10  10  10  10  10  10  10  10  10   0   0   0
10  10  10  14  10  11  10  10  10  10  10  11  10   0   0
21  10  10  13  11  10  12  10  14  10   0   0   0   0   0
11  10  10  13  10  10  10  10  10  13  10  12  10   0   0
10  14  14  10  10  10  10  11  10   0   0   0   0   0   0
10  16  10  10  10  10  10  10  10  10  10   0   0   0   0
14  10  10  10  10  10  10  17  10  10  10  11  11  10   0
10  10  10  10  10  10  10  10  10  10  10  10  12  10  10
10  10  10  10  11  10  10  12  13  10  10   0   0   0   0
10  11  10  10  14  10  10  10  10  10  10   0   0   0   0
10  10  10  10  10  10  22  10  10  10  10  10  10   0   0
10  13  10  10  10  10  10  10  12   0   0   0   0   0   0
10  10  10  13  25  11  10  10  10   0   0   0   0   0   0
10  10  10  10  10  10  10  10   0   0   0   0   0   0   0
20  10  10  10  10  10  10  12  11  10  10   0   0   0   0
10  10  11  13  10  10  10  10  10   0   0   0   0   0   0
10  10  10  10  10  10  10  10  10  10  10  10  11  10  10
10  14  10  10  10  10  10  12  15  10  10   0   0   0   0
10  10  10  10  10  10  10  10  13  10  10  10  10  10  12
10  10  10  10  10  10  12  10  10  10  10  12  10   0   0
10  10  11  10  13  10  16  10  10  11  15  10   0   0   0
13  10  10  13  10  10  10  10  10  10  10   0   0   0   0
15  10  10  10  10  10  10  10  11  10  10  11  10  10   0
10  16  10  10  10  11  16  10  11   0   0   0   0   0   0
13  10  10  11  10  12  11  10  10   0   0   0   0   0   0
10  10  10  10  10  10  10  12  10  10  10  10  10  10  10
10  10  10  10  10  10  10  10  10  10  10  10  10  10  10
10  10  10  10  10  10  10  10  10  10  12  10  10  10  10
10  10  10  10  10  10  10  10  10  10  10  10  12  10   0
10  10  10  10  10  10  10  10  10  10  12  10  10   0   0
10  10  10  10  10  10  10  10  10  10  10  10  10  10  10
10  10  10  10  10  10  10  16  10  10  10  10  10  10  10
10  10  10  14  10  11  10  10  10  10  10  11  10   0   0
10  10  17  10  10  10  10  15  15  10  15   0   0   0   0
11  10  10  10  10  10  10  10  10  10  10  10  10  10  10
10  17  10  10  10  20  10  10  14   0   0   0   0   0   0
10  10  10  11  10  15  10  10  10  10  10   0   0   0   0
10  10  10  10  10  10  10  10  10  10  10  10  10  10  10
10  10  11  10  10  10  10  10  10  10  10  10  10  10  10
10  10  10  10  10  10  10  10  10  10  10  10  12   0   0
10  10  10  10  10  11  10  18  10  10  10   0   0   0   0
10  10  12  10  12  10  10  10  10  10  10  10  10   0   0
16  14  13  10  10  14  10  10  10  10   0   0   0   0   0
10  11  10  10  10  13  10  10   0   0   0   0   0   0   0
10  10  11  13  10  11  11  10   0   0   0   0   0   0   0
10  10  10  11  10  10  10  10  10  10  10  10  10  10  10
10  10  10  10  10  10  10  10  10  10  10  10   0   0   0
10  10  10  10  10  11  10  10  10  10  10  10   0   0   0
10  14  10  10  10  10  10  17  10  10  10  10  10  10   0
10  10  10  10  12  10  12  10  22  10   0   0   0   0   0
10  10  12  10  10  10  13  10  10  11  12  13   0   0   0
10  10  10  10  10  10  10  10  10  10  10  11  10  10  11
10  10  10  10  10  10  10  10  10  10  10   0   0   0   0
11  10  10  10  10  11  10  10  10  10  10  10  10  10  10
10  10  10  10  10  10  10  17  11  10  10   0   0   0   0
10  10  10  10  10  13  12  11  10  10  10  10   0   0   0
10  10  10  10  10  10  10  10  10   0   0   0   0   0   0
10  10  10  10  10  10  10  10  17  11  10   0   0   0   0
10  10  10  10  10  10  10  10  10  10  10  10   0   0   0
10  10  12  10  23  10  10  10  10  10  10  10  16  10  10
10  10  10  10  10  10  10  10  10  10  10   0   0   0   0
10  10  10  10  10  11  10  13  10  13  10  10  11  10  10
10  10  10  10  10  10  11  10  10  10  10  11   0   0   0
10  10  10  10  10  10  10  10  10  10  10  10  10  10  10
10  10  14  12  10  10  14   0   0   0   0   0   0   0   0
10  10  10  10  10  10  10  11  10  10  10  10  10  10   0
10  10  10  10  11  10  10  10  10  10  10  10  10  10  10
10  10  13  10  10  10  10  10  10  10  13  10  10  10   0
10  10  10  10  11  10  10  10  15  10  10  10  10   0   0
10  10  10  10  10  10  10  10  10  10  10   0   0   0   0
13  10  10  10  10  10  10  10  10  10   0   0   0   0   0
10  10  10  10  10  10  10  10  10  10  10  10  10  10  10
10  10  10  10  10  10  10  10  12  10  10  10  10  10  10
12  10  10  10  14  10  10  10  14   0   0   0   0   0   0
10  10  10  10  10  10  10  10  10  10  10  10  10  10  10
10  10  10  10  10  10  10  10  10  10  10  10  10  10   0
10  10  10  10  10  10  10  10  10   0   0   0   0   0   0
10  10  10  10  16  10  10  10  10  10  10   0   0   0   0
10  10  10  10  10  10  19  18  10  10  10  10   0   0   0
10  10  10  10  10  10  10  10  10  10  10  10  10  10   0
10  10  10  10  10  10  10  10  10  10  10  10  10  10  10
10  10  10  11  10  10  10  10   0   0   0   0   0   0   0
10  14  10  10  12  10  10  10  10  10   0   0   0   0   0
10  12  10  10  10  10  10  10  10  10  10  10  10  10  10
10  10  10  10  10  10  10  10  10  10  10  10  10  10  10
10  21  10  10  10  10  10  10  10  10  15  16   0   0   0
10  10  10  10  10  10  10  11  14  15  10  10  13  12  10
10  11  10  10  10  10  10  10  10  10  10  10  10  10  10
10  10  10  10  10  10  10  10  10  10  10  10  10   0   0
10  10  10  10  10  10  10  10  10  10  10  10  10  10  10
10  10  14  10  10  13  10  10  10  10  10   0   0   0   0
10  10  10  10  10  10  10  10  10  16   0   0   0   0   0
10  10  10  10  10  10  13  10  10   0   0   0   0   0   0
10  10  10  10  10  10  10  10  10  10  10  10  10  10  10
10  10  10  10  10  15  10  21  11  27  10  10  10  10   0
10  10  10  10  15  10  17  10  10  10  10   0   0   0   0
10  10  10  10  10  10  10  10  10  10  10  10  13  10  10
10  10  10  10  10  12  10  10  15   0   0   0   0   0   0
12  10  10  15  12  10  10  14  10  10   0   0   0   0   0
12  11  10  10  10  10  10  10  10   0   0   0   0   0   0
10  10  10  10  11  11  10  10  11  10  10  10   0   0   0
10  10  10  10  10  10  10  10  10  10  10  11  10  10  10
11  10  10  10  10  10  10  10  10  11   0   0   0   0   0
10  10  10  10  10  10  10  10  10  10  10  10  10  10  10
10  10  10  10  10  10  10  10  10  10  10   0   0   0   0
10  13  10  10  10  10  10  10  10  16  10  10  10   0   0
10  10  10  10  10  10  10  10  15  10  10  10   0   0   0
10  15  12  13  11  10  10  10  10   0   0   0   0   0   0
10  10  10  10  10  10  10  10  10  10  10  10  10  10  10
10  10  10  10  10  10  10  10  10  10  10  10  11  10   0
10  10  10  10  10  10  10  10  10  10  10  10  10  10  10
10  10  10  10  10  10  10  10  10  10  10  10  10  10  10
10  10  10  10  10  10  10  10  10  10  10  10  10  11  10
10  23  19  10  18  13  10  10  18  10   0   0   0   0   0
10  10  10  10  10  10  10  10  11  10   0   0   0   0   0
10  10  10  10  10  10  10  10  10  10  10  10  10  10   0
10  16  10  10  11  10  10  10  10  10   0   0   0   0   0
10  10  10  10  10  10  10  10  10  10  10  10  10  10  10
10  10  10  10  10  10  10  10  10  10  10  11  10   0   0
10  10  18  10  13  10  10  10  10  10  10  10  11  10   0
10  10  10  10  10  10  10  10  12  10   0   0   0   0   0
10  10  11  10  10  10  23  11  10  10  10  10  12  10   0
10  10  10  10  14  10  15  16  10  17   0   0   0   0   0
10  10  10  11  10  24  10  10   0   0   0   0   0   0   0
18  10  11  10  10  10  14  11   0   0   0   0   0   0   0
10  10  10  10  10  10  10  10  10  10  10  10  10  10  10
10  10  10  10  10  10  10  10  10  10  10  10  10  10  10
10  15  11  12  10  12  10  10  10   0   0   0   0   0   0
10  10  10  10  10  10  10  10  10  10  10  10  10  10   0
10  10  10  10  10  10  10  10  10  10  12  10  10  10  10
10  10  10  10  10  10  10  10  10  10  10  10  10  10  10
10  10  10  10  10  10  10  10  10  10  10  10  10  10  10
10  10  10  10  10  13  10  10  10  10  10   0   0   0   0
10  10  10  10  10  10  10  10  10  10  13   0   0   0   0
10  12  10  10  10  10  12  10  10   0   0   0   0   0   0
10  10  10  10  10  10  10  10  10  10  10  10  11  10   0
10  10  10  10  10  10  10  10  10   0   0   0   0   0   0
15  10  10  10  10  10  10  10   0   0   0   0   0   0   0
10  10  10  10  10  12  11  10  10  10  10  10  10  10  10
10  10  10  10  10  10  10  10  10  10  10   0   0   0   0
10  10  11  10  10  10  10  13  13  10  10  10   0   0   0
10  10  10  10  10  10  10  13  26  10  10  12  10  13  10
10  10  10  10  10  10  10  10  10  10  10  10  10  10  10
10  10  12  10  10  10  10  10  10  10   0   0   0   0   0
10  14  10  10  10  11  10  10  10  10   0   0   0   0   0
10  11  10  10  10  10  20  10  10  10  10   0   0   0   0
10  11  10  10  12  10  11  10  11  10  10   0   0   0   0
10  10  10  10  10  10  10  10  10  10  11  10  10  10  10
10  10  10  10  10  10  10  10  10  10  10  10  10  10  10
11  10  14  10  10  10  10  11  10  10  10  15   0   0   0
10  10  10  10  10  10  10  10  10  10  10  10  10  10  10
10  10  11  10  11  10  13  10  10  10  10  10  15  10  10
10  11  10  12  10  10  10  10  10  10  10  10  10  10  10
10  13  10  14  13  10  10  10  10  10   0   0   0   0   0
10  10  10  10  10  10  10  13  10  10  10  10  10  10  10
10  12  10  10  10  10  10  10  10  10  10  11  10  10   0
10  10  10  10  10  10  10  10  10  10  10  10  10  10  10
15  10  10  10  10  10  10  10  10  10   0   0   0   0   0
10  10  10  10  10  10  11  12  13  10   0   0   0   0   0
10  10  10  10  10  10  10  10  10  10  11  10  10   0   0
10  10  10  10  10  10  15  10  10  10  11  10  12  10   0
15  10  12  13  10  12  10  10  10  10   0   0   0   0   0
10  10  10  10  10  10  10  10  10  10   0   0   0   0   0
10  10  10  10  10  10  10   0   0   0   0   0   0   0   0
10  10  17  10  10  10  10  10  14   0   0   0   0   0   0
10  10  10  10  10  10  10  10  10  10  10  10  10  10  10
12  10  10  10  18  19  10  11  10  10  10  10  10  10  10
10  10  16  10  10  10  10  10  10  10  10   0   0   0   0
10  10  10  10  10  10  19  10  13  10  10  12  10  10  10
10  10  10  12  10  15  10  10  10  11  10  15  10   0   0
10  10  10  10  10  10  10  10  10  10  10  10   0   0   0
10  13  13  10  10  10  10  10  10  10  12  10   0   0   0
10  11  10  10  10  10  10  10  10  10  10  10  10  10  10
10  10  10  10  10  14  10  10  10  10   0   0   0   0   0
11  10  10  10  10  12  10  10  12  10  10   0   0   0   0
10  10  14  10  10  19  15   0   0   0   0   0   0   0   0
11  10  10  10  10  10  10  10  10  10  10  10  10  10   0
10  10  15  10  10  10  10  10  10  10   0   0   0   0   0
10  10  10  10  10  10  10  10  10  10  10  10  10  10  10
15  10  10  12  10  13  10  10   0   0   0   0   0   0   0
10  10  10  10  10  10  10  10  10  10  10   0   0   0   0
10  10  10  10  10  10  10  10  10  10  10  10  10   0   0
10  10  10  10  10  10  10  10  10   0   0   0   0   0   0
10  10  10  10  11  10  12  10  10  10  10  10  10  10  10
10  10  10  10  13  10  10  10  10  10  10  10  10   0   0
10  10  10  10  10  10  10  10  10  10  10  10  10  10   0
10  10  10  10  10  10  10  10  10  10  10  10  10  10  10
13  13  11  10  13  10  10  10  12  10  10  10  10  14   0
10  10  10  10  10  10  10  11  10  10  10   0   0   0   0
10  10  10  12  10  10  10  16  10  10  10  13  10  10  10
10  10  10  11  10  10  10  10  10  10  10  10  10  10  10
10  10  10  10  10  12  10  10  10  10  10  10   0   0   0
10  12  11  10  11  17  10  10  10   0   0   0   0   0   0
10  10  10  10  10  10  10  10  10  10  10  10  10  10  10
12  10  11  10  10  10  10  11  10  10  10  10  10   0   0
10  10  10  19  10  10  10  10  10  10  10  10  10  10   0
11  10  15  10  10  13  12  10  10  10   0   0   0   0   0
10  10  12  10  10  10  10  10  10  10  10  10  10  10  10
10  10  18  10  10  10  10  17  14   0   0   0   0   0   0
10  10  10  10  10  10  14  10  11  10  10  10   0   0   0
12  10  10  10  11  12  10  11   0   0   0   0   0   0   0
10  10  10  10  10  10  10  10  10  10  10  10  10  10   0
10  10  10  10  10  10  13  10  10   0   0   0   0   0   0
10  10  10  11  10  10  10  10  10  15  11   0   0   0   0
10  10  10  10  10  10  10  10  14  13  10  10  10   0   0
10  10  10  10  10  10  10  10  10  10  13  10  10   0   0
10  12  14  10  10  10  10  10  10  10  10  10  10   0   0
14  10  10  10  15  10  10  10  10  10  13  10  10  10  10
10  10  10  10  10  10  10  10  10  10  10  10  10  10  10
10  10  10  10  10  10  10  10  12  10  14  15  10  10  11
10  10  10  10  10  13  10  11  13  10  10  10  11   0   0
10  13  10  10  10  10  11  10  10  10  10  10  10  10  10
12  12  10  10  10  12  10  10  10  10   0   0   0   0   0
10  11  10  10  10  10  13  10  10  11  10   0   0   0   0
10  10  10  10  10  10  10  10  10  10  10  10  10  10  10
10  10  10  10  10  10  10  10  10  10  10  10  10  10  10
10  13  10  10  10  10  13  10  10  11  10  10  10   0   0
10  10  10  10  10  10  10  10  10  10  10  10  10  10  10
10  10  10  10  10  11  10  10  12  10  10  10  10  10  10
10  10  10  10  10  10  10  12  10  10  10  10  10  10  10
10  10  10  10  10  12  18  10  15  10  10  10   0   0   0
10  10  10  22  13  10  12  10  10   0   0   0   0   0   0
10  10  10  10  11  10  10  10  10  10  10  11  10   0   0
10  10  10  22  13  10  10  10  10  10   0   0   0   0   0
10  10  10  10  12  10  10  10  10  10  10  10  10  10  10
11  10  10  10  12  10  11  11   0   0   0   0   0   0   0
10  15  10  10  10  13  11  11  10  22  12   0   0   0   0
10  10  10  10  10  10  11  10  10  10  10  10  11   0   0
10  10  10  10  10  10  10  10  10  10  10  10  10  13  10
10  11  10  10  11  10  10  12  10  10  10  10  10  10  10
10  10  10  10  10  10  10  10  12  15  10  10  10  10  10
10  10  10  13  10  10  10  11  14  10   0   0   0   0   0
24  10  11  10  10  10  10  10  10  17   0   0   0   0   0
12  23  10  13  10  17  10  10  10   0   0   0   0   0   0
10  10  10  10  10  10  10  13  16  10  10  10  14  10   0
10  10  10  10  12  10  10  10  10  10   0   0   0   0   0
10  12  10  10  10  10  10  10  10  10  10  10  10  12   0
10  10  10  10  12  10  32  10  10  10   0   0   0   0   0
10  10  10  10  10  10  10  10  10  10  10  14  10  10  12
10  10  12  10  10  10  10  10  10  10  10  10  10  10  10
10  10  10  10  10  10  10  10  10  10  10  10  10  10   0
11  10  11  10  10  10  10  10  10  10  10   0   0   0   0
10  20  10  13  28  10  10  10  10  10  10  21   0   0   0
10  10  10  10  10  10  10  10  10  10  10  10  10  10   0
11  10  11  11  14  10  10  10  13   0   0   0   0   0   0
10  10  10  10  10  10  10  10  10  10  10  10  10  10  10
13  10  10  11  10  10  10  10   0   0   0   0   0   0   0
10  10  10  10  10  11  10  10  10  13  10  10  10  10  10
10  10  10  10  10  10  10   0   0   0   0   0   0   0   0
10  10  10  10  10  10  10  10  10  10  10   0   0   0   0
10  13  10  10  10  10  10  10  12  10  10  10  10  10  10
10  11  14  10  10  10  10  10  10  10  12  10   0   0   0
11  10  17  18  12  10  10  17  12  10   0   0   0   0   0
10  10  10  11  10  10  10  10  10  10  10  10  10   0   0
10  10  10  10  10  15  10  18  10  10  10   0   0   0   0
10  17  13  19  17  10  10  10  10   0   0   0   0   0   0
17  15  10  10  10  10  10  10  10   0   0   0   0   0   0
10  10  10  10  10  17  16  15  20  20   0   0   0   0   0
10  10  10  11  13  10  10  10  13  10  10  10   0   0   0
10  10  10  10  10  10  10  10  10  10  10  10  10  10  10
10  10  10  10  10  10  11  10  10  10  10  10   0   0   0
10  10  10  10  10  10  10  10  10  10  10  10  10  10  10
10  10  10  10  10  10  10  10  10  13   0   0   0   0   0
10  10  10  10  10  10  10  10  18  10  10  10  10  10  10
10  10  10  10  10  10  10  10  10  10  10  10  10  10  10
10  10  10  10  10  10  10  10  10  10  10  10  10  10  10
10  10  10  10  10  10  10  12  13  14  12  10   0   0   0
10  10  10  10  11  10  10  10  10   0   0   0   0   0   0
10  10  15  10  10  10  10  11  10  10  10  10  10   0   0
10  10  12  10  10  10  10  10  10  15  15  10  10  10  10
19  10  12  10  10  10  10  11  10  10   0   0   0   0   0
10  10  10  13  10  10  13  10  10  10  10  10   0   0   0
10  10  10  10  10  10  10  10  10  10  10  10  10  10  10
10  10  10  10  10  10  10  10  10  10  10  10  10  10  10
10  10  10  10  11  11  10  10  10  10  10  10  10  10  10
10  10  10  10  10  10  10  10  10  10  10  10  14  10   0
10  10  10  12  12  10  10  10  10  10  11  10  10  10   0
10  10  16  10  10  10  11  10  10   0   0   0   0   0   0
10  10  10  10  10  10  10  10  10  10  14  10  10  10  10
10  10  10  10  10  10  10  10  10  12  10   0   0   0   0
10  10  10  10  10  10  10  10  10  10  12  10  10  10  10
10  12  10  11  11  10  10  10  10  10  10   0   0   0   0
10  10  10  10  10  10  10  10  10  10  10  10  10  10   0
10  10  10  10  11  10  20  10  16  10  10   0   0   0   0
10  10  10  10  10  10  12  10  10  10  10  10  10  10  10
10  13  10  10  10  10  10  10  10  14   0   0   0   0   0
18  10  12  10  10  10  10  10  14  17   0   0   0   0   0
14  10  10  13  10  15  10  10  10  10   0   0   0   0   0
10  10  14  11  10  10  10  14  10   0   0   0   0   0   0
10  10  10  10  10  10  10  10  10  10  15   0   0   0   0
10  11  10  10  10  12  12  10  12   0   0   0   0   0   0
10  10  10  10  10  11  13  10  10  10  12  10   0   0   0
10  12  10  10  10  12  10  10  10  10  10  10  10   0   0
10  10  10  10  10  18  10  10  10   0   0   0   0   0   0
10  14  14  17  10  10  11  17   0   0   0   0   0   0   0
10  10  10  13  10  10  10  10  10   0   0   0   0   0   0
10  10  10  10  10  10  10  10  10  10  10  10  10  10  10
10  10  10  10  10  10  10  12  13   0   0   0   0   0   0
10  10  10  11  10  10  10  10  10   0   0   0   0   0   0
10  19  10  10  10  10  10  10  10  10  10  10  10   0   0
10  15  10  10  10  10  10  10  10  10  10  10   0   0   0
10  10  10  10  10  10  10  10  10  10  10  10  10  10  10
10  10  10  10  10  10  10  10  10  10  11  10  10  10  10
10  10  10  10  10  10  10  10  10  10  10  10  10  10  10
10  10  10  10  10  10  10  10  10  10   0   0   0   0   0
10  10  10  10  10  10  11  15  10  10   0   0   0   0   0
10  10  10  10  10  10  10  10  10  10  10  10  10   0   0
10  10  10  10  10  10  10  10  10  11   0   0   0   0   0
10  10  10  10  10  10  10  10  10  10  10   0   0   0   0
10  10  10  10  10  10  10  10  10  17  10   0   0   0   0
10  10  10  10  10  10  13  10  17  10  10  10  10  10  12
10  10  10  10  10  10  10  10  10  10  10  10  10  10  10
10  10  22  10  10  21  10  10  19   0   0   0   0   0   0
10  10  10  10  10  10  10  10  10  10  10  10  10  10  10
10  10  10  10  11  10  10  10  10  10  10  10  10   0   0
14  10  10  10  10  10  10  10  10  10  13  10   0   0   0
13  13  10  12  10  10  23  10  11  10  10  10   0   0   0
10  14  10  12  10  10  10  12  16  12   0   0   0   0   0
10  10  10  10  10  10  10  10  10  10  10  10   0   0   0
10  10  10  10  10  10  10  10  10  10  10   0   0   0   0
10  10  10  11  10  10  10  10  10  10  10   0   0   0   0
10  12  10  10  18  14  10  10  16   0   0   0   0   0   0
10  10  10  10  10  10  10  10  10  10  10  10  10  10  10
10  10  10  10  10  10  10  10  10  10  10  10  10  10  10
10  10  12  10  10  10  15  10  10  10  11  10  10  10  10
10  10  10  10  10  10  10  10  10  10  10  10  10   0   0
10  10  10  10  10  10  12  10  10  10  10  10   0   0   0
10  10  10  10  10  10  10  10  10  10  10  10  10  10   0
10  10  10  10  10  10  11  10  12  10  10  10  10   0   0
10  10  10  10  10  10  10  10  10  10  10  10  10  10  10
10  10  10  10  14  10  10  10  10  10   0   0   0   0   0
10  10  10  10  10  10  10  10  10   0   0   0   0   0   0
10  11  15  11  10  10  10  10  10   0   0   0   0   0   0
10  10  10  10  10  10  10  10  10  10  10  10  10   0   0
10  10  10  10  10  10  10  10  10  10  10  10  10  10  10
10  10  10  10  10  10  10  10  11  10  10  12  10  10   0
10  10  10  10  10  10  10  10  10  10  10  10  10  10  10
10  10  10  10  15  10  10  10  10  10  10  10  10  10   0
10  10  10  10  10  10  10  10  10  10  10  10  10  10   0
10  10  10  10  10  11  10  10  10  10  10  10  10  10  10
10  10  10  20  11  10  10  10  10   0   0   0   0   0   0
10  10  10  10  10  10  10  10  10  10  10  10  10  10  10
10  10  10  10  10  10  10  10  10  10  10  10  10  10   0
10  10  10  12  10  10  10  10  13  10  12   0   0   0   0
10  10  10  10  15  10  10  10  10  10   0   0   0   0   0
10  10  10  11  10  10  10  10  10  10  10   0   0   0   0
10  10  10  10  10  10  13  10  10   0   0   0   0   0   0
10  10  10  10  10  10  10  10  10  10  10  10  10  10  10
10  10  17  11  10  10  19  12   0   0   0   0   0   0   0
10  10  10  10  11  10  10  10  10  10  10  10  10  10  10
10  10  10  10  12  18  10  10  10   0   0   0   0   0   0
10  10  10  10  10  13  10  14  10  10  21  10  10   0   0
10  10  10  12  10  10  10  10  10  10   0   0   0   0   0
10  10  10  10  10  10  15  10  10  10  10  10  10   0   0
10  10  10  10  10  10  11  10  10  10  10  10  10  10  10
10  10  10  10  10  10  10  10  14  10  10  10  10   0   0
10  10  10  10  10  10  10  10  12  10  10  10  10  10  10
10  10  10  10  10  15  10  13  10  10  10  10  10  10  10
10  10  10  10  10  10  10  10  10  10  10  10  10  10  10
10  10  10  10  10  10  10  12  10  10  10  10  10  10  10
10  10  10  10  10  10  10  10  10  10   0   0   0   0   0
10  10  10  10  10  10  10  10  10  10  10  10  10  10   0
10  10  10  10  10  10  10  10  10  10  10  10  10   0   0
10  10  10  13  11  13  13  10   0   0   0   0   0   0   0
10  10  10  10  10  10  10  11  10  10  10   0   0   0   0
10  10  10  10  10  10  10  10  10  10  10  10  10  10  10
16  10  13  10  13  10  10  13  11  10  10   0   0   0   0
10  10  10  10  10  10  10  10  10  10  10  10  10  10  10
10  10  10  11  10  10  16  10  10  10   0   0   0   0   0
10  10  10  10  10  10  10  10  10  10  10  10  10  10  10
10  10  10  10  10  10  10  10  12  10  10  14  10  10  10
10  10  10  10  10  10  10  10  10  10  10  10  10   0   0
10  10  10  10  10  16  10  13  10  10  10   0   0   0   0
10  10  10  10  10  10  10  10  10  10  10  10  10   0   0
10  10  10  10  23  10  10  11  10   0   0   0   0   0   0
10  10  10  10  10  10  10  10  10  10  10   0   0   0   0
10  10  11  10  10  10  10  10  10   0   0   0   0   0   0
10  10  10  10  10  10  10  10  10   0   0   0   0   0   0
10  10  10  10  10  10  10  10  10  10  10  10  10  10  10
10  10  10  10  10  10  10  10  10  10  10  10  10  10   0
10  10  10  10  10  10  10  10  10  10  10  10  10  10  10
10  10  10  10  10  10  10  10  20  10  10  10  10  10  10
10  10  10  10  10  10  10  10  10  10  10  10  10  10  10
10  10  10  10  10  10  10  10  10  10  10  10  10  10  10
10  10  10  10  10  10  10  10  10  10  10  10   0   0   0
10  10  10  10  10  10  10  10  10  10   0   0   0   0   0
10  10  10  10  10  10  10  10  10  10  10  10   0   0   0
10  10  10  10  10  10  10  10  10   0   0   0   0   0   0
10  10  10  10  10  10  10  10  10  10  10   0   0   0   0
10  10  10  12  10  10  10  10  10   0   0   0   0   0   0
10  10  10  10  10  10  10  10  10   0   0   0   0   0   0
10  10  10  10  11  10  10  11  10  11   0   0   0   0   0
10  10  10  10  10  10  14  10  10  10  10   0   0   0   0
10  10  10  10  10  10  10  10  13  17   0   0   0   0   0
10  10  10  10  10  10  10  10  10  10  10   0   0   0   0
10  10  10  10  10  10  10  10  10  10  10  10  10  10  10
10  10  10  10  10  10  10  10  10  10  10  10  10  10  10
10  10  10  10  10  10  10  10  10  10  10  10  10   0   0
10  10  10  10  10  10  10  10  10  10  10  10  10  10   0
10  10  10  10  10  10  10  10  10  10  10  10  10  10  10
10  10  10  10  10  10  10  10  10  10  10  10  10  10  10
10  10  10  10  10  10  10  10  10  10  10  10   0   0   0
10  10  10  10  10  10  10  10  10  10  10  10  10  10  10
10  10  10  10  10  10  10  10  10  10  10   0   0   0   0
10  10  10  10  12  12  12  10  10  10  10   0   0   0   0
10  10  10  10  10  10  10  10  10  10  10  10   0   0   0
10  10  10  10  10  10  10  12  10  10   0   0   0   0   0
10  10  10  10  10  10  10  10  10  10  10  10  10  10  10
10  10  10  10  10  10  10  10  10  10  10  10  10   0   0
10  10  10  10  10  10  10  10  10  10  10  10   0   0   0
10  10  10  10  10  10  10  10  10  10  10  10  10  10  10
10  10  10  10  10  10  10  10  10  10  10  10  10  10   0
14  10  11  10  10  10  10  11   0   0   0   0   0   0   0
12  10  12  12  10  10  10   0   0   0   0   0   0   0   0
10  10  10  10  10  10  10  10  10  10  10  10  10   0   0
10  10  10  10  10  10  10  10  10  10  10  10  10  10  10
10  10  10  10  10  10  10  10  10  10  10  10  10  10  10
10  10  10  10  10  10  10  10   0   0   0   0   0   0   0
12  10  10  10  10  10  10  10  12  10  10   0   0   0   0
10  10  10  10  10  10  10  10  10  10  10  10  10  10  10
10  10  10  10  10  10  10  10  10  10  10  10  10  10  10
10  10  10  10  10  10  10  10  10  10  10  10  10  10  10
10  10  10  10  10  10  10  10  10  10  10  10  10   0   0
10  10  10  10  10  10  10  10  10  10  10  10  10  10  10
10  10  10  10  10  10  10  10  10  10  10   0   0   0   0
10  10  10  10  10  10  10  10  10  10  10  10   0   0   0
10  10  10  10  10  10  10  10  10  10  10   0   0   0   0
10  10  10  10  10  10  10  10  10  10  10  12  10  10   0
10  10  10  10  10  10  10  10  10  10  10  10  10  10  10
11  10  10  10  10  10  10  10  10  10  10  11  10   0   0
11  10  10  10  21  10  10  10  11  12  10  12  10  10   0
10  10  10  10  10  13  10  13  13  10   0   0   0   0   0
10  10  10  10  10  10  10  10  10  10  10  10  10  10  10
10  10  10  10  10  10  10  10  10  10  10  10  10  10   0
10  10  10  10  15  10  10  10  10  10   0   0   0   0   0
10  10  10  10  10  10  10  10  10  10  10  10   0   0   0
10  10  10  10  10  10  10  10  10  10  10  10  10  10   0
10  10  10  10  10  10  10  10  10   0   0   0   0   0   0
10  10  10  10  10  10  10  10  10  10  10  10  10  10  10
10  10  10  10  10  10  10  10  10   0   0   0   0   0   0
10  10  10  10  10  10  10  10  10  10  10  10  10   0   0
10  10  10  10  10  11  10  10   0   0   0   0   0   0   0
10  10  10  10  10  10  10  10  10  10  10  10  10  10   0
10  10  10  10  10  10  10  10  10  10   0   0   0   0   0
10  10  10  10  10  10  10  10  10  10  10  10  10  10   0
10  10  10  10  10  10  10  10  10  10  10  10  10  10  10
10  10  10  10  10  10  10  10  10  10  10  10  10  10   0
10  10  10  10  10  10  10  10   0   0   0   0   0   0   0
10  10  10  11  10  12  10  11  10  10   0   0   0   0   0
10  15  10  10  14  10  10  10  13   0   0   0   0   0   0
10  10  10  10  10  10  10  10  10  10  10  10  10  10  10
10  10  10  10  10  10  10  10  10   0   0   0   0   0   0
10  10  10  10  10  10  11  10  10  10   0   0   0   0   0
10  12  10  10  10  10  10  10  10   0   0   0   0   0   0
10  10  10  10  10  10  10  10  10  10  10  10  10  10  10
10  15  12  10  10  10  10  10   0   0   0   0   0   0   0
10  10  10  10  10  11  10  10  10  10   0   0   0   0   0
10  10  10  10  10  10  10  10  10  10  10  10  10  10  10
10  10  10  10  10  10  10  10  10  10  10  10  10  10  10
10  10  10  10  10  10  10  10  10  10  10  10  10   0   0
10  10  13  10  10  10  10  10  10   0   0   0   0   0   0
10  10  10  10  10  10  10  10  10  10  10   0   0   0   0
10  10  10  10  10  10  10  10  10  10  10  10  10   0   0
10  10  10  10  10  10  10  10  10  10  10  10  10   0   0
10  10  10  10  10  10  10  10  11  10  10  10  10  10   0
12  14  10  10  10  10  10  11  10   0   0   0   0   0   0
10  10  10  10  10  10  10  10  10  10  10  10  10  10   0
10  10  10  10  10  10  10  10  10  10  10  10  10  10   0
10  10  10  10  10  10  10  10  10  10  10  10  10  10  10
10  10  10  10  10  10  10  10  10  10  10  10  10  10  10
10  10  10  10  10  10  10  10  10  10  10  10  10  10  10
10  10  10  10  10  10  10  10  10  10  10  10  10  10  10
10  10  10  10  10  10  10  10  10  10  10  10  10  10  10
10  10  10  10  10  10  10  10  10   0   0   0   0   0   0
10  10  10  10  10  10  10  10  10  10  10  10  10  10  10
10  10  10  10  10  10  10  10  10  10   0   0   0   0   0
10  10  11  10  10  10  10  11  10   0   0   0   0   0   0
10  10  10  10  10  10  10  10  10  10  10  10  10  10  10
10  10  10  10  11  10  10  10  10  10   0   0   0   0   0
10  10  10  10  10  10  11  10  10  10  10  10   0   0   0
10  10  10  10  10  10  10  10   0   0   0   0   0   0   0
10  10  10  10  10  10  10  10  10  10  10  10  10  10  10
11  10  10  10  10  10  10  10  10  10  10   0   0   0   0
10  10  10  10  10  10  10  10  10  10  10  10  10  10  10
10  10  10  10  10  10  10  10  10  10  10  10  10  10   0
10  10  10  10  10  10  10  10  10   0   0   0   0   0   0
10  10  10  10  10  10  10   0   0   0   0   0   0   0   0
10  10  10  10  10  10  10  10  10  10  10  10  10  10  10
10  10  10  10  10  10  10  10  10  10  10  10  10  10  10
10  10  10  10  10  10  10  10  10  10  10  10  10  10  10
10  10  10  10  10  10  10  10  10   0   0   0   0   0   0
10  10  10  10  10  10  10  10  10  10  10  10  10   0   0
10  10  10  10  10  10  10  10  10  10  10   0   0   0   0
10  10  10  10  10  10  10  10  10  10  10  10  10  10  10
10  10  10  10  10  10  10  10  10  10  10  10   0   0   0
10  10  10  10  10  10  10  10  10  10  10  10  10  10  10
10  10  10  11  10  10  10  10  10  10  10   0   0   0   0
10  10  10  10  10  10  10  10  10  10  10   0   0   0   0
10  10  10  10  10  13  10  13  10  10  10   0   0   0   0
10  10  10  10  10  10  10  10  10  10  10  10  10  10  10
10  10  10  10  10  10  10  10  10  10  10  10  10  10   0
10  10  10  10  10  10  10  10  10  10  10   0   0   0   0
10  10  10  10  10  10  10  10  10  10  10  10  10  10  10
10  10  10  10  10  10  10  10  10  10  10  10  10   0   0
10  10  10  10  10  10  10  10  10  10  10  10  10   0   0
10  10  10  10  10  10  10  10  10  10   0   0   0   0   0
10  10  10  10  10  10  10  10  10  10  10  10  10  10   0
10  10  10  10  10  10  10  10  10   0   0   0   0   0   0
10  10  10  10  10  10  10  10  10  10  10  10   0   0   0
10  10  10  10  10  10  10  10  10  10  10  10  10  10  10
10  10  10  10  11  10  10  10  10   0   0   0   0   0   0
10  10  10  10  10  10  10  10  10   0   0   0   0   0   0
10  10  10  10  10  10  10  10  10  10  10  10  10  10  10
10  10  10  10  10  10  10  10  10  10  10  10  10  10  10
10  10  10  10  10  10  10  10  10  10  10  10  10  10  10
10  10  10  10  10  10  10  10  10  10  10  10   0   0   0
10  10  10  10  10  10  10  10  10  10  10  10  10  10  10
10  10  10  10  10  10  10  10  10  10   0   0   0   0   0
10  10  10  10  10  10  10  10  10  10  10  10  10  10  10
10  10  10  10  10  12  10  10  12  10  10  10  10   0   0
12  10  10  10  10  10  17  10  10  10   0   0   0   0   0
10  10  10  10  10  10  10  10  10  10  10  10  10  10   0
10  10  10  10  16  10  10  10  10  10  10  10   0   0   0
10  12  10  10  10  10  10  10  10  10  10  10  10   0   0
10  10  10  12  10  10  10  10  10  10  10  10  10  12  10
10  10  10  10  10  10  10  10  10  10  11  12   0   0   0
10  10  10  10  26  10  10  10  10  10  10  10  10  10  10
10  13  10  13  10  10  10  10  10  10  11   0   0   0   0
10  10  25  10  10  10  10  10  10  10  10  10  23   0   0
10  10  12  10  10  10  10  10  10  23  10  10   0   0   0
10  10  10  18  10  20  10  14  10   0   0   0   0   0   0
10  10  10  10  10  10  10  10  10  10  10  10  10  10   0
10  10  10  11  10  10  10  10  10  10  10  10  10  10  10
10  10  13  10  10  10  10  12  10   0   0   0   0   0   0
10  11  10  10  10  10  10  10  10  10   0   0   0   0   0
10  14  10  11  10  10  12  10  12   0   0   0   0   0   0
10  10  10  10  10  10  10  10  14  10  14  10  10  10   0
12  10  10  10  11  10  10  10  10  14  10  10  10   0   0
10  10  10  10  10  10  10   0   0   0   0   0   0   0   0
10  10  10  10  10  10  10  10  10  10  10  10  10  10  10
10  10  10  10  10  10  10  10  10  10  10  10  10  10   0
10  10  10  10  10  10  10  10  10  10  10  10  10  10  10
10  10  10  10  10  10  10  10  10  10  10  10  10  10  10
10  10  10  10  10  10  10  10  10  10  10  10  10  10   0
10  10  10  10  10  10  10  10  10  10   0   0   0   0   0
10  10  10  10  10  10  10  10  10  10  10  10  10  10  10
10  10  10  10  10  10  10  10  10  10  10  10  10  10  10
10  11  10  10  10  10  10  10  10  10   0   0   0   0   0
10  10  10  10  10  10  10  10  10  10  10  10  10   0   0
10  10  11  10  10  10  10  10  10  10  10   0   0   0   0
10  10  11  10  10  10  10  10  12  10  10  10   0   0   0
10  10  10  10  10  10  10  11  10  10  10  12  10  10   0
10  10  10  10  10  10  10  10  10  10  10  11  10  10   0
10  10  10  10  10  10  12  10  10  10  10  10  10  10  10
10  10  10  10  10  10  10  10  10  10  10  10  10  10  10
10  10  10  10  10  10  10  10  10  10  10  10  10   0   0
10  10  14  10  10  10  11  10  10   0   0   0   0   0   0
10  10  10  10  10  10  10  10  10  10  10  10  10  10  10
10  10  10  10  10  10  10  10   0   0   0   0   0   0   0
10  10  10  10  10  10  10  10  10  10  10  10  10  10  10
11  10  10  10  10  10  10  10  10  10  10  10   0   0   0
10  10  10  10  10  10  12  10   0   0   0   0   0   0   0
10  10  10  10  10  10  10  10  10   0   0   0   0   0   0
10  10  10  10  12  10  10  10  10  10  10  10  10  10   0
10  10  10  10  10  10  10  10   0   0   0   0   0   0   0
10  12  10  11  10  10  10  10  10  10  10   0   0   0   0
10  10  10  10  10  10  10  10  10  10  10  10  10  10  10
10  10  10  10  10  10  10  10  10  10  10   0   0   0   0
11  10  10  10  10  10  10  10   0   0   0   0   0   0   0
10  10  10  10  10  10  10  10  10   0   0   0   0   0   0
10  10  10  10  10  10  10  10  10  10  10   0   0   0   0
10  10  10  10  10  10  10  10   0   0   0   0   0   0   0
10  10  10  10  10  10  10  10  10  10   0   0   0   0   0
10  10  10  10  10  15  10  10  10   0   0   0   0   0   0
10  10  10  10  10  10  10  10  10  10  10  10  10  10  10
10  11  10  10  10  10  10  11  10  10  13   0   0   0   0
10  10  10  10  10  10  11  10  10  10  10   0   0   0   0
10  10  10  10  10  10  10  11  10  10  11  10  10  10  10
10  10  10  10  10  10  10  10  10  10  10  10  10  10  10
10  10  10  10  10  10  10  10  10  10  10  10  11  10  10
10  10  10  10  10  10  10  10  10  10  10  10  10  10  10
10  10  10  10  10  10  10  10  10  10  10  10  10  10  10
10  10  10  10  10  10  10  10  10  10  10  10  10  10   0
13  10  13  10  10  10  10  14  13   0   0   0   0   0   0
10  10  10  10  10  10  10  10  10  13  10  10   0   0   0
10  10  10  10  10  10  10  10  10  12  10  11  10   0   0
10  10  10  10  10  10  10  13  10  14  10  10  18  10   0
10  10  10  14  10  10  16  10  10  10  10  10   0   0   0
10  10  10  10  10  10  10  10  10  10  11  10  10  10  10
10  10  10  10  10  10  10  10  10  10  10  10  10  10  10
10  12  10  10  12  10  10  10  10  10  10  10   0   0   0
10  10  10  10  10  10  10  10  10  10  10  10  10  10  10
10  12  10  10  10  10  10  10  10  10  10   0   0   0   0
10  10  11  10  10  10  10  10  10  10  10  10   0   0   0
10  10  10  10  10  10  10  10  10  10  11  10  10  10  10
10  10  10  10  10  10  10  10  10  11  10  10  10  11   0
10  10  10  10  10  10  10  10  10  10  11  10  10   0   0
10  10  10  10  12  10  10  10  10  10  10  10  10  10   0
10  10  10  10  10  10  10  10  10  10  10  10  10  10  10
10  10  10  10  12  10  10  10  10  10  10   0   0   0   0
10  10  11  10  11  10  10  12  10  10  10  10  10   0   0
10  10  10  10  10  10  11  10  10  10  11  10  10  10  10
10  10  10  10  10  10  10  10  10  10  10  10  11  10  10
10  10  10  10  10  12  10  10  10  10   0   0   0   0   0
10  10  10  10  10  10  10  11  10  10  10  10   0   0   0
10  10  10  10  14  10  10  15  10   0   0   0   0   0   0
10  10  10  10  10  10  10  10  10  10  11  10  10  10  10
11  12  10  17  10  10  14  10  10  10  10  10  10   0   0
10  14  10  10  10  10  14  10  10  10   0   0   0   0   0
13  11  10  10  10  10  10  10  10  10  10  10  10  10  10
12  10  10  10  10  10  10  10  10  11  10  10  10  10   0
11  10  10  10  10  10  10  10  10  13   0   0   0   0   0
10  10  10  10  10  10  10  10  10  11  10  10  10  10  10
10  10  11  10  10  12  10  10  10  10  10  10  10   0   0
10  10  10  10  10  10  10  10  10  10  10   0   0   0   0
10  10  10  10  10  10  10  10  10  10  10  10  10  10  10
10  10  10  10  16  10  10  15  13   0   0   0   0   0   0
10  10  10  10  10  10  10  10  10  10  10  10   0   0   0
10  10  10  10  10  10  10  10  10  10  10  10  10  10  10
10  10  10  10  10  10  10  10  10  10  10  11  10   0   0
10  10  10  10  10  11  10  10  10  10  10  10   0   0   0
10  10  10  10  10  10  10  10  10  10  10  10  10  13  10
10  10  10  10  10  10  12  10  18  14   0   0   0   0   0
10  10  10  11  10  10  10  10  10  10  10   0   0   0   0
10  15  10  10  10  10  10  10  10  10   0   0   0   0   0
10  10  10  10  10  10  10  10  10  10  10  10  10  10  10
10  10  10  10  10  17  10  10  10   0   0   0   0   0   0
10  10  10  10  11  14  10  10  10  10  10   0   0   0   0
10  10  13  10  10  10  10  14  10  10  10  10   0   0   0
10  10  10  17  11  10  10  10  10  10   0   0   0   0   0
10  10  10  10  11  10  10  10  10  10  11  10  10  10  10
10  10  10  10  10  10  14  11  10   0   0   0   0   0   0
11  10  10  13  10  10  13  10  10  10  10   0   0   0   0
23  10  10  12  10  10  15  10  10   0   0   0   0   0   0
10  10  10  10  10  10  10  10  10  10  10  10  10  10  10
10  10  10  10  10  10  10  10  10  10   0   0   0   0   0
10  10  10  10  10  10  10  10  10  10  10  10  10   0   0
10  10  10  10  10  10  10  10  10  10  10  10  10  10  10
10  10  10  10  10  10  10  10   0   0   0   0   0   0   0
10  10  10  10  10  10  12  10  10  10   0   0   0   0   0
10  10  10  10  10  10  10  10  10  10  10  10  10  10  10
10  10  10  10  10  10  10  10  10  10  10  10  10  10   0
10  10  10  10  10  10  10  10  10  10  10  10  10  10  10
10  11  10  10  10  10  10  10  11  10  10  10  10  10  10
10  10  10  15  10  10  10  10  10  10   0   0   0   0   0
10  11  10  10  10  10  10  10  10  10  10  10  10  10  10
10  10  10  10  10  10  10  10  10  10  10  10  10  10  10
10  10  10  10  10  10  12  10  10  10  10   0   0   0   0
10  12  10  10  10  10  10  10  10  10  10   0   0   0   0
10  10  10  10  10  10  10  10  17  10  10  10  10  10   0
10  11  20  10  13  10  10  10  10  10  10   0   0   0   0
10  10  10  10  10  10  10  10  10  11  10   0   0   0   0
10  10  12  10  10  10  10  10  10  10  12  10   0   0   0
10  10  10  10  10  10  10  10  10  10  10  10  10  10   0
10  10  10  10  10  10  10  10   0   0   0   0   0   0   0
10  10  10  10  10  10  10  10  10  10  10  11   0   0   0
15  10  17  10  10  10  10  10  10  10  12   0   0   0   0
10  10  10  10  10  10  10  10  10  10  10  10  10  10  10
10  10  10  10  12  10  10  10  10  10   0   0   0   0   0
11  10  10  10  10  10  11  10  11   0   0   0   0   0   0
10  10  10  10  10  10  10  10   0   0   0   0   0   0   0
10  10  10  10  16  10  17  10  18  10  10   0   0   0   0
10  10  10  10  10  10  10  10  10  10  10  10  10  10  10
10  10  10  10  10  10  10  10  10  10  10  10  10  10  10
10  10  10  10  10  10  10  10  10  10  10  10   0   0   0
10  10  10  10  10  10  10  10  10   0   0   0   0   0   0
10  10  10  10  10  10  10  10  10  10  10  10  10  10   0
10  10  10  10  10  10  10  10  10  10  10  10  10   0   0
10  10  10  10  10  10  10  10  10  10  10  10  10  10  10
10  10  10  10  10  10  10  10  10  10   0   0   0   0   0
10  10  10  10  10  10  10  10  10  10  10  10  10   0   0
10  10  10  10  10  10  10  10  10  10  10   0   0   0   0
10  10  10  10  10  11  10  10  10  10  10  10  10  10  10
10  10  10  10  10  10  10  10  10  10  10  10  10  10  10
10  10  10  10  10  10  10  10  10  10  10  10  12  10  10
10  10  10  10  10  10  10  10  10   0   0   0   0   0   0
10  10  10  10  10  10  10  10  10  10  10  10  10   0   0
10  10  10  10  10  10  10  10  10  10  10  10   0   0   0
10  10  10  10  10  10  10  10  10  10  10  10  10   0   0
10  10  10  11  10  10  10  10  10  10  10  10  10  10   0
14  10  10  10  10  10  14  16  10  10   0   0   0   0   0
10  10  10  10  10  10  10  10  10  10  10  10  10  10  10
10  10  10  10  10  15  10  10  10  10  10   0   0   0   0
10  10  10  10  10  10  10  10  10  12  10  10  10  10  10
10  10  10  10  10  10  10  10  10  10  11  10  20   0   0
10  10  14  10  10  10  10  10  10   0   0   0   0   0   0
10  10  10  10  10  10  10  10  10  10  13  10   0   0   0
10  14  18  10  11  10  10  10  10   0   0   0   0   0   0
10  13  10  10  10  10  10  10  10  10   0   0   0   0   0
10  10  10  10  10  10  10  10  10  10  10  10  10  10  10
10  10  10  10  10  10  10  10  10  10  10  10  10   0   0
10  10  15  15  13  10  10  10   0   0   0   0   0   0   0
10  10  10  10  10  10  10  10   0   0   0   0   0   0   0
10  10  10  10  10  10  10  10  10  10  10  10  10   0   0
10  10  11  14  13  10  10  10  13   0   0   0   0   0   0
10  10  13  10  10  11  10  10  10  10   0   0   0   0   0
10  10  10  10  10  10  10  10  10  10  10  10  10   0   0
10  10  10  16  16  10  10  10  10  10  17   0   0   0   0
10  10  10  10  10  10  10  10  10  10  10  10   0   0   0
11  10  10  10  10  10  10  10  10  10  10   0   0   0   0
10  10  11  23  10  10  10  10  10  17  10  10   0   0   0
10  10  11  11  10  10  12  10  10  10  10  11   0   0   0
10  10  10  10  10  10  10  10  10  10  10  11   0   0   0
10  10  10  10  10  10  10  10  10  10  10  10  10  10  10
10  10  10  12  10  11  13  10   0   0   0   0   0   0   0
10  20  19  10  10  10  23  10  10  10  10  10   0   0   0
10  10  10  10  10  10  10  11  10  10  10  10  10  10   0
12  10  10  10  10  10  10  10  10  10  12   0   0   0   0
12  10  10  10  10  10  10  12  10  10  10  10  10  10  10
10  10  10  10  10  10  10  10  10  10  10  10  10   0   0
10  10  10  10  10  12  10  10  10  10  10  10   0   0   0
10  10  10  10  10  10  10  10  10  10  10  10   0   0   0
10  10  10  10  10  16  10  10  10  10   0   0   0   0   0
11  10  10  10  10  11  10  10  10  10  10  10   0   0   0
10  10  10  10  10  10  10  10  10  10  10  10  10   0   0
10  10  10  10  10  10  10  10  10  10  10  10  10  10  10
10  10  10  10  10  10  10  11  10  11  10  10   0   0   0
10  10  10  10  10  11  10  10  10  13  10  10   0   0   0
10  11  10  10  10  10  10  10  10  10  10   0   0   0   0
10  10  10  10  10  10  10  10  10  10  10   0   0   0   0
10  10  10  10  10  10  10  10  10  10  10  10  10  10  10
10  10  10  10  10  10  12  10  10  10  10  10  10  10  10
10  10  10  10  10  10  10  12  10  10  11  10  10  11  10
10  10  10  10  11  10  10  10  10  10  10  10  10  10   0
10  10  10  10  10  10  10  10  10  18  10   0   0   0   0
10  10  10  10  10  10  10  10  10  10  10  10  10  10  10
10  10  10  10  10  10  10  10  10  10  10  10  10   0   0
10  11  11  10  10  10  10  10  11  10   0   0   0   0   0
10  10  10  10  10  10  10  10  10  10  10  10  10  10  10
10  10  10  10  10  10  10  10  10  10  10  10  10   0   0
10  10  10  10  10  10  10  10  10  10   0   0   0   0   0
10  10  10  10  10  10  10  10  12  10  10  10  10  10   0
10  10  10  10  10  10  10  10  10  10  10  10   0   0   0
11  10  14  10  10  11  10  11  10  10   0   0   0   0   0
10  10  10  10  10  10  12  10  10   0   0   0   0   0   0
21  10  10  10  10  10  10  10  10  10  10   0   0   0   0
10  10  10  10  10  10  10  10  10   0   0   0   0   0   0
10  10  10  10  10  10  10  10  10  10  10  10   0   0   0
10  10  10  10  10  10  10  10  10  10  10  10  10  10  10
10  10  10  14  10  10  10  10  10  10  10   0   0   0   0
10  10  10  10  10  10  10  10  10  10  10  10  10  10  10
10  10  13  10  10  10  10  10  10  10   0   0   0   0   0
15  10  10  10  10  10  10  10  10  10   0   0   0   0   0
15  10  10  10  15  15  10  10  10  10   0   0   0   0   0
10  10  10  10  10  11  10  10  19  10  10   0   0   0   0
10  10  10  10  10  10  10  10  10  10  10  10  10  10  10
10  10  10  10  10  10  10  10  10  10  10  10   0   0   0
10  10  10  10  10  10  10  10   0   0   0   0   0   0   0
10  10  10  10  10  10  10  10  10  10  10  10  10  10  10
10  10  10  10  10  10  10  10  10  10  10  10  10  10  10
10  10  10  10  10  10  10  10  10  10  10  10   0   0   0
10  10  10  10  10  10  10  10  10  10  10  10  10  10  10
10  10  10  10  10  10  10  10  10  10  10  10  10  10  10
10  10  10  15  10  10  10  10   0   0   0   0   0   0   0
10  10  10  10  10  10  10  10  10  10  10  10  10  10  10
10  10  10  10  10  10  10  10  10  10  10  10  10  10  10
10  10  10  10  10  10  10  10  10  10  10  10  10  10  10
10  10  10  10  10  10  10  10  10  10  10  10  10  10  10
10  10  10  10  10  10  10  10  10  10  10  10  10  10  10
10  10  10  10  10  10  10  10  10  10  10  10  10  10  10
13  11  12  10  12  12  10   0   0   0   0   0   0   0   0
10  10  10  10  10  10  10  10  10  10  10  10  10  10  10
10  10  10  10  10  10  10  10  10  10  10  10  10  10   0
10  10  10  10  10  10  17  13  10  10  10  10   0   0   0
10  10  10  10  10  10  10  11  13  12  10  10  10  11  10
10  10  13  10  10  10  10  10  10  10   0   0   0   0   0
10  10  10  10  10  10  10  10  11  10  10  10  10  10  10
11  11  10  11  10  10  10  10  11  10  11  10  10   0   0
10  10  11  10  11  15  10  10  13  10  10  10  10  13   0
10  10  10  10  10  11  10  10  10  11  10  10  10  10  10
10  10  10  10  10  10  10  10  10  10  10  10  10  10  10
10  10  11  10  10  10  10  10  10  10  10  10  10  10  10
10  10  10  10  10  10  11  12  10  10  10  11  10   0   0
10  12  10  10  10  10  10  10  10  10  10  10   0   0   0
10  10  10  10  10  10  10  10  10  10  10  10  10   0   0
15  10  10  10  19  15  10  10  10   0   0   0   0   0   0
10  10  19  11  10  10  10  10  10   0   0   0   0   0   0
10  10  10  10  10  10  10  10  10  10  14  10  10  15  11
10  10  10  10  10  10  10  10  10  10  10  10  10  10  10
10  10  10  10  10  10  10  10  10  10  10  10  10  10   0
10  10  10  10  10  10  10  10  10  10  10  10  10   0   0
10  10  10  10  10  10  10  10  10  10  10   0   0   0   0
10  10  10  13  10  10  10  10  10  10  10   0   0   0   0
10  10  10  10  10  10  10  10  10  10  10  10  10  10   0
10  10  10  10  10  10  10  10  10  10  10  10  10  10  10
15  10  10  10  10  10  11  10  11  10   0   0   0   0   0
10  10  15  16  10  10  10  10  14  10   0   0   0   0   0
10  10  10  10  10  10  10  10  10  10  10   0   0   0   0
10  10  10  10  10  10  10  10  10  10  10  10  10  10  10
10  10  10  10  10  10  10  10  10  10  10  11  10  10   0
14  14  10  10  10  10  10  10  15  10   0   0   0   0   0
10  10  10  12  10  10  10  16  10  10  11  11  10  10   0
10  10  10  11  10  10  10  11  10   0   0   0   0   0   0
10  10  10  10  10  10  10  10  10  13  10  10  10   0   0
10  10  10  10  10  10  10  10  10  14  12  10  10  10   0
10  10  10  10  13  10  10  10  10  10  10  11  10  10  10
10  10  10  10  10  20  11  10  10  10   0   0   0   0   0
10  10  11  10  10  10  10  10  10  10  10  11  10  10   0
10  10  10  10  10  10  10  10  12  10  10  10  10  10   0
10  10  10  10  10  10  10  10  10  10   0   0   0   0   0
10  10  10  10  10  10  10  10  14  10  10  12  10   0   0
12  10  10  10  10  10  10  10  10  10  10  10  10  10  10
10  10  10  12  10  10  10  10  10  11  11  10  10  10   0
10  10  11  10  13  16  10   0   0   0   0   0   0   0   0
10  10  10  10  10  10  10  10  10  10  10  10  10  10  11
10  10  10  10  10  10  12  10  10  10  11  10  10   0   0
10  10  10  11  10  11  10  10  10  12  10   0   0   0   0
10  10  10  10  10  13  10  14  17   0   0   0   0   0   0
10  10  10  10  10  10  10  12  10  10  11  10  10  10   0
10  10  10  10  10  10  14  10  10  10  10  10  10  10  10
10  10  10  10  10  10  12  10  12  10  10  12   0   0   0
10  10  10  12  10  10  10  10  11  10  10  11  10  10   0
10  10  16  10  10  10  10  13  12   0   0   0   0   0   0
10  10  10  10  10  10  12  10  10  10   0   0   0   0   0
10  10  10  10  10  10  10  10  10  10  10  10  10  10   0
10  10  10  11  10  10  10  10  10  10  10  10   0   0   0
10  10  10  10  10  10  10  10  10  10  10  10  10  10  10
10  10  10  10  10  10  10  10  10  10  10  10  10  10  10
10  10  15  10  10  10  10  10  10   0   0   0   0   0   0
10  11  12  10  10  10  10  10   0   0   0   0   0   0   0
10  10  10  10  10  10  10  10  10  10  10  10  10  10   0
10  10  10  10  10  10  10  10  10  10  10  10  10   0   0
10  10  10  10  10  10  10  10  10  10  10  10   0   0   0
10  10  10  10  10  10  10  10  10  10  10  10  10  10  10
10  10  10  10  10  10  10  10  10  10  10  10  10  10  10
10  10  10  10  10  10  10  10  10  10  10  10  10   0   0
10  10  11  15  10  10  13  10  10   0   0   0   0   0   0
10  10  10  10  10  10  10  10  10  10   0   0   0   0   0
10  10  10  10  10  10  10  10  10  10  10  10  10   0   0
10  10  10  10  10  10  10  11  10  10   0   0   0   0   0
10  15  10  10  15  10  10  15  10   0   0   0   0   0   0
10  10  10  10  10  10  10  10  10  10   0   0   0   0   0
10  10  10  10  10  10  10  10  10  10  10  10  10  10  10
10  12  12  11  10  10  10  10  10  10   0   0   0   0   0
10  11  10  10  10  10  10  10  10  10  10  10  10  10  10
10  11  10  10  10  10  10  10  10  10  10  10  10  10  10
10  10  10  10  10  10  10  11  11  10  10  10  10  10  10
10  10  10  10  10  10  10  10  10  10  10  10  10  10  10
10  10  11  10  10  10  10  10  10  11  10  11   0   0   0
10  10  10  10  10  10  10  10  10  10   0   0   0   0   0
10  10  10  10  10  10  10  10  10  10  10  10  10  10  10
12  14  10  10  10  10  10  13  10   0   0   0   0   0   0
10  10  10  10  10  10  11  10  10  10  10  10  10  10   0
10  10  10  10  10  10  10  10  11   0   0   0   0   0   0
10  10  10  10  10  10  10  10  10  10  10   0   0   0   0
10  10  10  10  10  10  13  10  10   0   0   0   0   0   0
10  10  10  10  10  10  10  10  10  10  10  10  10  10  10
10  10  10  10  10  10  10  10  10  10  10  10  10  10   0
10  12  10  11  10  10  10  10  10  10  10  10  10   0   0
10  10  11  10  10  12  10  10  10  10   0   0   0   0   0
10  10  13  10  13  13  10  10  10   0   0   0   0   0   0
10  10  10  10  10  10  10  10  10  10  10  10  10  10  10
10  10  11  10  10  10  10  10  10  10  10   0   0   0   0
10  10  10  15  10  10  10  10  10   0   0   0   0   0   0
10  10  10  10  10  10  10  10  12  10  10  10  10  11  10
10  10  10  10  10  14  10  10  10  10   0   0   0   0   0
16  11  10  10  10  10  10  10  15  10  10   0   0   0   0
10  10  10  10  10  10  10  10  10  10  10  10  10  10  10
10  15  10  10  10  10  10  10  12  10   0   0   0   0   0
16  10  10  10  10  10  17  14  20   0   0   0   0   0   0
10  10  10  10  10  10  10  10  10   0   0   0   0   0   0
10  18  10  10  10  18  15  10  10  10   0   0   0   0   0
10  10  10  10  10  10  10  10  11   0   0   0   0   0   0
10  10  10  10  10  10  10  10  10  10  10  11   0   0   0
10  10  10  10  10  10  10  10  10  10  10  10  10  10  10
10  10  10  10  10  10  10  10  10  10  10  10   0   0   0
10  10  10  10  10  10  10  10  10  10  10  10  10   0   0
10  10  10  10  10  10  10  10  12  10  10  11   0   0   0
10  10  10  10  10  10  10  10  10  10  10  10  10  10  10
10  12  10  10  10  13  10  10  10  10  10  10   0   0   0
14  10  10  10  10  14  10  10  10  10  10   0   0   0   0
19  10  14  10  10  15  10  10  10  10  10   0   0   0   0
10  10  10  10  10  10  10  10  10  10  10  10  10  10  10
14  10  10  10  13  10  15  10  14  10  10   0   0   0   0
10  10  10  10  10  10  10  10  10  10  10  10  10  10  10
10  10  10  10  10  10  10  10  10  10  15   0   0   0   0
10  10  10  10  10  10  12  17  11  10   0   0   0   0   0
10  13  10  16  12  10  10   0   0   0   0   0   0   0   0
11  10  10  10  10  10  10  10  10  10  10  10  10   0   0
18  10  10  10  10  10  10  10  10  10   0   0   0   0   0
10  10  10  10  10  10  10  10  10  10  10  10  10  10  10
10  10  10  10  10  10  10  10  10  10  10  10  10  10  10
10  10  10  10  13  10  16  10   0   0   0   0   0   0   0
10  10  10  10  10  10  10  10  10  10  10  10  10   0   0
10  10  10  10  11  10  10  10  10  14   0   0   0   0   0
10  10  10  10  10  10  10  10  10  10  10  10   0   0   0
10  10  10  10  10  10  10  10  10  10  10  10  10  10  10
10  10  11  10  10  13  10  10  10  10  10  10  10   0   0
10  10  10  10  10  10  10  10  10  10  10   0   0   0   0
10  10  10  10  12  11  10  10  11  10   0   0   0   0   0
10  10  10  10  10  10  10  10  10  11  11  10  10  10  10
10  10  10  10  10  10  10  10  10  10  10  10   0   0   0
10  10  11  10  10  10  10  10  10  10  10  12  10   0   0
10  13  10  12  10  15  10  10  10   0   0   0   0   0   0
10  10  11  12  10  10  10  10  10  10  10  10  10  10   0
17  10  17  10  16  16  10  10  10   0   0   0   0   0   0
10  10  10  10  10  10  10  10  10  10  10  10  10  10  10
10  10  10  10  10  10  10  10  12  11  10  10  10  10  10
10  10  10  10  10  10  10  10  11  10  10  10  11  10   0
10  10  10  10  10  21  11  10  10  11  13   0   0   0   0
10  10  10  10  10  10  10  10  10  10  10  10  10  10  10
10  10  10  11  10  10  10  10  10  10  10   0   0   0   0
10  10  10  10  10  10  11  10  10  11  10  10  10   0   0
10  10  10  10  10  10  10  10  10  10  10  10  10  10  10
10  10  10  10  10  10  10  10  10  10  10  10  10  10  10
10  10  12  10  10  10  11  10  10  11  11  10  11   0   0
10  10  10  10  10  10  10  17  10  10  10   0   0   0   0
16  10  10  10  13  16  10  10  10  20  10  10   0   0   0
10  10  10  10  10  10  10  10  10  10  10   0   0   0   0
16  10  10  10  10  13  10  10  11  10  10  10   0   0   0
10  10  10  10  10  10  10  10  10  10  10  10  10   0   0
10  10  10  10  10  10  10  10  10  10  10  10   0   0   0
10  10  10  10  10  10  10  10  10  10  12  10   0   0   0
10  10  10  10  10  13  10  14  15  10   0   0   0   0   0
10  10  10  10  10  10  10  10  18  10  10   0   0   0   0
10  10  10  10  10  10  10  10  10  10  10  10  10  10   0
10  10  10  10  10  19  10  10  10  10  10   0   0   0   0
10  10  10  10  10  10  10  10  10  10  10  10  10  10  10
13  10  11  10  18  10  10  10  10  10  10  10   0   0   0
10  10  10  10  10  10  10  10  10  10  10  10   0   0   0
10  10  10  10  10  10  10  10  10  10  10  10  10  10   0
10  10  10  10  10  10  10  10  10  10  10  10  10  10  10
10  10  10  10  10  10  10  11  10  10  10  10  10   0   0
10  10  10  10  10  10  10  12  10  10  12  11   0   0   0
12  10  10  10  10  10  10  10  10  10  10  10  10  10  10
10  10  10  11  10  10  10  10  10  10  10  10  10   0   0
10  10  10  10  10  10  10  10  10  10  10  10  10  10   0
10  10  10  10  10  10  12  11  10  10  10   0   0   0   0
10  10  10  10  10  10  10  10  10  12  10  10  10   0   0
10  10  15  18  10  12  14  10   0   0   0   0   0   0   0
10  10  10  10  10  14  10  10  10   0   0   0   0   0   0
10  10  10  12  10  10  13  10  10  11  10  10   0   0   0
10  10  10  10  11  13  10  10  10  10  10  10  10  10   0
10  10  10  10  10  10  10  10   0   0   0   0   0   0   0
10  13  10  11  10  10  10  10  10  10  10   0   0   0   0
10  13  10  10  10  10  10  10  10  10   0   0   0   0   0
15  10  10  10  10  10  10  17  10  17   0   0   0   0   0
10  10  10  10  11  10  10  12  10  10  10  10   0   0   0
10  10  10  10  10  10  10  10  10  10  10  10  10   0   0
10  10  10  10  10  10  10  10  10  10  10   0   0   0   0
10  10  10  10  10  10  10  10  10  10  10  10  10  10  10
10  10  10  10  10  10  10  10  10   0   0   0   0   0   0
10  10  10  10  10  10  10  10  10  10  10  10  10  10  10
10  10  10  10  10  10  10  10  10  10   0   0   0   0   0
10  10  10  10  10  10  10  10  10  11  10  10   0   0   0
10  12  10  11  10  10  10  10  10  11  10  10  10   0   0
10  10  10  10  10  11  10  10  10  10   0   0   0   0   0
11  14  10  13  10  10  12  10   0   0   0   0   0   0   0
11  10  10  10  10  10  10  10  10  10  10  10  10  10   0
10  10  10  10  11  10  10  10  13  21   0   0   0   0   0
10  10  10  10  10  10  10  10  10  11  10  10  10  10  10
10  10  10  11  10  10  10  10  12  10   0   0   0   0   0
10  10  11  10  10  10  10  10  10  10  10  10  10  10  10
10  10  11  10  10  14  11  10  12  10   0   0   0   0   0
10  10  10  10  10  13  10  10  10  10  10   0   0   0   0
10  10  10  10  10  10  10  10  10  10  10  10  10  10  10
10  10  10  10  10  10  10  10  10  10  10  10  10  10  10
10  10  10  11  10  10  12  11  10  10  12  13   0   0   0
10  10  10  10  10  10  10  10  10  10  10  10   0   0   0
10  10  10  10  10  10  10  10  10  10   0   0   0   0   0
10  11  10  10  10  10  10  10  10   0   0   0   0   0   0
10  10  10  10  10  10  10  10  10  10  10  10  10  10  10
10  10  10  10  10  10  10  10  10  10  10   0   0   0   0
10  10  10  10  10  10  10  10  10  10  10  10  10   0   0
10  10  10  10  10  10  10  10  10  10   0   0   0   0   0
10  10  10  10  10  10  10  10   0   0   0   0   0   0   0
10  10  10  10  10  10  10  10  10  10  10  10   0   0   0
10  10  10  10  10  10  10  10  10  10  10   0   0   0   0
10  10  10  10  10  10  10  10   0   0   0   0   0   0   0
10  10  10  10  10  10  10  10  10  10  10  10  10  10  10
10  10  10  10  10  10  15  10  10   0   0   0   0   0   0
10  10  10  10  10  10  10  10  10  10  10  10  10  10  10
10  10  10  10  10  10  10  10   0   0   0   0   0   0   0
10  10  10  10  10  10  10  10  10  10  10  10  10   0   0
10  10  10  10  10  10  10  10  10  10  10  10  10  10  10
10  10  10  10  10  10  10  10  10  10  10  10  10  10  10
10  10  10  10  10  10  10  10  10   0   0   0   0   0   0
10  10  10  10  10  10  10  10  10  10  10  10   0   0   0
10  10  10  10  10  10  10  10   0   0   0   0   0   0   0
10  10  10  10  10  10  10  10  10  10  10  10  10  10  10
10  10  10  10  10  10  10  10  10  10  10  10  10   0   0
10  10  10  10  10  10  10  10  10   0   0   0   0   0   0
10  10  10  10  10  10  10  10  10  10  10   0   0   0   0
10  10  10  10  10  10  10  10  10  10  10  10  10  10  10
10  10  10  10  10  11  10  10  10  10   0   0   0   0   0
10  10  10  10  10  10  10  10  10  10  10  10  10  10  10
10  10  10  13  10  10  10  10  15  10  10   0   0   0   0
10  10  10  10  10  10  10  10  10  10  10  10  10  10  10
10  10  10  10  10  10  10  10  10  10   0   0   0   0   0
10  10  10  10  10  11  10  10  10  10  10  10  10  10  10
10  10  10  10  10  10  10  12  10  10  10   0   0   0   0
10  10  10  10  10  10  10  10  10  10   0   0   0   0   0
10  10  10  10  10  10  10  10  10  10  10  10  10  10  10
10  10  10  10  10  10  10  10  10  10  10  10  10  10  10
10  10  10  10  10  10  10  11  10   0   0   0   0   0   0
10  10  10  10  10  10  10  10  10  10   0   0   0   0   0
10  10  10  10  10  10  10   0   0   0   0   0   0   0   0
10  10  10  10  10  10  10  10  10  10   0   0   0   0   0
10  10  10  10  10  10  10  10  10  10  10  10   0   0   0
10  10  10  10  10  10  10  15  10  10  10   0   0   0   0
11  10  10  10  10  10  10  10  10  10  10   0   0   0   0
10  10  10  10  10  10  10  10  10  10  10   0   0   0   0
10  10  10  11  10  10  10  10  10  10  10  10  10  10  10
10  10  10  10  10  10  10  10  10  10  15   0   0   0   0
15  10  10  10  10  10  10  10  12  10  10  10  10   0   0
10  10  10  10  10  10  10  10  10  10  10  10  10  10  10
10  10  10  10  19  10  10  10  20  18   0   0   0   0   0
10  10  10  10  10  10  10  10  10  10  10  10  10  10  10
10  10  10  10  10  10  10  10  13  15   0   0   0   0   0
10  10  10  10  10  10  10  11  10  10   0   0   0   0   0
10  10  10  10  10  10  10  10  10  10  10  10  10  10  10
10  10  10  14  10  10  10  16  16   0   0   0   0   0   0
10  10  14  21  10  10  10  10  13  10   0   0   0   0   0
10  10  10  13  11  15  10  12  10  10  10   0   0   0   0
10  10  10  10  10  10  10  10  10  10  15  10  10   0   0
10  10  10  10  10  10  10  10  10  10  10  10  10  10  10
10  10  14  11  10  10  10  10  11  10  10  10  10  10   0
10  10  10  10  10  10  10  10  10  10  10  10  10   0   0
16  10  10  10  10  14  13  10  13  10  10  10  10  10  13
10  10  10  10  10  10  10  10  10  10  10  10  10   0   0
10  14  13  10  10  10  10  13   0   0   0   0   0   0   0
10  10  10  10  10  10  10  13  10  10  10  11  10   0   0
10  10  10  10  10  10  10  10  10  10  10  10  10  10  10
10  10  10  10  10  10  10  10  10  10  10  10  10  10   0
10  10  10  10  10  10  10  10  15  10  17  10   0   0   0
10  10  10  10  10  11  10  10  10  10  10  10   0   0   0
10  10  10  10  10  10  10  10  10  10  10  10  10  10   0
10  10  10  10  10  10  10  10  10   0   0   0   0   0   0
10  10  10  10  10  10  10  10  10  10  10  10   0   0   0
10  10  10  10  10  10  10  10  10  10  10  10  10  10   0
11  10  10  10  10  11  10  10  13  10   0   0   0   0   0
10  10  10  10  10  10  12  10  10  10   0   0   0   0   0
10  10  10  10  10  10  10  10  10  10  10  10  10  10  10
10  10  10  10  10  10  10  10  10  10   0   0   0   0   0
10  10  10  10  10  10  10  10  10  10  10  10  10   0   0
10  10  10  10  10  10  10  10  10  10  10  10  10  10  10
10  10  10  10  10  10  10  10  10  10  10  10  10  10  10
10  10  10  10  10  17  20  14  10  14   0   0   0   0   0
10  10  10  10  10  10  10  10  10  10  10  10  10  10  10
10  15  10  10  18  15  10  10  10   0   0   0   0   0   0
10  10  10  10  10  10  14  14  18  10  10   0   0   0   0
10  12  10  10  10  10  10  10  10  10  10  10   0   0   0
10  10  10  10  10  10  10  10  10  10  10  10  10  10  10
10  10  10  11  10  10  10  10  10  10  10  10  10   0   0
10  10  10  10  10  10  10  10  10  10  10   0   0   0   0
10  10  10  10  10  10  12  10  10  10   0   0   0   0   0
10  11  10  11  10  10  10  10  13   0   0   0   0   0   0
10  10  10  10  10  10  10  10  10  10  10  10  10   0   0
10  10  10  10  13  10  10  11  10  12  10   0   0   0   0
10  10  11  10  10  10  10  10  10  10  12  10  10   0   0
10  12  10  10  10  10  14  14  10  10   0   0   0   0   0
10  12  10  10  10  10  10  10  10  10   0   0   0   0   0
10  10  10  10  10  10  10  12  10  10  10  10  10  10   0
10  10  10  10  10  10  10  10  10  10  10  10  10  10   0
10  10  10  10  10  10  10  10  10  10  10  10  10  10   0
10  10  10  12  12  11  11   0   0   0   0   0   0   0   0
10  10  10  10  14  10  10  10  10   0   0   0   0   0   0
10  10  10  10  10  10  10  10  10  10   0   0   0   0   0
10  10  12  10  13  10  10  12  12  10   0   0   0   0   0
10  10  10  10  10  10  10  10   0   0   0   0   0   0   0
10  12  10  10  12  10  10  12  10  10  10  10  10  10   0
10  11  11  10  10  10  10  10  10  10  10  10   0   0   0
10  10  10  10  10  10  10  10  10  10  10  11  10  10   0
10  10  11  10  10  10  10  10  10  10  10  10  10  10   0
10  10  10  10  10  10  10  10  10  10   0   0   0   0   0
10  10  10  10  10  10  10  10  10  10  10  10  10  10  10
10  10  11  10  10  10  10  10  10  10  10  10  10  10   0
10  10  10  10  10  10  10  12  11  12  10   0   0   0   0
10  10  10  10  10  10  10  10  10  10  10  10  10  10  10
13  10  11  12  10  10  10  10   0   0   0   0   0   0   0
12  10  10  10  10  11  10  10  10  10  10  10  10   0   0
11  10  10  10  10  10  10  10  10  10  10   0   0   0   0
10  10  10  14  11  10  10  10  10  10  10  10   0   0   0
14  14  11  10  10  11  10  10  10  10   0   0   0   0   0
10  10  10  10  10  10  10  12  10  10  10  10   0   0   0
12  10  10  10  10  10  10  10  10  10  10  10  10   0   0
10  10  10  10  10  13  10  10   0   0   0   0   0   0   0
12  10  10  10  10  10  11  10  12  10  10  10   0   0   0
10  10  10  10  10  10  10  10  10  10  10  10  10  10  10
10  10  10  10  10  13  10  12  10  10  11  10   0   0   0
10  10  10  10  13  10  10  10  10  10  10   0   0   0   0
10  10  10  10  10  10  15  10  10  10   0   0   0   0   0
10  10  10  10  10  10  10  10  10  10  10  10  11  10  10
10  10  10  10  10  10  10  10  10  10   0   0   0   0   0
10  10  10  10  10  10  10  10  10  10  10  10  10  11  10
10  10  12  10  10  10  10  10  12  12   0   0   0   0   0
13  10  10  18  10  10  10  10  10  10  10  11  10  10   0
10  10  10  10  10  10  13  10  10  10   0   0   0   0   0
10  10  11  10  10  10  10  10  10  10  10  10  10  10   0
10  11  10  10  10  11  10  10  13  11  10  10   0   0   0
10  10  10  10  10  10  10  10  10  10  10  10  10  10  10
10  10  10  10  10  10  10  10  10   0   0   0   0   0   0
10  10  10  10  10  10  10  10  10  10  10  10  10  10  10
10  10  10  10  10  10  10  10  10  10  10  10  10  10  10
10  10  10  10  10  10  10  11  10  10  10  10  10  10  10
10  10  10  10  10  10  10  10  10  10  10  10  10  10  10
10  11  10  10  10  10  10  10  10  10  10  10  10  10   0
10  10  10  10  10  10  10  10  10  10  10  10  10  10  10
12  10  10  10  12  10  10  10  10   0   0   0   0   0   0
10  10  10  12  10  10  10  10  10  10  10  10  10  10   0
10  10  10  10  10  10  10  10  10  10  10  10  10   0   0
10  10  10  10  10  10  11  10  10  10  10  10  10  10  10
12  10  10  11  13  10  10  10  10  10  13   0   0   0   0
10  12  10  10  10  10  10  11  10   0   0   0   0   0   0
10  10  10  10  10  10  10  10  10  10  10   0   0   0   0
10  10  10  10  13  10  10  10  10  10  10  10  10   0   0
10  10  10  10  10  10  10  10  10  10  10  10  10  11  10
10  10  10  10  10  10  10  10  10  10  10  10  10  10  10
10  10  10  10  10  12  10  10  10   0   0   0   0   0   0
10  10  10  10  10  10  10  10  10  10  10  10  10  10  10
10  10  10  10  10  10  10  10  10  10  10  10  10  10   0
10  11  10  10  10  10  10  10  10  10  10  10  10  10   0
10  10  10  10  10  10  10  10  10  11  10  10  10  10  10
10  10  10  10  10  10  10  10  10  10  10   0   0   0   0
10  10  10  10  10  10  10  10  10  10  10  12  11  10  10
10  10  10  12  10  10  11  10  10  10  10  10   0   0   0
10  10  10  10  10  10  11  10  10  10  10  10   0   0   0
10  10  10  10  10  10  10  10  10  10  10  10   0   0   0
10  10  10  10  10  10  10  10  10  10  10  10  10  10   0
10  10  10  10  10  10  17  10  12  10  10   0   0   0   0
12  10  10  10  10  10  10  10  10  10  10  10  10  10  10
10  16  10  10  10  10  10  10  10  10  10  10  11  10   0
21  10  10  10  10  10  10  10  10  10   0   0   0   0   0
10  10  10  10  10  10  10  10  10  10  10  10  10  10  10
10  10  10  11  10  10  10  10  11  10  10  10  10   0   0
10  10  10  10  10  10  10  10  10  10  10  10  10  10   0
10  10  10  16  10  10  13  10  13  10  10   0   0   0   0
10  10  10  10  10  11  10  10  10  10  10  10  10  10   0
10  10  10  10  10  10  10  10  10  10  10  10  11  10   0
10  10  10  10  10  10  10  10  10  10  10  10  10  10   0
10  10  10  10  10  10  10  10  10  10  10  10  10  10  10
10  10  10  10  10  10  10  10  10  10  10  10  10  10  10
10  10  10  10  10  10  12  10  10  10  10  10  10  10  10
10  10  10  10  10  10  10  10  10  10  10  10  10  11  10
10  10  10  10  10  10  10  10  10  10  10  10  10  10   0
10  10  10  10  10  10  10  10  10  10  10  10  10  10   0
10  10  10  10  10  10  10  18  10  10  10   0   0   0   0
14  10  10  10  11  10  12  10   0   0   0   0   0   0   0
12  11  11  11  11  11  10  10  10  11  12   0   0   0   0
10  10  10  10  10  10  10  10  10  10  12  10  10  10  10
10  10  10  10  10  10  10  10  10  10  10  10  10   0   0
10  10  10  10  12  10  10  10  10  11  10  10  10  10  10
10  10  10  10  10  10  10  10  10  10  10  12  10   0   0
10  10  10  11  10  10  10  10  10  10  10  10  10  12  10
10  10  11  14  10  10  11  10  11  10  10   0   0   0   0
11  10  10  10  10  10  10  10   0   0   0   0   0   0   0
10  10  14  10  10  11  10  12  10   0   0   0   0   0   0
10  12  10  10  10  10  10  12  10  10   0   0   0   0   0
10  10  10  10  10  10  10  10  10  10  10  10  10  10  10
18  10  10  10  10  10  10  10  10  10  10   0   0   0   0
10  10  10  10  17  12  10  10  10  10   0   0   0   0   0
10  10  11  14  11  11  17   0   0   0   0   0   0   0   0
10  10  10  10  10  10  10  10  11  10  10  10   0   0   0
10  10  10  10  10  10  10  10  11  10  10  10  10  10  10
10  10  10  10  10  10  10  10  10  10  10  10  10  10  10
10  10  10  10  10  10  10  10  10  10  10  10  10   0   0
10  10  10  10  10  10  10  10  10  10  10  10  10  10  10
10  10  10  17  10  10  10  10  10  10  10   0   0   0   0
10  10  10  10  10  10  10  10  10  10  10  10  10  10   0
10  10  10  10  10  11  10  10  10  10  10  10   0   0   0
10  10  10  10  10  10  10  10  10  10  10   0   0   0   0
10  10  10  10  10  10  10  10  10  10  10  10   0   0   0
10  10  10  10  12  10  10  10  14  11  10   0   0   0   0
10  10  10  10  10  10  10  10  10  10  10  10   0   0   0
10  10  10  10  10  11  10  10  11  10  10  10   0   0   0
10  10  10  10  10  10  10  10  10  10  10  10  10  10   0
10  10  11  10  13  15  10  16   0   0   0   0   0   0   0
10  10  10  10  10  10  10  10  10  10  10  10  10  11  10
12  10  12  10  10  10  10  12  10   0   0   0   0   0   0
10  10  10  10  10  10  10  10  10  10  10  10  10   0   0
10  10  10  10  10  10  10  10  11  10  10  10  10   0   0
10  10  10  10  10  10  10  11  10  10  10  10  10  10  10
10  10  10  11  11  10  10  10  10  10  10  12  10  10  10
10  10  10  14  10  10  10  10  10  10   0   0   0   0   0
10  10  10  10  10  10  10  10  10  10  10  10  10   0   0
10  10  10  14  15  10  10  10  10  11  10   0   0   0   0
10  10  14  10  10  10  10  14  12   0   0   0   0   0   0
10  12  10  10  10  10  10  10  10  10  10   0   0   0   0
10  10  10  10  10  10  10  10  10  10   0   0   0   0   0
10  10  10  10  10  10  10  10  10  10  12  10   0   0   0
10  10  10  10  10  10  10  10  11  10  10  10  10  10  10
10  10  10  10  10  10  10  10  10  10  10  10  10   0   0
10  10  10  10  10  10  10  10  10  10   0   0   0   0   0
10  10  10  10  10  10  14  10  10  13  15   0   0   0   0
10  10  10  10  10  10  10  10  10  10  10  10  10  10   0
10  10  10  10  10  17  10  18  10  21  10  10   0   0   0
10  11  10  10  10  11  10  10  10  10   0   0   0   0   0
10  10  10  10  10  10  10  10  10  10  10  10  10  10  10
10  11  10  10  10  10  10  10  10   0   0   0   0   0   0
10  10  10  10  10  10  10  10  10  10  10  10  10  10   0
12  10  10  10  10  10  11  13  10  10  10   0   0   0   0
15  10  10  10  10  10  10  13  14  15  10  10  10   0   0
10  10  10  10  10  11  10  10  10  10  10  10   0   0   0
10  10  10  10  10  10  10  10  10  10  10  10  10  10  10
10  10  12  12  14  10  10  10  10  10  10   0   0   0   0
10  10  10  10  10  10  12  13  10  10  11   0   0   0   0
10  10  10  10  10  10  10  11  10  10  10  10  10  10   0
10  10  10  10  10  13  11  10  10   0   0   0   0   0   0
10  10  10  10  10  10  10  10  10  10  10  10  10  10  10
10  10  10  10  10  10  10  10  10  10   0   0   0   0   0
10  12  10  10  10  10  12  10  10   0   0   0   0   0   0
10  10  11  10  10  10  10  10  10  10  10  10  10  10  10
10  10  10  10  10  10  10  10  10  10  10  10  10  10  10
10  17  10  10  10  10  10  10  10  10  10  10   0   0   0
10  10  10  10  10  10  10  10  10  10  10  10  10  10  10
10  10  11  10  10  10  10  10  10  10  10  10  10  10   0
10  10  12  10  10  10  10  10  10  10   0   0   0   0   0
10  10  10  10  10  10  10  10  10  10  10   0   0   0   0
10  10  10  10  10  10  10  10  10  10  10  10  10  10   0
10  10  13  10  15  11  10  10  10   0   0   0   0   0   0
10  10  10  10  12  10  10  10  10  10  10  10  11   0   0
10  10  10  10  10  10  10  10  10  11  10  10   0   0   0
10  10  10  10  10  10  10  10  10  10  10  10  11  10  10
10  13  10  10  10  11  10  10  10   0   0   0   0   0   0
10  10  10  11  11  10  10  10  10  10  12  10  10   0   0
12  10  10  10  10  10  10  10  10  10  10  10  10  10  10
10  10  10  11  10  10  10  12  13  10  10   0   0   0   0
10  10  10  10  10  10  10  10  10  10  10   0   0   0   0
10  10  10  10  15  10  10  10  10  10  10   0   0   0   0
10  11  14  10  11  10  10  13   0   0   0   0   0   0   0
10  11  11  10  10  10  10  12  10  10   0   0   0   0   0
10  10  10  10  10  10  10  10  10  10  10  10  10  10  10
10  10  10  10  10  10  10  10  10  10  11  10  10  10  10
10  10  10  10  10  10  12  10  10  10  10  10  10   0   0
10  10  12  10  10  10  10  10  10  10  10  10  10  10   0
10  10  10  15  10  12  10  15  10   0   0   0   0   0   0
10  10  15  10  10  16  10  10  10  13   0   0   0   0   0
14  10  10  10  10  10  10  10  10  10  10   0   0   0   0
10  11  10  10  10  10  10  10  10  10  10  10  10  10   0
10  10  10  10  10  10  10  10  10  10  10  10  10  10   0
10  17  10  10  10  10  10  10  10  10   0   0   0   0   0
10  10  10  10  10  10  10  10  10  10  17   0   0   0   0
10  10  15  12  15  10  10   0   0   0   0   0   0   0   0
10  10  10  10  10  10  10  10  10  10  10   0   0   0   0
10  10  10  10  10  10  10  10  10  10  10  10  10  10  10
10  10  10  10  10  10  10  12  10  10   0   0   0   0   0
10  12  10  10  14  17  14   0   0   0   0   0   0   0   0
10  10  10  13  10  10  10  10  10  10   0   0   0   0   0
10  10  11  11  10  10  10  10  10  10  10   0   0   0   0
10  10  10  10  10  10  10  10  16  10  10   0   0   0   0
11  10  10  10  10  10  10  10  10  10  10  10  10  10  10
22  10  10  10  24  18  19  10  10  10   0   0   0   0   0
10  10  10  10  10  13  10  10  14  13  10  10   0   0   0
10  10  11  10  10  10  10  10  10  10  12  10  10  10  10
10  10  10  10  10  10  10  10  10  10  10  10   0   0   0
10  10  13  10  10  10  10  10  11  10  10  10   0   0   0
10  10  10  10  10  10  10  10  10  10  10  10  10  10  10
10  10  10  13  10  10  10  10  10  10   0   0   0   0   0
10  10  10  10  10  10  10  10  10  10  10  10  10  10   0
10  10  10  12  10  10  10  10  10  10  10   0   0   0   0
10  10  11  10  10  10  10  10  10  10  10  10  11   0   0
12  10  10  10  10  10  11  10  12  10   0   0   0   0   0
10  10  10  10  10  10  10  10  10  11  10  11  10   0   0
10  10  10  10  10  10  10  15  10  10  10   0   0   0   0
10  10  10  10  10  12  10  10  10  10   0   0   0   0   0
10  11  10  10  10  10  10  10  10  10  10  10  10  10  10
13  10  14  10  10  10  10  14  10  10   0   0   0   0   0
10  10  10  10  11  10  10  11  10  10  10  11  10   0   0
10  10  10  10  10  10  10  10  10  10  10  10  10  10  10
10  10  10  10  10  10  10  10  10  10  11  10  10  10   0
10  10  10  10  10  10  10  10  10  10  10  10  10  10  10
10  10  10  10  10  10  10  10  10  10  10  10  10  10  10
10  15  12  10  10  10  10  10  10  10   0   0   0   0   0
10  10  14  10  15  13  16  10   0   0   0   0   0   0   0
10  10  10  11  10  10  10  10  10  10  10  10  10  10  10
10  10  10  10  10  10  10  10  10  10  10  10  10  10  10
10  10  10  10  10  10  11  10  10  10   0   0   0   0   0
10  10  10  10  10  10  11  10  10  10  10  10  10  10  10
11  10  10  16  10  10  11  10  10  11   0   0   0   0   0
10  10  10  10  10  10  10  10  10  10  10  10  10  10  10
10  10  10  10  10  10  10  10  10  10  10  10  10  12  10
10  10  10  10  10  10  10  10  10  10  10  10  10  10  10
10  10  10  10  10  10  10  12  10  10  10  10  10   0   0
10  10  10  10  10  10  11  10  10  10  10  10  10   0   0
10  10  16  14  10  15  10  10   0   0   0   0   0   0   0
14  10  10  10  10  16  13  10   0   0   0   0   0   0   0
10  10  10  10  10  12  10  10  14  10  10   0   0   0   0
14  10  10  10  10  10  10  14  12   0   0   0   0   0   0
10  10  10  10  10  10  10  10  10  10  10  10  10  10  10
10  10  10  10  10  10  12  12  10  10  10  10  10   0   0
11  10  10  11  13  10  10   0   0   0   0   0   0   0   0
10  10  10  10  10  10  10  10  10  10  10  10  10  10  10
10  10  10  10  10  10  10  10  10  10  10  10  10  10  10
10  10  10  10  10  10  10  10  10  10  10  10  10  10  11
10  10  10  10  10  10  10  10  10  10  10  10  10  10  10
10  10  12  10  10  10  10  10  10  10  10  10  10  10  10
12  10  10  13  10  10  10  10  10  14   0   0   0   0   0
10  16  18  10  10  17  10  10  10   0   0   0   0   0   0
10  10  11  14  10  10  10  10   0   0   0   0   0   0   0
10  10  10  11  10  10  10  10  10  10  10  10  10  10  10
10  10  10  10  10  10  10  10  10  10  10  10  12   0   0
10  10  10  12  16  10  10  10  10  10   0   0   0   0   0
10  10  10  10  10  10  10  10  10  10  10  10  10  10  10
10  10  10  10  16  10  10  10  10  10   0   0   0   0   0
10  10  10  10  10  10  10  10  10  10  10  10  10  10   0
10  10  10  10  10  10  10  10  10  10  10  10  10   0   0
10  10  11  10  10  10  10  10  14  10  10  10   0   0   0
10  10  10  10  10  12  10  10  10  10  10  10  10  10   0
10  10  10  10  10  10  10  10  10  10  11  10  10  10   0
10  10  12  10  10  10  10  10  10  10  10  10  10  10  10
10  10  10  10  10  10  10  10  10  12  10  10  10  10  10
10  10  10  13  11  10  10  10  11   0   0   0   0   0   0
10  10  10  10  10  10  10  10  10  10  10  10  10  10  10
10  10  10  10  10  10  10  10  10  10  10  10  10  10  10
10  10  10  10  10  10  10  10  10  10  10  11  10   0   0
10  10  10  10  10  10  10  10  10  10  10  10  10  10  10
10  14  10  10  10  16  10  10  10  10  11   0   0   0   0
10  10  10  11  10  10  10  10  10  10  22  12   0   0   0
10  10  10  10  10  11  10  12  10  10   0   0   0   0   0
10  10  10  10  11  10  10   0   0   0   0   0   0   0   0
10  10  10  10  10  10  10  10  10  11  14  10   0   0   0
10  10  10  10  10  10  10  10  10  10  10  10  10  10  10
10  10  10  10  10  10  10  10  10  10  10  10  11   0   0
10  10  10  10  10  10  10  10  11  10  10  10  10  10  10
10  10  10  10  10  10  10  10  10  10  10  10  10  10   0
10  10  10  11  10  10  10  10  10  10  10  10  10  10  10
10  10  10  10  10  11  10  11  10  10   0   0   0   0   0
10  10  10  10  10  10  10  10  10  10  10  10  10  10   0
10  10  10  10  10  10  10  10  10  10  11  10  10  10  10
10  10  10  10  10  12  10  10  10  10   0   0   0   0   0
10  10  10  10  10  11  11  10  10  10  10  11  10  10   0
12  10  10  15  15  10  10  10  10  10  10  10   0   0   0
10  10  10  10  10  10  10  10  10  10  10  10  10  10  10
10  10  10  10  10  10  10  10   0   0   0   0   0   0   0
10  10  10  10  10  10  10  10  10  10  12  10  10  10  11
10  10  10  10  10  10  10  10  10  10  10  10  10  10   0
10  10  10  10  10  10  10  10  10  10  10  10  10  10  10
10  10  10  10  10  10  10  10  10  10  10  10  10  10  10
16  10  10  10  10  10  10   0   0   0   0   0   0   0   0
10  10  10  10  10  10  10  11  10  18   0   0   0   0   0
10  10  10  10  10  10  10  10  10  10  10  10  10  10  10
10  10  11  10  10  10  10  11  10  10   0   0   0   0   0
10  10  10  10  10  10  10  10  10  10  10  10  10  10  10
10  10  10  10  10  10  10  10  10  10  10  10  10  10  10
10  10  10  10  10  10  10  10  10  12  10  10  10  10   0
10  10  10  10  11  10  10  10  10  10  10  10  10  10   0
10  10  10  10  10  10  10  10  10  10  10  10   0   0   0
10  10  10  10  13  10  10  10  10   0   0   0   0   0   0
10  10  10  10  10  10  10  10  10  10  10  10  10  10  10
13  12  10  10  10  14  12  10   0   0   0   0   0   0   0
10  10  10  10  10  10  10  10  10  10  10  10  10  10  10
17  14  10  10  14  10  10  10  10   0   0   0   0   0   0
10  12  10  10  10  10  10  10  10  11  10   0   0   0   0
10  10  17  10  20  13  10  10  10   0   0   0   0   0   0
15  10  10  10  10  14  10  10  10   0   0   0   0   0   0
10  10  10  11  10  10  10  10  13   0   0   0   0   0   0
10  10  11  10  10  10  10  10  10  10  11  10  10  11  10
10  10  10  10  10  10  10  10  10  10  10   0   0   0   0
10  10  10  10  10  10  10  10  11  10  10  10  10  10  10
10  10  10  10  13  10  10  10  10  10  10   0   0   0   0
15  10  10  10  10  10  12  10  10  10   0   0   0   0   0
10  15  10  10  10  10  10  10  10  19   0   0   0   0   0
10  10  10  14  17  14  14  14   0   0   0   0   0   0   0
10  10  11  10  10  10  10  12  10  10   0   0   0   0   0
12  10  10  10  10  10  10  10  10  10  10   0   0   0   0
10  10  10  16  10  10  10  19  10  16   0   0   0   0   0
10  10  10  10  10  10  10  10  10  10  10  10  10   0   0
11  10  10  10  13  10  10  10   0   0   0   0   0   0   0
10  10  10  10  10  11  10  10  10  10  10  12  10   0   0
10  10  10  10  10  10  10  10  10  10  10  10  10  10  10
10  10  10  10  10  10  12  13  15  14   0   0   0   0   0
10  10  10  10  11  10  10  10  10  10  10  10   0   0   0
10  10  10  10  11  12  12  10  10  10  10   0   0   0   0
10  17  10  11  10  10  11  10  11  10  10   0   0   0   0
10  10  12  10  10  10  10  10  10  10  11  10   0   0   0
10  10  10  10  10  10  10  10  10  10  10  12  10   0   0
10  10  10  10  10  10  10  10  10  10  10  10  10  10  10
10  10  10  10  10  10  10  10  10  10  10  10   0   0   0
10  10  10  10  10  10  10  10  10  10  10   0   0   0   0
10  10  10  10  14  13  10  10  14  14  10   0   0   0   0
10  10  10  10  10  10  10  10  10  10  10  10  10  10   0
10  10  10  10  10  10  10  10  10  10  10  10  10   0   0
10  10  10  10  10  10  10  10  10   0   0   0   0   0   0
10  10  10  10  10  10  10  10  10  10  10   0   0   0   0
10  10  10  10  18  10  10  10  16  10  10   0   0   0   0
12  10  10  10  10  10  11  10  10  10  10  10  10   0   0
10  10  10  10  10  10  10  10  10  10  10  10  10  10  10
10  10  10  10  10  10  10  10  10  10  10   0   0   0   0
11  10  10  12  13  21  10   0   0   0   0   0   0   0   0
10  10  10  10  10  12  11  10  10  10  10  10  10   0   0
10  10  11  10  10  10  10  10  10  10  10  13  10   0   0
10  10  12  10  10  10  10  10  10  10  10  10  10  10  10
10  10  13  13  10  10  10  10  10  10  10   0   0   0   0
10  10  15  10  11  10  10  10  10  10  10   0   0   0   0
10  10  10  10  10  10  10  10  10  10  10  10  10   0   0
10  10  10  10  12  10  10  10  10  10  10  10  10  10   0
10  10  11  10  10  10  12  10  10  12   0   0   0   0   0
10  10  10  10  10  10  10  10  10  10  11  10   0   0   0
10  10  10  10  10  10  10  10  10  10  10  10  10  10  10
10  10  10  10  10  10  10  10  12  10  20  10   0   0   0
10  10  10  10  10  10  10  10  10  10  10   0   0   0   0
13  10  10  10  10  10  15  15   0   0   0   0   0   0   0
10  10  10  10  10  10  10  10  10  10  10  10  10  10  10
10  10  10  10  10  10  14  11  10  14  10  10   0   0   0
10  10  10  12  10  10  10  10  10  10   0   0   0   0   0
10  12  12  10  10  11  10  10  10   0   0   0   0   0   0
10  10  10  10  10  10  10  10  10  10  11  10  10  12   0
10  10  10  10  13  12  10  10  10  15   0   0   0   0   0
13  10  10  11  13  10  11  10  10   0   0   0   0   0   0
10  10  10  10  10  10  10  10  10  10  10  10  10  10  10
10  10  10  10  10  10  10  10  10  10  10   0   0   0   0
17  10  10  10  10  10  10  10  11   0   0   0   0   0   0
10  10  10  10  10  10  10  10  10  12  10  10  10  10   0
10  11  10  10  10  10  10  10  10  10  12  10  10  10  10
10  10  10  10  11  12  10  10  10  10  10  10   0   0   0
10  11  10  10  10  10  10  10  10  10  10  10  10  10  10
10  10  10  10  10  10  10  10  10  10  10  10  10  10  10
10  10  10  10  10  10  10  10  10  10  10  10  12  10  10
11  10  10  10  12  10  10  10  18  10   0   0   0   0   0
10  10  10  10  10  10  10  10  11  10  10  10  10   0   0
10  10  10  10  10  10  10  10  10  10  10  10  10  10  10
10  10  10  13  12  10  12  10  10  10  10  10   0   0   0
13  13  10  10  10  13  10  12   0   0   0   0   0   0   0
10  10  10  10  10  10  10  10  10  10   0   0   0   0   0
10  10  10  10  10  10  10  10  10  10  10  10  10  10  10
10  10  10  10  10  10  10  10  10  10  10  10   0   0   0
10  10  10  10  10  10  10  11  10   0   0   0   0   0   0
10  10  10  10  10  10  10  10  10   0   0   0   0   0   0
10  10  10  10  10  10  10  10  10  10  10  10  10  10  10
10  10  10  10  10  10  14  10  10  10  10  10  10   0   0
10  10  10  10  10  10  10  10  10  10   0   0   0   0   0
10  10  10  10  10  10  10  10  10  10  10  10  10  10  10
10  10  10  10  10  10  10  10  10  10  10  10  10  10   0
10  10  10  10  10  10  10  10  10  10  10  10  10   0   0
13  10  10  10  10  13   0   0   0   0   0   0   0   0   0
10  10  10  10  10  10  10  10   0   0   0   0   0   0   0
10  10  10  10  15  10  10  10  10  10  10   0   0   0   0
10  10  10  10  10  10  10  10  10  10  10  10  10  10  10
10  10  12  13  10  10  10  10  10  10  10   0   0   0   0
10  10  10  10  10  10  10  10  10   0   0   0   0   0   0
10  10  12  10  10  10  10  10  10  10  10   0   0   0   0
10  10  10  10  10  10  10  10  10  10  10  10  10  10  10
13  10  10  13  10  10  10  10  13  10  10   0   0   0   0
11  10  10  10  10  10  13  10  10  10   0   0   0   0   0
10  13  13  10  10  10  10  10  10   0   0   0   0   0   0
10  10  10  10  10  12  10  10  12  10  12   0   0   0   0
10  10  10  10  10  10  10  10  10  10  10  10   0   0   0
10  10  10  10  10  10  10  10  10  10  13  10   0   0   0
10  10  10  10  10  10  10  10  10  10  10  10  10  10  10
11  10  12  10  10  10  10  10  10  10   0   0   0   0   0
10  10  10  10  10  10  10  10  10  10  10  10  10  10   0
10  16  10  10  10  10  10  10  10  17   0   0   0   0   0
11  10  11  10  10  10  10  10  10  10  11  10   0   0   0
10  16  10  14  10  10  10  10  10  10  10   0   0   0   0
10  10  10  10  10  10  10  10  10  10  10   0   0   0   0
11  10  10  10  10  10  10  10  10  10  10  10  10  10  10
10  10  10  10  10  10  10  10  10  10  10  10  10  10  10
11  10  10  10  10  10  11  10  10   0   0   0   0   0   0
10  10  11  10  10  11  10  11  10  10   0   0   0   0   0
10  10  10  10  10  10  10  10  10  10  10  10  10  10  10
10  10  10  10  11  10  10  11  10  10   0   0   0   0   0
10  10  10  10  10  10  10  10  10  10  10  10  10  10   0
10  10  11  10  10  10  11  10  11   0   0   0   0   0   0
10  10  10  10  11  10  10  15  10  10  10  10   0   0   0
10  10  10  10  10  10  10  10  13  10  10   0   0   0   0
10  10  10  10  10  10  10  10  10  10  10   0   0   0   0
10  10  10  10  10  10  10  10  10  10  10  10  10  10   0
11  10  15  18  10  10  10  10  10  10   0   0   0   0   0
10  10  10  10  14  10  14  14   0   0   0   0   0   0   0
10  10  10  10  10  10  10  10  10  10  10  10  10  10  10
10  11  10  10  10  10  10   0   0   0   0   0   0   0   0
10  10  12  10  10  10  10  12  10  10  10  15  10   0   0
10  10  10  10  10  10  10  10  10  10  10  10  10  10  10
10  11  10  10  14  10  12  11   0   0   0   0   0   0   0
10  10  10  10  10  10  10  10  10  10  10  10  12  10   0
10  10  10  10  10  10  11  10  10  10   0   0   0   0   0
11  10  12  10  10  10  10  10  10  10  11   0   0   0   0
10  10  10  10  10  10  10  10  10   0   0   0   0   0   0
10  12  10  10  10  10  10  10  10  10  10  11  10  10  10
11  10  10  10  10  10  10  11  11  10   0   0   0   0   0
10  10  10  10  10  10  10  10  10  10  10  10   0   0   0
10  10  10  10  10  10  10  10  10  10  10  10  10  10  10
10  10  10  10  10  10  10  10  10   0   0   0   0   0   0
10  10  10  10  10  10  10  10  10  10  10  10  10  10  10
10  10  10  10  10  10  10  10  10  10  10  10  10  10   0
10  10  10  10  10  10  10  10  10  10  10  10  10  10   0
10  10  10  10  10  10  10  10  10  10  10   0   0   0   0
11  10  10  10  10  10  10  10  10  10  10   0   0   0   0
10  10  10  10  10  10  10  10  10  10  10  10  10  10  10
10  10  10  10  10  10  10  10  10  10  10  10   0   0   0
10  10  10  10  10  10  10  12  10   0   0   0   0   0   0
10  10  10  10  10  10  10  10  10  10  10  10  10  10  10
10  10  10  10  10  10  10  10  10  14  10  10  10  10   0
10  10  10  10  10  10  10  10  10  10  10  10  10  10  10
10  10  10  10  10  10  10  10  10  10  10  10  10   0   0
10  10  10  10  10  10  10  10  10  10  10  10  10   0   0
10  10  11  10  10  10  10  10  10  10  10   0   0   0   0
10  10  10  10  11  11  11  10  10   0   0   0   0   0   0
10  10  10  10  10  10  10  10  10  10  10   0   0   0   0
10  10  10  10  12  10  12  12  10  10  10   0   0   0   0
10  10  14  10  10  10  10  10  10  10  10  10  10   0   0
10  10  10  10  10  10  10  11  10  11  10  10  10  11   0
10  10  10  10  10  10  10  10  10  10  10   0   0   0   0
10  10  10  10  10  10  10  10  10  10  10  10  10  10  10
10  10  10  10  10  10  16  11  10  10   0   0   0   0   0
16  10  10  10  10  10  10  10  10   0   0   0   0   0   0
10  10  10  10  10  10  10  10  10  10  10  10  10  10   0
10  10  10  10  10  12  10  10  10  10  10  10  10  10   0
11  10  10  10  10  10  10  11  15  10  10  10   0   0   0
10  10  10  10  10  10  10  10  10  10  10  10   0   0   0
10  10  10  14  10  10  10  11  10  10  10  10  10   0   0
10  10  10  10  12  11  10  10   0   0   0   0   0   0   0
10  10  10  10  10  10  14  10  10  10   0   0   0   0   0
10  10  10  10  10  10  11  10  11   0   0   0   0   0   0
10  10  10  10  10  10  10  10  10  10  10  10  10  10  10
10  10  10  10  10  10  10  10  18  10  10   0   0   0   0
10  13  10  10  10  10  10  10  10  10  10  10   0   0   0
10  10  10  10  10  10  17  10  10   0   0   0   0   0   0
10  10  10  10  10  10  10  10  10  10  10   0   0   0   0
11  10  11  13  10  10  10  10   0   0   0   0   0   0   0
10  10  10  10  10  10  10  10  10  10  16  10  10  10  10
10  13  13  11  10  13  10  10  10  10   0   0   0   0   0
10  10  10  10  10  14  10  14  14  10  10  10   0   0   0
11  10  15  10  11  11  11  10   0   0   0   0   0   0   0
10  10  10  10  10  10  10   0   0   0   0   0   0   0   0
10  10  10  10  10  10  11  10  10  10   0   0   0   0   0
11  10  10  10  10  10  10  10  10  10  10  10  10  10  10
10  10  10  10  10  10  10  10  10  10  10  10  10   0   0
10  10  10  10  10  10  12  10  10  11   0   0   0   0   0
10  10  10  10  10  10  10  14  10  10  10  10  10  10  10
10  10  10  10  10  10  10  10  10  10  10  10   0   0   0
10  10  10  10  10  10  10  10  10  10   0   0   0   0   0
10  10  10  10  10  10  10  10  10  10  10  10  10  10  10
10  10  10  10  10  10  10  10  10  10  10  10  12  10  10
10  10  12  10  10  10  10  10  10  10  10   0   0   0   0
10  10  10  10  10  10  10  10  10  10  12  10   0   0   0
10  10  10  10  10  14  10  10  13  10   0   0   0   0   0
10  10  10  10  10  10  10  10  10  10  10  10  10  10  10
10  10  10  11  10  10  10  10  10  10  10  11  10  10  10
10  10  19  10  20  11  18  11   0   0   0   0   0   0   0
10  10  10  10  10  10  10  10  10   0   0   0   0   0   0
10  10  10  10  10  10  10  10  13  10  10  10  10  12  10
10  10  10  10  10  10  10  10  10  10  10  10  10  10  12
10  10  11  10  10  10  10  10  10  10  10  10  10  10  10
16  10  10  10  10  19  14  10  16  10   0   0   0   0   0
10  10  10  10  10  10  10  10  10  10  10  10  10  10  10
10  10  10  11  10  11  10  12  10  10   0   0   0   0   0
10  10  10  10  10  10  10  10  10  10  10  10  10  10  10
10  11  10  11  10  10  10  10  10  10  10  11  10  10  10
10  10  12  10  10  10  10  10  10  10  10  10  10  10   0
10  10  11  10  10  10  10  10  10  10   0   0   0   0   0
10  10  10  10  10  12  10  10  10  10  10  10  10  10  10
10  10  13  12  10  10  10  10  10   0   0   0   0   0   0
10  10  10  16  14  13  10   0   0   0   0   0   0   0   0
10  10  10  10  10  10  13  10  10   0   0   0   0   0   0
10  10  14  10  10  10  14  14  10  10  11   0   0   0   0
10  10  10  10  10  10  10  10  10  10  10  10  10  10  10
10  10  10  10  10  10  10  10  10  10  10  10  10  10  10
10  10  10  18  10  10  10  10  16  19   0   0   0   0   0
10  10  11  10  10  10  10  10  10  10  10  10  10  10  10
11  10  10  10  10  10  18  10  10  10  10  10   0   0   0
10  10  10  10  10  10  10  10  10  10  10  10   0   0   0
10  10  10  10  10  10  10  10  10  10  10  10  10  10  10
10  10  10  10  13  10  10  10  10  10   0   0   0   0   0
10  10  10  10  10  10  10  10  10  10  10  10  10   0   0
10  10  10  10  10  10  10  10  10  10  10  10  10  10  10
10  10  10  11  10  10  10  10  10  10  10   0   0   0   0
10  10  10  10  10  10  10  10  10  10   0   0   0   0   0
10  10  10  10  10  10  10  10  10  10  10  10  10  10  10
10  10  10  10  10  10  10  10  10   0   0   0   0   0   0
10  10  10  10  10  10  10  10  10  10   0   0   0   0   0
10  10  10  10  10  10  10  10  10   0   0   0   0   0   0
10  10  10  10  10  10  10  10  10  10  10  10  10  10   0
10  10  10  10  10  10  10  10   0   0   0   0   0   0   0
10  10  10  10  10  10  10  10  10  10  10  10  10  10  10
10  10  10  10  10  10  10  10  10  10  10  10  10   0   0
10  10  10  10  10  10  10  10  10  10  10  10  10  10  10
10  10  10  10  10  10  10  10  10  10  10   0   0   0   0
10  10  10  10  10  10  10  10  10  10   0   0   0   0   0
13  10  10  10  10  10  10  11  11   0   0   0   0   0   0
10  10  10  10  10  10  10  10   0   0   0   0   0   0   0
10  11  10  10  10  10  12  10  10  10   0   0   0   0   0
10  10  10  10  10  10  10  10  10  10  10  10  10   0   0
10  10  10  10  10  10  10  10  10  10  10  10  10  10  10
10  10  10  10  10  10  10  10  10  10  10  10  10   0   0
10  10  10  10  10  10  10  10  10  10   0   0   0   0   0
10  10  10  10  10  10  10  10  10  10  10  10  10  10  10
10  10  10  10  10  10  10  10  10  10  10  11  10  10   0
10  10  10  10  10  13  10  14  14  14   0   0   0   0   0
10  10  10  10  11  10  10  10  10  10  11   0   0   0   0
10  10  10  10  13  10  10  11  12   0   0   0   0   0   0
10  10  13  10  10  10  12  10  10  10  10   0   0   0   0
10  10  10  10  10  10  10  10  10  10  10  10  10  10  10
10  10  10  10  10  10  10  10  10  10  10  10  10  10  10
10  10  10  10  10  10  10  10  10  10  10  10  10  10  10
10  10  10  10  10  10  10  10  10  10  10  10   0   0   0
10  10  10  10  10  10  10  10   0   0   0   0   0   0   0
10  10  10  10  10  10  10  10  10  10  10  10  10  10  10
10  10  10  10  10  10  10  10  10  10  10  10  10  10  10
10  10  10  10  10  10  10  10  10  10  10  10  10  10  10
10  10  10  10  10  10  10  10  10  10  10   0   0   0   0
10  10  10  11  11  10  10  10  10  10  10  10   0   0   0
10  10  10  10  10  10  10  10  10   0   0   0   0   0   0
10  10  10  10  10  10  10  10  10  10  10  10  10  10  10
10  10  10  10  10  10  10  10  10  10  10  10  10   0   0
10  20  10  10  10  10  13  10  10   0   0   0   0   0   0
10  10  10  10  10  10  10  10   0   0   0   0   0   0   0
10  11  10  10  10  15  10  10  12   0   0   0   0   0   0
10  10  10  10  10  10  13  10   0   0   0   0   0   0   0
10  10  10  10  10  10  10  10  10  10  10  10  10  10  10
10  10  13  10  10  10  10  10   0   0   0   0   0   0   0
10  10  10  10  10  10  10  10  10  10  10  10  10  10  10
10  10  10  10  10  10  10  10  11  10  10  10  10  10   0
10  10  10  10  10  10  10  10  10  10  10  10  10  10  10
10  10  10  10  11  10  10  10  10  10  11  10  10   0   0
10  10  10  10  10  10  10  10  10  10  10  10  10  10  10
10  11  13  10  10  10  10  10  10  10   0   0   0   0   0
10  10  19  10  10  10  10  10  10  10  10   0   0   0   0
10  10  14  10  10  10  10  10  10  10  10  10   0   0   0
10  10  11  10  11  10  10  10  10   0   0   0   0   0   0
10  10  11  10  11  10  10  11  10  10  10   0   0   0   0
10  10  10  10  10  10  10  10  10  10  10  10  10  10  12
10  10  16  10  10  10  10  10  10   0   0   0   0   0   0
10  10  10  10  10  10  10  10  10  10  18  10  10   0   0
10  10  10  10  10  10  10  10  10  10  10  11  10  10  10
10  10  10  13  10  10  10  10  10  10  10  10  10  10   0
10  10  10  10  10  10  10  10  10  10   0   0   0   0   0
11  10  11  10  10  10  11  10   0   0   0   0   0   0   0
10  10  10  10  10  10  10  10  10  10  10  10  10  10  10
10  10  10  10  10  10  10   0   0   0   0   0   0   0   0
10  10  10  10  10  10  10  10  11  10  10  10  10  10  10
10  10  10  13  10  10  10  10  10  10  10   0   0   0   0
10  10  10  10  10  10  10  10  10  10  10  10  10  10  10
10  10  10  10  10  10  10  10  10  11  10  10  10  10  10
10  11  12  10  10  10  14  15  10   0   0   0   0   0   0
10  10  10  10  10  10  10  10  10  10  10  10  10  10  10
10  10  10  10  10  10  10  10  11  10  10  10  10  10  10
10  10  10  10  10  10  10  10  10  10  10  10  10  10  10
10  10  10  11  11  10  10  10  10  10  10  10  10   0   0
10  10  10  10  10  10  10  10  10  10  10  10  10  10   0
10  10  10  17  10  10  10  10  10  12   0   0   0   0   0
10  10  10  10  10  10  10  10  12  10  10  10  10  10  10
10  10  10  10  10  10  10  10  10  11   0   0   0   0   0
10  10  10  10  10  10  10  10  10  12  10  10  10  10  10
10  10  10  10  10  10  10  10  10  10  10  10  10  10  10
10  10  10  10  10  10  11  10  10  10  10  10  10  10   0
10  10  10  10  10  10  10  10  10  10  10  10   0   0   0
10  12  10  11  11  11  12  10  11  10   0   0   0   0   0
10  10  10  10  10  10  10  10  11  10  10  10  10  10  11
10  10  10  10  10  10  10  10  10  10  10  10  10  10   0
10  12  10  14  10  12  10  10   0   0   0   0   0   0   0
10  10  10  10  12  11  10   0   0   0   0   0   0   0   0
10  10  10  10  10  10  10  10  15   0   0   0   0   0   0
10  10  10  14  12  12  10  10  10  10  10   0   0   0   0
12  10  10  10  10  10  11  12  10  10  10   0   0   0   0
10  10  10  10  10  10  10  10  11  10  10  10  10   0   0
10  10  10  10  10  10  10  10  10  10  10  10  10  10  10
11  10  11  10  12  15  13  10   0   0   0   0   0   0   0
10  16  10  10  10  10  10  10  10  10   0   0   0   0   0
10  10  10  10  10  10  10  10  10  10  10  13  10   0   0
14  10  10  10  10  10  10  14  14  10   0   0   0   0   0
10  10  10  10  10  12  10  10  10  10  10   0   0   0   0
10  10  10  10  10  10  10  10  10  10  10   0   0   0   0
10  10  11  11  13  11  12  10  10   0   0   0   0   0   0
10  10  10  10  10  10  10  10  10  10  10  10  10  10  10
11  14  10  15  13  10  13  10   0   0   0   0   0   0   0
10  10  10  12  10  10  10  10  12  10  10  10   0   0   0
10  10  10  10  10  10  10  10  10  10  10  10  10   0   0
10  10  10  10  10  10  10  10  10  10  10   0   0   0   0
10  10  10  10  10  10  12  10  10  10  10  10  10   0   0
10  10  10  10  10  10  10  10  10  10  10  10  10  10  10
10  10  10  10  10  10  10  13  10  10  10   0   0   0   0
10  10  14  11  10  10  13  10   0   0   0   0   0   0   0
10  13  11  10  10  10  10  10  10  10  10  10   0   0   0
10  10  11  10  10  10  10  10  11   0   0   0   0   0   0
10  10  10  10  10  10  10  10  10  10  16   0   0   0   0
14  10  15  10  10  10  10  10  10  13   0   0   0   0   0
11  11  10  10  10  12  10  10   0   0   0   0   0   0   0
10  10  10  10  10  10  10  10  10  10  10  10  10  10  10
10  10  10  14  10  16  10  13  10  10  10  10   0   0   0
10  10  10  10  10  13  12  10  10  10  10  10  10  10   0
10  10  10  10  10  10  10  10  10  10  10  10  10   0   0
10  10  10  10  10  10  10  10  10  10  10  10  10  10   0
10  10  10  10  10  10  10  10  10  10  10  10  10  10   0
11  10  10  10  10  14  10  10  10  10  10   0   0   0   0
10  10  10  10  10  10  10  10  10  10  10   0   0   0   0
10  10  10  10  10  10  10  13  10  10  10  10  10  10  10
10  10  11  10  11  10  10  10  12   0   0   0   0   0   0
10  10  10  10  10  10  10  10  10  10  10  10   0   0   0
10  10  10  13  10  10  10  11  10   0   0   0   0   0   0
10  10  10  10  10  10  10  10  10  10  10  10  10  10  10
10  11  10  10  10  10  10  14  12  15   0   0   0   0   0
10  10  10  10  10  10  10  10  10  10  10   0   0   0   0
10  10  10  10  10  10  10  10  10  10  10  10  10  10  10
10  10  10  10  10  10  10  10  10  10  10  10  10  10  10
10  10  10  10  10  10  10  10  10  10  10  10  10  10  10
10  10  13  10  10  10  10  10  10  10  10  10  10   0   0
10  10  10  10  10  10  10  10  10  10  10  11  10  10   0
10  10  10  10  10  10  10  10   0   0   0   0   0   0   0
10  10  10  10  10  10  10  13  10   0   0   0   0   0   0
16  10  16  10  14  10  18  21  10  10   0   0   0   0   0
10  10  10  10  17  13  10  10  10   0   0   0   0   0   0
10  10  10  10  12  10  10  10  10  10  10   0   0   0   0
10  10  10  10  10  10  11  11  10  10  10  10  10  10  10
10  10  10  11  10  12  10  12  10   0   0   0   0   0   0
10  10  10  10  10  10  10  10  10  10  10  10  12  10  10
10  16  10  13  10  10  10  10  14  10   0   0   0   0   0
10  10  10  10  10  10  10  10  10  10  10  10  10  12   0
11  10  10  10  11  10  10  12  10  10  10  10  13   0   0
10  10  24  10  11  13  10  11  10   0   0   0   0   0   0
11  11  10  11   0   0   0   0   0   0   0   0   0   0   0
10  10  10  10  10  10  10  10  10  10  10  10  10  10  10
10  10  10  10  10  10  10  10  10  10  10  10  10   0   0
10  10  11  10  10  10  10  10  10  10  10  10  10  11  10
17  11  10  10  11  10  10  10  10   0   0   0   0   0   0
10  15  12  10  10  10  10  14  10  10  10   0   0   0   0
10  10  10  10  10  10  10  10  10  10  10  10  10  10  10
10  12  10  11  10  10  10  10  12  10   0   0   0   0   0
10  11  10  10  10  10  11  10   0   0   0   0   0   0   0
10  15  10  10  10  10  21   0   0   0   0   0   0   0   0
10  10  10  10  10  10  10  10  10  10  10  10  10  10  10
10  10  10  10  10  10  10  10  10  10  10  10  10  10  10
10  10  10  10  10  10  10  11  20  10  10  10   0   0   0
10  10  10  12  10  11  10  10  11  10  10  10  11   0   0
10  10  10  10  10  10  10  10  10  10  10   0   0   0   0
10  10  10  10  10  10  10  10  10  10   0   0   0   0   0
10  11  10  10  12  10  10  10  10  10  10  10  10  10  10
12  10  10  10  10  12  10  10  10  11   0   0   0   0   0
10  10  10  10  10  10  10  11  10  10  10  10  10  10  10
10  10  10  10  10  10  10  10  10  11  10  10  10  10   0
10  10  10  10  10  11  10  10  10  10  10  10  10   0   0
10  10  14  10  10  10  10  10  10  10  10  10   0   0   0
10  10  10  10  10  10  10  10  10  10  10  10  11   0   0
10  10  10  10  10  10  14  10  10  10  10  10  10   0   0
10  10  12  13  10  10  10  10  10  17  10  10   0   0   0
10  12  10  10  10  10  13  10  10  10  10  10   0   0   0
10  10  10  10  19  10  10  19  10  15   0   0   0   0   0
10  10  10  10  10  10  11  10  10  10  10  10  13   0   0
10  10  10  11  10  11  10  11  10  10  10  10  10   0   0
10  10  10  10  10  10  10  10  10  10  10  11  10  10  11
10  10  10  10  10  10  10  12  10  10  10  10  10  10  10
15  10  10  10  10  10  10  16  10  10  10   0   0   0   0
10  12  10  10  10  10  10  10   0   0   0   0   0   0   0
10  10  10  10  10  10  10  10  10  10  10  10  10  10  10
10  10  10  10  10  10  11  10  10  10  10  10  10  10  10
13  10  10  13  10  10  10  10  10  10  10  10   0   0   0
10  15  10  10  10  10  10  10  10  10  10   0   0   0   0
13  12  11  10  10  10  10  10  10  10  10   0   0   0   0
10  10  10  10  10  10  10  10  10  10  11  10  10  10  10
10  10  10  10  10  10  10  10  10  10  10  10  10   0   0
10  10  10  10  10  10  10  10  10  10  10  10   0   0   0
10  10  10  10  10  10  10  12  10  10  10  10  10  10  10
10  10  10  10  10  10  10  10  10  10  10  10  10   0   0
10  10  10  10  10  10  10  10  10   0   0   0   0   0   0
10  10  10  10  10  10  10  10  10  10   0   0   0   0   0
10  10  10  10  10  10  10  10  10   0   0   0   0   0   0
10  10  10  10  10  10  10  10  10  10  10   0   0   0   0
10  10  10  10  10  10  10  10  10  10  10  10  10   0   0
11  10  14  10  10  10  10  10   0   0   0   0   0   0   0
10  10  12  10  10  10  10  10  10  10  10  10  10  10  10
10  10  10  10  10  10  10  10  10  10  10  10   0   0   0
10  10  10  10  10  11  11  10  10  10  10  13   0   0   0
10  10  10  10  10  10  10  14  10  10  10  10  10   0   0
10  10  10  10  10  10  10  10  10  10  10  10  10  10  10
10  10  11  10  10  10  10  10  10  10  10  10   0   0   0
10  10  10  10  10  10  10  10  10  10  10  10  10  10  10
10  10  10  10  10  10  10  10  10  10   0   0   0   0   0
10  10  10  10  10  10  11  11  10  10  10  10  10  10  10
10  10  10  10  10  11  10  10  10  10  10  10  10  10  10
10  10  10  10  18  11  14  10   0   0   0   0   0   0   0
10  10  10  10  10  10  10  10  10  10  10  10  10  10  10
10  10  14  10  10  10  10  10  10  10   0   0   0   0   0
10  10  10  10  10  10  10  10  10  18   0   0   0   0   0
10  10  10  10  10  10  10  10  10  10  10   0   0   0   0
10  10  10  10  10  10  10  10  10  10  10  10  10   0   0
10  10  10  10  10  10  10  10  10   0   0   0   0   0   0
10  10  10  10  10  10  10  10  10   0   0   0   0   0   0
10  10  10  10  10  10  10  10  10   0   0   0   0   0   0
10  10  10  10  10  10  10  10  10  10  10  10   0   0   0
10  10  10  10  10  10  10  10  10  10  10  10  10  10   0
10  10  10  10  10  10  10  10  10  10  10  10  10   0   0
10  10  10  10  10  10  10   0   0   0   0   0   0   0   0
10  10  10  10  10  10  10  10  10  10  10  10  10   0   0
10  10  10  10  10  10  10  10  10  10  10  10  10  10   0
10  10  10  10  10  10  10  10  10  10  10  10  10  10  10
10  10  10  10  10  10  10  10  10  10  10   0   0   0   0
15  10  15  18  10  10  10   0   0   0   0   0   0   0   0
10  10  10  10  10  10  10  10  10  10  10  10  10  10   0
10  10  10  10  10  10  10  10  10  10  10  10   0   0   0
10  10  10  10  10  10  10   0   0   0   0   0   0   0   0
10  10  10  10  10  10  10  10  10  10  10   0   0   0   0
10  10  10  10  10  10  10  10  10  10  10  10  10  10  10
10  10  10  11  10  10  10  13  10  10  10  10  10  10  10
10  12  10  10  11  12  10  10  10  10  10  10   0   0   0
10  10  10  10  10  10  10  10  10  10  10  10  10  10  10
10  10  10  10  10  10  10  10  11  10  10  10  10  11  10
10  10  17  10  10  10  10  10  10  10   0   0   0   0   0
10  10  10  10  10  10  10  10  10  10  10  10  10  10  10
10  10  10  10  10  10  11  10  10  10  10  10  13  10  10
10  10  10  10  10  10  10  10  10  10  10  10  10  10  10
15  10  14  10  10  16  11   0   0   0   0   0   0   0   0
10  10  11  10  10  12  10  12  10  11  10  10  10   0   0
10  10  10  10  10  10  10  10  10  10  10  10  10  10  10
13  10  10  10  11  10  11  11   0   0   0   0   0   0   0
13  10  11  10  10  10  10  10  10  10  10  10   0   0   0
10  10  10  10  10  10  10  10  10  10  10  10  10  10  10
10  10  10  10  10  10  13  10  10   0   0   0   0   0   0
10  10  10  10  10  10  10  10  10  10  10  10  10  10  10
10  10  10  10  11  10  10  10  10  10  10  10  10  10  10
10  10  10  10  10  10  10  10  10  10  11  10  10  10  10
10  10  10  10  10  10  10  10  10  10   0   0   0   0   0
10  10  10  10  10  10  10  10  10  10  10  10  10  10   0
10  10  10  10  10  10  10  10  10  10  10  10  10  10  10
10  10  14  10  10  10  10  10  10  10   0   0   0   0   0
10  10  10  10  10  10  10  10  11  10  10  10  11  10  10
10  11  14  10  11  10  10   0   0   0   0   0   0   0   0
10  10  16  13  10  10  12  10  12   0   0   0   0   0   0
10  10  10  10  12  10  10  10  10  13  10  11  10  10   0
10  10  10  10  10  10  10  11  10   0   0   0   0   0   0
10  10  10  10  10  10  10  10  10  10  10  10  12  10  10
10  10  10  10  10  10  10  10  10  10  10  10  10  10  10
10  10  10  10  10  10  10  10  10  10  10  10  10  10   0
10  10  10  10  10  10  10  10  10  10  10  10  10  10   0
10  10  13  10  11  13  10  10  11   0   0   0   0   0   0
10  10  11  10  10  10  10  13  10  10   0   0   0   0   0
10  10  10  10  10  10  10  10  10  10  10  10  10  10  10
10  10  10  10  10  10  10  10  10  10  10   0   0   0   0
10  10  10  10  10  10  10  10  10  10  10  10   0   0   0
10  10  10  11  10  10  14  10  10   0   0   0   0   0   0
13  10  10  10  10  10  10  13  10  10   0   0   0   0   0
10  10  11  10  10  14  10  10  14  10   0   0   0   0   0
10  10  10  10  10  10  10  10  10  10  10  10  10  10  10
10  10  13  16  16  10  10  10  10   0   0   0   0   0   0
10  11  10  10  10  10  10  10  10  10  10  10  10  10   0
10  12  10  10  10  10  10  10  10  10  10  10  10  10  12
10  10  10  10  11  10  10  10  10  10   0   0   0   0   0
12  10  10  10  10  10  10  10  12  10  10  10  10  10  10
13  10  10  13  10  10  10  15  10  10   0   0   0   0   0
10  10  10  10  10  10  10  10  10  10  10   0   0   0   0
10  10  10  10  10  10  10  10  10  10  10  10  10  10  10
10  19  10  23  15  10  10  10  10   0   0   0   0   0   0
10  10  10  10  10  10  10  10  10  10  10  10  10  10   0
10  10  11  12  10  10  10  10  10  10  10  10  10  10  10
10  10  10  10  10  10  10  10  10  10  10  10  10  10   0
10  10  10  10  10  10  10  10  10  10  10  10  10  10  10
12  10  10  10  10  10  11  10  10  10  10  10  10  10  10
10  10  10  12  10  10  12  10  10  10  10  11  10   0   0
12  10  10  10  10  10  10  10  10  10  10  10  11  10   0
10  10  10  10  10  10  10  11  10   0   0   0   0   0   0
10  18  10  10  10  10  15  10  10   0   0   0   0   0   0
10  10  10  10  10  10  10  10  10  10  10  10  10  10  10
10  10  12  10  10  10  10  10  10  10  10  10  10   0   0
10  10  10  14  10  13  18  10  17  10   0   0   0   0   0
10  10  10  14  10  12  10  13   0   0   0   0   0   0   0
10  10  12  10  10  10  10  11  10  10  10   0   0   0   0
10  10  10  17  14  21  20  10   0   0   0   0   0   0   0
10  10  10  10  12  11  13  10  10  10  10   0   0   0   0
10  10  10  10  10  10  10  10  10  10  10  10  10  10  10
10  10  10  10  10  10  11  18  10   0   0   0   0   0   0
10  10  10  10  10  10  10  10  10  10  10  10  10   0   0
10  10  10  10  10  10  10  10  10  10  10   0   0   0   0
10  13  14  15  10  10  10   0   0   0   0   0   0   0   0
10  10  14  10  17  10  10  10  10  10  10  10  10  10   0
10  10  10  10  12  10  10  10  10  10  10   0   0   0   0
10  12  10  10  10  13  10  10  10   0   0   0   0   0   0
10  10  11  10  10  11  10  10  10  10  10  10  10   0   0
13  10  10  10  10  10  10  10  10  10  10  10   0   0   0
10  10  10  10  10  12  10  10  10  10  10  10  10  10  10
10  10  10  10  10  10  10  10  10  10  10  10  10  10  10
14  10  10  10  10  10  10  10  10  10   0   0   0   0   0
10  10  10  16  13  10  11  10  14  10  10  20   0   0   0
10  10  11  10  10  10  10  10  10  10   0   0   0   0   0
11  10  10  10  10  11  10  10  10  10  10  10  10   0   0
12  11  10  13  12  10  10  10  10   0   0   0   0   0   0
10  10  10  10  10  10  10  10  10  10  10  10   0   0   0
10  10  14  23  10  11  19  15  24  10  26  23  11  13  20
10  11  10  10  10  10  10  12  10  10  10  10  10  10   0
10  20  21  10  10  12  26  14  21  14  20  17  10  15   0
10  10  36  17  45  22  16  22  17  10   0   0   0   0   0
50  18  27  19  28  10  29  10  25  16  12  24   0   0   0
10  10  10  10  10  10  10  10  10  10  10  10  11  10   0
22  18  17  10  14  10  15  11  17  11  15  13  17  12  26
10  10  10  10  10  10  10  10  10  10  10  10  10  10  10
10  10  10  10  10  10  10  10  10  10  13  10  11  10   0
10  10  10  10  10  10  12  10  10  10  10  10  10  10  10
10  16  10  10  20  10  10  10  10   0   0   0   0   0   0
10  14  10  12  10  10  10  14  12  15  10  10   0   0   0
10  10  10  10  10  10  10  10  10  10  10  13   0   0   0
10  11  10  10  10  10  10  10  10  10  10  10   0   0   0
10  10  10  10  17  23  10  10   0   0   0   0   0   0   0
10  10  10  10  10  10  10  10  10  10  10  10  10  10  10
10  10  10  10  10  10  10  10  10  10  10  10  10  10  10
10  10  10  10  10  10  10  10  10  10  10  10  10  10  10
10  10  10  10  10  10  10  10  11  10  10  10  10  10  10
10  10  12  13  11  10  10  10  10  11   0   0   0   0   0
10  10  11  10  10  10  10  10  10   0   0   0   0   0   0
10  10  11  10  10  10  10  14  10  10   0   0   0   0   0
10  10  10  11  18  29  10  10  11   0   0   0   0   0   0
10  33  11  10  11  13  10  10  10  10  10  10  16  10  10
10  11  10  10  10  10  10  10  10   0   0   0   0   0   0
11  10  21  10  17  15  22  16  16  25  20  20  10  29  20
11  44  21  15  54  24  26  43  20   0   0   0   0   0   0
12  10  10  10  10  10  10  10  10  10  10  14   0   0   0
10  10  10  10  10  10  10  10  10  10  10  13   0   0   0
10  10  10  10  10  10  10  10  10  10  10  10  10  10  10
11  10  11  10  10  10  10  10  10   0   0   0   0   0   0
10  10  10  10  10  10  10  10  10  15  10   0   0   0   0
11  10  10  12  12  10  10  10  10  10   0   0   0   0   0
10  10  11  10  10  10  10  10  10  10  10  10  10  12  10
10  10  11  15  10  14  10  10  12  10   0   0   0   0   0
10  10  10  10  10  10  10  12  10  10  10  10  10  10   0
10  10  10  10  10  10  10  10  11  10  10   0   0   0   0
10  10  10  10  10  10  10  11  10  10   0   0   0   0   0
10  10  10  10  10  10  10  10  10  10  10  10  10  10  10
10  10  10  10  10  12  10  10  10  10  10  10  10  10  10
10  10  10  10  10  10  11  10  12  10  10  10  10  10   0
10  10  10  10  10  12  10  10  10  10  10  10  10  10  10
10  10  10  14  10  10  10  10  12  10   0   0   0   0   0
10  10  10  10  10  10  10  10  10  10   0   0   0   0   0
10  13  16  10  16  10  10  10  10  10  10   0   0   0   0
16  14  10  10  10  15  10  10  10   0   0   0   0   0   0
10  10  10  10  10  10  10  10  10  10  10  10  10  10  10
10  10  13  10  10  10  10  10  10  10  10  10   0   0   0
10  10  10  10  10  10  10  10  10  10  10  10  10  10  10
10  11  10  12  10  11  10  10  10  10  10  10   0   0   0
10  10  10  10  10  11  10  10  10  10  10  10  10  10   0
10  10  10  10  10  10  10  10  10  10  10  10  10  10   0
10  10  10  10  10  10  10  10  10  10  12  10  10  10  10
10  10  10  10  10  10  10  10  10  10   0   0   0   0   0
10  10  10  10  10  10  10  10  10  10  10  10  10  10  10
10  10  10  10  10  10  10  10  10  10  10  10  10  10  10
10  10  10  10  10  10  10  10  10  10  10  10  10  10  10
10  10  10  10  10  10  11  10  11  10  10   0   0   0   0
10  10  10  10  10  10  10  10  10  10  10  10  10  10   0
10  10  10  10  10  10  10  10  10  10  10  10  10  10  10
10  10  10  14  10  10  10  10  10  10  10  11   0   0   0
10  10  10  10  10  10  10  10  10  10  10  10  10  10  10
10  10  10  10  10  10  10  10  10  10  10  10   0   0   0
14  10  10  10  14  10  14  10  10   0   0   0   0   0   0
10  10  10  10  10  10  10  10  10  10  10  10  10   0   0
10  10  10  10  10  11  10  10  10  10  10  10   0   0   0
10  10  11  10  10  10  10  23  10  12  10  10  10  10  10
16  16  16  10  10  10  10  10  10   0   0   0   0   0   0
14  10  10  10  10  10  10  10  10  10  10  10   0   0   0
17  10  10  13  16  10  10  16  10   0   0   0   0   0   0
10  10  11  10  10  10  10  10  10  10  10  10  10   0   0
12  10  10  10  10  10  10  10  10  10  10  10  10  10  11
10  19  10  10  10  10  10  10   0   0   0   0   0   0   0
10  10  10  13  10  12  10  12  10  10  10   0   0   0   0
10  11  14  10  19  10  13  10  14   0   0   0   0   0   0
10  10  10  10  10  10  10  10  10  10  10  10  10  10  10
10  10  10  10  10  10  10  10  10  10  10  10  10  10  10
10  10  10  10  10  10  10  10  10  10  13  10  10  11  10
10  20  14  10  19  10  10  23  10  10  10  10   0   0   0
10  10  10  10  10  10  10  10  10  10  10  10  10  10  10
10  10  10  10  10  10  10  10  10  10  10  10  10  10  10
10  10  10  10  10  10  10  10  10  10  10  10  12  10   0
10  10  10  13  20  10  10  10  10  10   0   0   0   0   0
10  10  10  10  10  10  10  10  10  10  10  10  10  10   0
10  10  10  11  10  10  10  10  11  10  10  10  10   0   0
10  10  10  10  10  10  10  10  10  10  10  10   0   0   0
10  12  10  10  10  11  10  15  10  15   0   0   0   0   0
10  10  10  10  10  10  10  10  10  10  10  10  10  10   0
10  10  10  10  10  10  10  10  10  10  10  10  10  10  10
10  10  10  12  10  10  17  10  10  11  11  10   0   0   0
10  10  10  10  10  10  10  10  10  10  10  10  10  10  10
10  10  10  10  10  10  10  10  10  10  10   0   0   0   0
10  10  10  11  14  10  10  10  10  10  10   0   0   0   0
10  10  10  10  10  10  10  10   0   0   0   0   0   0   0
10  10  10  10  10  10  10  10  10  10  10  10  10  10   0
10  11  10  21  21  21  17   0   0   0   0   0   0   0   0
10  10  10  13  10  10  10  10  10   0   0   0   0   0   0
10  10  10  10  10  10  10  10  10   0   0   0   0   0   0
10  10  10  10  10  10  10  10  10  10   0   0   0   0   0
10  14  10  10  10  10  10  13  10  10  10   0   0   0   0
10  10  10  10  10  10  10  10  10  10  10  10  10   0   0
12  10  10  10  10  11  10   0   0   0   0   0   0   0   0
10  10  10  10  10  10  10  10  10  10  10  10  10  10   0
10  10  10  10  10  10  10  10   0   0   0   0   0   0   0
10  10  10  10  10  10  10  10  10  10  10  10  10  10   0
14  10  10  10  24  10  13  10  10  10   0   0   0   0   0
10  10  10  10  10  10  10  10  10  10  10  10  10  10  10
10  10  10  10  10  10  10  10  10  10  10  10  10   0   0
10  10  10  10  10  10  10  10  10  10  12  10  10   0   0
10  10  10  10  10  10  10  10  10  10  14  10  10   0   0
10  13  11  10  10  12  10  10  10   0   0   0   0   0   0
10  10  10  10  10  10  10  10  10   0   0   0   0   0   0
10  10  10  10  10  10  10  10  10  10  10  10  10  10   0
10  10  10  10  10  10  10  10  10  11  10  10   0   0   0
10  10  10  10  10  10  10  10  10   0   0   0   0   0   0
10  10  10  10  10  10  10  11  10  10  10   0   0   0   0
10  10  10  10  10  10  10  10  10  10  10   0   0   0   0
10  10  10  10  10  10  10  10  10  10  10  10  10  10   0
10  10  10  10  10  10  10  10  10  10  10  10  10   0   0
10  10  10  11  10  10  10  10  10  10  10  10  10  10   0
10  10  10  10  10  10  10  10  10  10  10  10  10  10  10
10  10  12  10  10  10  10  10  10  11  10  10  10  10   0
10  10  10  10  10  10  10  10  10  10  10   0   0   0   0
10  10  10  10  10  10  10  10  10  10   0   0   0   0   0
10  10  10  10  10  10  10  10  10  10  10  10  10  10  10
10  10  10  10  10  10  10  10  10  10  10  10  10  10  10
10  10  10  10  10  10  10  10  10  10  10  10  10  10   0
10  10  10  10  10  10  10  10  10  10  10  10   0   0   0
10  10  10  10  10  10  10  10  10  10  10  10  10  10  10
10  10  10  10  10  10  10  10  10  10  10  10  10  10   0
10  10  10  10  10  10  10  10  10  10  10  10   0   0   0
10  10  10  10  10  10  10  10  10  10  10  10  10  10   0
10  10  10  10  10  13  10  12   0   0   0   0   0   0   0
10  11  10  10  10  10  10  12  10  10  10  10  12  10  10
10  10  10  10  10  10  10  10  10  10  10  10  10  10  10
10  10  10  10  10  10  10  10  10  10  10  10  10  10   0
10  10  10  10  10  10  10  10  10  10  10  10  10  10   0
10  10  10  12  10  10  10  10  10  10  10  10  10   0   0
10  10  10  10  10  10  10  11  10  10  10  10  12  10  10
16  10  10  10  10  10  10  22  10   0   0   0   0   0   0
10  10  10  10  10  10  10  12  10  10  10   0   0   0   0
16  16  10  10  20  10  10  17  10   0   0   0   0   0   0
16  10  10  10  10  10  10  10  10  10  10  10  10   0   0
10  10  10  10  10  13  10  10  10  10  10   0   0   0   0
10  10  10  10  10  10  10  10  10  10  10  10  10  10   0
10  10  10  10  10  10  10  16  10  10   0   0   0   0   0
10  10  11  10  10  10  10  10  10  10  10  10  10   0   0
10  10  10  10  10  10  10  10  10  12  10  10  10  10  10
10  10  10  10  10  10  10  10  10  10  10  10  10  10  10
10  10  10  10  10  10  20  10  10  10  10   0   0   0   0
10  10  10  16  10  10  10  13  15  10   0   0   0   0   0
10  10  10  10  10  10  10  11  10  10  10  13   0   0   0
10  10  10  10  10  10  10  10  10  10  10  10  10  10  10
13  10  10  14  10  10  13  10  10   0   0   0   0   0   0
10  10  10  10  11  10  10  10  10  10  10   0   0   0   0
12  10  10  10  10  10  10  10  10  10   0   0   0   0   0
12  10  10  10  10  10  10  10  10  12   0   0   0   0   0
10  11  10  10  11  10  10  11  11   0   0   0   0   0   0
10  10  10  10  10  10  10  10  10  10  10  10  10  10  10
10  10  10  10  10  10  10  10  10   0   0   0   0   0   0
10  10  10  10  10  10  10  10  10  10   0   0   0   0   0
10  10  10  10  10  10  10  11  10  10  11  10  10  10   0
10  10  10  10  10  10  10  10  10  10  10  10  10  10  10
10  10  10  10  10  10  10  10   0   0   0   0   0   0   0
10  10  10  10  10  10  10  10  10  10  10  10   0   0   0
10  11  10  10  10  10  10  10  10  10  10  10  10  10  10
10  10  10  10  10  10  10  10  10  10  10  10  10  10  10
10  10  10  10  10  10  10  10  10  10   0   0   0   0   0
10  10  12  11  10  10  10  10  10   0   0   0   0   0   0
10  10  10  10  10  10  10  10  10   0   0   0   0   0   0
10  10  10  10  10  10  10  10  10  10  10   0   0   0   0
10  10  10  10  10  10  10  10  10  10  10  10   0   0   0
10  10  10  10  10  10   0   0   0   0   0   0   0   0   0
10  10  10  10  10  10  10  10  10   0   0   0   0   0   0
10  10  10  10  10  10  10  10  10   0   0   0   0   0   0
10  11  10  10  10  10  10  10  10  10   0   0   0   0   0
10  10  10  10  10  10  10  10  10  10  10  10  10  10  10
10  10  10  10  14  11  10  10  10  10   0   0   0   0   0
10  10  10  10  10  10  10  10  10   0   0   0   0   0   0
10  10  11  11  10  10  10  10  10  10  10   0   0   0   0
10  10  10  10  10  10  10  10  10  10  10   0   0   0   0
10  10  10  10  10  10  10  10  10  10   0   0   0   0   0
10  12  10  10  10  10  10  10  10  10  10  10  10   0   0
21  10  19  19  12  10  10  10  10   0   0   0   0   0   0
10  10  10  10  10  10  10  10  10  10  10  10  10  10   0
10  10  10  10  11  11  10  12  11  10   0   0   0   0   0
10  10  10  10  10  10  10  10  10  10  10  10  10  10  10
10  11  10  10  10  10  10  10  10  10  10  10  10  10  10
11  10  10  10  10  10  10  10  10  13  10  10  10   0   0
10  11  10  10  10  11  11  10  10  10  10  10  10  10   0
10  10  10  10  10  12  10  10  10  10   0   0   0   0   0
10  10  12  11  10  12  15   0   0   0   0   0   0   0   0
10  10  10  10  11  10  10  10  11  11  11  10  10   0   0
10  10  10  10  10  10  10  10  11  10  10  10  10   0   0
11  10  18  11  10  10  10  10  10   0   0   0   0   0   0
10  10  10  10  10  10  10  10  10  10  10  10  10  10  10
10  10  10  10  10  10  10  10  10  10  10  10  10  10  10
11  12  10  10  14  11   0   0   0   0   0   0   0   0   0
10  10  10  10  10  10  10  10  10  10  10  11   0   0   0
10  10  10  10  10  10  10  10  10  10  10  10  10  10  10
10  10  10  10  10  10  10  10  10  10  10  10  10  10  10
10  12  10  16  17  10  10  10  10   0   0   0   0   0   0
10  10  10  10  10  10  10  10  10  11  10  10  10  10  10
10  10  10  10  10  10  10  10  10  10  10  10  10  10  10
10  10  10  10  10  10  10  10  11  10  10  10  10   0   0
10  10  10  10  10  10  10  16  10  10  10   0   0   0   0
10  10  10  10  10  10  13  10  11  10  10  10   0   0   0
10  10  10  10  11  10  10  10  10  10   0   0   0   0   0
11  10  10  10  10  10  10  10  10  15  10   0   0   0   0
10  10  10  10  10  10  10  10  10  10  10  10  10  10  10
11  10  11  10  10  10  11  12  10  10  10  10  10  10  10
10  10  10  10  10  10  10  10  10  10  10  10   0   0   0
10  10  10  10  11  12  10  10  10  10  10  10  10   0   0
10  10  10  10  10  11  10  10  10   0   0   0   0   0   0
10  10  10  10  10  10  10  12  12  10  11  11  10  10  10
10  10  10  10  10  10  10  10  10  10  10  10  10  10  10
10  10  10  10  10  10  10  10  10  10  10  10  10  10  10
10  10  10  10  10  10  10  10  10  10   0   0   0   0   0
10  10  10  12  10  10  10  10  12  10  12  10  10  10  10
10  10  10  10  10  10  12  10   0   0   0   0   0   0   0
10  10  10  10  10  15  10  10  10  10  10  15   0   0   0
10  10  10  10  10  10  12  10  12   0   0   0   0   0   0
11  10  10  10  10  10  10  10  10  12  10   0   0   0   0
10  10  10  11  10  10  10  10   0   0   0   0   0   0   0
10  10  10  10  10  10  10  10  10  10  10   0   0   0   0
10  10  10  10  10  10  10  10  15   0   0   0   0   0   0
10  17  10  10  10  15  10  14   0   0   0   0   0   0   0
10  14  10  10  10  12  10  10  10   0   0   0   0   0   0
10  10  10  10  10  10  10  10  10   0   0   0   0   0   0
10  10  10  10  11  13  10  10  10  10   0   0   0   0   0
10  10  10  10  10  10  10  10  10   0   0   0   0   0   0
10  10  10  10  10  10  10  10  10  10  10  10  10  10  10
10  10  10  10  10  10  10  11  10  10  10  10  10  10   0
10  10  10  11  10  10  10  10  10  10   0   0   0   0   0
10  10  10  10  10  10  10  10  10  10  10  10  10  10  10
10  10  10  10  10  10  10  10  16  10  10   0   0   0   0
10  10  10  10  10  10  10  10  10  10   0   0   0   0   0
10  10  10  10  10  10  10  10  10  10  10  10  10  10   0
10  13  10  10  10   0   0   0   0   0   0   0   0   0   0
10  10  10  10  10  10  10  10  10  10  10  10  10  10  10
10  10  11  15  10  10  10  10  10  10   0   0   0   0   0
10  10  10  10  10  10  10  10  10  10   0   0   0   0   0
10  10  10  10  10  10  10  10  10  10  10  10  10  10  10
10  12  10  12  10  10  10  12  10  10  10  10   0   0   0
14  10  10  10  10  10  10  10  10  11  10  10  10  10   0
10  10  10  10  10  10  10  10  10  10  10  10  10  10  10
10  10  10  10  10  10  10  10  10  10  10   0   0   0   0
10  10  10  10  10  10  10  10  10  10  10  10  10  10  10
10  10  10  10  10  10  10  10  10  10  10  10   0   0   0
10  10  10  10  10  10  10  10  10  10  10  10  10   0   0
10  10  10  10  10  10  10  10  10  10   0   0   0   0   0
10  10  10  10  10  10  10  10  10  10  10  10  10   0   0
10  10  10  13  10  10  10  10  10  10  10  10  10  10   0
10  10  10  10  10  10  10  10  10  10  10   0   0   0   0
10  10  10  10  10  10  10  10  10  10  10   0   0   0   0
10  10  10  10  10  10  10  10  10  10  10  10  10  10  10
10  10  10  10  10  13  13  10  10  10  13  10  10   0   0
10  10  10  11  10  11   0   0   0   0   0   0   0   0   0
10  10  10  10  10  10  10  10  10  10  10  10  10  10  10
10  10  10  10  10  10  10  10  10   0   0   0   0   0   0
10  10  10  10  10  10  10  10  10  10  10  10  10  10  10
10  10  10  10  10  10  10  10  10  10  10   0   0   0   0
10  10  10  10  10  10  10  11  10  10  10  10  10   0   0
10  10  10  10  10  10  10  10  10  11  10   0   0   0   0
10  10  10  15  13  10  10  10  10  10  10  10  10  10   0
10  10  10  10  10  10  10  10  10  10  10  10  10  10  10
10  10  10  10  10  10  10  10  10  10  10  10   0   0   0
10  10  10  10  10  10  10  10  11  10  10  10  10  10  10
10  10  10  10  10  10  10  10  10  10  10  10  10  10  10
10  10  10  10  10  10  10  10  10  10  10  10  10  10  10
10  10  10  10  10  10  10  10  10  10   0   0   0   0   0
10  10  10  10  10  10  10  10  10  10   0   0   0   0   0
10  10  11  10  10  10  10  10  10  10  10  10  10  10  10
10  10  10  10  10  10  10  10  10  10  10  10  10  10  10
10  10  10  10  10  10  10  10  10  10  10  10  10  10   0
10  10  10  10  10  15  10  12  10  10  10   0   0   0   0
18  10  10  10  12  12  10  10  10  10  11   0   0   0   0
10  10  10  10  10  10  10  10  10  10  10  10  10  10  10
10  10  10  10  10  10  10  10  10  10  10  10  10  10  10
10  14  10  10  10  10  10  10  11  10  10   0   0   0   0
10  10  13  10  10  10  15  10  10   0   0   0   0   0   0
10  10  10  10  10  10  10  10  10  10  10  10  10   0   0
10  10  11  10  11  10  10  10  10  10  10  10   0   0   0
10  10  12  10  11  10  11  10  11   0   0   0   0   0   0
10  10  10  12  10  10  10  10  10  10  10   0   0   0   0
10  10  10  10  10  10  10  10  10  10  10   0   0   0   0
10  10  10  10  10  10  10  10  10  10  10  10   0   0   0
10  10  10  10  10  12  10  10  10  11  10  10  10  10  10
10  10  10  10  10  10  10  10  10  10  10  10  10   0   0
10  10  10  10  10  11  10  10  10  10  10  10  10  10  10
10  10  10  10  10  10  10  10  10  10  10  10  10  10   0
16  10  10  15  10  10  10  10  10  10  10  10   0   0   0
10  10  10  10  10  10  10  10  10  10   0   0   0   0   0
10  10  10  10  10  10  10  10  10  10   0   0   0   0   0
10  10  10  10  10  10  10  10  10  10  10  10  10  10  10
10  10  10  10  10  10  10  10  10  10  10  10  10  10  10
10  10  10  10  10  10  10  11  10  10  10  10   0   0   0
10  10  10  10  12  10  12  11  10  10   0   0   0   0   0
10  10  10  10  10  10  10  10  10  10  10  18  10   0   0
10  10  10  11  10  10  10  10  10  10  10  10  10  10  10
10  10  10  10  10  10  10  12  10  10  10  10  10   0   0
10  10  10  10  10  10  10  10  10  10  10  10  10  10  10
12  10  13  10  10  10  10  10  10   0   0   0   0   0   0
10  11  10  10  10  10  10  10  10  10  10  10  10  10   0
10  10  10  10  10  10  10  10  10  10  10  10  10  10  10
10  11  12  10  10  10  10  10  10  10  10  10   0   0   0
10  10  10  10  10  10  10  10  10  10  10  10  10  10  10
10  16  10  36  30  14  17  14  38   0   0   0   0   0   0
11  12  10  16  32  20  12  31  28  32   0   0   0   0   0
10  11  10  10  10  10  10  11  10  10  10  10   0   0   0
10  10  10  10  10  10  10  10  10  10  10  10  10  10  10
26  11  32  15  27  18  10  10  14  13  12   0   0   0   0
10  10  10  10  10  10  10  10  10  10  10  10  10  10  10
11  10  10  10  15  10  10  17  10  10  14   0   0   0   0
10  10  10  10  10  10  10  10  10  14   0   0   0   0   0
10  10  10  10  10  10  10  10  10  12  10   0   0   0   0
10  10  10  16  10  18  10  10  10   0   0   0   0   0   0
10  10  10  10  10  10  10  10  10  10  10  10  10  10  10
10  10  10  10  10  10  10  10  10  10  11  10  10  11  10
10  10  10  10  10  10  10  10  10  12  10  10  10   0   0
10  17  12  10  23  10  10  10   0   0   0   0   0   0   0
10  10  10  10  10  10  12  10  10  12  10  10   0   0   0
10  10  10  10  17  10  10  10  10  10   0   0   0   0   0
10  10  10  10  10  10  10  10  10  10  10  10  10  10  10
10  10  10  10  10  10  10  10  10  10  10  10  10  10  10
10  10  10  10  10  10  10  10  10  10  10  10   0   0   0
10  10  10  10  15  10  10  10  10  10  10   0   0   0   0
11  10  10  10  10  13  10  13  10  13   0   0   0   0   0
10  10  11  10  10  10  10  10  10  10  10  10  10  10  10
10  10  16  10  17  17  10  10  10  11  10   0   0   0   0
11  10  10  10  10  10  10  10  10  10   0   0   0   0   0
10  15  10  10  12  10  10  10  10  10  10  10  12   0   0
10  10  10  10  10  10  10  10  10  10  10  10  10  10  10
15  12  13  13  17  10  30  24  16  12  14  11   0   0   0
13  13  10  18  10  10  10  10  10  10  10   0   0   0   0
10  10  10  10  10  10  10  10  10  10  10  10  10  10  10
10  10  10  10  10  11  10  11  10  10  10  10   0   0   0
12  10  13  10  10  11  13  11   0   0   0   0   0   0   0
10  10  10  10  10  10  10  10  10  10  10  10  10  10  10
18  10  10  18  10  10  10  15  10  10   0   0   0   0   0
12  10  10  10  10  10  10  10  10  10  10  10  10  10   0
10  10  10  12  11  10  15  10  13   0   0   0   0   0   0
10  10  10  10  10  10  15  10  10  10  10  10   0   0   0
10  10  10  10  10  10  12  10  10   0   0   0   0   0   0
10  10  10  10  10  10  10  10  10  10  10  10  10  10  10
10  10  10  13  10  10  10  10  10  10  10  10   0   0   0
10  10  10  10  10  10  10  10  10  10  10  10  10  10  10
10  10  10  10  10  10  10  10  10  10  10  10  10  10  10
10  10  10  10  10  10  10  10  10  10   0   0   0   0   0
10  10  10  10  10  10  10  10  10  10  10  10  10  10  10
10  10  10  10  13  10  10  10  10  11  10  10   0   0   0
17  17  16  11  18  10   0   0   0   0   0   0   0   0   0
17  16  10  10  12  10  10  10  10  16  13   0   0   0   0
10  10  10  10  10  10  10  11   0   0   0   0   0   0   0
10  10  10  10  10  10  10  11  10  10  10  10  10  10   0
10  10  12  10  11  10  10  10  12  11  10  10   0   0   0
10  18  10  15  10  10  10  10  10  10   0   0   0   0   0
10  10  10  10  10  10  10  10  10  10  10  10   0   0   0
10  10  10  10  10  10  10  18  10  12  10  10   0   0   0
10  10  10  10  10  10  10  10  10  10  10  10  10  10  10
10  11  10  10  10  10  12  10  10  10  10   0   0   0   0
10  18  10  10  10  12  10  10  10  10   0   0   0   0   0
10  10  10  10  10  10  11  11  10  10  10  10  10  10  10
10  10  11  10  10  10  10  10  10  10  10  10   0   0   0
10  10  10  10  10  10  10  10  10  10  10   0   0   0   0
10  10  10  11  10  13  10  10  11  10  10   0   0   0   0
11  12  10  11  11  10  11  10  10  10  10  10  10  10  10
10  10  10  10  10  13  10  10  12  10  10   0   0   0   0
17  10  10  13  10  18  21  10   0   0   0   0   0   0   0
10  10  10  10  10  10  10  10  10  10  10  10  10  10  10
10  10  10  10  10  10  10  10  10  10  10  10  10  10  10
10  17  16  17  10  10  10  10  10  17   0   0   0   0   0
10  10  10  10  10  10  10  12  10  10   0   0   0   0   0
10  16  15  10  10  10  10  10  10  17   0   0   0   0   0
11  10  10  10  10  10  10  10  10  10  10  10  13  10  10
10  10  10  10  10  13  13  11  10   0   0   0   0   0   0
10  10  10  10  10  10  10  10  10  10  10  10  10  10  10
10  10  10  10  10  10  10  10  10  10  10  10  10   0   0
10  10  10  10  10  10  10  10  10  10  10  10  10   0   0
10  10  10  10  11  10  10  10  13  10  10  10  10   0   0
10  10  10  10  10  10  18  10  10  11  10   0   0   0   0
10  10  10  10  10  10  10  10  10  10  10  10  10   0   0
11  10  10  10  12  10  10  10  11  13  10  10  11   0   0
10  10  10  12  10  11  10  10  10  10   0   0   0   0   0
10  10  10  10  10  11  18  10  10  10   0   0   0   0   0
10  10  10  10  10  10  11  10  10  10   0   0   0   0   0
13  10  10  10  11  14  12  10  17   0   0   0   0   0   0
10  10  10  11  10  10  10  10  10  10   0   0   0   0   0
10  10  10  10  10  10  10  10  10  10  10  10  10  12  10
15  10  10  10  13  10  10  10  10  11   0   0   0   0   0
10  10  10  10  10  10  10  10  10  10  10  10  10  10  10
10  10  11  10  10  10  10  10  10  10  10  10  10  10  10
10  12  10  10  10  13  11  11  10  10   0   0   0   0   0
10  10  10  10  10  10  10  10  10  10  10  10  10  10  10
10  10  10  10  10  10  11  10  10  10  10  10  10   0   0
10  10  10  10  10  12  10  12   0   0   0   0   0   0   0
10  10  10  10  10  11  10  10  10  11  10  10  10  10   0
11  10  10  10  10  10  10  10   0   0   0   0   0   0   0
10  10  10  10  10  10  10  10  10  10  10  10  10  10  10
14  10  10  11  10  10  10  10  10  11  10  10   0   0   0
10  10  10  10  10  10  10  10  10  10  10  10  10   0   0
10  10  10  10  10  10  10  10  10  10  10  12  10  10  10
10  10  11  10  10  10  10  10  10  10  13   0   0   0   0
10  11  10  10  12  10  10  10  10  10   0   0   0   0   0
10  10  10  10  10  10  10  10  10  11  10  10  10  10  12
10  10  10  10  10  10  10  11  10  10   0   0   0   0   0
10  10  10  10  10  10  10  10  10  10   0   0   0   0   0
10  10  10  10  10  10  10  13  10  10  10  10  10  10   0
10  10  10  11  10  10  10  10  10  10  10   0   0   0   0
10  10  10  10  10  10   0   0   0   0   0   0   0   0   0
10  10  10  10  10  10  10  10  10  10  10  10  10  10  10
10  10  10  10  10  10  10  10  10  10   0   0   0   0   0
10  10  10  10  10  10  10  10  10  10  10  10  10  10   0
10  10  10  10  10  10  10  10  10  10  10  10  10   0   0
10  10  10  10  17  10  10  10  10  10  10   0   0   0   0
10  10  17  17  10  10  10  10  16  10   0   0   0   0   0
10  10  10  11  10  10  10  10  11   0   0   0   0   0   0
10  10  10  10  10  10  10  10  10  10  10  10  10  10  10
10  10  10  10  10  10  10  10  10   0   0   0   0   0   0
10  10  10  10  10  10  13  15  15  10  10  10   0   0   0
10  10  10  10  10  10  10  10  10  10  10  10  10  10  10
10  10  10  10  10  10   0   0   0   0   0   0   0   0   0
10  10  10  10  10  10  10  10  10  10   0   0   0   0   0
10  10  10  10  10  10  10   0   0   0   0   0   0   0   0
10  10  10  10  10  10  10  10  10  10   0   0   0   0   0
10  10  10  10  12  10  10  10  10  10  10  10   0   0   0
10  10  10  10  10  10  10  10  10   0   0   0   0   0   0
10  10  10  10  10  10  10  10  10  10  10  10  10  10  10
10  10  10  10  10  10  10  10  10   0   0   0   0   0   0
11  10  11  10  10  10  10  10  10   0   0   0   0   0   0
10  10  10  12  12  14  10  11  10   0   0   0   0   0   0
10  10  10  10  10  10  10  10  10  10  10  10  10   0   0
10  10  10  10  10  10  10  10  10  10  10  10  10   0   0
10  10  10  10  10  10  10  10  10  10  10  10  10  10   0
10  10  10  10  10  10  10  10  10   0   0   0   0   0   0
10  10  10  10  10  10  10  10  10  10  10  10  10  10  10
10  10  10  10  10  10  10  10  10  10  10  10   0   0   0
10  10  10  10  12  10  12  10  10  12  10  10  10   0   0
10  10  10  10  10  10  10  10  10  10  10  10  10  10  10
10  10  10  10  10  10  10  10  10  10  10  10  10  10   0
10  10  10  10  10  10  10  10  10  10  10  10  10  10  10
15  12  16  10  10  10  18  10   0   0   0   0   0   0   0
10  10  10  10  10  10  10  10  10  10  10  10  10  10  10
10  10  10  10  10  10  10  10  10  10  10  10  10  10   0
10  10  10  10  10  10  10  10  10  11  10  10  10  10  10
10  10  10  10  10  10  10  10  10  10  10  10   0   0   0
10  10  11  10  10  10  10  10  10  10   0   0   0   0   0
10  10  10  10  10  10  10  10  10  10  10  10  10  10  10
10  10  10  10  10  10  10  10  10  10  10   0   0   0   0
10  10  10  10  10  10  10  10   0   0   0   0   0   0   0
10  10  10  10  10  10  10  10  10  10  10  10  10  10  10
10  10  10  10  10  10  10  10  10  10  10  10  10  10  10
10  10  10  10  10  10  10  10  10  10  10  10  11  10  10
10  10  10  10  10  10  10  10  10  10  10  10  10  10   0
10  10  10  10  10  10  10  10  10  10  10  10  10   0   0
10  11  10  10  10  13  10  10   0   0   0   0   0   0   0
12  10  10  10  14  10  11  10  10  10  10   0   0   0   0
10  10  10  10  10  10  10  10  10  11  10  10  12   0   0
10  10  10  10  10  10  10  10  10   0   0   0   0   0   0
12  10  10  10  10  15  10  13  10   0   0   0   0   0   0
10  10  15  10  10  10  11  15   0   0   0   0   0   0   0
10  10  11  10  10  10  10  10  10  11   0   0   0   0   0
10  10  10  10  10  10  10  10  10  10  10  10  10  10   0
13  12  10  10  10  10  10  10  10   0   0   0   0   0   0
10  10  10  10  16  10  10  10   0   0   0   0   0   0   0
10  10  10  10  10  11  10  10  10  10   0   0   0   0   0
11  11  10  14  10  10  10  10  12   0   0   0   0   0   0
11  10  10  10  10  11  10  10  10   0   0   0   0   0   0
10  10  10  10  10  10  10  10  10  10  10  10  10  10  10
10  10  10  10  10  10  12  10  13  14   0   0   0   0   0
17  16  14  11  10  10  10  10  10  10   0   0   0   0   0
10  10  10  10  10  10  20  11  10  10  10   0   0   0   0
10  10  10  10  21  11  10  10  10   0   0   0   0   0   0
10  10  12  10  10  10  15  10  10  10  10   0   0   0   0
10  10  10  10  10  10  11  10  10  10  10  10   0   0   0
10  10  10  10  10  10  15  10  10   0   0   0   0   0   0
10  10  10  10  10  10  10  10  10  10  10  10  10  10  10
10  10  10  12  10  10  12  10   0   0   0   0   0   0   0
10  12  10  10  10  11  10  10  10  10  10   0   0   0   0
10  12  10  12  10  10  10  10  10  10  10  10  10   0   0
10  10  10  10  10  10  10  11  14  11  10  10  10  10   0
10  10  10  11  10  10  10  10  11  10  10  10  10  10   0
10  10  10  13  13  10  10  10  10  10  10   0   0   0   0
10  10  10  10  10  10  10  10  10  10  10  10  10  10  10
10  10  10  10  10  10  10  10  10  10  10  10  10   0   0
10  10  10  10  10  10  10  10  10  10   0   0   0   0   0
10  10  10  10  10  10  10  10  10  10  10  10  10  10   0
10  10  10  10  10  10  10  10  10  10   0   0   0   0   0
10  11  10  10  10  10  10  10  10  10  10  10  10  10  10
10  10  11  10  10  13  18  10  10   0   0   0   0   0   0
10  10  10  11  11  10  10  10  10  10  10  10  10  10   0
10  10  10  10  10  10  10  10  10  10  10   0   0   0   0
11  10  10  10  10  10  10  10  10  10  10  10  10  10  10
10  10  10  10  10  13  10  10  10  10  10  10  10  10  10
10  10  10  10  11  10  12  10  10  10  10   0   0   0   0
10  10  10  10  10  10  10  10  10   0   0   0   0   0   0
10  10  10  10  10  11  10  10  10  10  10  10  10  10  10
10  10  10  10  10  10  10  10  10  10  10  10  10   0   0
10  11  10  10  10  10  10  10  11  12  10  10  10  10   0
10  10  10  10  10  10  10  10  10  10  10  10  10  10  10
10  10  10  10  13  10  10  10  10  10  10   0   0   0   0
10  10  10  10  10  10  10  10  10  10  10  10  10  10  10
10  10  10  10  10  10  10  10  10  10  10  10  10  10  10
10  10  10  10  10  10  10  12  10  10  10  11  10  10   0
10  10  10  10  18  10  17  15   0   0   0   0   0   0   0
12  10  10  10  11  10  10  10  11  10  10  10  10   0   0
10  10  10  10  10  11  10  10  10  10  10  10  12  10  10
10  10  10  10  10  10  12  10  10  10  10  10  10  12  10
11  12  10  10  14  10  10  10  10  10  10   0   0   0   0
10  10  10  10  10  10  10  10  10  10  10  10  10  10  10
10  10  10  10  10  10  10  10  10   0   0   0   0   0   0
10  10  10  10  10  10  10  10  10  10  10  10  10  10  10
10  10  10  10  10  10  10  10  10  10  10  10  10   0   0
10  10  10  10  10  10  10  10  10  10  10  10  10  12   0
10  10  10  10  10  10  10  10  10  10  10  10  10   0   0
10  10  10  11  10  10  10  10  10   0   0   0   0   0   0
10  10  11  10  11  13  10  12  11  10  10  10   0   0   0
10  10  11  10  10  10  10  11  10  10  10   0   0   0   0
10  10  10  10  10  10  10  10  10   0   0   0   0   0   0
10  10  10  10  10  10  10  10   0   0   0   0   0   0   0
20  20  21  23  15   0   0   0   0   0   0   0   0   0   0
10  10  10  10  10  10  10  10  10  10  10   0   0   0   0
10  10  10  10  10  10  10  10  10  17   0   0   0   0   0
10  10  10  10  10  13  12  11  10   0   0   0   0   0   0
10  10  10  10  14  14  15  11   0   0   0   0   0   0   0
16  10  10  10  15  10  12  14   0   0   0   0   0   0   0
11  10  10  10  10  10  10  10  11  10  10  10  10   0   0
10  10  10  10  10  10  10  10  12   0   0   0   0   0   0
13  11  10  10  10  10  10  10  13   0   0   0   0   0   0
10  10  12  10  10  10  16  10  10  10  10   0   0   0   0
10  10  16  15  15  10   0   0   0   0   0   0   0   0   0
10  12  10  10  13  10  10  10  12  10  10  12   0   0   0
10  10  10  14  15  12  10  10  10  10   0   0   0   0   0
10  10  10  10  10  10  10  10  11  10  10  10  10  10  10
10  10  10  10  10  10  10  10  10  10  10  10  10  10  10
10  10  10  13  10  10  10  10  11  11  13  10   0   0   0
10  10  11  10  10  10  10  10  10  11   0   0   0   0   0
10  10  10  10  10  10  10  10  10  11  10  10   0   0   0
13  10  10  10  10  10  10  10   0   0   0   0   0   0   0
10  10  14  10  10  10  10  10  10  10  16   0   0   0   0
10  10  10  10  10  10  10  10  11  10  10  12  10  10  10
10  10  10  10  10  10  10  15  13  10   0   0   0   0   0
10  10  10  12  10  10  10  10  10   0   0   0   0   0   0
10  10  12  10  10  10  13  10  10  10  10  10  12  10   0
10  10  10  10  10  10  10  10  10  10  12  10  10  10   0
10  10  10  10  10  10  10  10  10  10  10   0   0   0   0
10  14  10  10  10  10  10  10  10  12  11   0   0   0   0
10  10  10  11  12  10  10  11  10  10  10  10  10   0   0
10  10  10  13  10  11  10  10  12  10   0   0   0   0   0
10  10  10  10  10  10  10  11  11  10  10   0   0   0   0
10  11  10  18  10  10  10  10  10  10   0   0   0   0   0
11  10  12  13  10  10  10  10  10   0   0   0   0   0   0
10  10  10  10  10  10  10  10  10  10  10  10  10  10   0
10  10  10  10  10  10  10  10  10  10  10  10  10  10   0
11  10  10  10  10  10  10  10  11  10  10  10  10  10  10
10  18  13  10  10  10  10  10  10   0   0   0   0   0   0
10  10  10  10  10  10  11  11  13  10  10  10  10   0   0
10  10  10  10  10  10  10  10  10  10  10  10  10  10  10
10  10  10  10  11  17  10  13  10  10  10   0   0   0   0
14  10  10  15  10  14  10  10  10  10  10   0   0   0   0
10  10  10  10  10  10  10  10  10   0   0   0   0   0   0
10  13  10  15  12  10  10  10  10   0   0   0   0   0   0
10  10  10  10  10  10  10  10  10  10   0   0   0   0   0
10  10  10  10  10  10  10  10  10  10  11  10  10   0   0
13  12  10  10  10  10  13  11  10  10   0   0   0   0   0
12  11  10  10  10  10  10  10  10  10   0   0   0   0   0
10  10  10  10  10  10  10  10  10  10  10  10  10  10  10
13  10  10  10  10  10  10  10  10  10   0   0   0   0   0
10  10  10  10  10  10  10  10  10  10  10  10  10  10  10
10  10  10  10  10  10  10  11  10  10  10  10  10  11  10
10  10  10  10  10  10  10  10  10  10  10  10  10  10  10
10  10  10  10  10  10  10  10  10  10  10  10  10  10   0
10  10  10  10  13  10  11  10  10  10  10  10   0   0   0
10  10  10  10  10  16  15  10  19  11   0   0   0   0   0
10  10  10  10  10  10  10  12  10  10  10   0   0   0   0
10  10  10  10  10  10  12  10  10  10  10   0   0   0   0
10  11  10  10  10  10  10  10  10  10  10  10  10  10   0
10  10  12  10  10  10  10  10  10  10  10   0   0   0   0
10  10  10  10  10  10  10  10  10  10  10  10  10   0   0
10  10  10  10  10  10  10  10  10  10  10  10  10  10  10
10  10  10  10  10  10  10  10  10  10  10  10   0   0   0
10  10  10  10  10  10  10  10  10  10  10  10  10  10  10
10  11  10  10  10  11  10  10   0   0   0   0   0   0   0
10  11  10  13  10  10  10  10  10  11  10  10  12   0   0
10  10  10  10  10  10  10  10  10  10  10  10   0   0   0
10  10  10  10  12  10  10  10  10  10  10  10  10  12  11
10  10  10  10  10  10  10  11  10  12  10  10  10   0   0
10  10  10  10  10  10  10  10  10  10  10  10  10   0   0
16  10  14  11  14  10  10  10  10  10   0   0   0   0   0
10  10  10  10  10  10  10  10  10  10  10  10  10  10   0
10  10  10  10  10  10  10  12  11  10  10  11  10  10  10
10  12  10  10  10  11  10  10  10   0   0   0   0   0   0
10  10  10  10  10  10  10  10  10  10  10  10  10  10   0
10  10  10  10  10  10  11  11  10  10  10  10  10  10  10
10  10  10  10  13  10  10  10  10  10  10  10  10  10  10
10  10  10  10  10  10  10  10  10  10  10   0   0   0   0
10  10  13  10  10  10  10  11  10  10  11  10   0   0   0
10  10  10  10  10  10  10  10  10  10  10  10  10  10  10
10  10  10  10  10  10  10  10  10  10  10  10  10  10   0
10  10  10  10  14  12  13   0   0   0   0   0   0   0   0
15  10  10  10  10  10  10  10  10  12  15   0   0   0   0
15  10  10  10  13  10  10  10  10   0   0   0   0   0   0
10  10  10  10  10  10  10  10  10  10  10  10  13   0   0
10  10  10  10  10  10  10  10  10  10  10  10  10  10  10
10  10  10  10  10  10  10  10  10  10  10  11  10   0   0
10  12  10  10  10  10  10  10  10  11  10   0   0   0   0
14  14  10  14  12  10  10  10   0   0   0   0   0   0   0
10  10  10  10  10  10  10  10  10  10  10   0   0   0   0
10  10  10  11  10  10  10  10  10  10   0   0   0   0   0
10  10  10  10  14  10  14  10  10  10   0   0   0   0   0
10  11  10  10  10  10  10  10  10   0   0   0   0   0   0
10  10  10  10  10  10  10  10  10  10  10  10  10  10  10
10  10  10  10  13  10  10  10  10  10  10  10   0   0   0
10  10  10  10  10  10  10  10  10  10  10  10  10  10  10
10  10  10  12  10  11  10  10  10  10  10  12   0   0   0
14  10  10  10  10  10  10  19  10  10  10  10  10   0   0
10  10  10  12  10  12  10  10  10   0   0   0   0   0   0
10  10  10  10  10  10  10  10  10  10  10  10  10  11   0
10  10  13  10  10  10  10  10  10  10   0   0   0   0   0
10  10  10  10  10  10  10  10  10  10  10  10   0   0   0
10  10  10  11  11  10   0   0   0   0   0   0   0   0   0
10  10  10  10  10  10  10  17  10  10  10   0   0   0   0
10  10  10  10  10  10  10  10  11  10  10   0   0   0   0
10  10  10  10  10  10  10  10  10  10  10  10  10  10   0
15  10  10  10  10  10  10  10  10  10  10  10  10  10  10
10  10  10  10  10  10  10  10  10  10  10  10  10  10  10
15  10  10  14  10  14  10  10  10  12   0   0   0   0   0
11  10  11  10  11  10  10  10  10  10  10  10  10  10   0
10  19  10  10  10  19  12  10  10  10  19  10  10   0   0
10  10  10  10  10  10  10  11  10  10  10  10   0   0   0
10  10  10  10  10  10  10  10  10  10  10  10  10  10   0
10  10  10  10  10  10  11  10   0   0   0   0   0   0   0
10  10  13  12  10  10  10  10   0   0   0   0   0   0   0
10  10  10  10  10  10  10  10  10  10  10  10  10  10  10
10  10  10  10  10  10  10  10  10  10  10  10   0   0   0
10  10  10  10  10  10  10  12  11  11  10   0   0   0   0
10  10  10  10  10  10  10   0   0   0   0   0   0   0   0
10  10  10  10  10  10  10  10  10  10  10  10  10  10  10
10  10  10  10  10  10  10  10   0   0   0   0   0   0   0
10  10  11  11  10  10  10  11   0   0   0   0   0   0   0
10  10  10  13  10  10  10  10  10   0   0   0   0   0   0
10  10  10  10  10  10  10  10  10  10  10  10  10  10   0
10  10  10  15  10  10  10  10  22  10  10  15   0   0   0
10  10  10  10  10  10  10  10  10  10  10  10  10  10  10
10  10  10  10  10  10  10  10  10  10  10  10  10  10  10
10  10  10  10  10  10  10  10  10  10  10  10  10  10  10
10  10  10  10  10  10  10  10  10  10  10  10  10  10  10
10  10  10  10  10  10  10  10  10  10  10  10  10  10  10
10  10  13  10  10  10  10  10  10  10   0   0   0   0   0
10  10  10  10  10  10  10  10  10  10  10  10  10  10   0
10  10  10  10  10  10  11  10  10  10   0   0   0   0   0
10  10  10  10  10  10  10  10  10  10  15  10  10  10   0
11  10  10  10  10  10  10  11  11  10  10  10   0   0   0
13  10  10  10  10  10  10  11  10  10  10  10  10  10   0
10  10  10  10  10  10  10  10  10  10  10  10  10  10  10
10  10  10  10  10  13  10  10  10  10  10  10   0   0   0
10  10  10  10  10  10  10  10  10  10  10  10  10  10  10
10  10  10  10  10  10  12  10  10  10  10   0   0   0   0
10  10  10  10  10  10  10  10  10  10  10  10  10  10   0
10  10  10  10  10  10  10  10  10  10  10  10  10  10  10
12  10  12  10  10  10  10  10  10  13  10  10   0   0   0
10  10  10  10  10  11  10  10  10  10   0   0   0   0   0
19  10  10  10  10  10  10  10  10  10  10   0   0   0   0
10  10  10  10  10  10  10  10  10  10  10  10  10  10   0
14  10  11  10  12  10  12  12   0   0   0   0   0   0   0
15  11  10  10  11  11  10   0   0   0   0   0   0   0   0
10  10  10  10  10  10  10  10  10  10  10  10  10  10  10
10  10  10  10  10  10  10  10  10  10  10  10  10   0   0
10  10  10  16  16  12  10  10  16  10  10   0   0   0   0
10  10  10  10  10  10  10  10  10   0   0   0   0   0   0
10  10  10  10  10  10  10  10  10  10  10  10  10   0   0
10  10  10  10  10  10  10  10  10  10   0   0   0   0   0
10  10  10  10  10  10  10  10  10  10   0   0   0   0   0
10  10  10  10  10  10  10  10  10  10  10  10  10  10  10
10  10  10  10  10  10  10  10  10  10  10  10  10  10  10
10  10  10  10  10  10  10  10  10  10  10  10  10  10  10
10  10  10  10  10  10  10  10  10  10  10  10   0   0   0
10  10  10  10  10  10  10  10  10  10  10  10  10  10   0
10  10  10  10  10  10  10  10  10  10  10  10  10  10  10
10  10  10  10  10  10  10  10  10  10  10  10  10  10  10
10  10  10  10  10  10  10  10  17  10  10   0   0   0   0
11  10  10  17  10  10  10  10  10   0   0   0   0   0   0
10  10  10  10  10  10  10  10  10  10  10  10   0   0   0
10  10  10  10  10  14  14  14  10  10  10  10   0   0   0
10  10  10  10  10  10  10  10  10  10  10  10  10  10  10
10  10  10  10  10  10  10  10  10  10  10  10  10   0   0
10  10  10  10  10  10  10  10  10  10  10  10  10  10  10
10  11  10  11  10  10  10  11  10   0   0   0   0   0   0
10  10  10  10  10  10  10  10  11  10   0   0   0   0   0
10  10  10  10  10  10  10  10  10  10  10  10  10  10   0
10  10  10  10  10  10  10  10  10  10  10  10  10  10   0
10  10  10  10  10  10  10  10  10  10  10  10   0   0   0
10  10  10  10  10  10  10  10  10  10  10  10  10  10  10
10  10  10  10  10  10  10  10  10  10  10  10  10  10  10
10  10  10  10  10  10  10  10  10  10  10  10  10  10   0
10  10  10  10  10  10  10  10  10  10  10  10  10  10  10
10  10  10  10  10  10  10  10  10  10   0   0   0   0   0
10  10  10  10  10  10  10  10  10  10  10  10  10  10  10
10  10  10  10  10  10  10  10  10  10  10  10  10  10  10
10  10  10  10  10  10  10  10  10  10   0   0   0   0   0
10  10  10  10  10  10  10  10  10  10  10   0   0   0   0
10  10  10  10  10  10  10  10  10  10  10  10  10  10  10
10  10  10  10  10  10  10  10  10  10  10  10  10  10  10
10  12  13  10  10  10  10  14  10  15  10   0   0   0   0
10  10  10  10  10  10  10  10  10  10  10  10  10   0   0
12  12  10  10  10  10  10  10  12   0   0   0   0   0   0
10  10  10  10  10  10  10  10  10  10  10  10  10  10   0
10  10  10  10  10  18  10  10   0   0   0   0   0   0   0
10  10  10  10  10  10  10  10  10  10  10   0   0   0   0
10  10  10  10  10  10  10  10  10  10  10  10  10  10  10
10  10  10  10  10  10  10  10  10  10  10  10  10  10  10
10  13  10  11  10  10  10  10  10  11  10  10  10   0   0
10  10  10  10  10  10  10  10  10  10  10  10  11  10  10
10  10  17  10  13  13  10  10  10  13  10   0   0   0   0
10  10  10  10  10  10  10  10  10  10  10  10  10  10  10
10  10  10  10  10  10  10  10  10  10  10  10  10   0   0
10  10  10  12  10  10  10  10   0   0   0   0   0   0   0
10  10  10  10  10  10  10  10  10   0   0   0   0   0   0
10  11  10  10  10  10  10  10  10  10  10  10  10  10  10
10  10  10  10  10  10  10  10  10  10  10  10   0   0   0
10  10  10  10  10  10  10  10  10  10  10  10  10  10  10
10  10  11  10  10  10  10  10  10  10  10  10  10  10  10
10  10  11  10  10  12  10  10  10  10  11  10  10  12   0
10  10  10  10  10  10  10  10  10  10  10  10  10  10   0
16  10  10  10  10  10  16  10  15   0   0   0   0   0   0
10  10  10  10  10  10  10  10  10  10  10  10  10  10  10
10  10  10  10  10  10  10  10  10  10  12  10  10   0   0
10  10  10  10  10  10  10  10  10  10  10  10  10   0   0
10  10  10  10  10  10  10  10  10  10  10  10  11  10  10
10  10  10  10  10  11  10  10  10  10  10  10  10  10  10
10  10  10  10  10  10  10  10  10  10  11   0   0   0   0
10  10  10  10  10  10  10  10  10  10  10  10   0   0   0
10  10  10  10  10  10  10  10  10  10  10  11  10  10   0
10  10  10  10  10  10  10  10   0   0   0   0   0   0   0
10  10  10  10  10  10  10  10  10   0   0   0   0   0   0
10  10  10  10  10  10  10  10  10  10   0   0   0   0   0
10  10  10  10  10  10  10  10  10  10   0   0   0   0   0
10  10  10  10  10  10  10  10   0   0   0   0   0   0   0
10  10  10  10  10  10  10  10  10   0   0   0   0   0   0
10  10  10  10  10  10  10  10  10  10  10  10  10  10  10
10  10  10  10  10  10  10  10   0   0   0   0   0   0   0
10  10  10  10  10  10  10  10  10  10  10  10  10   0   0
10  10  10  10  10  10  10  10  10  12  10   0   0   0   0
10  10  10  10  10  10  10  10  10  10  10   0   0   0   0
10  10  10  10  10  10  10  10  10  10  10  10  10   0   0
10  10  10  10  10  10  10  10  10  10  10  10  10  10  10
10  10  10  10  10  10  10  10  10   0   0   0   0   0   0
10  10  10  10  11  10  10  10  10  10  10   0   0   0   0
10  12  10  10  10  11  10  10   0   0   0   0   0   0   0
10  10  10  10  10  10  10  10  10  10  10  10  10  10  10
10  10  10  10  10  10  10  10  10  10  10  10   0   0   0
10  10  10  10  10  10  10   0   0   0   0   0   0   0   0
10  10  10  10  10  10  10  10  10  10  10  10  10  10  10
10  10  10  10  10  10  10  10  10  10  10  10  10  10  10
10  10  10  10  10  10  10  10  10  10  10  10  10  10   0
10  10  10  10  10  10  10  10  10  10  10  10  10  10   0
10  10  10  10  10  10  10  10  10  10  10  10  10  10  10
10  10  10  10  10  10  10  10  10  10  10  10  10  10  10
10  10  10  11  10  10  10  10  10  14  10  10   0   0   0
10  10  10  10  10  10  10  10  10  10  10  10  10  10  10
10  10  10  10  10  10  10  10  10  10  10  10  10  10   0
10  15  10  10  10  10  10  10  10  10  12  10  12  10  10
10  10  10  11  10  10  10  10  10  10  10  10  10   0   0
10  10  10  10  10  10  10  10  10  10  10  10  10  10  10
10  10  10  10  10  10  10  10   0   0   0   0   0   0   0
21  10  10  10  10  10  10  10  10  10  10   0   0   0   0
10  10  10  13  10  12  10  10  12  10   0   0   0   0   0
10  11  12  10  10  15  10  10  13   0   0   0   0   0   0
10  10  10  10  17  10  10  21  10  10  10   0   0   0   0
10  10  10  10  10  10  10  10  10  10  10  10  10   0   0
10  10  10  10  10  10  10  10  10  10  10  10   0   0   0
10  19  10  10  10  10  19  10  10  10  10  10  10  15  10
10  10  10  10  10  10  10  13  10  10  10  10  10  10   0
10  10  10  10  10  10  10  10  10  10   0   0   0   0   0
10  10  10  10  10  10  10  10  10  10  10  10   0   0   0
10  10  10  10  10  10  10  10  10  10   0   0   0   0   0
10  10  10  10  10  10  10  10  10  10  10  11  10  10  10
10  10  10  10  10  10  10  10  12  10  10  10  10  10  10
10  10  10  10  10  11  10  10  10  10  10  10   0   0   0
10  14  10  14  10  10  10  10  10  10  10  10   0   0   0
16  10  10  19  19  10  10  10   0   0   0   0   0   0   0
10  10  10  10  10  11  10  10  10  10  10  10  10   0   0
11  10  10  10  10  10  10  10  10  13  10   0   0   0   0
10  10  10  10  10  10  10  10  10  13  10  10  10   0   0
12  11  10  10  10  10  10  10  10  10  10  11  10  10   0
10  10  10  10  10  10  10  10  10  10  10   0   0   0   0
10  10  10  10  10  10  10  12  10  10  10  10  10  10   0
10  10  10  10  10  10  10  10  10  10  10  10   0   0   0
10  10  10  10  10  10  10  10  10  10  10  10  10  10  10
10  10  10  10  10  10  10  10  10  10  10  10  10   0   0
10  10  10  10  10  10  10  10  10  10  10  10  10   0   0
15  10  10  10  10  10  10  13   0   0   0   0   0   0   0
11  10  10  10  10  10  10  10  10  10  10  10  10  10  10
10  10  10  10  10  10  10  10  10  10  10  10  10   0   0
10  10  10  10  10  10  10  10  10  10  10  10  10  10  10
10  10  10  10  10  11  10  10  10  10  10  10  10   0   0
10  10  10  10  10  10  10  10  10  10   0   0   0   0   0
10  10  10  15  10  11  10  10  16   0   0   0   0   0   0
10  10  10  12  10  10  10  10  10   0   0   0   0   0   0
12  10  10  10  10  10  12  10  10   0   0   0   0   0   0
10  10  10  10  10  10  10  10  10  11  10  10  10  10   0
10  11  10  10  10  10  10  12  11  10  10  10  10  10   0
10  10  10  10  10  10  10  10  10  10  10  10  10  10  10
10  10  10  10  10  10  10  10  10   0   0   0   0   0   0
11  10  10  10  10  10  10  10  10  10  10  10  10  10  10
10  10  10  10  11  10  10  10  10   0   0   0   0   0   0
10  10  10  10  10  10  10  10  10  10  10  10  10  10  10
10  10  10  11  10  10  10  13  10  10   0   0   0   0   0
10  10  10  10  10  10  10  10  10  10  10  10  10  10  10
10  10  10  10  10  10  10  10   0   0   0   0   0   0   0
10  10  12  10  12  10  10  10  10  10  10  10  10  10   0
10  10  10  10  10  10  10  10  11  10  10  10  10  10  12
10  10  10  10  10  10  10  10  10  10  10  10  10  10   0
10  10  10  10  10  10  10  10  10  10  10  10   0   0   0
10  10  10  10  10  10  10  10  10  10  10  10  10  10   0
10  10  10  10  10  11  10  10  11  23   0   0   0   0   0
10  10  10  10  10  10  10  10  10  10   0   0   0   0   0
10  10  10  10  10  10  10  10  10  10  10  10   0   0   0
10  10  10  10  10  10  10  10  10  10  10  10  10  10   0
10  10  10  11  10  10  10  10  10  17  10  10  10  10   0
10  10  10  10  10  10  10  10  10  10  10  10  10  10  10
10  10  10  10  10  10  10  10  10  10  10   0   0   0   0
10  10  10  10  10  10  10  10  10  13  10   0   0   0   0
10  10  10  10  10  10  10  10  10   0   0   0   0   0   0
10  10  10  10  10  10  10  10  10  10  10  10   0   0   0
10  10  10  10  10  10  10  10  10  10  10  10  10   0   0
10  10  10  10  10  10  10  10  10  10  10  10  10  10  10
10  10  10  10  10  10  10  10  10  10  10   0   0   0   0
10  10  10  10  10  10  10  11  10  10  11   0   0   0   0
10  10  10  10  10  10  10  10  10  10  11   0   0   0   0
10  10  11  10  10  15  10  11  10  10  10   0   0   0   0
10  10  10  10  10  10  10  10  10  10  10  10  10  10   0
10  10  10  10  10  10  10  10  10  10  10  10  10   0   0
10  10  10  10  15  10  10  10  10  10  10  10   0   0   0
10  10  10  10  10  10  10  10  10  10  10  10  10   0   0
10  10  10  10  10  10  10  10   0   0   0   0   0   0   0
10  10  10  10  10  10  10  10  10  10  10  10  10  10  10
10  10  10  10  10  10  10  10  10  10  10   0   0   0   0
10  10  10  10  10  10  10  10  10  10  10  10  10  10  10
10  10  10  10  10  10  10  10  10  10  10  10   0   0   0
10  10  10  10  10  10  10  10  10  10   0   0   0   0   0
11  10  10  10  10  10  10  10  10  10  10  10  10  10  10
10  10  10  10  10  10  10  10   0   0   0   0   0   0   0
10  10  10  10  10  10  10  10  10  10  10   0   0   0   0
10  10  10  10  10  10  10  10  10  10  10   0   0   0   0
10  10  10  10  10  10  10  10  10  10  10  10  10  10   0
10  10  10  10  10  10  10  10  10  10  10  10  10  10  10
10  10  10  10  10  10  10  10  10  10  10  10  10  10   0
10  10  14  10  10  10  10  10  10  10  10   0   0   0   0
10  10  10  10  10  10  10  10  10  10  10  10  10  10  10
10  10  10  10  10  10  10  12  10  10  10  10  11   0   0
10  10  10  10  10  10  10  10  10  13   0   0   0   0   0
10  10  10  11  10  10  10  10   0   0   0   0   0   0   0
10  10  10  19  10  10  10  10  13  10  10  11  10   0   0
10  10  10  10  10  14  10  10  10   0   0   0   0   0   0
10  10  11  10  10  10  10  10  10  10  10  10  12  10  10
10  10  10  10  10  10  10  10  11  10  11  10  10  10   0
10  10  10  10  10  10  10  10  10  10  10  11  10  10  10
10  16  10  10  20  12  10  10   0   0   0   0   0   0   0
13  10  10  10  10  10  10  10  10  10  10   0   0   0   0
10  10  10  10  10  10  10  10  10  10  10   0   0   0   0
10  10  10  10  10  10  10  10  10  10   0   0   0   0   0
10  10  10  10  10  10  10  10  10  10  10  10   0   0   0
10  10  10  10  10  10  10  10  10  10  10  10  10   0   0
10  10  10  10  10  10  10  10  10  10  10   0   0   0   0
10  10  10  10  10  10  10  10  10  10  10   0   0   0   0
10  10  10  10  10  10  10  10  10  10  10   0   0   0   0
10  10  10  10  10  10  10  10  10  10  10  10  10   0   0
10  10  10  10  10  10  10  10  10   0   0   0   0   0   0
10  10  10  10  10  10  10  10  10  10  10  10  10  10  10
10  10  10  10  10  10  10  10  10  10  10  10   0   0   0
10  12  10  10  10  14  10  10  10  10   0   0   0   0   0
10  10  10  10  12  10  10  10  10  10  10  10  10   0   0
10  10  10  10  10  10  10  10  10  10  10  10  10   0   0
10  10  10  10  10  10  10  10  10  10  10  10  10  11  12
10  10  10  10  10  10  10  10  10  10  10  10  10   0   0
10  10  10  18  14  10  10  10  10  10   0   0   0   0   0
10  10  10  10  10  10  10  10  10  10  10  16  10  10   0
10  10  10  10  10  10  10  10  12  10  10   0   0   0   0
10  10  10  10  14  14  14  10  10  10   0   0   0   0   0
10  10  10  10  10  10  10  10  10  10  10  10  10  10  10
10  10  10  10  10  12  10  10  14  10   0   0   0   0   0
10  10  10  10  10  10  10  10  10  10  10  10  10  10  10
10  10  10  10  10  10  10  10  10  10   0   0   0   0   0
10  10  10  10  10  10  10  10  10   0   0   0   0   0   0
10  10  10  10  10  10  10  10  10  10  10  10  10  10  10
10  10  14  10  10  10  10  10  10  10   0   0   0   0   0
10  10  10  10  10  10  10  10  10   0   0   0   0   0   0
10  10  10  10  10  10  10  10  10  10  10  10  10  10  10
10  10  10  10  10  10  10  10  10  10  10  10  10  10  10
10  10  10  10  11  10  10  10  10  10  10  10   0   0   0
10  10  10  10  10  10  10  10  10  10  10   0   0   0   0
10  10  10  10  10  10  10  10  10   0   0   0   0   0   0
10  10  10  10  10  10  10  10  10  10   0   0   0   0   0
10  10  10  10  10  10  10  10  10   0   0   0   0   0   0
10  10  10  10  10  10  10  10   0   0   0   0   0   0   0
10  10  10  10  10  10  10  10  10   0   0   0   0   0   0
10  10  10  10  10  10  10  10  10  10  10   0   0   0   0
10  10  10  10  10  10  10  10  10  10  10  10  10   0   0
10  10  10  10  10  10  10  10  10  10  10   0   0   0   0
10  10  10  10  10  10  10  10  10  10  10  10  10  10   0
10  11  10  10  11  10  10  10   0   0   0   0   0   0   0
10  10  10  10  10  10  10  10  10  10   0   0   0   0   0
10  10  10  10  10  10  10  10  10  10  10   0   0   0   0
10  10  10  10  10  10  10  10  10  10  10  10  10  10  10
10  11  10  10  10  10  10  10  10   0   0   0   0   0   0
10  10  10  10  10  10  10  10  10  10  10  10  10  10  10
10  10  10  10  10  10  10  10  10  10  10  10  10   0   0
14  10  12  10  10  10  10  10  13  10  10   0   0   0   0
10  10  10  10  10  10  10  10  10  10  10   0   0   0   0
10  12  10  10  10  10  10  10  10  10  10  10   0   0   0
10  10  10  10  10  10  10  10  10  10  10  10  10  10  10
10  10  10  10  10  11  11  10   0   0   0   0   0   0   0
10  10  10  10  10  10  10  10  10  10   0   0   0   0   0
10  10  10  10  10  10  10  10  10  10  10  10  10  10  10
10  10  10  10  10  10  10  10  10  10   0   0   0   0   0
10  10  10  10  10  10  10  10  10  10  10  10  10  10  10
10  10  10  10  10  10  10  10  10  10  10  10  10  10  10
10  10  10  10  10  10  10  10  10  10  10  10  10  10  10
10  10  10  10  10  10  10  10  10  10  10  10   0   0   0
10  10  10  10  10  10  10  10  10  10  10  10  10  10  10
10  10  10  10  10  10  10  10  10  10  10  10  10   0   0
10  10  10  10  10  10  10  10  10  10  10  10   0   0   0
10  10  10  10  10  10  10  10  10  10  10  10  10   0   0
10  10  10  10  10  10  10  10  10  10  10  10   0   0   0
10  10  10  10  10  10  10  10  10  10  10  10  10  10  10
10  10  10  10  10  10  10  10  10  10  10  10  10   0   0
10  10  10  10  10  10  10  10  10  10  10  10  10  10  10
10  10  10  10  10  10  10  10  10  10   0   0   0   0   0
10  10  10  10  10  10  10  10  10  10   0   0   0   0   0
10  10  10  10  10  10  10   0   0   0   0   0   0   0   0
10  10  10  10  10  10  10  10   0   0   0   0   0   0   0
10  10  10  10  10  10  10  10  10  10  10  10  10  10  10
10  10  10  10  10  10  10  10  10  10  10  10  10  10  10
10  10  10  10  10  10  10  10  10  10  10  10   0   0   0
10  10  10  10  10  10  10  10  10  10  10  10  10  10  10
10  10  10  10  10  10  10  10  10   0   0   0   0   0   0
10  10  10  11  12  10  10  10  10  10   0   0   0   0   0
10  10  10  10  10  10  10  10  10  10   0   0   0   0   0
10  10  10  10  10  10  10  10  10  10  10   0   0   0   0
10  10  10  10  10  10  11  10  11  10  10  10  10   0   0
10  10  10  10  10  10  10  10  10  10  10  10  10  10  10
10  10  10  13  15  12  10  10  10  10  10  10   0   0   0
10  12  10  10  10  10  10  10  10  10  10   0   0   0   0
10  10  10  10  10  10  10  10  10  10  10  10  10  10  10
10  10  10  10  10  10  10  10  10  10  10  10  10  10  10
10  10  10  10  10  10  10  10  10  10  10  10  10  10  10
10  10  10  10  10  10  10  10  10  10  10  10  10  10  10
10  10  10  10  10  10  10  10  10  10  10  10  10  10  10
10  10  10  10  10  10  10  10  10  10  10  10  10  10  10
10  10  10  10  10  10  10  10  10  10  10  10  10  10   0
10  10  10  10  10  10  10  10  10  10  10  10  10  10  10
10  10  10  10  10  10  10  10  10  10  10  10  10  10  10
10  10  10  10  10  10  10  10  10  10  10  10  10  10  10
10  10  10  11  12  10  10   0   0   0   0   0   0   0   0
10  10  10  10  10  11  10  10  10  10   0   0   0   0   0
10  10  10  10  10  10  10  10  10   0   0   0   0   0   0
11  10  10  10  10  10  10  10  10  10   0   0   0   0   0
10  10  10  10  10  10  10  10  10  10   0   0   0   0   0
10  10  10  10  10  10  10  10  10   0   0   0   0   0   0
10  10  10  10  10  10  10  10  10  10  10  10   0   0   0
10  10  10  10  10  10  10  10  10  10   0   0   0   0   0
10  10  10  10  10  10  10  10  10  10  10  10  10  10  10
10  10  10  10  10  10  10  10  10  10  10  10  10   0   0
10  10  10  10  10  10  10  10  10  10  10  10  10  10   0
10  10  10  10  10  10  10  10  10  10   0   0   0   0   0
11  10  10  10  10  10  10  10  12  10  10  10  10   0   0
10  10  10  10  10  10  10  10  10   0   0   0   0   0   0
10  10  10  10  15  13  14  14  10   0   0   0   0   0   0
15  10  10  10  10  10  19  15  10  10  10  10  10   0   0
10  10  10  10  10  10  10  10  10  10  10  10  10   0   0
10  10  10  11  10  11  10  12  10  10  10  10   0   0   0
10  10  10  10  10  10  10  10  10  10  10  10  10   0   0
10  10  10  10  10  10  10  10  10  10  10  10   0   0   0
10  23  11  11  10  10  10  11  10   0   0   0   0   0   0
10  10  10  10  10  10  10  10  10  10  10  10  10  10   0
10  10  10  10  10  10  10  10  10  10  10   0   0   0   0
10  10  10  10  10  10  10  10  10  10  10  10  10  10   0
10  10  10  10  10  10  10   0   0   0   0   0   0   0   0
21  10  10  10  10  10  10  10  11  10  10  10  10  10  10
10  10  10  10  12  11  11  10  14  10   0   0   0   0   0
10  10  10  10  13  12  10  15  10  10  10   0   0   0   0
10  10  10  10  10  12  13  10  10   0   0   0   0   0   0
13  25  11  10  10  10  10  10  10  24   0   0   0   0   0
10  10  10  11  10  10  10  10  10   0   0   0   0   0   0
10  10  10  10  10  10  10  10  10  11  11  10   0   0   0
21  21  10  25  10  18  10  10   0   0   0   0   0   0   0
10  10  10  10  10  10  10  10  10  10  10  10  10  10  10
15  10  10  11  10  10  10  10  10  10   0   0   0   0   0
10  11  10  10  10  10  10  10  10  10  10  10  10  10   0
10  10  10  10  10  10  13  10  14  10  10  10   0   0   0
10  15  10  14  10  13  10  10  10  10   0   0   0   0   0
10  10  10  10  16  12  10  10  10  10  10  10  10   0   0
10  10  10  10  10  11  10  10  10  10  10  10  10   0   0
10  10  10  11  10  10  10  10  11  10  10  10  10   0   0
11  10  10  10  10  10  10  10  10  10  10  11  10  10   0
19  12  12  14  10  10  10  10   0   0   0   0   0   0   0
10  10  10  12  10  10  10  10  10  10  10  10  10  10   0
10  12  10  10  10  10  10  10  10  10  13  10  10  10   0
10  10  10  12  13  10  12  10  10  10   0   0   0   0   0
10  10  10  10  10  10  10  10  10  10  10  10  10  10  10
10  10  10  10  10  10  10  10  10  10  10  10  10  10   0
10  12  10  10  10  10  10  10  10  11  10   0   0   0   0
10  10  10  10  10  10  17  10  10   0   0   0   0   0   0
10  10  11  10  10  10  10  10  10  10   0   0   0   0   0
10  10  10  10  10  13  11  10  10  10  13  10  10   0   0
10  10  10  10  10  10  10  10  10  10  10  10  10  10  10
10  10  10  10  10  10  10  10  10  10  10  10  10  10  10
10  10  10  11  10  10  10  10  10  10  10  10  11  10   0
10  10  11  10  10  10  11  10  10  10  11  10   0   0   0
10  11  10  10  10  10  10  15  10  10   0   0   0   0   0
13  14  10  10  10  14  10  20   0   0   0   0   0   0   0
10  11  10  10  10  10  10  10  10  10  10  11  10  10   0
10  10  10  10  10  10  10  11  10  10  10  10  10  10   0
10  14  10  10  10  10  10  10  10  12   0   0   0   0   0
10  10  10  10  10  10  10  10  10   0   0   0   0   0   0
10  10  10  10  10  10  10  10  10  10  10  10  10   0   0
10  10  10  10  10  12  10  10  10  10  10  10  10   0   0
10  10  10  10  10  15  10  10  10  10  10   0   0   0   0
10  10  10  10  10  10  10  10  10  10  10   0   0   0   0
10  10  10  10  10  10  10  10  10  10  10  10   0   0   0
10  10  10  10  10  10  10  10  10  10  10  10   0   0   0
10  10  10  10  10  10  10  10  10  10  10   0   0   0   0
10  10  10  10  10  10  10  10  10  10  10  10  10  10  10
10  10  10  10  10  10  11  10  10  10  10   0   0   0   0
10  10  10  10  10  12  10  11  10  10  10  12  10  10   0
10  10  10  10  10  10  10  10  10  10  10  10  10  10  10
10  10  10  10  10  10  10  10  10  10  10  10  10   0   0
10  10  10  10  10  10  10  10  10  10  10  10  10  10  10
10  10  12  10  10  10  10  10  10  10  10  11  10   0   0
10  10  10  11  10  10  11  10  10  10  10  10  10  10   0
10  10  10  10  10  10  10  10  10  10  10  10  10  10  10
10  10  10  14  12  10  12  10  10  10  10   0   0   0   0
10  10  10  10  10  10  10  10  10   0   0   0   0   0   0
10  10  10  10  10  10  10  10  10  10  10  10  10  10  10
10  10  10  10  10  10  10  10  10  10  10  10  10  10  10
10  10  10  10  10  10  10  10  10  10  10  10   0   0   0
10  11  10  10  10  10  10  10  10  10  10  10  10  10  10
10  11  10  10  10  10  10  10  10  10  10  10  10   0   0
10  10  10  10  10  10  10  10  10  10  10  10  10  10   0
10  10  10  10  13  10  10  10  10  10  10   0   0   0   0
10  10  10  10  10  10  10  10  10  10  10  10  10  10  10
10  10  10  10  18  10  10  10  10  10   0   0   0   0   0
15  12  10  10  10  10  10  10  12   0   0   0   0   0   0
12  10  10  10  10  13  10  12   0   0   0   0   0   0   0
10  10  10  10  10  10  10  10  10  10  11  10  10  10  11
10  10  14  10  10  10  10  10  10  13   0   0   0   0   0
10  10  10  10  10  10  10  10  10  10  10   0   0   0   0
10  12  10  10  10  10  10  10  10  10  10  10   0   0   0
10  10  10  10  10  10  10  10  10  10  10  10  10  10   0
10  10  10  10  10  10  10  10  10  15  10   0   0   0   0
10  10  11  11  10  10  10  10  10  10  10   0   0   0   0
10  10  10  12  10  10  10  10  10  10  10  10  10  10  10
10  10  10  11  10  10  10  10  10  11  10  11  10  10  10
15  10  10  10  12  12  14  10  10  10   0   0   0   0   0
10  10  10  11  10  11  12  10  10  10  10   0   0   0   0
10  12  10  10  10  10  10  18  10   0   0   0   0   0   0
10  10  10  10  10  10  10  10  10  10  10  10  11  10  10
10  10  10  10  10  10  10  10  10  10  10  10  10  10  10
12  10  15  19  12  14  10  10  10   0   0   0   0   0   0
10  10  10  10  10  10  10  10  10  10  10  10   0   0   0
10  10  10  10  11  10  10  11  10  11   0   0   0   0   0
10  10  10  10  10  10  10  10  10  10  10  10  10  10  10
11  10  10  10  10  10  12  10  10  10  10  10  10  10  10
10  10  10  10  11  10  10  10  10  10  17  12   0   0   0
10  10  10  10  10  10  10  10  10  10  10  10  10  10  10
10  10  10  10  11  10  10  10  11  12  10   0   0   0   0
10  10  10  10  10  10  10  10  10  11  10  10  10   0   0
10  10  10  10  10  10  10  10  10  10  10  10  10  10  10
10  11  10  10  10  10  10  10  10  10  11  10  10  10  10
10  10  10  10  10  10  10  10  10  10  10  10  11  10   0
10  10  10  10  10  10  10  10  10  11  10  10  10   0   0
11  10  10  10  10  10  10  15   0   0   0   0   0   0   0
10  10  10  10  19  10  10  12  10  10  10   0   0   0   0
10  10  10  11  10  10  10  10  10  10   0   0   0   0   0
10  10  10  10  10  10  10  10  10  10  10  10  10  10   0
10  10  10  12  10  10  10  10  12  10  14   0   0   0   0
11  10  14  10  12  17  13  17   0   0   0   0   0   0   0
10  10  10  10  10  10  10  10  10  10  10  10  10  10  10
10  10  10  10  12  10  10  10  10  10  10  11   0   0   0
10  10  10  10  10  10  10  10  10  10  10  10  10  10  10
10  10  10  10  10  10  10  10  10  10  10  10  10  13  10
10  10  11  10  10  11  10  13  12   0   0   0   0   0   0
11  10  14  10  15  16  10  18  14  10  10   0   0   0   0
10  10  12  13  12  10  13  10   0   0   0   0   0   0   0
10  15  10  10  10  10  10  10  10  10  10  10  14   0   0
10  10  13  10  10  10  10  10  10  10  10   0   0   0   0
10  10  10  11  10  10  10  10  11  11  11  13  10  10   0
10  10  10  10  10  10  10  10  10  10  10  10  11  10   0
10  10  10  10  10  10  10  11  10  10  10  10  10  10   0
10  11  10  10  10  10  13  10   0   0   0   0   0   0   0
10  10  19  14  17  15  10  10   0   0   0   0   0   0   0
11  10  10  10  10  10  10  10  13   0   0   0   0   0   0
10  10  10  10  10  11  10  10  10  10  10  10  10  10  10
10  10  13  10  11  12  10   0   0   0   0   0   0   0   0
10  10  14  12  10  10  10  15  10  10   0   0   0   0   0
11  14  10  10  10  10  10  10  10  10   0   0   0   0   0
10  10  10  10  10  10  10  10  10  10  10  12  10  10  10
23  10  10  10  10  10  16  10  16  11  10   0   0   0   0
10  23  10  10  23  13  19  18  10   0   0   0   0   0   0
10  10  10  10  10  10  10  10  10  14  10  11  10  10  10
10  11  10  10  19  11  10  10  10  10  10  10   0   0   0
10  10  10  10  10  10  13  10  10   0   0   0   0   0   0
10  10  10  10  10  10  10  10  10  10  10   0   0   0   0
10  10  10  10  10  10  10  10  10  10  10  10  10  10  10
10  10  12  10  11  10  10  10  10  10  10  10  10   0   0
11  10  10  10  11  10  10  10  10  10  13  10  10   0   0
10  10  10  10  10  10  10  10  10  10  11  10  10  10  10
10  10  10  10  10  10  10  10  10  10  10  10  10  10  10
10  10  14  10  10  10  10  10  10   0   0   0   0   0   0
13  10  12  10  10  10  10  12  10  10  10   0   0   0   0
10  10  10  10  10  10  10  10  10  10  10  10  10  10  10
10  10  10  10  10  10  10  10  10  10  10  10  10  10  10
10  10  10  10  10  10  10  10  11  10   0   0   0   0   0
10  10  10  10  10  10  10  10  16  10   0   0   0   0   0
10  10  10  10  10  10  10  10  10   0   0   0   0   0   0
10  17  10  10  11  10  10  10  10  10   0   0   0   0   0
10  10  10  10  10  10  10  10  10  10  10  10  10  10   0
10  10  10  10  10  11  10  10  10  10   0   0   0   0   0
10  10  10  10  10  10  10  10  10  10  10  10  10  10  10
10  10  10  10  10  10  10  10  10  10  10  10  10   0   0
10  10  10  10  10  10  10  10  10  10  10  10  10   0   0
14  10  10  10  12  10  10  10  12  10  10  10  10  10  10
10  10  10  10  10  10  10  10  10  10  10  10  10  10  10
10  10  10  10  11  10  10  10  10  10   0   0   0   0   0
10  10  10  10  10  10  10  10  10  10  10  10  10   0   0
10  10  10  10  10  17  10  10   0   0   0   0   0   0   0
10  10  10  10  10  10  10  10   0   0   0   0   0   0   0
10  14  10  10  11  10  10  10  10  15  10  15   0   0   0
10  10  10  10  10  10  10  10  10  10  10  10  10  10  10
10  10  10  10  10  10  10  10  10  10  10  14  16  10  10
10  10  10  10  10  10  10  10  10  10  10  10  10  10  10
10  10  10  11  10  10  10  10  10  10  10  11  10  10  10
10  10  10  10  10  10  10  10  10  10  10  10  10  10  10
10  10  11  10  10  10  10  10  12  10  10  10  10  10  10
10  11  10  10  10  10  10  10  10  10  10  10  10  10  10
10  10  10  10  10  10  10  10  11  10  10  10   0   0   0
10  10  10  10  10  10  10  10  10  10  10  10  10  10  10
10  10  13  11  10  10  10  14  10  10   0   0   0   0   0
10  10  10  10  10  12  10  10  10  12  11  10   0   0   0
10  10  10  10  10  14  10  10  10  10  10   0   0   0   0
10  11  10  10  10  10  11  10  10  10  10  10  10  10   0
10  10  10  10  16  10  12  10  10  12  10   0   0   0   0
10  10  10  10  10  10  10  10  10  10  10   0   0   0   0
14  10  10  10  10  13  10  13  14  12   0   0   0   0   0
10  10  10  10  10  10  10  10  10  10  10  10  10  10  10
10  10  10  10  10  10  10  10  10  10  10  10  10  10  10
10  10  10  10  10  10  10  10  10  10  10  10  10  10  10
10  10  10  10  10  10  10  10  10  10  10  10  10  10  10
13  10  12  10  12  10  10  10  10   0   0   0   0   0   0
10  10  10  10  10  10  10  10  10  10  10  10  10  10   0
10  11  13  10  10  14  10  10  10   0   0   0   0   0   0
10  10  10  10  10  10  10  10  10   0   0   0   0   0   0
10  10  10  10  10  10  10  10  10  10  10   0   0   0   0
10  10  10  16  10  10  10  10  10  10  10  10  10  10  10
12  10  10  10  10  10  10  10  10  10  10  10  10   0   0
10  10  10  10  10  10  10  10  10  10  10   0   0   0   0
10  10  10  13  11  12  10  10   0   0   0   0   0   0   0
11  10  10  10  10  10  10  10  10   0   0   0   0   0   0
10  10  10  10  10  10  10  10  10  10  10  10  10  10   0
10  10  10  10  10  10  10  10  10  10  10  10  10  10  10
10  10  10  10  10  10  10  10  10  10  10  10  10  10   0
10  10  10  10  10  10  10  10  10  10  10  10  10   0   0
10  10  10  10  10  10  15  10  10  10  10   0   0   0   0
10  10  10  10  10  10  10  10  10   0   0   0   0   0   0
10  10  10  10  10  10  10  10  10  10  10  10  10  10  10
10  10  10  12  10  18  10  11  12  10  10  10  10   0   0
10  10  10  10  10  10  10  10  10  10  10  10  10  10  10
10  10  10  10  10  10  10  10  10  10  10   0   0   0   0
10  10  10  10  10  10  10  10  10  11  10  10  11  10  10
10  10  10  10  10  10  10  10  10  10  10  10  10  10  10
10  10  10  10  10  10  10  12  10  10   0   0   0   0   0
10  10  10  10  10  10  12  12  10  12  10  10  10  10  12
10  10  10  10  10  10  10  11  10  10   0   0   0   0   0
10  10  13  10  10  10  10  10  10  10  10   0   0   0   0
10  10  10  10  10  10  10  10  10  10  10  10  10   0   0
13  10  10  10  10  15  10  13  14   0   0   0   0   0   0
10  10  10  10  10  10  10  10  10  10  10  10  10  10  10
10  10  10  10  10  10  10  10  10  10   0   0   0   0   0
10  10  10  10  10  10  10  10  10  10  10  10  10  10  10
10  10  10  10  10  10  10  10  10  10  10  10  10  10  10
10  10  10  10  10  10  10  10  10  10  10  10   0   0   0
10  10  10  10  10  10  10   0   0   0   0   0   0   0   0
10  10  10  10  10  10  10  10  10  10  10  10  10  10  10
10  10  10  10  10  10  10  10  10  10  10  10   0   0   0
10  10  10  10  10  10  10  10   0   0   0   0   0   0   0
10  10  10  10  10  10  10  10  10  10  10  10  10  10  10
10  10  10  10  10  10  10  10  10  10  10  10  10  10  10
10  10  10  10  10  12  10  10  10  10  10   0   0   0   0
10  10  10  10  10  10  10  10  10  10  10   0   0   0   0
10  10  10  10  10  10  10  10  10  10  10  10  10  10   0
14  10  10  10  10  13  10  12  10  10  10  10   0   0   0
10  10  10  10  10  10  10  10  10  10  10  10  10   0   0
10  10  10  10  10  10  10  10  10  10  10  10  10  10  10
10  10  10  16  10  10  10  10  10  10  18  10  10   0   0
10  10  10  10  10  10  10  10  10  10  10  10  10  10  10
10  10  10  10  10  10  10  10  10  10  10  10  10  10  10
10  10  10  10  10  10  10  11  10  10  10  10   0   0   0
10  10  10  10  10  10  10  10  10  10  10  10   0   0   0
10  10  10  10  10  10  10  10  10   0   0   0   0   0   0
10  10  10  10  10  10  10  10  10  10  10  10  10   0   0
10  10  10  10  10  10  10  10  10  10  10  10  10  10  10
10  12  10  10  10  10  10  10  14  11   0   0   0   0   0
10  10  10  10  10  10  10  24  10   0   0   0   0   0   0
10  10  10  10  10  10  13  10  17  10  10  10   0   0   0
10  10  10  10  10  10  10  10  10  10  10  10  10  10  10
10  10  10  10  10  10  10  10  10  10  10  10   0   0   0
10  10  10  10  14  10  10  10  10  10   0   0   0   0   0
10  10  10  10  10  10  10  10  10  10  10  10   0   0   0
10  10  10  10  10  10  10  10  10  10  10  10  10  10  10
10  10  10  10  10  10  10  10  10  10  10  10  10   0   0
10  10  10  10  10  13  10  10  10  10  10  10   0   0   0
10  10  10  10  10  10  10  10  10  10  10  10  10  10  12
10  10  11  14  10  13  10   0   0   0   0   0   0   0   0
10  10  10  10  14  10  10  14  13   0   0   0   0   0   0
10  10  10  10  10  10  10  10  15  10  10  12   0   0   0
10  12  10  10  17  20  10  10   0   0   0   0   0   0   0
10  10  10  10  10  10  10  10  10  10  10  10  10  10  10
10  23  12  10  10  10  10  20  10  10   0   0   0   0   0
10  10  10  10  10  10  10  10  10  10  10  10  10  10  10
10  10  10  10  10  10  10  10  10  10  10  10  10  10  10
10  10  10  10  10  10  10  10  10  12  10  10  10  10  10
10  10  10  10  10  10  10  10  10  10  10  10   0   0   0
10  10  10  10  10  10  10  10  10  10  10  10  10   0   0
10  10  10  10  10  10  10  10  10  10  10  10  10  11  10
15  10  10  10  10  10  10  10  10  10   0   0   0   0   0
10  10  10  14  10  17  19  10  10  18  10   0   0   0   0
10  10  10  10  10  10  10  10  11  10  10  10  10  10  10
10  10  10  10  17  10  10  10  10  10   0   0   0   0   0
10  15  12  10  10  13  10  10  14  13   0   0   0   0   0
10  10  12  10  10  10  11  10   0   0   0   0   0   0   0
10  10  11  11  10  10  11  10  10  10  11  10   0   0   0
10  10  10  10  10  10  10  10  10  10  10  10  10  10   0
10  10  11  10  10  11  10  10  10  10  10  10  10   0   0
10  10  10  10  10  10  10  10  11  10   0   0   0   0   0
10  10  10  10  10  10  16  10  10  10  10   0   0   0   0
10  10  10  10  10  10  10  10  11  10  10  12  12   0   0
10  18  18  18  10  10  10  10  10  10  10   0   0   0   0
12  10  10  10  11  10  10  11  10  12   0   0   0   0   0
10  10  10  11  10  10  10  10  10  10  10  10  10  10  10
10  10  10  10  10  10  10  10  10  10  10  10  10   0   0
10  10  10  10  10  10  10  10  10  10  10  10  10   0   0
10  10  10  10  10  10  10  10  10  10  10  10  10  10   0
10  10  10  10  12  10  15  14  10  10  10   0   0   0   0
10  10  10  10  10  10  12  10  10  10  10   0   0   0   0
10  10  10  10  10  10  10  10  10  10  10  11  10  10  10
10  10  10  10  10  10  10  10  10  10  10  10  10  10  10
10  10  10  10  10  10  10  10  10  10  10  10  10  10  10
10  10  10  10  10  12  10  10  10  10  10  10  10  10  10
10  10  10  10  10  11  10  10  10  10  10  11  10  10  10
10  10  10  10  10  10  12  10  10  10  10  10  10  10  10
10  10  10  10  10  10  10  10  10  10  10  10  10  10   0
10  12  10  10  10  10  10  19  10  10  10  10  10   0   0
10  10  13  10  15  10  17  10  10  10  16   0   0   0   0
10  10  10  10  10  11  10  10  10  10  10  10  10  11  10
10  10  10  10  10  13  10  10  10  12   0   0   0   0   0
11  10  10  10  10  10  10  10  10  10  10  10  10  10   0
10  11  10  10  10  10  10  10  10  10  10  10  10  10  10
10  10  10  10  10  10  10  10  10  10  10  10  10  10  10
12  10  10  10  10  10  10  16  13  14  10   0   0   0   0
10  10  10  10  10  10  10  12  10  10  10  10  10  10   0
12  11  11  10  10  10  13  10   0   0   0   0   0   0   0
10  11  10  10  10  10  10  11  10  10  10  10  10  10   0
10  10  10  10  10  10  10  11  10  10  10  10   0   0   0
10  10  10  10  10  10  10   0   0   0   0   0   0   0   0
17  10  11  10  10  20  10  18  10  10   0   0   0   0   0
10  10  10  10  15  10  10  10  10  10  10  10  10   0   0
10  10  10  10  10  10  10  10  10  10  10  10  10  10  10
10  10  10  10  10  10  10  10  10   0   0   0   0   0   0
10  10  10  10  10  10  10  10  10  10  11  10  10  11   0
11  10  10  10  10  10  10  10  17  10  10   0   0   0   0
10  10  10  10  10  12  10  11  10  10  10  10  10  10  10
10  10  10  10  11  10  11  10  10  10  10  11  10  10   0
10  10  10  10  10  10  10  10  10  10  10  10  10  10   0
10  10  11  10  10  10  10  10  10  10  10  12  10  10  11
10  10  11  10  10  10  10  10  10  10  10  10  12  10   0
10  10  11  10  10  10  10  10  10  10  10  10  10  10  10
10  10  10  18  10  11  11  10  10  10  12  10  10  10   0
12  10  10  13  10  10  10  10  10  10  10   0   0   0   0
10  10  10  10  12  10  10  10  10  10  10  10  10  10  10
10  10  10  10  12  10  10  13  10  10  11   0   0   0   0
10  10  10  10  10  10  10  10  10  10  10  10  10  10  10
10  10  10  10  10  10  10  10  10  10  10  10  10  10   0
10  10  10  10  10  10  10  10  10  10  10   0   0   0   0
10  10  10  12  14  10  10  14  10  10  10  10   0   0   0
17  15  14  19  12  10  10   0   0   0   0   0   0   0   0
10  10  10  10  10  12  10  10  10  10  10  11   0   0   0
10  10  10  10  10  10  10  10  10  10  10  10  10  11  10
11  15  10  10  10  10  10  10  10  10  10  11  11  10  10
10  10  10  10  10  12  10  10  10  10  10  10  10  10  10
10  10  10  10  10  12  10  10  10  10  11  10  10  10   0
10  10  10  10  10  10  10  11  12   0   0   0   0   0   0
10  10  10  10  10  10  10  10  10  10  10  10  10  10  10
10  10  10  10  10  10  10  10  10  10   0   0   0   0   0
10  10  10  10  10  10  10  10  10  10  10  10  10  10  16
10  10  11  11  11  14  10  10  10  10  10   0   0   0   0
11  10  10  10  10  10  10  12   0   0   0   0   0   0   0
10  10  10  10  10  10  10  10  10  10  10  10  10  10  10
16  13  10  11  20  16  13  10  10   0   0   0   0   0   0
10  10  10  10  10  10  10  10  10  10  10   0   0   0   0
16  10  17  10  10  13  10  10   0   0   0   0   0   0   0
10  10  10  10  10  10  10  10  10  10  10  10  10  10  10
10  10  10  10  10  10  10  12   0   0   0   0   0   0   0
10  10  10  10  10  10  10  10  10   0   0   0   0   0   0
10  10  10  10  10  10  10  10  10  10  10  10  10  10  10
10  10  10  10  10  10  10  10  10  10  10  10  10  10  10
10  10  10  10  10  10  10  10  10  10   0   0   0   0   0
10  10  10  10  10  10  10  10  10  10  10  10  10   0   0
10  10  10  10  10  10  10  10  10  10  10  10  10  10   0
10  10  10  10  10  10  10  10  10  10   0   0   0   0   0
10  10  10  10  10  10  10  10  10  10  10   0   0   0   0
10  10  10  10  10  10  10  10  10   0   0   0   0   0   0
10  10  10  10  10  11  10  10  10  10   0   0   0   0   0
10  10  10  10  10  10  10  10  10  10  10  10   0   0   0
10  10  10  10  10  10  10  10  10  10  10  10  10  10  10
10  10  10  10  10  10  10  10  10  10  10  10  10  10  10
10  10  10  11  10  10  10  10  10   0   0   0   0   0   0
10  10  10  10  10  10  10  10  10  10  10  10  10  10  10
10  11  10  10  10  10  10  10  10  10   0   0   0   0   0
10  11  11  11  10  10  10  10  10  10   0   0   0   0   0
10  10  10  10  10  10  10  10  10   0   0   0   0   0   0
10  10  10  10  10  10  10  10   0   0   0   0   0   0   0
10  10  10  10  10  10  10  10  10  10  10  10  10  10   0
10  10  10  10  10  10  10  10  10  10   0   0   0   0   0
10  10  10  10  10  10  10  10  10  10  10   0   0   0   0
10  10  10  10  10  10  10  10  10  10  10  10  10  10  10
10  10  10  10  10  10  10  10  10  10   0   0   0   0   0
10  10  10  13  13  11  10  10  10   0   0   0   0   0   0
10  10  10  10  10  10  10  10  10  10  10   0   0   0   0
10  10  10  10  10  10  10  10  10   0   0   0   0   0   0
10  10  10  10  10  10  10  10  10  10  10  10  10  10   0
10  10  10  10  10  10  10  10  10  10  10  10  10   0   0
10  10  10  10  10  10  10  10  10  10  10  10  10  10   0
10  10  10  10  10  10  10  10  10  10  10  10  10  10  10
10  10  10  10  10  10  10  10  10  10   0   0   0   0   0
10  10  10  10  10  10  10  10  10  10  10   0   0   0   0
10  10  10  10  10  10  10  10  10  10   0   0   0   0   0
10  10  10  10  10  10  10  10  10  10  10  10   0   0   0
10  10  10  10  10  10  10  10  10  10  10  10  10   0   0
10  10  10  10  10  10  10  10  10  10  10   0   0   0   0
10  10  10  10  10  10  10  10  10  10  10  10  10  10   0
10  10  10  10  10  10  10  10  10  10  10  10  10  10  10
10  10  10  10  10  10  10  11  10   0   0   0   0   0   0
10  10  11  10  10  10  10  10  10  10  10   0   0   0   0
10  10  10  10  10  10  10  10  10  10  10  10  10  10  10
10  10  10  10  10  10  10  10  10  10  10  10  10  10  10
10  10  10  10  10  10  10  10  10  10  10  10  10  10   0
10  10  10  10  10  10  10  10  10  10  10  10  10  10   0
10  10  10  10  10  10  10  10  10  10  10  10  10  10  10
10  10  10  10  10  10  10  10  10  10  10  10  10  10  10
10  10  10  10  10  10  10  10  10  10   0   0   0   0   0
10  10  10  10  10  10  10  10   0   0   0   0   0   0   0
10  10  10  10  10  10  10  10  10  10  10   0   0   0   0
10  10  10  10  10  10  10  10  10  10  10  10  10  10  10
10  10  10  10  10  10  10  10  10  10  10  10  10  10  10
10  10  10  10  10  10  10  10   0   0   0   0   0   0   0
10  10  10  10  10  10  10  10  10  10  10  10  10  10  10
10  10  10  10  10  10  10  10  10  10  10  10  10  10  10
10  10  10  10  10  10  10  10  10   0   0   0   0   0   0
10  10  10  10  10  10  10  10  10  10  10  10  10  10   0
10  10  10  10  10  10  10  10  10  10  10  10  10  10  10
10  10  10  10  10  10  10  10  10  10  10  10  10  10  10
10  10  10  10  10  10  10  10  10   0   0   0   0   0   0
10  10  10  10  10  10  10  10  10  10  10  10  10  10  10
10  10  10  10  10  10  10  10  10  10  10  10  10   0   0
10  10  10  10  10  10  10  10  10  10  10  10  10  10  10
10  10  10  10  10  10  10  10  10  10   0   0   0   0   0
10  10  10  10  14  10  10  10  10  10  10  10   0   0   0
10  10  10  10  10  10  15  12  10  12  10   0   0   0   0
10  10  10  10  10  10  10  10  10  10  10  10  10  10   0
10  10  10  10  10  10  10  10  10  10  10  10  10  10  10
10  10  10  11  12  10  10  10   0   0   0   0   0   0   0
10  10  10  10  10  10  10  10  10  10  10   0   0   0   0
10  10  10  10  10  10  10  10  10   0   0   0   0   0   0
10  10  10  10  10  10  10  10  10  10  10  10  10  10  10
10  10  10  10  10  10  10  10  10  10  10  10  10  10   0
10  10  10  10  10  10  10  10  10  10  10  10  10   0   0
10  10  10  11  10  10  10  10  11  10  10   0   0   0   0
10  10  10  10  10  10  10  10  10  10  10  10  10  10  10
10  10  10  15  10  10  10  10  10   0   0   0   0   0   0
10  10  10  10  10  10  10  10  10  10  10  10  10   0   0
10  10  10  10  10  15  10  10  10  10   0   0   0   0   0
10  11  10  10  10  10  10  10   0   0   0   0   0   0   0
12  10  10  10  11  10  10  10   0   0   0   0   0   0   0
10  10  10  10  10  10  10  10  10   0   0   0   0   0   0
10  10  10  10  10  10  10  10  10  10  10  10  10  10  10
10  10  10  10  10  10  10  10  10  10  10  10  10  10  10
10  10  10  10  10  10  10  10  10  10  10  10  10  10  10
10  10  10  10  11  10  10  10  10  10   0   0   0   0   0
10  10  10  10  10  10  10   0   0   0   0   0   0   0   0
10  10  10  10  10  10  10  10  10  10  10  10  10  10  10
10  10  10  10  10  10  10  10  10  10  10  10  10   0   0
10  10  10  10  10  10  10  10  10  10  10  10  10  10  10
10  10  10  10  10  10  10  10   0   0   0   0   0   0   0
10  10  10  10  10  10  10  10  10  10   0   0   0   0   0
10  10  10  10  10  10  10  10  10  10  10  10   0   0   0
16  10  10  10  11  10  10   0   0   0   0   0   0   0   0
10  10  10  10  11  10  10  11  10   0   0   0   0   0   0
10  10  10  10  10  10  10  10  10  10  10  10  10  10  10
10  10  10  10  10  10  10  10  10  10  10  10  10  10  10
10  10  10  10  10  10  10  10  10  10  10  10  10  10  10
10  10  10  10  10  10  10  10  10  10  10  10  10  10   0
10  10  10  10  10  10  10  10  10   0   0   0   0   0   0
13  10  10  10  10  10  10  10  10  10   0   0   0   0   0
13  10  10  14  10  12  10  10  10  10   0   0   0   0   0
10  10  10  10  10  10  10  10  10  10  10  10  10   0   0
10  10  10  10  10  10  10  10  10   0   0   0   0   0   0
10  10  10  10  10  10  10  10  10  10  10  10  10  10  10
10  10  10  10  10  10  10  10  10  10  10  10  10  10  10
10  10  10  10  10  10  10  10  10  10  10   0   0   0   0
10  10  10  10  10  10  10  10  10  10  10  10  10  10  10
10  10  10  10  10  10  10  10  10  10  10  10  10   0   0
11  10  10  10  10  10  10  10  10   0   0   0   0   0   0
10  10  10  10  10  10  10  10  10  10  10  10   0   0   0
10  10  10  10  10  10  10  10  10  10  10  10  10  10  10
10  10  10  10  10  10  10  10  10  10  10  10  10   0   0
10  10  10  12  10  10  10  10  12  10  10   0   0   0   0
10  10  10  10  10  10  10  10  10  10  10  10  10   0   0
10  10  10  10  10  10  10  10  10  10  10  10  10  10  10
10  10  10  10  10  10  10  10  10  10  10  10  10  10  10
10  10  10  10  10  10  10  10  10  10  10  10  10  10  10
10  10  10  10  10  10  10  10  10  10  10  10  10  10  10
10  10  10  10  10  10  10  10  10  10  10   0   0   0   0
10  10  10  10  10  10  10  10  10  10  10   0   0   0   0
10  10  10  10  10  10  10  10  10  10  10  10  10   0   0
10  10  10  10  10  10  10  10  10  10  10  10  10  10  10
10  10  10  10  11  10  10  10  10   0   0   0   0   0   0
10  10  10  11  10  10  10  10  10  10  10  10  10   0   0
10  10  10  10  10  10  10  10  10  10  10  10  10  10  10
10  10  10  10  10  10  10  10  10  10  10  10  10  10  10
10  10  10  10  10  10  10  10  10  10  10   0   0   0   0
10  10  10  10  10  10  10  10  10   0   0   0   0   0   0
10  10  10  10  10  10  10  11  10   0   0   0   0   0   0
11  10  10  10  10  10  10  10   0   0   0   0   0   0   0
10  10  10  10  10  10  10  10  10  10  10  10  10  10  10
11  10  13  11  10  10  10  10  10   0   0   0   0   0   0
10  10  10  10  10  10  10  10  10  10  10  10  10   0   0
10  10  10  10  10  10  10  10  10  10  10  10  10  10   0
10  10  10  10  10  10  10  10  10  10  10  10  10  10  10
10  10  10  10  10  10  10  10  10  10  10  10  10   0   0
10  10  10  11  10  13  12  10  10  10  10   0   0   0   0
10  10  10  10  10  10  10  10  10  10  10   0   0   0   0
10  10  10  10  10  10  10  10   0   0   0   0   0   0   0
10  10  10  10  10  10  10  10  10  10  10  10  10  10  10
10  10  10  10  10  10  10  10  10  10  10  10  10  10  10
10  12  10  10  10  10  10  10  10   0   0   0   0   0   0
10  10  10  10  10  10  10  10  10  10   0   0   0   0   0
10  10  10  10  10  10  10  10  10  10  10  10  10  10  10
10  10  10  10  10  10  10  10  10  10  10  10  10  10   0
10  10  10  10  10  10  10  10  10  10  10  10   0   0   0
10  10  15  10  12  10  10  10  10  10  10   0   0   0   0
10  10  10  10  10  10  10  10   0   0   0   0   0   0   0
10  10  10  10  10  10   0   0   0   0   0   0   0   0   0
10  10  10  10  10  10  10  10  10   0   0   0   0   0   0
18  10  10  10  10  10  18  16  11   0   0   0   0   0   0
10  10  10  10  10  10  10  11  10  13  10  10  10  10  10
10  10  10  10  10  10  12  10  10  10  10  11  10  10  10
10  10  10  10  10  14  10  14  16   0   0   0   0   0   0
14  10  10  11  10  10  10  10  12   0   0   0   0   0   0
10  10  10  10  10  10  10  10  10  10  10  10  10  10  10
10  10  10  10  10  10  10  10  10  10  10  10  10  10  10
10  10  10  10  10  10  10  10  10   0   0   0   0   0   0
10  10  10  10  10  10  10  10  11  16   0   0   0   0   0
10  10  10  10  10  10  10  10  10  10  10   0   0   0   0
10  10  10  12  10  10  10  10  10  10   0   0   0   0   0
10  10  10  10  10  10  10  10  10  10  10   0   0   0   0
10  10  10  10  10  10  10  10  10  10  10  10  10   0   0
10  10  10  10  10  10  10  10  10  10   0   0   0   0   0
10  10  12  10  10  10  10  10  10  10  10  10   0   0   0
10  10  11  12  10  10  10  10  10   0   0   0   0   0   0
10  10  10  10  10  10  10  10  10  10  10   0   0   0   0
10  10  10  10  10  10  10  14  10  10  10   0   0   0   0
10  10  10  10  10  10  10  10  10  10  10  10   0   0   0
10  10  10  10  10  10  10  10  10  10  10  10  10  10  10
10  10  10  10  10  11  10  10  10  10   0   0   0   0   0
10  10  10  12  10  10  10  10  10   0   0   0   0   0   0
10  10  10  10  10  10  10  10  10   0   0   0   0   0   0
10  10  11  10  12  10  10  10   0   0   0   0   0   0   0
10  10  10  10  10  10  10  10  10  10  10  10  10  10  10
10  10  10  10  10  10  10  10  10  10  10  10  10  10  10
10  10  10  10  10  10  10  10  10  10  10  10  10  10  10
10  10  10  10  10  10  10  10  10  10  10  10  10  10   0
10  10  10  10  10  10  10  10  10  10  10  10  14  10  10
10  10  10  10  10  18  10  10  10  10  10  10  10  10  10
10  10  10  10  10  10  10  10  10  10  10  10  10  10  10
10  10  10  10  10  10  10  10  10  10  10  10  10  10  10
10  10  10  15  10  10  10  12  10  10  10  10   0   0   0
10  10  10  10  10  10  10  10  10  10  10  10  10  10  10
10  10  11  10  10  10  10  10  10   0   0   0   0   0   0
10  10  10  10  10  10  10  10  10  10  10   0   0   0   0
10  10  10  10  10  10  10  10  10  10   0   0   0   0   0
10  13  10  13  10  10  10  13  10   0   0   0   0   0   0
10  10  10  10  10  10  10  10  10  10  10  10  10  10  10
10  10  10  10  10  10  10  10  10  10  10  10  10  10  10
10  10  10  10  10  10  10  10  10  10  10  10  10  10  10
10  10  10  10  10  10  10  10  10   0   0   0   0   0   0
10  10  10  10  10  10  10  10  10  10  10  10  10  10  10
10  10  10  10  10  10  10  10  10  10  10   0   0   0   0
10  10  10  10  10  10  10  10  10  10  10  10  10  10   0
10  10  10  10  10  10  10  10  10  10  10   0   0   0   0
10  10  10  10  10  10  10  10  10  10  10  10  10  10  10
10  10  10  10  10  10  10  10  10  10  10  10   0   0   0
10  10  10  10  10  10  10  10  10  10  10  10  10  10  10
10  10  10  10  10  10  10  10  10  10  10  10  10  10  10
10  10  10  10  10  10  10  10  10  10  10  10  10   0   0
10  10  13  10  10  10  10  10  10  10  10   0   0   0   0
10  10  10  10  10  10  10  10  10  10  10   0   0   0   0
10  10  10  10  10  10  10  10  10  10  10   0   0   0   0
10  10  10  10  10  10  10  10  10  10  10  10   0   0   0
10  10  10  10  10  10  10  10  10  10  10   0   0   0   0
10  10  10  10  10  10  10  10  10  10   0   0   0   0   0
10  10  14  10  10  10  10   0   0   0   0   0   0   0   0
10  10  10  10  10  10  10  10  10  10   0   0   0   0   0
10  10  10  10  10  10  10  10  10  10  10  10   0   0   0
10  10  10  10  10  10  10  10  10  10  10   0   0   0   0
10  10  10  10  10  10  10  10  10  10  10   0   0   0   0
10  10  10  10  10  10  10  10  10   0   0   0   0   0   0
10  10  10  10  10  10  10  10  10  10   0   0   0   0   0
10  10  10  10  10  10  10  10  10  10  10   0   0   0   0
10  10  10  10  10  10  10  10  10  10  10  10  10   0   0
15  10  10  11  10  10  10  10   0   0   0   0   0   0   0
10  10  10  18  10  10  10  10  10  10  10   0   0   0   0
10  15  10  10  10  10  10  10  10  10   0   0   0   0   0
10  10  10  11  10  10  15  10  11  10   0   0   0   0   0
10  13  10  10  10  10  15  10  16  10  10   0   0   0   0
10  11  13  10  10  10  10  10  12  10   0   0   0   0   0
10  10  10  10  10  10  10  10  10  10  10  10   0   0   0
10  10  10  10  10  10  10  10  10  10  10  10  10  10  10
10  10  10  10  10  10  11  10  18  10  10  10  10  10  10
10  10  10  10  10  10  10  10  10  10  10  10  10  10  10
10  10  10  10  10  10  12  10  10  10  10  10  10   0   0
13  10  13  12  10  10  10   0   0   0   0   0   0   0   0
10  10  18  10  13  10  12  10  10  10  10  10   0   0   0
10  10  10  10  10  10  10  10  10  20  10  10   0   0   0
10  10  10  10  10  10  10  10  10  11  10  10   0   0   0
11  10  10  10  10  10  10  11  10  10   0   0   0   0   0
11  10  10  10  10  10  11  10   0   0   0   0   0   0   0
10  10  10  10  10  10  10  10  10  10  10  10  10  10  10
18  10  18  10  10  15  10  10   0   0   0   0   0   0   0
10  10  11  10  13  10  10  10  10  10  13   0   0   0   0
10  10  10  10  10  10  10  10  10  10   0   0   0   0   0
10  10  10  10  10  10  10  10  10  10  10  10  10  10  10
10  10  10  10  10  10  10  10  10  10  10  10  10  10  10
10  10  10  12  10  10  11  10  12  10  10   0   0   0   0
10  10  10  10  10  10  10  10  10  10  10  10  10  10  10
10  10  10  10  10  10  11  12  11   0   0   0   0   0   0
10  10  10  10  10  10  10  10  10  10  10  10  10  10  10
10  10  10  10  10  10  10  10  10  10  10  10  10  10  10
10  10  10  10  10  10  10  10  10  10  10  10  10  10   0
12  10  13  10  10  10  10  16  10  10  12  10   0   0   0
10  10  10  10  10  10  10  10  10  10   0   0   0   0   0
10  10  10  10  10  10  10  10  10  10   0   0   0   0   0
10  10  10  10  10  10  12  10  10  10   0   0   0   0   0
10  10  10  10  10  10  10  10  10  10  10  10  10   0   0
10  10  10  10  10  10  10  10  10  10   0   0   0   0   0
10  10  10  10  10  10  10  10  10  10  10   0   0   0   0
10  10  10  10  10  10  10  10  10  10  10  10  10  10  10
10  10  10  10  10  10  10  10  10  10   0   0   0   0   0
10  10  10  10  10  10  10  10  10  10  10  10   0   0   0
10  10  10  10  10  10  10  10  10  10  10  10  10  10  10
10  10  10  10  10  10  10  10  10  10  10  10  10  10  10
10  10  10  10  10  10  10  10  10   0   0   0   0   0   0
10  10  10  10  10  10  10  10  10  10  10  10  10  10  10
10  10  10  10  10  10  10  10  10  10  10  10  10  10  10
10  10  10  10  10  10  10  10  10  10   0   0   0   0   0
10  10  10  10  11  10  10   0   0   0   0   0   0   0   0
10  10  10  10  10  10  10  10  10  10  10  10  10   0   0
10  10  10  10  10  10  10  10   0   0   0   0   0   0   0
10  10  10  10  10  10  10  10   0   0   0   0   0   0   0
10  10  10  10  10  10  10  10  10  10  10  10   0   0   0
10  10  10  10  10  10  10  10  10  10  10  10  10  10  10
10  10  10  10  10  10  10  10  10  10   0   0   0   0   0
10  10  10  10  10  10  10  10  10  10  10  10  10   0   0
10  10  10  10  10  10  10  10  10  10  10  10  10  10  10
10  10  10  10  10  10  10  10  10  10  10  10  10  10  10
10  10  10  10  10  10  10  10  10  10   0   0   0   0   0
10  10  10  10  10  10  10  10  10  10  10  10  10  10   0
10  10  10  10  10  10  10  10  10  10   0   0   0   0   0
10  10  10  10  10  10  10  10  10  12  10  10  10  10  10
10  10  10  10  10  10  10  10  10  10  10  10  10  10  10
10  10  10  10  10  10  10  10  10  10  10  10   0   0   0
10  10  10  10  10  10  10  10  10   0   0   0   0   0   0
10  10  10  10  10  10  10   0   0   0   0   0   0   0   0
10  10  10  10  10  10  10  10  10  10  10   0   0   0   0
10  10  10  10  10  10  10  10   0   0   0   0   0   0   0
10  10  10  10  10  10  10  10  10  10  10  10  10  10  10
10  10  10  10  10  10  10  10  10  10  10  10  10  10  10
10  10  10  10  10  10  10  10  10  10  10  10  10  10   0
10  10  10  10  10  10  10  10  10  10  10  10  10   0   0
10  10  10  10  10  10  10  10  10  10  10  10  10  10   0
10  10  10  10  10  10  10  10  10   0   0   0   0   0   0
10  10  10  10  10  10  10  10  10  10  10  10  10  10  10
10  10  10  10  10  10  10  10  10  10   0   0   0   0   0
10  12  10  10  10  10  12  10  10  10   0   0   0   0   0
10  10  10  10  10  10  10  10  10  10  10  10  10   0   0
10  10  10  10  10  10  10  10  10  10  10  10   0   0   0
10  10  10  10  10  10  10  10  10  10  10  10  10  10  10
10  10  10  10  10  10  10  10  10  10  10  10  10  10   0
10  10  10  11  10  10  10  10  10  10  10   0   0   0   0
10  10  10  10  10  10  10  10  10  10  10  10  10   0   0
10  10  10  10  10  10  10  10  10  10   0   0   0   0   0
10  10  10  10  10  10  10  10  10  10  10   0   0   0   0
10  10  10  10  10  10  10  10  10  10  10  10  10   0   0
10  10  10  10  10  10  12  10  10  10   0   0   0   0   0
10  10  10  10  10  10  10  10  10   0   0   0   0   0   0
10  10  10  10  10  10   0   0   0   0   0   0   0   0   0
10  10  10  17  10  10  10  10  10   0   0   0   0   0   0
10  10  10  10  10  10  10  10  10  10  10   0   0   0   0
10  10  10  10  10  10  10  10  10  10  10  10  10  10  10
10  10  10  10  10  10  10  14  10  10  10  10  10  10   0
10  10  10  10  10  10  10  10   0   0   0   0   0   0   0
10  10  10  10  10  10  10  10  10  10  10   0   0   0   0
10  10  10  10  10  10  10  10  10  10  10  10  10  10   0
10  10  10  10  10  10  10  10  10  10  10  10   0   0   0
10  10  10  10  10  10  10  10  10  10   0   0   0   0   0
10  10  10  10  10  10  10  13  10  10   0   0   0   0   0
10  10  10  10  10  10  10  10  10  10  10  10  10  10  10
10  10  10  10  10  10  10  10  10  10  10  10  10  10  10
10  10  10  10  10  10  10  10  10  10  10  10  10  10  10
10  10  10  12  10  10  10  10  10  11  10   0   0   0   0
10  10  10  10  10  10  10  10  10  10  10   0   0   0   0
10  10  10  10  10  10  10  10  10  10  10   0   0   0   0
10  10  10  10  10  10  10  10  10  10   0   0   0   0   0
10  10  10  10  10  10  10  10  10  10   0   0   0   0   0
10  10  10  10  10  10  10  10   0   0   0   0   0   0   0
10  10  10  12  10  10  10  10  10  10  10   0   0   0   0
10  10  10  10  10  10  10  10  10  10  10  10  10  10  10
11  10  10  10  10  10  10  10  10  10   0   0   0   0   0
10  10  10  11  10  10  10  10  10  10  10   0   0   0   0
10  11  10  10  10  10  10  10  10   0   0   0   0   0   0
10  10  10  10  10  10  10  10  10  10  10  10   0   0   0
10  10  10  10  10  10  10  10  10  10  10  10  10  10  10
10  10  11  10  10  10  10  10  10  10   0   0   0   0   0
10  10  10  10  10  11  10  10  10   0   0   0   0   0   0
10  10  10  10  10  10  10  10  10  10  10  10  10  10  10
10  10  10  10  10  10  10  10  10  10  10  10  10  10  10
10  10  10  10  10  10  10  10  10  10  10  10  10  10  10
10  10  10  10  10  10  10  10  10  10  10   0   0   0   0
10  10  10  10  10  10  10  10  10   0   0   0   0   0   0
10  10  10  11  10  10  10  10  10  10   0   0   0   0   0
10  10  10  10  10  10  10  10  10  10  10   0   0   0   0
10  10  10  10  10  10  10  10  10  10  10  10  10   0   0
10  10  10  10  10  10  10  10  10  10  10  10  10  10  10
10  10  10  10  10  10  10  10  10  10   0   0   0   0   0
10  10  10  10  10  10  10  10  10  10  10  10  10   0   0
10  10  10  10  10  10  10  10  10  10  10  10  10  10  10
10  10  10  10  10  10  10  10  10  10  10  10  10  10  10
10  10  10  10  10  10  10  10  10  10  10  10  10  10   0
10  10  10  10  10  10  10  10  10   0   0   0   0   0   0
10  10  10  10  10  10  10  10  10  10  10  10  10   0   0
10  10  10  10  10  10  10  10  10  10  10  10  10  10  10
10  12  10  10  10  10  10  10  10  10   0   0   0   0   0
10  12  10  11  10  10  10  10  10   0   0   0   0   0   0
10  10  10  10  10  10  10  10  10  10  10  10  10  10  10
10  10  10  10  10  10  10  10  10  10  10  10  10  10  10
10  11  10  10  10  13  11  10  10  10  10  10   0   0   0
10  10  10  10  10  10  10  17  10  10   0   0   0   0   0
10  10  10  10  10  10  10  10  10  10  10  16  10   0   0
10  10  10  10  10  10  10  10  10  10  10   0   0   0   0
10  13  10  10  10  10  10  10  10  12  11  11   0   0   0
10  11  10  10  10  10  10  10  10  10  10   0   0   0   0
10  10  10  10  10  10  10  10  10  10  10  10  10  10   0
10  12  10  10  10  14  15  10  11   0   0   0   0   0   0
10  10  10  10  10  10  15  10  12  10  10   0   0   0   0
10  10  10  10  13  10  10  10  10  10  10  10  10  13  10
10  10  10  10  13  12  11  10  10  10  12   0   0   0   0
10  10  10  11  10  10  15  18  10  11  10   0   0   0   0
10  10  10  14  10  10  10  10  10  10  10  10   0   0   0
10  10  10  10  10  10  10  10  10  10  10   0   0   0   0
10  10  10  10  10  10  10  10  10  10  10  10  10  10  10
10  10  10  10  10  10  10  10  10   0   0   0   0   0   0
10  10  10  10  10  10  10  10  10  10  10   0   0   0   0
10  10  10  10  10  10  10  10   0   0   0   0   0   0   0
13  10  10  10  10  10  15  10  10  10  10  10  10  12   0
10  10  10  10  10  10  10  10  10  10  10  10  10  10  10
10  10  10  10  10  10  10  10  10  10  10  10  10   0   0
10  10  10  10  10  10  10  10  10  10  10  10  10   0   0
10  10  10  10  10  10  11  12  10   0   0   0   0   0   0
10  10  10  10  10  10  10  10  10  10  10  10   0   0   0
10  10  10  10  10  10  10  10  10  10  10  10   0   0   0
10  10  10  10  10  10  10  10  10  10  10  10  10  10  10
10  10  10  10  10  10  10  10  10  10  10  10   0   0   0
10  10  10  10  10  10  10  10   0   0   0   0   0   0   0
10  10  10  11  10  10  10  10  10  10  10  10  10  10  10
11  10  10  10  10  10  11  10  10  10  10   0   0   0   0
10  10  10  10  10  10  10  10  10  10  10  10  10  10  10
10  10  10  11  11  10  10  10  10  10  10   0   0   0   0
10  10  10  10  10  10  10  10  10  10  10  10  10  10   0
10  10  10  10  10  10  10  10  10  10  10  10  10  10  10
10  12  10  12  11  10  10  10  10  10  10  10  10   0   0
10  10  10  10  10  10  11  10  10  10  10  10   0   0   0
10  10  10  10  10  10  10  10  10  10  10  10  10  10  10
10  10  10  10  10  10  10  10  10  12  10  10  10  10  10
10  10  10  10  10  10  10  10  12  10  10  18   0   0   0
10  10  10  10  10  10  10  10  10  10  10  10  10  10  10
10  10  10  10  10  10  10  10  10  10  11  10  10  10  10
10  10  10  10  10  10  10  10  10  10  10  10  10  10   0
10  10  11  10  10  10  11  10  10  11   0   0   0   0   0
10  10  10  10  10  10  10  10  10  12  10  10   0   0   0
10  10  10  10  10  10  10  10  10  10  10  10  10  10  10
10  10  11  10  10  10  10  10   0   0   0   0   0   0   0
10  10  10  10  10  11  10  10  10  10  10  10  10  10  10
10  10  10  10  10  14  10  10  10  10  10  10   0   0   0
10  17  14  10  17  10  10  10  10  10   0   0   0   0   0
10  10  10  10  10  10  10  10  10  10  11  10  10  10   0
10  10  14  11  10  10  10  13  10  10  10   0   0   0   0
10  10  10  10  11  11  10   0   0   0   0   0   0   0   0
10  10  10  10  10  10  10  10  10  10  10  10  10   0   0
10  16  16  18  19  10  10  10   0   0   0   0   0   0   0
10  10  17  10  16  10  10  15  10  10  10  10  10   0   0
10  10  10  10  10  10  10  10  10  10  10  10  10  10  10
10  10  10  10  10  12  11  18  10  10  10   0   0   0   0
12  10  10  10  10  10  11  10   0   0   0   0   0   0   0
11  10  10  10  10  10  10  10  10  10  10  10  10  11   0
10  10  10  10  10  10  10  10  10  10  10  10  10  10  10
10  10  12  10  10  10  10  13   0   0   0   0   0   0   0
10  10  10  10  10  10  10  10  10  10  10  10  10  10  10
12  12  13  11  10  10  10  10  10  10   0   0   0   0   0
10  10  10  10  10  10  10  10  10  10  10  10  10  10  10
10  10  10  10  10  10  10  10  10  10  10  10  10  10  10
10  10  10  17  10  10  11  10  10   0   0   0   0   0   0
10  10  10  10  10  10  10  10  10  10  10  10  10  10  10
10  10  10  10  10  10  10  10  10  10  10  10  10  10  10
13  10  10  10  10  10  11  12  10  10  10   0   0   0   0
10  10  10  10  10  10  10  10  10  16   0   0   0   0   0
10  10  10  10  10  10  10  10  12  10  10  10   0   0   0
10  13  10  10  10  10  10  10  11   0   0   0   0   0   0
10  10  10  10  10  10  10  10  10  10  10  11  10  10  10
10  10  10  10  10  10  11  10  10  10  11  10  10   0   0
10  10  10  12  10  10  10  10  10  10  10  10  10   0   0
10  10  13  10  15  10  10  11  10  10  10   0   0   0   0
10  10  10  10  10  10  13  10  10  10  10   0   0   0   0
10  12  10  10  12  10  10  10  11   0   0   0   0   0   0
10  10  10  10  12  10  10  10  10  10   0   0   0   0   0
11  13  10  10  10  10  10  10  10  10  10  10  10  13  10
10  10  13  10  10  10  12  10  10  11  10  10  10  10   0
10  12  10  10  10  10  10  10  10  15  10  10  10   0   0
10  10  10  10  11  10  10  10  10  12  10  10  10   0   0
10  10  10  10  10  10  10  10  10  11  10  10  10  10  10
10  10  10  10  10  10  10  10  10  10  10  10  10   0   0
10  10  10  10  10  10  10  10  10  10  10  10  10  10  10
10  10  10  10  10  10  10  10  10  10  10  10  10  10  10
10  10  10  10  10  10  10  10  10  10  10  10  10  10  10
10  10  10  10  10  14  10  10  10  10  10   0   0   0   0
10  10  10  10  14  14  10  10  10  10   0   0   0   0   0
10  10  10  10  10  10  10  10  10  10  10  10  10   0   0
12  10  10  10  10  10  10  10  10  11  10   0   0   0   0
10  10  10  10  10  12  10  10  10  10  10  10  10  10  10
10  13  10  10  10  10  10  10  10  10  10  10  10  10   0
10  10  10  10  10  10  10  10  10  10  10  10  10  12  10
14  10  10  10  10  10  10  10  10  10  10  10  10  10   0
14  10  13  11  10  10  14   0   0   0   0   0   0   0   0
10  13  10  10  10  10  12  12  10  10   0   0   0   0   0
10  10  10  10  10  10  10  10  10  10  10  10  10  10  10
10  10  10  10  10  10  10  10  10  12  10  10   0   0   0
10  10  10  10  10  10  10  10  10  10  10  10  10  10  10
10  10  10  10  10  10  10  10  10  10  11  10   0   0   0
10  10  10  10  10  10  10  12  10  10  10  10  10  10   0
10  10  10  10  10  10  10  10  10  10  10  10  10  10   0
10  10  10  10  10  10  10  10  10  10  10  10  10  10  10
13  14  10  10  10  10  10  10  12   0   0   0   0   0   0
10  10  10  10  10  10  10  10  10  10  11  10  10  10  10
10  11  10  10  10  10  10  23  13   0   0   0   0   0   0
14  10  13  11  17  10  10  10  10  10   0   0   0   0   0
10  10  10  10  10  10  10  10  10   0   0   0   0   0   0
10  10  10  10  10  10  10  10  10  10  10  10   0   0   0
10  10  10  10  10  10  10  10  10  10  10  11  10  10  10
10  12  10  12  10  10  10  11   0   0   0   0   0   0   0
13  11  11  10  10  10  10  10  12   0   0   0   0   0   0
10  10  10  10  10  10  10  10  10  10  10  10  10  10   0
10  10  10  10  10  10  10  10  10  10   0   0   0   0   0
10  10  10  10  10  10  10  10  10  10  10  10  10  10   0
12  10  10  10  10  10  10  10  10   0   0   0   0   0   0
10  11  10  10  10  10  10  11  10  10  10  10  11   0   0
10  10  10  14  10  10  14  12   0   0   0   0   0   0   0
10  10  11  10  10  10  10  10  10  10  10  10   0   0   0
10  11  10  10  10  10  13  10  10  11  10  10  10  10   0
10  10  10  10  10  10  10  10  10  10  10  10  10  10  10
10  10  10  10  10  10  10  10  10  10  10  10  10  10  10
10  10  10  10  10  10  10  10  10  10  10  10  10  10  11
10  10  10  10  10  10  10  10  10  10  10  11  10  10  10
10  10  11  10  10  10  10  10  10  10  10  10  10  10  10
11  10  10  10  10  10  10  12  10  10  10  10  10   0   0
10  10  10  10  10  10  10  10  10  10  10  10  10  10  10
10  10  10  10  10  10  10  11  10  10  10  10  10  10  10
10  11  10  13  10  10  10  10  10  10  10  10  10  10  10
10  10  10  12  10  10  10  10  11  10  10  12  10  11   0
10  10  10  10  10  10  10  11  10  10  10  10  10  10  10
10  10  10  10  10  10  10  10  10  11  10  10  10  10  10
10  10  10  10  10  10  10  10  10  10  10  10  10   0   0
10  10  10  10  10  10  10  10  10  12  10  10  10  10  10
10  10  10  10  10  13  10  10  10   0   0   0   0   0   0
10  10  10  10  10  10  10  10  10  10  10  10  10  10  10
10  10  10  10  10  10  10  10  10  10  10  10  12  10  10
10  10  10  10  10  10  10  10  10  10  10  10  10  10  10
10  10  10  11  10  10  10  10  10  10   0   0   0   0   0
10  10  10  10  12  10  10  11  10  11  10  10  10  10   0
10  10  12  10  10  10  10  10  10  13  10   0   0   0   0
10  10  10  10  12  10  11  10  11  11  10  10   0   0   0
10  11  10  10  10  10  10  10  10  10   0   0   0   0   0
11  10  10  10  10  12  10  11  10  10  10   0   0   0   0
11  10  10  10  10  10  10  10  10  11   0   0   0   0   0
10  10  13  10  10  10  10  10  10  10  10   0   0   0   0
10  18  18  10  10  21  10  10  10  10   0   0   0   0   0
10  10  10  10  10  10  10  10   0   0   0   0   0   0   0
10  10  10  10  10  10  10  10  10  10  10  10  10  10  10
10  10  10  10  10  10  10  10  10  14  10  10  10   0   0
10  10  10  10  10  12  10  10  10  10  10  10  10   0   0
10  10  10  10  11  10  10  12  10  10  10  10  10   0   0
10  10  10  10  10  10  12  10  10  10  10  10  10  10  10
10  10  10  10  10  10  10  10  10  10  10  10  10  10  10
10  10  15  10  10  11  10  10  10  10   0   0   0   0   0
10  10  10  10  10  10  10  10  10  10  10  10  10  10  10
10  10  10  10  10  11  11  10  10  10  10  10  10  10   0
11  10  10  10  10  10  10  10  10  10  10  10  10  10  10
10  10  12  10  10  10  10  10  10  10  10   0   0   0   0
11  10  11  10  10  10  10  10  10  10   0   0   0   0   0
10  10  10  10  10  10  10  10  10  10  10  10  10  10  10
10  10  10  10  10  10  10  10  10  10  10  10  12  10  10
10  10  10  10  10  10  10  10  10  10  10  10  10   0   0
10  10  10  10  10  10  10  10  10  10  10  10   0   0   0
10  10  10  10  10  10  10  10  10  10  10  10  10  10  10
10  10  10  10  10  10  10  10  10  10   0   0   0   0   0
10  10  10  10  10  10  10  10  10  10  10  10  10  10  10
10  10  19  10  10  10  10  10  10  10  10  23  10  24   0
10  10  13  10  13  13  15   0   0   0   0   0   0   0   0
10  10  10  11  12  10  10  10  10  10  10  10  10  10   0
10  11  10  10  10  10  11  10  10  10  10  11  10  10  10
10  10  12  10  10  10  10  10  10  10  10   0   0   0   0
10  10  10  10  10  10  10  10  10  10  12  10  10  10  10
10  10  10  12  10  10  10  10  17  10  10  10  10   0   0
10  10  10  10  12  10  11  10  10  10  10  10  10  10  10
10  10  10  10  10  11  10  10  10  10  10  10  10  10  10
10  11  10  13  11  10  10  10  10  13  10   0   0   0   0
10  10  10  10  10  10  10  10  10  10  10  10  10  10  10
10  10  12  10  10  10  10  10   0   0   0   0   0   0   0
10  10  10  15  14  12  10  10  10  10   0   0   0   0   0
10  10  10  10  10  10  10  10  10  10  10  10  10  10  10
10  10  13  16  13  10  10  10  16   0   0   0   0   0   0
10  10  10  10  10  10  10  10  11  10  10  10  10  10  10
10  10  10  10  10  10  10  10  10  11  10  10  10  10   0
10  10  10  10  10  10  10  10   0   0   0   0   0   0   0
11  10  10  10  10  13  10  10  12  10   0   0   0   0   0
10  10  10  10  10  10  10  10  10   0   0   0   0   0   0
10  10  10  10  10  10  10  10  10  10  10  10  10  10  10
10  10  10  10  10  10  10  10  10  10  10  10  10  10  10
10  10  10  10  10  10  11  10  10  10   0   0   0   0   0
10  10  10  10  10  10  10  10  10  10  10   0   0   0   0
10  10  10  10  10  10  10  10  10  10  10  10  14   0   0
10  10  12  10  10  10  10  10  10  10  10  10  10  10   0
10  10  10  10  10  10  10  10  10  10  10  10  10  10   0
10  10  10  10  10  10  10  10  11  10  11  10  10   0   0
10  10  10  10  10  10  10  10  10  10   0   0   0   0   0
10  10  10  10  10  10  10  10  10  10  10  10  10  10  10
10  10  10  10  10  10  10  10  10  10  10  10  10  10  10
10  10  12  13  10  10  10  10  10  10  10  16  14  10   0
10  12  10  10  10  10  10  10  10  10  10  10  10  10  10
10  10  10  10  10  10  10  10  10  10  10   0   0   0   0
10  10  10  10  10  14  10  10  10   0   0   0   0   0   0
10  10  10  10  10  10  10  10  10   0   0   0   0   0   0
10  13  10  10  10  10  10  10  10  10  10  10  10  10  10
10  10  10  10  10  11  10  10  12  12  10  10  10   0   0
10  10  13  10  11  10  10  10  16  10   0   0   0   0   0
10  10  10  10  10  10  10  10  10  10  10  10  10  10  10
10  10  10  10  10  10  10  10  10  10   0   0   0   0   0
10  10  10  10  10  10  10  10  10  10  10   0   0   0   0
16  10  10  10  10  10  10  16  10   0   0   0   0   0   0
16  10  10  10  10  16  11  15  14   0   0   0   0   0   0
10  11  10  10  10  10  10  10  10  10  10  10   0   0   0
10  10  10  10  10  10  10  10  10  10   0   0   0   0   0
10  12  11  10  10  10  10  10  10  10   0   0   0   0   0
10  10  14  11  10  10  10  10  10  10   0   0   0   0   0
10  10  12  10  10  12  10  10   0   0   0   0   0   0   0
10  10  10  10  10  10  10  10  10   0   0   0   0   0   0
10  10  10  10  10  10  10  10  10  10  10  10  11  10  10
10  10  10  10  10  10  10  10  10  10  10  10  10  10  10
10  10  10  10  10  10  10  10  10  10  10  10  10  10  10
10  10  10  10  10  10  11  10  10  10  10  10  10  10  12
10  10  10  10  10  10  10  10  10  10  12  10  10   0   0
10  10  10  10  10  10  10  10  10  10  10  10  10  10  10
10  10  14  10  15  10  10  10  10  10  10   0   0   0   0
10  10  10  10  10  10  10  10  10  10  10  10  10  10   0
10  10  10  10  11  12  12  10  10  10  10   0   0   0   0
10  10  10  10  11  10  10  12  10  10  10  10  10   0   0
10  10  13  10  10  13  11  10  10  10  11   0   0   0   0
10  10  10  10  10  10  10  10  10   0   0   0   0   0   0
10  12  10  10  10  10  10  11  12   0   0   0   0   0   0
10  11  10  10  10  10  10  10  10  10  10  11  10   0   0
11  10  10  10  10  10  10  10  10  10  10  10  10  10  10
10  10  10  11  10  10  12  10  11  10  12  10   0   0   0
11  10  10  12  10  11  10  10  10  10  10  10   0   0   0
11  10  10  10  10  11  10  10  10  10  10  10  10  10  10
10  10  10  10  10  10  10  10  10  10  10  10   0   0   0
10  10  10  10  10  10  10  10  10  11  10  10  10   0   0
10  10  10  10  11  10  10  10  10  10  10   0   0   0   0
10  10  10  10  10  10  10  10  10  10  10  10  10  10  10
10  10  10  10  10  10  10  10  10  10   0   0   0   0   0
10  10  10  10  10  10  13  10  13  10  10  10   0   0   0
10  10  10  10  10  10  10  10  10  10   0   0   0   0   0
10  10  10  10  10  10  10  10  10  10  10  10   0   0   0
10  10  12  10  10  10  10  11   0   0   0   0   0   0   0
10  11  10  10  10  10  10  10  10  10  10  10  10   0   0
10  10  10  17  10  10  10  10  10  10   0   0   0   0   0
10  10  10  10  10  10  10  10  11  10  10   0   0   0   0
10  10  10  10  10  10  10  10  10  10  10  10  10   0   0
11  10  10  10  10  11  10  10  10  10  10  10   0   0   0
10  10  10  10  10  10  12  10  10  10   0   0   0   0   0
10  15  10  10  10  10  10  11  10  10   0   0   0   0   0
10  10  10  10  10  10  10  12  10  10  10   0   0   0   0
14  10  15  10  16  10  10  10  10   0   0   0   0   0   0
10  10  13  10  10  10  10  10  10  10  13  10  10   0   0
10  10  10  10  10  10  10  10  10  10  10  10  10  10  10
11  10  10  10  10  10  10  10  10  10  10  10  10  10  10
11  10  11  10  10  10  12  10  12  10  10  10  10  10   0
10  10  10  11  10  10  10  10  10  12  11  12  10  10  10
10  10  10  10  10  10  10  10  10  10  10  10  10  10  10
10  10  10  10  10  10  10  12  10  10  10  10  10  10   0
10  10  10  15  10  10  11  10  10  10  10  10  10   0   0
11  10  10  10  10  10  10  12  10  10  10  10  10   0   0
10  10  10  10  10  10  10  10  11   0   0   0   0   0   0
10  10  10  10  10  10  10  10  10  10  10  10  10  10  10
10  10  10  10  10  10  10  10  10  10  10  10  10  10   0
10  10  10  12  10  10  10  10  10  10  10  10  10  10  10
10  10  10  10  10  10  10  10  10  10  10   0   0   0   0
10  10  10  10  10  10  12  10  10  10  10  10  10  10  10
10  10  10  10  10  10  10  10  10  11  10  10  10  10   0
10  10  10  10  11  12  13  10  10  14  10  10   0   0   0
10  10  10  10  10  10  10  10  10  10  10  10  10  10  10
10  10  10  11  10  10  10  10  16  10  10  10   0   0   0
10  10  12  11  10  10  10  10  10  10  10   0   0   0   0
10  10  11  10  10  10  10  10  10  10  10   0   0   0   0
10  10  10  10  10  10  10  10  10  10  10  10  10  10  10
10  10  10  10  14  10  10  14  10  10   0   0   0   0   0
10  10  10  10  11  13  21  10  10  10   0   0   0   0   0
10  17  10  10  10  10  15  10  17  10   0   0   0   0   0
10  10  17  10  12  10  10  10  11  10   0   0   0   0   0
10  10  10  10  10  10  10  10  11  10  10  10  10   0   0
10  10  10  10  10  10  10  10  10  10  10  10  10  10  11
10  10  10  10  10  10  10  10  10  10  10  10  10  10  10
12  13  11  10  10  10  10   0   0   0   0   0   0   0   0
10  10  10  10  10  10  10  10  10  10  10  10  10   0   0
10  10  10  10  10  10  10  10  12  10  10  10  10  10  10
10  10  10  10  13  10  10  10  10  10  13   0   0   0   0
10  10  10  12  10  10  10  11   0   0   0   0   0   0   0
10  14  10  10  10  10  10  10  10  10   0   0   0   0   0
10  10  10  11  10  10  10  10  10  10  10  10  11   0   0
10  10  10  10  10  10  10  12  10   0   0   0   0   0   0
11  19  19  20  15  10  10  10   0   0   0   0   0   0   0
10  12  10  10  10  10  10  10  10  10  10  10  10  10  10
10  10  10  11  10  10  10  10  10  10  10  10   0   0   0
10  12  10  10  10  10  11  10  11  10  10   0   0   0   0
10  10  10  10  10  10  10  10  10  10  10  10  10  10  10
10  10  10  10  10  10  10  10  10  10  10  10  10  10  10
10  10  10  10  10  10  10  10  10  10  10  10  10  10  10
10  10  10  10  10  10  10  10  10  10  10  10  10  10  10
16  13  10  10  10  10  10  10  10  10   0   0   0   0   0
10  10  10  10  10  10  10  10  10  10  10  10  10   0   0
10  10  10  10  10  10  10  15  10   0   0   0   0   0   0
10  10  10  10  10  15  10  10  20  10   0   0   0   0   0
10  10  10  10  10  10  10  10  10  10   0   0   0   0   0
10  10  10  10  10  10  10  11   0   0   0   0   0   0   0
10  10  10  10  10  16  10  10  14  14  16  10   0   0   0
10  10  10  11  10  11  10  10  10  10   0   0   0   0   0
10  10  12  10  10  10  10  10  12  10  10  10  10   0   0
10  10  10  10  10  10  10  10  10  10   0   0   0   0   0
10  10  10  10  10  12  10  10  10  10  10  10   0   0   0
10  10  10  10  12  10  10  10  10  10  11   0   0   0   0
10  10  10  10  10  10  10  10  10  10  10  10  10  10   0
10  10  10  10  10  10  10  10  10  10  10  10  10  10  10
10  10  10  10  10  10  10  10  10  10  10  10  10  10  10
10  14  10  10  10  10  10  10  10   0   0   0   0   0   0
10  12  15  14  10  10  16  10  10  10   0   0   0   0   0
10  10  10  10  12  10  10  10  10  10  11  10  10  10   0
10  10  12  10  10  10  10  10  12  10  10  10  10   0   0
10  10  10  10  10  10  10  10  10  11  10  10   0   0   0
10  10  10  10  10  10  10  10  10  10  10  10  10  10  13
10  10  10  10  10  10  10  11  10  10  10  10  10  10  10
14  10  10  10  10  10  10  10  10  10   0   0   0   0   0
10  10  12  10  10  10  10  10  10  10  10  10  10  10   0
12  10  10  10  10  12  10  10  10   0   0   0   0   0   0
10  10  10  10  10  10  10  10  10  10  10  10  10  10  10
10  10  10  10  10  10  10  10  10  10  10  10  10   0   0
10  10  10  10  10  10  10  10  10  10  10  10  10  10  10
11  10  10  10  10  10  10  13  10  10   0   0   0   0   0
10  10  10  10  10  10  10  10  10  10  10  10  10  10   0
10  10  10  10  10  10  12  10  10  10   0   0   0   0   0
11  10  10  10  10  10  10  10  11  10  10  10  10   0   0
10  14  11  10  10  10  10  10  10  10  10  14  10   0   0
10  10  10  10  10  10  10  10  12  10  10   0   0   0   0
10  10  10  10  10  10  10  10  10  10  10  10  10  10  10
10  10  10  12  10  10  10  10  10  10  10   0   0   0   0
10  11  10  10  10  10  10  10  10  10  10  10   0   0   0
10  10  10  10  10  10  11  10  13  10  11  10   0   0   0
10  10  11  10  10  10  10  10  10  10  10  10  10  10  10
10  10  10  10  10  10  10  10  10  10  10  10  10   0   0
10  10  10  10  10  10  16  10  15  10  15   0   0   0   0
10  10  10  10  10  10  10  10  10  10  10  10  10  10   0
10  10  10  10  10  10  10  13  10  10  10  10  10  10  10
10  10  10  10  10  10  10  10  10  10  10  10  10  10  10
10  10  10  10  10  10  10  10  10  10  10  10   0   0   0
10  14  10  14  13  10  10  10   0   0   0   0   0   0   0
10  14  10  10  10  10  10  14  10  10   0   0   0   0   0
11  10  10  10  11  10  10  10  10   0   0   0   0   0   0
10  10  10  10  10  12  10  10  10   0   0   0   0   0   0
10  10  10  10  10  10  10  10  10  10  10  10  10  10  10
13  10  10  10  21  10  14  12  10   0   0   0   0   0   0
10  10  10  10  10  10  10  10  10  10  10  10  10  10  10
10  10  10  10  10  10  10  10  10  10  10  10  10  10  10
10  10  10  10  10  10  10  10  10  10  10  10   0   0   0
10  10  10  10  10  10  19  10  10  15   0   0   0   0   0
10  10  10  12  15  10  15   0   0   0   0   0   0   0   0
10  10  10  10  10  10  10  10  10  10  10  10  10  10   0
10  10  10  10  10  10  10  10  10  10  10  10  10  10   0
10  10  10  12  10  10  10  10  10  10  10  11  10  10  10
10  10  12  12  10  10  10  10  10  11  10   0   0   0   0
10  10  10  10  10  10  10  10  10  10  10  10  10   0   0
10  10  10  10  10  18  14  11   0   0   0   0   0   0   0
10  10  10  10  10  10  10  20  10  10  12   0   0   0   0
10  10  10  10  10  10  10  11  10  10  10  10   0   0   0
10  10  10  10  10  10  10  10  10  10  10  10  10  10  10
10  10  10  10  10  10  10  11  10  10  10  10   0   0   0
10  10  10  10  10  10  10  10  10  10  10  10  10  10   0
10  11  10  10  10  10  10  10  10  10  10  10  11   0   0
10  10  10  10  11  11  20  10   0   0   0   0   0   0   0
10  10  12  10  10  10  12  10   0   0   0   0   0   0   0
10  10  10  10  10  10  10  10  10  10  10  10  12  10  10
10  10  10  10  10  11  10  10  10  10  10  10  10  10   0
10  10  10  10  10  10  10  16  10  10  15  10  10  10  10
10  10  10  10  10  10  10  10  10  10  10  10  10  10  10
10  10  10  10  10  10  10  10  10  10  10  10  10  10  10
10  10  10  10  10  11  10  10  10  10  14   0   0   0   0
10  10  10  10  10  10  10  10  10  10  10  10   0   0   0
10  10  10  10  10  10  10  10  10  14  10  10   0   0   0
10  10  10  10  10  10  10  10  13  10  10  11  10  10  10
10  10  10  10  10  10  10  10  10  10  10  10  10  10  10
10  10  10  10  10  10  10  10  10  10  10  11   0   0   0
10  10  10  19  16  18  10  10   0   0   0   0   0   0   0
10  10  10  10  10  10  10  10  10  10  10   0   0   0   0
10  10  11  14  10  10  10  13  10  10  10   0   0   0   0
10  10  10  11  10  10  10  10  10  10  10  10   0   0   0
10  10  10  10  10  10  10  10  10  10  10  10  10  10  10
10  10  10  10  14  10  10  10  11  10  10  10  10   0   0
10  10  10  10  10  10  10  10  10  13  10  10  10  10  10
10  10  10  10  12  10  10  10  10  10  10  11  10  10  10
10  10  10  10  10  10  10  10  10  10  10  10  10  10  10
14  10  10  12  10  15  10  10  10  10   0   0   0   0   0
10  10  10  10  10  10  10  10  10  10  10  10  10  10  10
10  10  15  22  10  10  10  10  10  10   0   0   0   0   0
14  10  10  10  15  10  10  10  10  10   0   0   0   0   0
10  10  10  11  10  10  11  10  10  11  10  10   0   0   0
10  10  19  10  10  10  17  19  10  10  10  10   0   0   0
10  10  10  10  10  10  11  11  10   0   0   0   0   0   0
12  10  11  10  10  10  10  10  10  10  10  10  10  10   0
10  18  10  10  12  10  10  10  10  10  10  10   0   0   0
10  10  10  10  10  10  10  10  11  10  10  10  10   0   0
10  10  10  10  11  10  10  10  10  10   0   0   0   0   0
10  10  10  10  10  10  11  10  10  10  10  10   0   0   0
10  10  10  10  10  10  12  10  10  10  10  10  10  10  10
10  10  10  10  10  10  10  10  10  10  10  10  10  10  10
10  10  10  10  10  10  10  10  10  10  11  10  10  10   0
10  10  10  10  10  10  10  12  10  10  10  13  10   0   0
12  10  11  11  18  10  10  10   0   0   0   0   0   0   0
13  12  10  10  10  10  10  10  10  10  10  10  10   0   0
10  10  10  10  22  10  10  10  10  10  10  10  10  10   0
10  10  13  10  10  13  10  10  11  10  10   0   0   0   0
10  10  10  10  10  10  10  10  10  10  10  10  10  11   0
10  10  10  10  10  10  10  10  10  10  10  10  10  10  10
11  10  10  11  10  21  10  12   0   0   0   0   0   0   0
10  11  10  10  17  10  10  10   0   0   0   0   0   0   0
10  11  10  10  10  10  10  10  21  10  10   0   0   0   0
13  10  13  10  16  11  10  10   0   0   0   0   0   0   0
10  10  10  10  10  10  10  10  11  10  10  10   0   0   0
10  10  14  10  11  13  10  10  10  10  10   0   0   0   0
10  10  10  10  10  10  10  10  10  10  10  10  10  10   0
10  10  10  10  10  10  10  10  10  10  11  10  10  10  10
10  10  10  10  10  10  10  10  10  10  10  10  10  10  10
10  10  10  10  10  10  10  23  10  11  10   0   0   0   0
10  10  10  10  10  10  10  10  10  10  10  10   0   0   0
10  10  10  10  10  10  10  10  10  10  10  10  10  10   0
18  10  10  10  10  14  18  14  10   0   0   0   0   0   0
10  11  10  10  10  10  10  10  10  10  10  10  10   0   0
10  10  10  10  10  10  10  10  10  10  10  10  10  10  10
10  10  10  10  10  10  10  10  10   0   0   0   0   0   0
10  10  10  10  11  10  10  10  10   0   0   0   0   0   0
10  10  10  10  10  11  10  10  10  10   0   0   0   0   0
10  14  11  13  13  10  10  10  10  10   0   0   0   0   0
10  10  19  10  10  10  10  10  10   0   0   0   0   0   0
10  10  11  11  10  10  10  10  10   0   0   0   0   0   0
10  10  10  10  10  10  17  10  10  10   0   0   0   0   0
10  10  10  10  10  10  10  10  10  10  10   0   0   0   0
10  10  10  10  10  10  10  10  10  10  10  10  10  10  10
10  10  10  10  10  10  10  10  10  10  10  10  10   0   0
10  10  10  10  10  10  10  10  10  10  10  10  10  10  10
10  10  10  10  10  10  10  10  10  10   0   0   0   0   0
10  10  10  10  10  10  10  10  10  10  10  10   0   0   0
10  10  10  10  10  10  10  10  10  10  10   0   0   0   0
10  10  10  10  10  10  10   0   0   0   0   0   0   0   0
10  10  10  10  12  10  13  10  10  10  10   0   0   0   0
10  10  10  10  14  10  10   0   0   0   0   0   0   0   0
10  10  10  10  10  10  10   0   0   0   0   0   0   0   0
10  10  10  10  10  10  10  10  10   0   0   0   0   0   0
10  13  10  10  10  10  10  10   0   0   0   0   0   0   0
10  10  10  10  10  10  10  10  10  13  10  10  10   0   0
10  10  10  10  10  10  10  10  10  10  10  10  10  10  10
10  18  10  10  10  10  10  10  16  10  10  10  10  21   0
10  12  11  10  10  10  10  10  10   0   0   0   0   0   0
10  10  10  10  10  10  10  10  10  10   0   0   0   0   0
10  10  10  10  10  10  10  10  10  10   0   0   0   0   0
10  10  10  10  10  10  10  10  10  10  10  10   0   0   0
10  10  10  10  12  10  10  10   0   0   0   0   0   0   0
10  10  10  10  10  10  10   0   0   0   0   0   0   0   0
10  10  10  10  10  10  10  10  10  10  12  10  10  10  10
10  10  10  10  10  10  10  14  10   0   0   0   0   0   0
10  10  10  10  10  12  10  10  10   0   0   0   0   0   0
10  10  10  10  10  10  10  10  10   0   0   0   0   0   0
10  10  11  10  12  10  10  10  20  10  10  10   0   0   0
10  10  10  10  10  10  10  10  10  10  10  10  10  10  10
10  10  10  10  10  10  10  11  10  11  10  10   0   0   0
10  10  10  10  10  10  10  10  10  10  10  10  10   0   0
10  10  10  11  10  10  10  10  10  10  10  10  10  10  10
10  10  11  10  10  10  10  10  10  10  10  10  10  10  10
10  10  10  10  14  10  10  10  10  10  10  14  10  10  10
10  10  10  10  10  10  10  10  10   0   0   0   0   0   0
10  10  10  10  10  10  10  10  10  10   0   0   0   0   0
10  10  10  10  10  10  10  10  10  10  10  10  10   0   0
10  10  10  10  10  10  10  10  10  10  10  10  10   0   0
10  10  10  10  10  10  10  10  10  10  10  10  10  10  10
10  10  10  10  10  10  10  10  10  10  10  10  10  10  10
10  10  10  10  10  10   0   0   0   0   0   0   0   0   0
10  10  10  10  10  10  10  10  10  10  10  10  10  10  10
11  10  10  10  10  10   0   0   0   0   0   0   0   0   0
10  10  10  10  10  10  10  10  10  10  10  10  10  10  10
10  10  10  10  10  10  10  10  10  10  10  10  10  10  10
10  10  10  10  10  10  10  10  10  10  10  10  10  10  10
10  10  10  12  10  10  10  10  10  17  10  10   0   0   0
10  10  10  10  10  10  11  10  10  10   0   0   0   0   0
17  10  15  12  13  10  10   0   0   0   0   0   0   0   0
10  10  10  10  10  10  10  10  10  10  10  10  10  10   0
10  10  10  10  10  10  10  11  15  10   0   0   0   0   0
10  10  10  10  10  10  10  10  10  10  10  10  10  10  10
14  10  10  10  15  12  18  13  10  12   0   0   0   0   0
10  10  10  11  10  11  22  10  10  10  13  10  10  10   0
16  17  10  10  10  10  13  10  10  10  10  10  10   0   0
10  10  10  10  10  10  10  10  10  10  10  10  13   0   0
10  10  10  10  10  10  10  10  10  10  10  10  10  10  10
10  10  10  10  10  10  10  10  10  10  10  10  10  13  10
10  10  10  10  10  10  10  10  10  10  10  10  10  10  10
10  10  10  11  10  10  10  10  10  10  10  10  10  10   0
10  10  11  10  10  11  10  10  11  10  10  10   0   0   0
10  10  10  10  10  10  10  10  10  10  10  10  10  10  10
10  11  10  10  10  10  10  10  10  10  10  11  10  10   0
10  10  10  10  10  10  10  10  10  10  10  10  10  10  10
10  10  10  10  10  10  10  10  10  10  10  10  10  10  10
10  10  10  10  10  10  10  10  10  10  10  10  10   0   0
10  10  10  10  10  10  10  10  10  10  10  10  10   0   0
10  14  10  14  10  10  10  10  10   0   0   0   0   0   0
10  10  10  10  10  10  10  10  10  10  10   0   0   0   0
10  10  10  10  10  10  10  10  10  10  10  10  10  10   0
11  10  10  10  10  10  11  10  10  10   0   0   0   0   0
10  10  10  10  10  10  10  11  10  10  10  10   0   0   0
10  10  10  10  10  10  10  10  10  10   0   0   0   0   0
10  10  10  10  10  10  10  10  10  10  10   0   0   0   0
10  10  10  10  10  10  10  10  10  10  10  10  10  10  10
10  10  10  12  10  10  10  10  10   0   0   0   0   0   0
11  10  10  10  10  10  10  10   0   0   0   0   0   0   0
10  10  10  10  10  10  14  10  10  13  10  13   0   0   0
10  10  10  10  10  10  10  10  10  10  10  10  10  10  10
10  10  10  10  10  11  10  10  10  10  10  10  10  10  10
11  10  10  10  10  10  10  12  10  10  10  11  10  10  10
10  10  10  10  10  10  10  10  10  10  10  10  10  10  10
10  17  10  10  15  24  14   0   0   0   0   0   0   0   0
10  10  10  10  10  10  10  10  10  10  10  16   0   0   0
10  10  10  10  10  10  11  10  10  10  10  10  10  10   0
12  12  10  13  10  10  10  10  10   0   0   0   0   0   0
16  10  10  10  10  10  10  10  12  10  10  10   0   0   0
10  10  10  10  10  10  15  10  10  10  10   0   0   0   0
10  10  10  10  10  10  10  13  10  10  10  10  10  10  10
10  10  18  10  10  10  10  22  18   0   0   0   0   0   0
10  10  10  10  10  10  10  10  10  10  10  10  10  10  10
10  10  10  10  10  10  10  10  10  10  10  10  10  10  10
10  10  10  10  10  10  10  10  10  10  10  10  10  10  10
10  10  10  10  10  10  10  10  10  10  10  10  10  10  11
10  11  10  10  12  10  13  10  10  10   0   0   0   0   0
10  10  10  10  10  10  10  10  10  10  10  10   0   0   0
10  10  10  12  15  10  10  10  10  10  10  10   0   0   0
10  10  10  10  10  10  10  10  10  12   0   0   0   0   0
10  11  10  10  15  10  10  10   0   0   0   0   0   0   0
10  10  10  10  10  10  10  12  10  10  10   0   0   0   0
10  10  10  10  13  10  10  10  10  10  10  10  10  11   0
12  10  10  11  10  10  11   0   0   0   0   0   0   0   0
10  10  12  10  10  10  10  10  10  10  10   0   0   0   0
10  10  10  11  10  10  10  10  10  12  10  11  10  10   0
12  10  10  16  10  10  10  10   0   0   0   0   0   0   0
10  10  10  10  10  10  10  10  10  10  10  10  10  10  10
10  20  10  10  10  10  10  10  15   0   0   0   0   0   0
10  10  10  10  10  13  10  10  10  10  11  10   0   0   0
16  10  12  10  10  10  10  10  15  10  10  10   0   0   0
10  10  11  10  10  10  13  10  10  10   0   0   0   0   0
12  10  10  10  10  10  10  10  10  10  10  10  10  10  10
10  10  10  10  10  10  10  10  10  10  10  10  10  10  10
12  10  10  10  10  10  10  10  10  10  10  10   0   0   0
11  10  10  10  10  10  10  10  10  11  10  10   0   0   0
10  10  10  10  14  10  10  10  10   0   0   0   0   0   0
10  10  10  10  10  10  13  10  10  10   0   0   0   0   0
16  10  13  10  10  10  10  10  10  13  12  10   0   0   0
10  10  10  10  13  10  10  10  10  10  10   0   0   0   0
10  10  10  10  10  10  10  10  10  11  10  10  10  10  10
10  10  10  10  10  10  10  10  10  10  10  10  12   0   0
10  10  10  10  10  10  10  10  10  10  10  10  10  10   0
10  10  10  10  10  10  10  11  10  10  10  10  10  10  10
10  13  11  10  10  10  10  10  10  10  10  10  10  10  10
10  10  10  10  10  10  10  10  10  10  10  10  10  10   0
10  10  10  14  15  10  16  10   0   0   0   0   0   0   0
10  10  14  10  15  11  10  15  10   0   0   0   0   0   0
10  11  10  10  10  10  10  10  10  10  10  10  10   0   0
10  10  11  10  10  10  10  10  12  10  10  10   0   0   0
10  10  10  12  10  10  10  10  10  10  10  10  10  10  10
10  10  10  10  10  10  10  10  10  10  10  10  10  10  10
10  10  10  10  10  10  11  10  10  10   0   0   0   0   0
10  10  12  10  22  10  10  10   0   0   0   0   0   0   0
10  10  10  10  12  10  10  10  10  10  10  10  10  10   0
10  10  10  10  10  10  10  10  10  10  10  10  10  10   0
10  10  10  10  10  10  10  10  10  10  10  10  10  10  10
10  10  10  10  10  10  10  10  10  10  10  10  10  10  10
10  10  10  10  10  10  10  11  10  12  10  10   0   0   0
10  10  10  10  10  10  10  10  10  10  10  10  10  10  10
10  10  10  10  10  10  10  11  10  10  10  10  10  10  10
10  10  10  10  10  10  10  10  10  10  10  10  10  10  10
10  10  10  10  10  10  10  12  11  11  10  10   0   0   0
10  10  10  10  10  10  10  10  11  10  10   0   0   0   0
21  10  10  11  10  10  13  10   0   0   0   0   0   0   0
10  21  10  10  10  24  21  10  10  10  10  10  10   0   0
10  10  11  10  10  10  10  10  10  10  10  10  10  10  10
13  10  10  10  11  10  10  10  12  12  10  10  10   0   0
19  10  10  10  10  10  10  10  10  10  10   0   0   0   0
10  10  10  10  11  11  10  10  10  10  10  10  10  10   0
14  10  10  10  10  10  10  10  10  20  10   0   0   0   0
19  17  18  10  10  10  10  10  10  10  10  17  10   0   0
17  11  10  10  12  10  10  10  10  10  10   0   0   0   0
10  10  10  10  10  10  10  10  10  10  10  10  10  10  10
11  10  10  10  10  13  10  10  10  10  13  10  10  10  10
10  10  10  10  10  10  10  10  10  10  10  10  10  10  10
10  10  10  10  10  11  10  10  10  10  10  10   0   0   0
10  10  10  17  10  14  10  15  18  10   0   0   0   0   0
10  15  15  10  10  10  10  12  16   0   0   0   0   0   0
10  10  10  10  10  14  10  10  10   0   0   0   0   0   0
12  10  10  10  12  10  10  10  10  10  10  10  10  10   0
10  10  10  10  10  10  10  10  10  10  10  12  10  10   0
15  10  10  10  17  10  10  10  10  10   0   0   0   0   0
10  10  10  10  10  10  10  10  10  10  10  10   0   0   0
10  10  11  12  10  10  10  10   0   0   0   0   0   0   0
10  10  10  13  14  11  12  10  10   0   0   0   0   0   0
10  10  10  10  10  10  10  10  10  10   0   0   0   0   0
10  10  10  10  10  10  10  10  12  10   0   0   0   0   0
10  10  10  10  14  10  10  10  10  10   0   0   0   0   0
10  10  10  10  10  10  10  10  10  10  11  10  10   0   0
12  10  10  10  10  10  10  10  10  10  10  10  10   0   0
10  12  10  10  10  10  10  10  10  10  10  10  10   0   0
10  10  11  10  10  10  11  10  11  10  11   0   0   0   0
10  10  10  10  10  10  10  10  10  10  10  10  10  11  10
10  10  10  10  12  11  10  10  13  10  10  10  10  10  10
10  10  15  10  11  10  10  15  10  10  10  10  10   0   0
10  10  10  10  10  10  10  10  10  10  10  11  12   0   0
10  10  10  10  10  10  10  10  10  10  10  10  10  10  10
10  10  12  12  10  10  10  10  14  10  10   0   0   0   0
10  10  10  10  10  10  10  10  15  10  11  10  10  10   0
10  10  10  13  10  10  10  10  10  10  10  10  10  10  10
10  10  14  12  10  10  12  10   0   0   0   0   0   0   0
10  10  10  14  10  10  10  10  10  10   0   0   0   0   0
10  10  10  10  13  13  13  10   0   0   0   0   0   0   0
10  10  10  10  10  10  10  10  10  10  10  10  11  10  10
10  10  10  11  10  11  11  10  10  10  10   0   0   0   0
10  10  10  10  10  10  10  10  10  10  10  10  10  10  10
10  10  10  10  10  11  11  10  10  10  10  10  10  10  10
10  10  10  10  10  10  10  10  10  12  10  10  10  10  10
13  15  10  10  13  10  10  14  10   0   0   0   0   0   0
10  10  10  10  10  10  13  10  10  10  10   0   0   0   0
10  10  10  10  10  10  10  10  10  10  10  11  10  10  10
10  10  10  10  10  10  10  10  10  10  10  10  10  10   0
10  10  10  10  10  10  10  10  10  10  10  10  10  10  10
12  10  10  10  10  10  10  10  10  10  10  10  10  10   0
10  10  10  10  10  10  10  10  10  10  10  10  10  10  10
10  10  10  10  10  15  13  13  11  10  10   0   0   0   0
10  10  10  10  10  10  10  10  10  10  10  10  11  10  10
10  10  10  10  10  10  10  10  10  10  10  10  10  10  10
10  10  10  14  10  10  18   0   0   0   0   0   0   0   0
10  10  11  10  10  10  10  10  10  10  10  10  10  10  10
10  10  10  10  10  10  10  10  10  11  10  11  10  10   0
10  10  10  10  10  10  10  10  10  10  10  10  10   0   0
10  10  10  10  10  10  10  10  10  11  10  10   0   0   0
10  10  10  10  10  10  10  10  10  10  10  10   0   0   0
10  10  10  10  10  10  10  10  10  10  10  10  10   0   0
10  10  10  10  10  12  10  10  10  10  10   0   0   0   0
10  10  10  10  10  10  10  10  14  13  18  14  10   0   0
10  10  10  10  10  11  10  10  10  11  10  10  10  10  10
10  10  10  10  10  10  10  12  11  10   0   0   0   0   0
10  10  10  10  10  10  10  10  10  10  10  10  10   0   0
10  10  10  10  10  10  10  10  10  10  10  10  10  10  10
10  10  10  10  10  10  10  10  10  10  10  11  10   0   0
10  10  10  10  10  10  10  10  10  10  10  10  10  10  10
10  10  10  10  10  10  10  10  10  10  10  10  10  10  10
10  10  11  10  10  10  10  10  10  10  10   0   0   0   0
10  10  10  10  10  10  10  10  10  10  10  10  10  10   0
14  14  10  10  10  18  10  10  10  10   0   0   0   0   0
10  10  10  10  10  10  10  10  10  10  10  10  10  10  12
10  10  10  10  10  10  10  10  10  10  10  10  10  10  10
10  10  10  10  10  10  10  10  10  10  10  10  10  10  10
10  10  10  10  10  10  10  10  10  10   0   0   0   0   0
10  10  10  10  10  10  10  10  10  10  10  10  10   0   0
10  10  10  10  10  10  10  10  10  10  10   0   0   0   0
10  10  10  10  10  10  10  10  10  11  10  10  10  10  10
10  10  10  10  10  10  10  10  10  10  10  10  10  10  10
11  10  10  10  10  10  10  12  10  15   0   0   0   0   0
11  11  10  10  11  13  10  10  11  10   0   0   0   0   0
10  10  10  10  10  10  10  10  10  10  10  10  10  10  10
10  10  10  10  10  10  10  10  10  10  10  10  10  10   0
10  10  10  10  10  10  10  10  10  10  10  10  10  10  10
10  10  10  10  10  10  10  10  10  10  10  10  10  10  10
11  10  12  10  10  10  10  10  10  10  10   0   0   0   0
10  10  10  10  10  10  10  10  10  10  10  10  10  10  10
10  10  10  10  10  10  10  10  10  10  10  17  10  10  10
10  10  10  10  10  10  10  10  12  10  12  10  10  10   0
10  10  10  10  10  10  17  10  11   0   0   0   0   0   0
10  10  10  10  10  10  10  10  11  10  10  10  10   0   0
10  10  10  10  10  10  10  10  10  10  10  10  10  10  10
10  10  10  10  10  10  10  10  10  10  10   0   0   0   0
10  10  10  10  12  10  12   0   0   0   0   0   0   0   0
10  10  10  10  10  10  10  10  10  10  10  10   0   0   0
10  10  10  10  10  10  10  10  10  10   0   0   0   0   0
10  10  10  10  10  10  10  10   0   0   0   0   0   0   0
10  10  10  10  10  10  10  10  10  10  10   0   0   0   0
10  10  10  10  10  10  10  10  10  10  10  10  10   0   0
10  10  10  10  10  10  10  10  10  10  10  10  10   0   0
10  10  10  10  10  10  10  10  10  10  10   0   0   0   0
10  10  10  10  10  10  10  10  10  10  10   0   0   0   0
10  10  10  10  10  10  10  10  10  10  10  10   0   0   0
10  10  10  10  10  10  10  10   0   0   0   0   0   0   0
10  10  10  10  10  10  10  10  10  10  10   0   0   0   0
10  12  10  11  14  10  10  10   0   0   0   0   0   0   0
10  10  10  10  10  10  10  10  10   0   0   0   0   0   0
10  10  10  10  10  10  10  10  10  10  10  10  10  10   0
10  10  10  10  10  10  10  10  10  10  10  10  10   0   0
10  10  10  10  10  10  10  10  10  10   0   0   0   0   0
10  10  10  10  10  10  10  10  10  10  10  10  10   0   0
10  10  10  10  10  10  10  10  10  10  10  10  10   0   0
10  10  10  10  11  10  10  10   0   0   0   0   0   0   0
10  10  10  10  10  10  10  10  10  10  10  10   0   0   0
10  10  10  10  10  10  10  10  10  10   0   0   0   0   0
10  10  12  10  10  10  10  10  10   0   0   0   0   0   0
10  10  10  11  10  10  10  10  10  10   0   0   0   0   0
10  10  10  10  10  10  10  10  10  10  10   0   0   0   0
10  10  10  10  10  10  10  10  10  10  10  10  10  10  10
10  10  10  10  10  10  10  10  10  10  10  10  10  10  10
10  10  10  10  10  12  10  10  10  10   0   0   0   0   0
10  10  10  10  10  10  10  10  10  10  10  10  10  10  10
10  10  10  10  10  10  10   0   0   0   0   0   0   0   0
10  10  10  10  16  10  10  10  10  10  10   0   0   0   0
10  10  10  10  10  10  10  10  10  10  10  10  10   0   0
10  10  10  10  10  10  10  10  10  10  10  10   0   0   0
10  10  10  10  10  10  10  10  10  10   0   0   0   0   0
10  10  10  10  10  10  10  10  10   0   0   0   0   0   0
10  10  10  10  10  10  10  10  10  10   0   0   0   0   0
10  10  10  10  10  10  10  10  10  10  10  10   0   0   0
10  10  10  10  10  10  10  10  10  10  10  10   0   0   0
10  10  10  10  10  10  10  10  10  10  10  10  10  10  10
10  10  10  10  10  10  10  10  10  10  10  10  10  10   0
10  10  10  10  10  10  10   0   0   0   0   0   0   0   0
10  10  10  10  10  10  10  10  10  10  10  10  10   0   0
10  10  10  10  10  10  10  10  10  10  10  10  10  10  10
10  10  10  10  10  10  10  10  10  10  10  10   0   0   0
10  10  10  10  10  10  10  10  10  10   0   0   0   0   0
10  11  10  10  10  10  10  10  10  10  10  10  10  10  10
10  10  10  10  10  10  10  10  10  10  10  10  10   0   0
10  10  10  10  10  10  10  10  10  10  10  10  10  10  10
10  10  10  10  12  11  10  10  10  10  10  10  10  10  10
10  13  12  10  11  10  12  10  10  10   0   0   0   0   0
10  10  12  11  11  10  11  10  10   0   0   0   0   0   0
11  10  10  12  10  10  10  11  12  10  10   0   0   0   0
13  10  13  10  10  10  10  10  10  10  10  10   0   0   0
10  10  10  10  10  10  10  10  10  10  10  10  10  10   0
10  10  10  10  10  12  10  10  10  10  10  10  10   0   0
13  10  10  10  10  10  10  10  10  10  10  10   0   0   0
10  10  10  10  10  10  10  10  10  10  10   0   0   0   0
10  11  10  10  10  10  10  10  10  10  10   0   0   0   0
10  10  10  10  10  10  10  10  10  10  10   0   0   0   0
10  11  10  10  10  10  10  10  11  10  10  10  10   0   0
10  10  10  10  15  10  11  10  10  10  10   0   0   0   0
10  10  10  10  10  10  10  10  10  10  10  10   0   0   0
10  10  10  10  10  12  10  13  10  10  10   0   0   0   0
10  10  14  10  10  10  10  10  10  10  10   0   0   0   0
10  10  10  10  10  10  10  10  14  10  10  10   0   0   0
10  10  10  13  10  10  10  12  10  10   0   0   0   0   0
10  10  10  10  10  10  10  10   0   0   0   0   0   0   0
10  10  10  12  18  10  10  10  10  10  14   0   0   0   0
10  10  10  10  10  10  10  10  10  10  10  10  10  10  10
10  10  10  10  10  10  10  10  10  10  10  10  10   0   0
10  10  10  10  10  10  10  10  10  10  10  10  10   0   0
10  10  10  10  10  10  10  10  10  10  10  10  10  10   0
10  10  10  10  12  10  10  10  10  10  10  10  10  10  10
10  10  10  10  10  10  10  10  10  10  10  10  10  10  10
10  10  10  10  10  10  10  10  10  10  10  10  10  10  10
10  10  10  10  10  10  10  10  10  10  10  10  10   0   0
10  10  10  10  10  10  10  10  10  10  10  10  10  10  10
10  10  10  10  10  10  10  10  10  10  10  10  10  10  10
10  10  10  10  10  10  10  10  10  10  10  10  10  10  10
10  10  19  18  10  15  10  10  10  10  10   0   0   0   0
10  10  10  10  10  10  10  10  10  10  10  10  10   0   0
10  10  10  10  10  10  10  10  10  10  10  10  10  10  10
10  10  10  10  10  10  10  10  10  10  10  10  10  10  10
10  10  10  10  10  10  10  10  10  10  10  10  10   0   0
10  10  10  10  10   0   0   0   0   0   0   0   0   0   0
10  10  10  10  10  10  10  10  10   0   0   0   0   0   0
10  10  10  10  10  10  10  10  10  10   0   0   0   0   0
10  10  10  10  10  10  10  10  10  10  10   0   0   0   0
10  10  10  10  10  10  10  10  10  10   0   0   0   0   0
10  10  10  10  10  10  10  10  10  10  10   0   0   0   0
10  10  10  10  10  10  10  10  10  10  10   0   0   0   0
10  10  10  10  10  10  10  10  10  10  10  10  10  10   0
10  10  10  10  10  10  10  10  10  10  10  10  10   0   0
10  10  10  10  10  10  10  10  10  10  10  10  10  10  10
10  10  10  10  10  10  10  10  10  10  10   0   0   0   0
10  10  10  10  10  10  10  10  10  10  10  10  10  10  10
10  10  10  10  10  10  10  10  10  10  10  10  10  10  10
10  10  10  12  10  10  10  10  10  10  10  11  10  10   0
10  10  10  10  10  10  10  10  10  10  10  10  10  10  10
10  10  10  10  10  10  10  10  10  10  10  10  10  10  10
10  10  10  10  10  12  10  10  10  10  10  10  10  10  10
10  10  10  12  10  10  10  10  10  10  10  10  10  10   0
10  10  10  10  10  10  10  10  10  10  10  10  10  10   0
10  16  10  10  10  10  10  10  10  10  10   0   0   0   0
10  20  18  10  10  10  17  10  10  10  10  10   0   0   0
11  10  15  10  10  10  10  10  10  10  10  10   0   0   0
12  23  10  11  10  10  10  10  10  10   0   0   0   0   0
14  10  11  10  11  10  10  10  10  10  10  10  10   0   0
10  10  10  10  10  10  10  10  10  10  10   0   0   0   0
10  12  13  22  10  10  10  10  11  10   0   0   0   0   0
10  13  13  10  10  10  10  10  10   0   0   0   0   0   0
11  14  10  10  10  10  10  10  10  10   0   0   0   0   0
10  12  11  15  10  10  14  11   0   0   0   0   0   0   0
10  10  10  10  10  10  10  10  10  11  10  10   0   0   0
12  10  10  10  10  14  10  10  10  10  10  10   0   0   0
10  10  14  12  15  17  10  10  10  10  10   0   0   0   0
10  10  10  10  10  10  10  10  10  10  10  10   0   0   0
10  11  10  17  10  10  10  10  10  10  21  10   0   0   0
12  10  15  10  10  10  10  10  10  10   0   0   0   0   0
10  10  10  10  10  10  10  10  10  10  10  10  10   0   0
10  10  10  10  10  10  10  10  10  10  10  10  10  10   0
10  10  10  10  10  10  10  10  10  10  10   0   0   0   0
10  10  10  10  10  10  10  10  10  10  10  10  10   0   0
10  10  10  10  10  10  10  10  10  10  10  10  10  10  10
10  10  10  10  10  10  10  10   0   0   0   0   0   0   0
10  10  10  10  10  10  10  10  10  10  10  10  10  10   0
10  10  10  11  16  10  10  10   0   0   0   0   0   0   0
10  10  10  10  10  10  10  10  10  10  10  10   0   0   0
10  10  10  10  10  10  10  10  10  10  10   0   0   0   0
10  10  10  10  10  10  10  10  10  10  12   0   0   0   0
11  10  13  10  11  18  10   0   0   0   0   0   0   0   0
10  12  10  10  10  11  10  10  10   0   0   0   0   0   0
10  10  12  10  12  10  10  10  10   0   0   0   0   0   0
10  10  10  13  13  11  12  22  10   0   0   0   0   0   0
10  11  10  10  10  10  10  10  10  10  10  10  10   0   0
10  10  10  10  10  13  10  10  10  10  10  13   0   0   0
10  10  10  10  10  10  11  10  15  10   0   0   0   0   0
10  13  10  11  13  10  11  10  10   0   0   0   0   0   0
10  10  10  10  10  12  10  10  11  10   0   0   0   0   0
10  10  10  10  10  10  10  10  10  10  10  10  10  10  10
10  10  10  10  10  10  10  11  10  10  10  10  10   0   0
10  10  10  12  12  10  10  10  10  10  10  10  10  10  10
10  10  10  10  10  10  10  10  10  10  10  10  10  10  10
10  10  10  10  10  10  10  10  10  10  10  10  10  10  10
10  10  10  10  10  10  10  10  10  10  10  10  10  10   0
10  10  10  10  10  10  10  10  10  10   0   0   0   0   0
10  10  10  10  10  10  10  10  10  10  10  10  10  10  10
10  10  10  10  10  10  10  10  10  10  10  10  10   0   0
10  10  10  10  10  10  10  10  10  10  10  10  10   0   0
10  10  10  10  10  10  10  10  10  10  10  10  10  10   0
10  10  10  10  10  10  10  10  10  10  10  10  10  10  10
10  10  10  10  10  10  10  10  10  10  10  10  10  10   0
10  10  10  10  10  10  10  10  10   0   0   0   0   0   0
10  10  10  10  10  10  10  10  10  10  10  10  10  10  10
10  10  10  10  10  11  10  10  10   0   0   0   0   0   0
10  10  10  10  10  10  10  10  10   0   0   0   0   0   0
10  10  10  10  10  10  10  10  10  10   0   0   0   0   0
10  10  10  10  10  10  10  10  10  10  10  10  10   0   0
10  10  10  10  11  11  10  10  10  10  10  10  10  10  10
10  10  10  10  10  10  10  10  10  10  10  10  11  10  11
10  10  10  10  10  10  10  10  10  10  10  10  10  10  10
10  12  10  10  10  10  10  10  10  11  10  10  11  10   0
10  10  10  10  10  10  10  10  10  10  10  11  10  10  10
10  10  11  10  10  10  12  10  10  10  10  10  10   0   0
10  10  19  10  10  10  22  19  10   0   0   0   0   0   0
10  10  10  10  10  10  10  10  10  10  10  10  10  10   0
10  10  10  10  10  10  10  10  10  10  10  10  21  10  10
12  10  10  10  10  10  10  14  10  10  10  10  10   0   0
10  10  10  10  10  10  10  10  11  10  10  10   0   0   0
10  10  10  10  10  10  10  13  10  10   0   0   0   0   0
10  10  10  12  10  10  10  10  10  10  10  10  10  10   0
10  19  10  10  10  10  10  10  10  10   0   0   0   0   0
10  10  13  10  10  10  10  10  10  10  10  10   0   0   0
10  10  10  10  10  10  10  10   0   0   0   0   0   0   0
10  10  10  10  10  14  10  10  10  10   0   0   0   0   0
10  10  10  10  10  10  10  10  10   0   0   0   0   0   0
10  10  10  10  10  10  10  10   0   0   0   0   0   0   0
10  10  10  10  10  10  10  10  10  10  10  10   0   0   0
10  10  10  10  10  10  10  10  10  10   0   0   0   0   0
10  10  10  10  10  10  10  10  10  10   0   0   0   0   0
10  10  10  10  10  11  10  10   0   0   0   0   0   0   0
10  10  10  10  10  10  10  10  10  10  10  10   0   0   0
10  10  10  10  10  10  10  10   0   0   0   0   0   0   0
10  10  10  10  10  10  10  10   0   0   0   0   0   0   0
10  10  10  10  10  10  10  10  10  10  10   0   0   0   0
10  10  10  10  10  10  12  10   0   0   0   0   0   0   0
10  10  10  10  10  10  10  10  10  10  10  10   0   0   0
10  10  10  10  10  10  10  10  11  10  10   0   0   0   0
10  10  10  10  10  10  10   0   0   0   0   0   0   0   0
10  10  10  10  10  10  10  10  10  10  10  10  10  10  10
13  10  10  10  11  10  10  10  12  10  10  10  10   0   0
10  10  10  10  17  10  17  11   0   0   0   0   0   0   0
10  10  10  10  10  10  10  10  10  10  10  10  10  10   0
10  10  10  10  10  10  10  10  10  10  10   0   0   0   0
10  10  10  10  10  10  10  10  14  10  10  10   0   0   0
10  10  10  10  10  13  10  10   0   0   0   0   0   0   0
10  10  10  10  10  10  10  10  10  10  10  10  10  10  10
10  10  10  10  10  10  10  10  10  10  10  10  10  10  10
10  10  15  10  10  10  10  10  10  10  10  10  10   0   0
10  10  10  11  10  11  10  10  10  10  10  10  10  10  10
10  10  10  10  10  10  10  10  10  10  10  10  10  10  10
15  10  10  10  10  12  10  15  16  16   0   0   0   0   0
10  10  10  10  10  10  11  10  10  10  10  10   0   0   0
10  10  10  10  10  10  10  10  10  10  10   0   0   0   0
10  10  10  10  10  10  10  10  10  10  10  10  10   0   0
10  10  10  10  10  10  10  10  10   0   0   0   0   0   0
10  10  10  10  10  10  10  10  10  10  10  10  10  10  10
10  10  10  10  10  10  10  10  10   0   0   0   0   0   0
10  10  10  10  10  10  10  10  10  10  10  10  10  10  10
10  10  10  10  10  10  10  10  10  10   0   0   0   0   0
10  10  10  10  10  10  10  10  10   0   0   0   0   0   0
10  10  10  10  10  10  13  10   0   0   0   0   0   0   0
10  10  10  10  10  10  10  10  10  10   0   0   0   0   0
10  10  10  10  10  10  10  10  10  10  10  10   0   0   0
10  10  10  10  10  10  11  10  10   0   0   0   0   0   0
10  10  10  10  10  10  10  10  10  10  10  10  10   0   0
10  10  10  10  10  10  10  10  10  10  10  10  10  10  10
10  10  10  10  10  11  10  10  10  10  10   0   0   0   0
10  10  10  10  10  10   0   0   0   0   0   0   0   0   0
10  10  10  10  10  10  10  10  10  10  10  10  10   0   0
10  10  10  10  10  10  10  10  10  10  10  10  10  10  10
10  10  10  10  10  10  10  10  10  10  10  10  10   0   0
10  10  10  10  10  10  10  10   0   0   0   0   0   0   0
10  10  10  10  10  10  10  10  10  10  10  10  10  10  10
10  10  10  10  10  10  10  10  10  10  10  10   0   0   0
10  10  10  10  10  10  10  10  10  10  10  10  10  10  10
10  10  10  10  10  10  10  10  10  10   0   0   0   0   0
10  10  10  10  10  10  10  10  10  10  10  10   0   0   0
10  10  10  10  10  10  10  10  10  10  10  10  10  10   0
10  10  10  10  10  10  10  10  10  10  10  10  10  10  10
10  10  10  10  10  10  10  10  10  10  10  10  10   0   0
10  10  10  10  10  10  10  10  10  10  10   0   0   0   0
10  10  10  10  10  10  10  10  10  10   0   0   0   0   0
10  10  10  10  10  10  10  10  10   0   0   0   0   0   0
10  10  10  10  10  10  10  10  10  10  10  10  10  10  10
10  10  10  10  10  10  10  10  10  10  10  10  10   0   0
10  10  10  10  10  10  10  10  10  10  10  10  10  10  10
10  10  10  10  10  10  10  10  10  10  10  10  10  10   0
10  10  10  10  10  10  10  10  10  10   0   0   0   0   0
10  10  10  10  10  10  10  10  10  10  10   0   0   0   0
10  10  10  10  10  10  10  10  10  10  10  10  10  10  10
10  10  10  10  10  10  10  10  10  10  10  10  10  10  10
10  10  10  10  10  10  10  10  10  10  10  10  10   0   0
10  10  10  10  10  10  10  10  10  10  10  10  10  10  10
10  10  10  10  10  10  10  10  10  10  10  10  10  10   0
10  10  10  10  10  10  10  10  10  10  10  10  10  10  10
10  10  10  10  10  10  10  10  10  10  10  10  10  10   0
10  10  10  10  10  10  10  10  10  10  10  10   0   0   0
10  10  10  10  10  10  10  10  10  10  10  10  10  10  10
10  10  10  10  11  10  10  10  10  10  10  10  10  10   0
10  10  10  10  10  10  12  12  13  10  11  10  10  10  10
10  10  10  10  10  10  10  10  10  10  10   0   0   0   0
10  10  10  10  10  10  10  10  10  10  10  10  10  10  10
10  10  10  10  10  10  10  10  10  10  10  10   0   0   0
10  10  10  10  10  10  10  10   0   0   0   0   0   0   0
10  10  10  10  10  10  10  11  10  11  10   0   0   0   0
10  10  10  10  10  10  10  10  10  10  10  10  10  10  10
10  10  11  17  10  10  10  10  10  10   0   0   0   0   0
10  10  10  10  10  10  10  10  10  10  10  10  10  10  10
10  10  10  10  10  10  11  10  11  10  10  10  10  10  10
10  10  10  10  10  10  11  10  10  10   0   0   0   0   0
10  10  10  10  10  10  10  10  10  10  10  10  10   0   0
10  10  10  10  10  10  10  10  10  10   0   0   0   0   0
10  10  10  10  10  10  10  10  10  10  10   0   0   0   0
10  10  10  10  10  10  10  10  10  10  10  10  10  10   0
10  10  10  10  10  10  10  10  10  10  10   0   0   0   0
10  10  10  10  10  10  10  10  10  10  10  10  12  10  10
10  10  10  10  10  10  10  10  10  10  10  10  10   0   0
10  10  10  10  10  10  10  10  10  10  10  10  10  10   0
10  10  10  10  10  11  10  10  10  10  10  10  10   0   0
10  10  10  10  10  10  10  10  15   0   0   0   0   0   0
10  10  10  10  12  10  10  10  10  10  10  10   0   0   0
10  10  10  10  10  10  10  10  10  10  10  10  10  10  10
10  13  10  10  10  10  18  17  10  19  10  10  10  10   0
10  10  10  10  10  10  10  10  10  10  10  10  10  10  10
13  10  10  10  11  10  10  10  11  10   0   0   0   0   0
11  10  10  10  10  10  10  10  10  10  10   0   0   0   0
10  15  10  10  10  12  15  14  10   0   0   0   0   0   0
10  10  10  10  10  10  10  10  11  10  10   0   0   0   0
10  10  10  10  10  10  10  10  10  10  10  10  10  10  10
10  10  10  10  10  10  10  10  10  10  11  10  10  10  13
10  10  10  10  10  10  10  10  10  10  11  10  10  10  10
10  17  11  10  10  10  10  10   0   0   0   0   0   0   0
11  10  10  10  10  10  10  10  10   0   0   0   0   0   0
10  10  11  14  10  10  10  13  10   0   0   0   0   0   0
10  10  10  11  10  10  10  10  10  10  10   0   0   0   0
10  10  10  11  10  15  11  10  10  10   0   0   0   0   0
10  11  10  11  10  10  11  10  10  10   0   0   0   0   0
10  11  10  10  10  10  11  10  10  10  10  10  10  10   0
11  10  10  10  11  10  10  10  10  18  10   0   0   0   0
10  10  10  10  10  10  15  10  10  10  10  10  10  10   0
12  13  10  10  10  10  10  15  10  10  10  10   0   0   0
10  10  10  10  10  10  10  10  10  10  10  10  10  10  10
10  10  10  10  10  10  10  10  10  10  10  10  10  10   0
10  10  10  10  10  10  10  10  10  10  10  10  10  10  10
10  10  10  10  10  10  10  10  10  10  10  10  10   0   0
10  10  10  10  10  10  10  10  10  10  10  10  10  10  10
12  10  10  12  16  10  10  13  10   0   0   0   0   0   0
10  10  10  10  10  10  10  10  10  10  10  10  10  10  10
15  13  10  15  10  10  10  10  10   0   0   0   0   0   0
12  11  19  10  10  10  12   0   0   0   0   0   0   0   0
10  10  10  10  10  10  11  10  10  10  10   0   0   0   0
11  10  13  11  10  10  10   0   0   0   0   0   0   0   0
10  10  10  10  10  10  10  10  10  10   0   0   0   0   0
10  10  23  10  10  10  10  11  10   0   0   0   0   0   0
10  10  15  10  10  10  10  10  10  10  10  10   0   0   0
10  10  10  10  18  10  10  10  10  10  10   0   0   0   0
10  10  10  15  10  11  10  20   0   0   0   0   0   0   0
10  10  10  10  15  10  10  10  10  10  10   0   0   0   0
10  15  10  10  16  11  10  16  10   0   0   0   0   0   0
10  10  10  10  10  10  10  10  10  10  10  10  10  10  10
13  12  11  11  10  12  10  10  10  10  10   0   0   0   0
10  10  10  10  10  10  10  10  10  10  10  10  10   0   0
10  10  10  12  15  10  10  10  10   0   0   0   0   0   0
10  10  10  10  10  10  10  10  10  10  10  10  10  10  10
10  10  11  10  10  10  10  10  11  10  10  12   0   0   0
10  10  10  10  10  10  10  10  10  10  10  10  10  10  10
10  10  10  10  11  10  10  10  10  10  10  10  10  10  10
10  10  15  10  10  13  15  10  10   0   0   0   0   0   0
10  10  10  10  10  10  10  10  10  10  10  10  10  11  10
10  10  10  11  10  10  10  10  10  11  10  10  10  10  10
10  11  10  10  10  10  10  10  10  10  10  10  10   0   0
11  10  10  10  10  10  10  10  12  10   0   0   0   0   0
10  10  10  10  11  10  10  10  10  12  10  10  10  10  10
10  11  10  10  10  10  10  11  10  10  10  10  10   0   0
10  10  10  10  10  15  11  11  11  10   0   0   0   0   0
10  14  10  10  10  10  12  14  10  10   0   0   0   0   0
10  10  10  10  11  10  10  10  10  10  10  10  10  10  10
10  10  10  10  10  10  10  11  10  11  10  10  10   0   0
10  10  10  10  10  10  10  10  10  10  10  10  10  10  10
10  11  10  10  10  10  10  10  10  10  10  10  10  10   0
10  10  10  10  12  10  10  11  10  10  10   0   0   0   0
10  10  10  10  10  10  10  13  10  10  10  10  10  10  10
10  11  10  10  10  10  10  10  10  11  10  10  10  10  10
10  10  10  10  11  10  10  12  10  10   0   0   0   0   0
10  13  10  14  10  10  10  15   0   0   0   0   0   0   0
10  10  10  10  10  10  10  10  10  10  10  10  10  10  10
11  10  10  10  10  10  10  10  10  10  10  10  10  10   0
13  10  10  10  10  10  10  15  10  10  10   0   0   0   0
10  12  10  11  10  10  10  11  10  10  10  10  10  10   0
10  17  10  14  19  10  19  10   0   0   0   0   0   0   0
10  12  11  10  10  10  10  10  11  10   0   0   0   0   0
10  10  10  13  10  11  10  13   0   0   0   0   0   0   0
10  10  10  10  10  10  10  10  10  10  10  10  10  10  10
10  10  10  10  10  10  11  10  10   0   0   0   0   0   0
10  11  11  10  10  10  10  11  10  10  10  10  10   0   0
10  11  10  10  10  10  10  13  10  10  10  10  10  10  10
10  10  10  10  10  10  10  10  10  10  10  10  10  10  10
10  10  10  11  10  10  12  10  10  10  10  10  10   0   0
12  10  11  11  10  10  10  10  10  10   0   0   0   0   0
11  15  10  10  10  11  10  10  10   0   0   0   0   0   0
10  10  10  10  12  10  11  10  10  10  10   0   0   0   0
10  10  10  13  10  11  16  10  10   0   0   0   0   0   0
12  10  10  10  10  10  10  10  10  10  10   0   0   0   0
10  10  10  10  10  10  10  10  10  10   0   0   0   0   0
14  10  13  14  10  10  10  10   0   0   0   0   0   0   0
11  10  10  17  11  10  10  10  10   0   0   0   0   0   0
10  10  10  10  10  14  15  16  10  10   0   0   0   0   0
10  10  10  10  13  10  10  10  10  10  10  10  10   0   0
13  10  17  10  10  15  10  16  10  10  10   0   0   0   0
10  10  10  10  10  10  10  10  10  10  10   0   0   0   0
10  10  10  10  10  10  10  12  10  10  10   0   0   0   0
11  10  10  10  10  10  10  10  10  10  10  10   0   0   0
11  11  10  16  14  10  10   0   0   0   0   0   0   0   0
10  10  10  10  10  10  10  10  10  10  10   0   0   0   0
10  10  10  10  10  10  10  12  10  10  10  10  10  10  10
10  10  10  11  13  10  10  12  12  10   0   0   0   0   0
10  10  10  10  10  10  10  10  10  11  10  11   0   0   0
10  10  10  10  10  10  10  10  10  10  10  10  10  11  10
10  10  10  10  10  10  10  10  10  10  10  10  10  10  10
10  10  10  10  10  13  10  10  10  10  10  10  10   0   0
10  12  10  10  10  10  13  10  10  10   0   0   0   0   0
10  10  10  14  12  11  10  10   0   0   0   0   0   0   0
10  10  10  10  10  10  10  10  10  10  10   0   0   0   0
10  10  12  10  11  10  10  10  10  10   0   0   0   0   0
10  10  10  10  10  10  13  10  10  10  10  10  10   0   0
10  10  10  10  13  13  11  10  10  10   0   0   0   0   0
11  10  10  10  10  10  10  10  10  10  10  10  10  10  10
10  11  12  14  10  10  10  10   0   0   0   0   0   0   0
10  10  10  10  10  10  10  10  10  10  10  10   0   0   0
10  10  10  10  10  10  10  10  10  10  10  10  10  10  10
13  10  10  10  11  10  11  12  10  10  10  10  11  10   0
10  10  10  10  10  10  10  10  10  10  10  10  10  10   0
10  10  13  13  10  10  10  10  10   0   0   0   0   0   0
10  10  10  10  10  10  10  12  10  12  10   0   0   0   0
10  10  10  10  10  10  10  10  10  10  10  10  10   0   0
10  10  10  10  10  10  10  10  10  10  10  10  10  10  10
10  10  10  10  10  10  11  11  10  10  10  10  10  10  10
10  10  10  10  10  10  10  10  10  10  10   0   0   0   0
10  10  11  10  11  10  10  11  10  10  10  10   0   0   0
10  11  10  10  10  10  10  10  10  10  10  10  10  10  10
10  10  10  10  10  10  10  10  10  10  10  10  10   0   0
10  10  10  10  10  10  10  10  10  10  10  10  10  10  10
10  10  10  10  10  10  10  10  10  10  10  10  10  10  10
10  10  10  12  11  10  11  10  10  10  10  10  10  10  10
10  10  10  10  12  10  10  10  10  10  10  10   0   0   0
10  10  10  10  10  10  10  10  12  10  10  10  10  10  10
10  10  10  10  10  10  10  10  10  10  10  10  10   0   0
10  10  10  10  12  10  10  10  10  10  10  10  10  10  10
10  10  10  10  10  10  10  10  10  10  10  10  10  10  10
10  10  10  10  10  10  10  10  11  10  10  10  10  10  10
10  11  10  10  18  10  10  10  10  10  10   0   0   0   0
10  16  10  10  10  10  10  10  10  10  10   0   0   0   0
10  10  10  10  15  10  10  10  10  10  10  10   0   0   0
10  10  10  10  10  10  10  10  10  11  10  10  10  10  10
13  10  10  10  12  10  10  10  10  10   0   0   0   0   0
13  10  10  10  10  11  10  10  10  10   0   0   0   0   0
10  10  10  10  10  10  10  10  10  10  10  10  10  10  10
10  10  10  10  10  10  18  10  10   0   0   0   0   0   0
10  10  10  10  10  10  10  10  10  10  10  10   0   0   0
10  10  10  10  10  10  10  10  10  10  10  10   0   0   0
10  10  16  10  10  10  10  10  10  10   0   0   0   0   0
10  10  10  10  10  10  10  10  10  10  10  10  10   0   0
10  10  10  11  12  10  13  10  10  10  10   0   0   0   0
10  10  11  10  10  10  10  10  10  10   0   0   0   0   0
10  10  10  10  10  10  10  10  10  10   0   0   0   0   0
10  10  10  10  10  11  10  10  10  10  10  10  10  10  10
14  15  22  13  16  12  24  23   0   0   0   0   0   0   0
10  35  14  21  14  34  17  16  10   0   0   0   0   0   0
10  10  10  10  10  10  10  10  10  10  10  10  10  10  10
10  10  10  10  10  10  11  10  10  10  11  10  10  10  10
10  10  10  10  10  10  10  10  10  10  10  10  10  10  10
10  10  10  10  10  10  10  11  10  10  10  10  10   0   0
18  33  27  28  17  13  13  19  15   0   0   0   0   0   0
10  12  26  19  26  24  14  16  13  10   0   0   0   0   0
10  10  10  10  11  10  12  10  10  10  10  10  10  10  10
15  13  22  31  10  10  10  15  25  15  10  31   0   0   0
34  32  10  11  22  33  12  28   0   0   0   0   0   0   0
10  11  10  10  20  22  21  10  10  15  10  10  10  12  10
10  35  19  43  11  43  14  10  10  21   0   0   0   0   0
10  10  10  10  10  10  10  10  12  10  10  10  10  10  10
10  10  10  10  10  10  10  10  10  10  10  10  10  10   0
10  10  10  10  10  10  10  10  10  10  10  10  10  10  10
10  10  11  10  10  10  11  11  11   0   0   0   0   0   0
10  11  10  10  10  10  10  10  10  10  10   0   0   0   0
11  17  10  10  12  14  10  10  10  10   0   0   0   0   0
10  25  12  18  13  16  12  10  10  19  15   0   0   0   0
10  10  11  10  10  10  11  10  10  10  10  10   0   0   0
11  11  10  10  10  10  11  10   0   0   0   0   0   0   0
10  12  10  10  10  10  10  13  10  10  10   0   0   0   0
10  10  10  11  10  10  10  10  10  12  10  10  10  10   0
10  12  16  10  10  10  10  10  10  10   0   0   0   0   0
12  10  10  10  10  10  10  10  10  10  10  13   0   0   0
10  14  12  10  14  10  10  10  10  10   0   0   0   0   0
10  16  10  14  16  10  10  10  10   0   0   0   0   0   0
10  10  10  10  10  10  10  10  10  10  10  10  11  10  10
10  10  10  10  10  11  10  10  10  10  10  10  10  10  10
10  10  10  10  11  10  10  10  10  10  10  10  10  10  10
10  10  10  10  10  10  10  10  10  10  10  10  11  10  10
10  10  10  10  10  10  10  10  10  11  10  10  10  10  10
10  10  10  10  10  10  10  10  10  10  10  10  10  10  10
10  10  10  10  10  10  10  10  10  10  10   0   0   0   0
10  10  10  10  10  10  10  11  10  10  10  10  10   0   0
10  10  10  10  12  13  10  10   0   0   0   0   0   0   0
10  10  10  10  10  10  10  10  10  10  10  10  10  10  10
10  10  10  10  10  10  10  10  10  10  10  10  10   0   0
12  10  10  10  10  10  10  10  10  10  10  10  10  10  10
12  10  10  12  10  10  11  10  10  10  11  10   0   0   0
12  10  10  10  10  10  10  10  10   0   0   0   0   0   0
10  10  10  10  10  10  11  12  10  10  10  10  10  10  10
11  12  12  10  11  10  10  10  10  10  10  10   0   0   0
12  10  13  10  12  10  10  10  10  12   0   0   0   0   0
10  12  10  10  10  10  10  11  10  10  10  10   0   0   0
10  10  11  13  14  10  10  10  10  10   0   0   0   0   0
11  10  10  13  10  10  10  10  10  10  10  10   0   0   0
10  10  12  10  10  10  10  10  10  10   0   0   0   0   0
10  10  14  13  10  10  10  13  10   0   0   0   0   0   0
10  11  10  10  10  10  10  10  10  10  10  10  10   0   0
10  10  10  10  10  10  10  10  10  10  12  12   0   0   0
11  10  10  10  10  10  10  10  10  10  10  11  10  10  10
10  10  10  10  10  10  10  10  10  10  10  10  10  10  10
10  10  10  10  10  10  10  10  10  10  10  10  10  10  10
10  10  10  10  10  10  10  10  10  10  10  10  10  10  10
10  10  11  10  10  10  12  10  10  11  10  10  12  10  10
10  10  10  10  10  13  10  10  10  10  10  10  10  11   0
10  10  12  10  10  10  10  10  10  10  10  10  10  10   0
10  10  10  10  10  10  10  10  10  10  10  10  10  10  10
11  10  10  10  10  10  10  10  10  10  11  13  10  10  10
10  11  10  10  11  10  10  10  10  10  10  10  10  10  10
10  10  10  10  10  11  10  10  10  10  10  10  10  10  10
10  10  10  10  10  10  10  10  10  10  10  13  10  10  10
10  10  10  10  10  10  11  10  10  10  10  10  10   0   0
10  10  10  10  10  10  10  12  10  10  10  10  10  10  10
10  10  10  10  10  10  10  11  10  10  10  10  10  10  10
10  10  10  10  10  10  10  10  10  10  10  10  10  10  10
10  10  10  10  10  10  10  10  10  10  10  10  10  10  10
10  10  11  10  10  12  12  10  10  10  10  10  10  10  10
10  10  10  10  10  10  10  10  10  10  10  10   0   0   0
11  10  10  10  10  10  10  10  10  10   0   0   0   0   0
10  10  10  10  10  10  10  10  10  10  10  10  10  10  10
10  10  10  10  11  15  10  10  10  10  10   0   0   0   0
11  13  10  10  10  10  10  10  14   0   0   0   0   0   0
10  10  10  12  10  10  10  10  12  10   0   0   0   0   0
11  10  10  10  14  10  10  10  10  10  10  10   0   0   0
10  10  10  10  10  10  10  10  10  10  10  11   0   0   0
10  10  10  10  10  10  10  11  10  10  10   0   0   0   0
10  10  11  10  10  10  10  10  10  10  10  10  10   0   0
10  10  10  10  10  13  10  12  10  10  10   0   0   0   0
10  10  10  10  10  10  10  10  10  10  10  10  10  10   0
10  10  10  10  10  10  10  10  10  11  10  10  10  10   0
10  10  10  10  10  10  11  10  10  10  10  10  10  10   0
10  10  10  14  10  10  10  17  14   0   0   0   0   0   0
10  10  10  10  10  11  12  10  10  10  10  10  10   0   0
10  10  10  10  10  10  10  10  10  10  10  10  10  10   0
10  10  10  10  10  10  10  10  10  10  10  10  10  10  10
12  10  10  10  10  17  10  12  10   0   0   0   0   0   0
10  10  10  10  10  10  10  10  10  12  12  10  10   0   0
10  10  10  10  10  10  15  12  11  10  10   0   0   0   0
13  10  10  17  10  10   0   0   0   0   0   0   0   0   0
10  10  10  10  10  10  10  10  10  10  10  10   0   0   0
10  10  10  10  10  10  10  10  10  10  10  13   0   0   0
10  10  10  10  10  10  13  18  10  10   0   0   0   0   0
10  10  10  10  10  10  10  10  10  10  10  10  10  10  10
10  10  10  10  10  10  10  10  10  10  10  10  10   0   0
20  10  10  10  10  10  13  22  10  18   0   0   0   0   0
10  10  10  10  10  10  10  10  10   0   0   0   0   0   0
10  20  10  10  10  10  10  10  11   0   0   0   0   0   0
13  10  10  10  10  10  10  10  10  10  10  10  10  10  10
24  20  30  18  12  17  11  12  14  23  17  25  10  14  23
14  11  11  10  11  10  35  14  10  10  43  21  35   0   0
33  21  13  11  33  40  41  14   0   0   0   0   0   0   0
10  10  10  10  10  10  10  10  10  11  10  10   0   0   0
10  12  10  10  10  19  10  10  10  10  10   0   0   0   0
24  10  25  18  28  19  24  10  10  10  12  12   0   0   0
10  10  10  10  10  11  10  10  10  10  10  10  10  10  10
10  10  10  10  13  10  10  10  10  10  10  10   0   0   0
10  10  10  10  10  10  10  10  10  10  10  10  10  10  10
12  10  10  10  10  10  10  10  10  10   0   0   0   0   0
12  10  10  10  10  10  11  10  10  10   0   0   0   0   0
10  10  13  10  10  10  10  12  10  10  10  10  10   0   0
10  10  10  10  10  10  12  10  10  10  10  10  12  10   0
10  10  10  10  10  10  10  10  10  10  10  10  10  10  10
10  10  10  10  10  10  10  10  10  12  10   0   0   0   0
10  10  10  10  10  10  11  10  10  10  10  10  10  10   0
10  11  10  11  10  10  10  10  10  10  10   0   0   0   0
13  10  10  10  10  10  10  11  10  10  10  10  10  10   0
11  10  10  10  10  10  12  10  10  10  10  10  10  10  10
11  10  10  12  10  10  10  10  10   0   0   0   0   0   0
13  11  10  10  10  10  10  11  10  10  10   0   0   0   0
10  10  10  10  11  10  10  10  10  10  10  10  10  10  10
10  10  11  10  10  10  13  10  10  10   0   0   0   0   0
12  13  10  10  10  15  10  10  10   0   0   0   0   0   0
10  13  16  10  10  10  12  10  11   0   0   0   0   0   0
12  15  10  10  10  12  10  10  10  10  10   0   0   0   0
10  15  10  10  16  10  18  10  10  10   0   0   0   0   0
15  15  10  10  12  10  10  10  10   0   0   0   0   0   0
13  15  10  16  10  10  10  10   0   0   0   0   0   0   0
10  10  10  10  10  18  10  10  10  10  10   0   0   0   0
16  10  15  17  11  13  24  10  27  17  27  25  23  10   0
10  10  10  10  10  10  10  10  10  10  10  10  10  10  10
10  10  10  10  10  10  10  10  10  10  10  10  10  10  10
10  10  10  10  10  10  10  10  10  10  10  10   0   0   0
10  10  10  10  10  10  10  10  10  10  10  10  10  10  10
13  10  10  10  11  10  10  10  11  11  10  10   0   0   0
10  10  10  11  10  10  11  11  10  11  10  10  10   0   0
10  10  10  10  10  11  10  10  10  10  10  10  10  10  10
10  10  11  10  10  10  10  10  10  10  10  10  10  10  10
10  10  10  10  10  10  10  10  10  10  10  10  10  10  10
10  10  10  10  10  10  12  10  10  10  10  10  10  10  10
10  10  10  10  10  10  10  10  10  10  10  10  10  10   0
10  10  10  10  10  10  10  10  10  10  10  10  10  10  10
10  10  10  10  10  10  10  10  10  10  10  10  10  10  10
10  10  13  10  10  10  10  10  10  10  10  10  13   0   0
13  10  10  13  12  10  10  10  10   0   0   0   0   0   0
10  10  10  10  10  10  10  10  10  10  10   0   0   0   0
10  10  10  10  15  11  10  10   0   0   0   0   0   0   0
10  10  10  10  10  10  10  10  10  10  10  10  10  10  10
10  10  10  10  13  10  10  10  10  10  10   0   0   0   0
10  10  10  10  10  10  10  10  10  10  10  10  10  10  10
10  10  10  10  10  10  11  10  10  10  10  10  10  10  10
33  22  32  33  19  12  33  10   0   0   0   0   0   0   0
13  11  24  19  19  12  31  25  10  10  12   0   0   0   0
26  26  10  10  14  10  26  27  26  10  11   0   0   0   0
13  21  10  15  13  11  11  16  23  34  20  15  10   0   0
26  31  30  27  22  12  13  10  18  11  10   0   0   0   0
13  13  17  19  12  18  10  10  13  12  10  10  10  15  21
13  12  25  16  19  15  26  15  20  13  23  16  10  10   0
15  16  19  21  22  12  13  10  20  10  10  13  19  11   0
48  19  27  37  12  22  27  12  12  23   0   0   0   0   0
18  24  16  20  19  28  29  26   0   0   0   0   0   0   0
48  16  32  10  12  41  40  26  11   0   0   0   0   0   0
20  15  14  11  24  10  13  20  11  21  19  12  15  19  13
19  11  27  12  14  11  16  17  23  14  12  13   0   0   0
28  17  12  11  19  21  16  21  10  15  14  15  11  10  20
10  20  23  18  21  18  10  15  11  14  16  10  19  10  11
28  13  23  33  10  20  15  27   0   0   0   0   0   0   0
28  17  14  26  29  26  22  26   0   0   0   0   0   0   0
10  10  11  10  10  10  10  13  13   0   0   0   0   0   0
10  10  10  10  10  10  10  10  10  10  10   0   0   0   0
11  16  10  23  10  10  12  24  30  13  30  21   0   0   0
11  13  24  31  11  22  37  10  15  31  27  16  19  12   0
10  10  10  10  10  10  10  10  10  10  10  10  10  10  10
10  10  12  10  10  16  10  11  10   0   0   0   0   0   0
10  10  10  10  10  10  10  10  10  10  10   0   0   0   0
20  14  12  22  14  13  18  14  16  32  10  10  11   0   0
11  20  30  23  19  15  30  18   0   0   0   0   0   0   0
10  10  13  10  10  10  10  10  10  15   0   0   0   0   0
27  14  30  28  19  12  19  21  33   0   0   0   0   0   0
19  22  14  18  13  18  11  13  22  13   0   0   0   0   0
10  15  10  13  20  18  18  11  17  10  10  10  10  10  11
10  15  12  21  18  17  17  12  15  15  26  26  11  13  11
48  16  11  15  11  20  15  21  33  10   0   0   0   0   0
22  21  23  23  11  14  18  15  24  27   0   0   0   0   0
48  11  51  21  55  31  24  12   0   0   0   0   0   0   0
12  10  10  30  24  16  28  27  17   0   0   0   0   0   0
20  12  24  13  18  21  16  23  19  17  15  10  10  13  10
12  12  23  13  21  10  13  10  10  11  24  10  18  22  21
10  10  10  10  10  10  10  10  10  10  10  11  10  10  10
10  10  10  11  10  10  11  12  13   0   0   0   0   0   0
10  10  10  10  10  10  10  17  10  10  10   0   0   0   0
10  10  10  10  10  10  11  10  15  10  10   0   0   0   0
10  10  10  10  12  10  14  10  10  10  10   0   0   0   0
10  10  10  10  10  10  13  10  10  10  12  10  10  10  10
12  10  11  10  10  10  10  10  10  10  10  10  10   0   0
10  10  10  10  10  10  10  10  10  10  10  10  10  10  10
10  10  10  10  10  18  10  10  10  10   0   0   0   0   0
12  10  16  11  10  10  10   0   0   0   0   0   0   0   0
10  10  10  10  10  10  10  10  10  10  10  10  10   0   0
12  11  10  10  10  10  10  10  10  10  10   0   0   0   0
10  10  10  11  10  10  10  10  10  10  10  10  10   0   0
10  10  10  10  10  10  10  10  10  10  10  10   0   0   0
10  10  10  17  10  10  10  10  10  10   0   0   0   0   0
10  10  10  10  11  10  10  10  10  11  10   0   0   0   0
10  10  10  10  11  11  11  10  10  10  10  10  10   0   0
10  10  10  10  10  10  10  10  10  10  10  10  10  10  10
10  10  10  10  10  11  10  10  10  10  10   0   0   0   0
10  10  10  10  10  10  10  10  10  10  10  10  10  10  10
11  10  10  10  10  10  10  12  11  10  10   0   0   0   0
10  10  10  10  10  10  10  10  10  10  10  10  10  10  10
10  10  10  10  10  10  10  10  10  10  10  10  10  10   0
10  10  10  10  10  10  10  10  10  10   0   0   0   0   0
10  10  10  10  10  10  10  10  10  10  10  10  11  10  10
10  10  10  10  10  10  10  12  10  10  10  10  10  10  10
10  10  10  10  10  10  10  10  10  10  10  10  10  10  10
10  10  10  10  19  10  10  10  10  10  10  14  10  10   0
10  10  10  10  10  10  10  10  10  10  10  10  10   0   0
10  10  10  12  10  10  10  10  10  10  10   0   0   0   0
10  10  10  10  10  10  10  11   0   0   0   0   0   0   0
10  10  10  16  10  10  10  10  10   0   0   0   0   0   0
13  10  10  15  10  10  17  10  10   0   0   0   0   0   0
10  10  10  16  14  10  10  10  10  10   0   0   0   0   0
10  10  12  10  10  10  10  10  10  11  10   0   0   0   0
10  10  10  10  10  10  10  10  10  10  10  10  10  10  10
10  10  10  10  10  10  10  10  10  11  10  10  10  12  10
10  10  10  10  10  10  10  10  10  10  10  10  10  10  10
10  10  10  10  11  10  12  10  10  10   0   0   0   0   0
10  11  10  10  10  10  10  10  11  10  10  10   0   0   0
10  10  10  12  10  10  10  10  10  10  10  10  10  10   0
10  11  10  10  15  10  12  10  10  10   0   0   0   0   0
10  10  10  10  10  10  10  10  10  10  10  10  10  10   0
10  10  10  10  10  10  10  10  10  10  10  10  10   0   0
11  10  10  10  10  10  10  10  10  10  10  10  10  10  10
10  10  12  10  10  10  10  10  10  10  10  10  10  10   0
10  10  10  10  10  10  10  10   0   0   0   0   0   0   0
10  10  10  10  10  10  10  10  10  10  10  10  10  10  10
10  10  10  10  10  10  10  10  10  10  10  10  10   0   0
10  10  10  10  10  10  10  10  10  10  10   0   0   0   0
10  10  10  10  10  10  10  10  10  10  10  10  10  10  10
10  10  10  10  10  10  10  10  10  10  10  10  10  10  10
10  10  10  10  10  10  10  10  10  10  10  10  10  10  10
10  10  10  10  10  10  10  10  10  10  10  10  10  10  10
10  10  10  10  10  10  10   0   0   0   0   0   0   0   0
10  10  10  10  10  18  10  10  10  10   0   0   0   0   0
10  10  10  10  10  10  10  10  10  10  10  10  10  10  10
10  10  10  10  10  10  10  10  10  10  10   0   0   0   0
10  10  10  10  10  10  10  10  10  10  10  10  10  10  10
10  10  10  10  10  10  10  18  10   0   0   0   0   0   0
10  10  10  10  10  10  10  10  10  10  10  10  10  10  10
10  10  10  10  10  10  10  10  10  10  10  10  10   0   0
10  10  10  10  10  10  10  10  10  10  10  10  10  10  10
10  10  10  10  10  10  10  10  10  10  10  10   0   0   0
10  10  10  10  10  10  10  10   0   0   0   0   0   0   0
10  10  10  10  10  10  10  10  10  10  10  10   0   0   0
10  10  10  10  10  10  10  10   0   0   0   0   0   0   0
10  10  10  10  10  10  10  10  10  10  10  10  10  10  10
10  10  10  10  10  10  10  10  10  10  10  10  10  10  10
10  10  10  10  10  10  10  10  10  10  10   0   0   0   0
10  10  10  10  10  10  10  10  10   0   0   0   0   0   0
10  10  10  10  10  10  10  10  10  10  10  10  10  10   0
10  10  10  10  10  10  10  10  10  10  10  10  10  10  10
10  10  11  10  13  10  10  10  10   0   0   0   0   0   0
10  10  10  10  10  10  10  15  10  10  10  10  12  10   0
10  10  10  10  10  10  10  10  10  10  10  10  10  10  10
10  10  10  10  10  12  10  10  10  10  10  10  12   0   0
10  10  10  10  10  10  10  10  10  10  10  10  10  10  10
10  11  10  11  10  10  15  17  10  10  10  19  10  10   0
10  10  10  10  10  10  10  10  10  10  10  10  10   0   0
10  10  10  10  10  10  10  10  10  10  10  10  10  10  10
10  10  10  10  10  11  10  10  10  10  10  10  10  10  10
10  10  10  10  10  10  10  10  10  10  10  10  10  10  10
10  10  10  10  10  10  10  10  10  10  10  10  10   0   0
10  10  10  10  11  10  10  10  10  10  10  10  10  10   0
10  10  10  10  10  10  10  10  10  10  10  10  10  10  10
10  10  10  10  10  10  11  10  10  10  12  10  10  10  10
10  10  10  10  10  10  10  11  10  10   0   0   0   0   0
10  10  10  10  10  10  10  10  10  10  10  10  10   0   0
10  10  10  10  10  10  10  10  10  10  10  10  10  10  10
10  10  10  10  10  10  14  10  10  10  10  10   0   0   0
10  10  10  10  11  10  10  10  10  10   0   0   0   0   0
10  10  15  12  10  13  10  10  10   0   0   0   0   0   0
10  10  10  10  10  10  10  10  10  10  10  10  10  10  10
10  10  10  14  13  10  10  10  10  10   0   0   0   0   0
14  10  13  10  10  15  11  10  10   0   0   0   0   0   0
10  10  10  10  11  10  10  10  10  10  11  10  10  10  10
14  10  10  10  10  10  14  12  10   0   0   0   0   0   0
10  10  10  11  10  10  10  10  10  10  12   0   0   0   0
10  10  10  10  10  10  10  10  10  10  10  10  10   0   0
10  10  10  10  10  10  10  10  10  10  10  10  10  10  10
10  10  10  10  10  10  10  10  10  10  13  10  10  10  10
10  10  10  10  10  10  10  10  10  10  10  10  10   0   0
10  10  10  10  10  21  10  14  10  10  10  10   0   0   0
10  14  10  10  10  10  14  10  10  10   0   0   0   0   0
10  10  10  10  10  10  10  10  10  10  10  10  10  10  10
10  10  10  10  10  10  10  10  10  10  10  10  10   0   0
10  10  10  10  10  10  10  10  10  10  10  10  10  10  10
10  10  10  10  10  10  11  10  10  10  10   0   0   0   0
10  10  16  10  13  10  14  13  10  10  10   0   0   0   0
11  10  10  10  10  10  10  10  10  10  10  10  10   0   0
13  10  10  11  11  10  10  10  10  10  12   0   0   0   0
10  10  10  10  10  10  10  10  10  10  10  10  11  10  10
10  10  12  10  10  13  10  10  10  11   0   0   0   0   0
10  10  10  10  10  10  10  10  10  10  10  10  10  10  10
10  10  10  10  10  14  15  11  16   0   0   0   0   0   0
10  10  10  10  10  10  10  10  10  10  10   0   0   0   0
10  10  10  10  11  10  10  10  10  10  10  10  10   0   0
10  10  10  11  10  13  10  12  10  10  10  10   0   0   0
10  10  11  10  10  11  10  10  10  10   0   0   0   0   0
10  10  10  10  10  10  10  15  12  10   0   0   0   0   0
10  10  11  10  14  10  13  10  10   0   0   0   0   0   0
10  10  10  10  10  10  10  10  14  10   0   0   0   0   0
10  10  10  10  10  12  10  10  10  10  10  10   0   0   0
10  10  10  10  10  10  15  10  10  10  10   0   0   0   0
10  10  10  10  10  10  10  10  10  10  10  10  10  11  10
10  10  10  10  10  10  10  10  10  10  10  10  10  10  10
10  10  10  10  10  10  10  10  10  10  10  10  10  10  13
10  10  10  10  10  10  10  10  10  10  10  10  10  10  10
10  10  10  10  10  10  10  10  10  10  10  10  10  10  10
10  10  10  10  10  10  10  10  10  10  10  10  10  10   0
10  11  10  10  10  10  10  10  10  12  13   0   0   0   0
10  10  10  10  10  10  10  11  10  10  10  10  10  10  10
10  10  10  10  10  10  10  10  10  10  10  10  10  10  10
10  10  10  10  10  13  10  10  10  10  10  17  10   0   0
10  10  10  12  10  10  12  10  11  10  10  10   0   0   0
10  11  10  10  18  10  10  11  10   0   0   0   0   0   0
10  10  10  10  14  11  10  10  17  10  10   0   0   0   0
10  10  10  17  10  10  19  10  10  10  10   0   0   0   0
10  13  10  10  10  10  10  10  10  10  10  10  10   0   0
10  10  10  10  12  10  10  12  10   0   0   0   0   0   0
10  10  10  10  10  10  10  10  10  10  12   0   0   0   0
10  13  10  19  10  10  10  10  10   0   0   0   0   0   0
10  10  10  10  10  10  10  10  10  10   0   0   0   0   0
10  10  10  10  10  10  10  10  10  10  10  10  10  11   0
10  10  10  10  10  10  10  10  10  11  10  10   0   0   0
10  10  10  10  10  15  10  12  14  10   0   0   0   0   0
10  10  10  10  10  10  10  10  10  10  10  11  10  10  10
10  10  10  10  10  10  10  10  10  10  10  10  10  10  10
10  10  10  10  10  10  10  11  13  14  10   0   0   0   0
10  10  10  10  10  10  10  10  10  10  10   0   0   0   0
10  10  10  10  13  14  10  10  12  10  10   0   0   0   0
10  10  10  10  10  10  10  10  10  10   0   0   0   0   0
10  10  10  10  10  10  10  10  10  10  10  10   0   0   0
10  10  14  10  10  10  10  10   0   0   0   0   0   0   0
10  10  10  10  10  10  10  10  10  10  10  10  10  10   0
10  10  10  13  10  10  10  10   0   0   0   0   0   0   0
10  10  10  10  10  10  10  12   0   0   0   0   0   0   0
10  10  10  10  10  10  10  10  10   0   0   0   0   0   0
10  10  18  10  10  10  10  10   0   0   0   0   0   0   0
10  10  10  10  10  11  10  11  10  10  11  10  10   0   0
10  10  10  10  10  10  10  10  10  10  10  10  10   0   0
10  10  10  10  10  10  10  10  10  10  10  10  10  10  10
10  10  10  10  10  10  10  10  10  10   0   0   0   0   0
10  10  10  10  10  10  10  10  10  10   0   0   0   0   0
10  10  10  10  10  10  10  10  10  10   0   0   0   0   0
10  10  10  10  20  10  10  10  20  19   0   0   0   0   0
10  10  10  10  10  10  10  10  10  10  10  10  10  10  10
10  10  10  10  10  10  10  10  10  12  10  10  10  10  10
10  10  10  10  10  10  10  10  24  10   0   0   0   0   0
10  10  10  10  10  10  10  10  11  10  10  10  10  10  10
10  10  10  10  10  10  10  10  10  10  10  10  10  10   0
10  10  10  10  19  10  10  10  10  10   0   0   0   0   0
10  10  13  10  10  12  10  10  10  10   0   0   0   0   0
10  10  10  10  10  12  10  10  10   0   0   0   0   0   0
13  10  10  10  10  10  10  10  10  10  10  10  10   0   0
10  10  10  10  10  10  10  10  10  10  10  10  11  10  10
10  10  10  10  10  10  10  10  11  10  10  10  10  10  10
10  10  10  10  10  17  14  10   0   0   0   0   0   0   0
13  10  10  10  10  10  10  10  10  10  10  10  10  10  10
11  10  13  10  10  12  10  12  10  11   0   0   0   0   0
13  10  11  10  10  10  10  10  11  10   0   0   0   0   0
10  10  10  10  10  10  10  10  10  10  10  10  10  10   0
10  10  10  10  16  10  10  10  10  10  10   0   0   0   0
10  10  17  10  10  14  10  10  10   0   0   0   0   0   0
10  10  10  10  10  10  10  10  10  10  10   0   0   0   0
10  10  10  10  12  10  10  10  10  10  10  10  10  10  10
10  10  10  10  10  10  10  10  10  10  10  10  10  10  10
10  10  11  10  10  10  10  10  10   0   0   0   0   0   0
10  10  10  10  10  10  10  10  10  10  10  10  10  10  10
10  10  10  10  10  10  10  10  13  10  10  10   0   0   0
10  10  10  10  10  10  10  10  10  10  10  10  10  10  10
10  10  10  10  10  10  11  11  10  10  10  10   0   0   0
10  10  10  10  10  19  10  10   0   0   0   0   0   0   0
10  10  10  10  10  10  10  10  11  10   0   0   0   0   0
10  10  10  10  10  10  10  10  10  10  10  10  10  10  10
10  10  10  10  12  10  10  13  10   0   0   0   0   0   0
11  10  11  10  10  10  10  10  10  10  10  10  10  10  10
10  10  10  10  10  17  10  10  16   0   0   0   0   0   0
10  10  10  10  14  16  15  10  10  10  10   0   0   0   0
10  10  10  10  10  10  10  10  10  10  10  11   0   0   0
10  10  10  10  10  11  10  10  10   0   0   0   0   0   0
10  10  10  10  10  10  10  10  10  10   0   0   0   0   0
10  10  10  10  10  10  10  10  10  10  10  10  11   0   0
10  10  10  10  10  10  11  11  10  10  11  10  10   0   0
10  12  10  10  10  10  10  10  18  10   0   0   0   0   0
10  10  12  10  10  10  10  10  10  10  10  10  10  10   0
10  11  10  10  10  10  10  10  10  10  10  10  10  10  10
10  10  10  10  10  12  10  10  10  10  10  10  10  10  10
10  14  13  10  10  10  11  10  10  13   0   0   0   0   0
10  10  10  10  10  10  10  10  12  10  10  10  10  10  10
10  10  10  10  10  10  13  10  12  10  10  10  10   0   0
10  10  10  10  10  10  10  10  11  10  10   0   0   0   0
10  10  10  10  10  10  10  10  10  10  10  10  10  10  10
10  10  10  10  10  10  10  10  10  10  10  10  10  10  10
10  10  10  10  10  10  10  11  10   0   0   0   0   0   0
10  10  10  10  10  10  10  10  10  10  10  10  10  10  10
16  10  10  10  10  10  16  12  10  16  10   0   0   0   0
10  10  10  10  10  10  10  10  12  10   0   0   0   0   0
10  10  10  10  10  10  10  10  10  10  10  10  10  10  10
10  10  10  10  10  10  10  10  10  10  10  10  10  10  10
10  10  10  10  10  10  10  10  10  10   0   0   0   0   0
10  10  10  10  10  10  10  10  10  10  10  10  10   0   0
10  10  10  10  10  10  10  10  10  10  10  10  10  10   0
10  10  10  10  10  10  10  10  10   0   0   0   0   0   0
10  16  16  10  10  10  10  10  16  10   0   0   0   0   0
10  10  10  10  10  10  10  10  10  10  10  10   0   0   0
10  10  10  10  10  10  10  10  10  10  10  10  10  10  10
10  10  10  10  10  10  10  10  10  10  13  10  10  10   0
10  10  10  18  10  10  10  10  10   0   0   0   0   0   0
10  10  10  10  10  10  10  10  10  14   0   0   0   0   0
10  10  10  10  10  10  10  13  10  10   0   0   0   0   0
10  10  10  10  10  10  10  10  10  10  10  10  10   0   0
10  10  10  10  10  10  10  10  10  10  10  10   0   0   0
10  11  10  10  12  10  10  10  10  10  10  10  10   0   0
10  10  10  10  10  10  10  10  10  10  10   0   0   0   0
10  10  11  10  10  10  10  10  10  10   0   0   0   0   0
10  10  10  10  10  10  10  10  10  10  10  10  10  10   0
10  10  10  10  10  10  10  10  10  10  10  10   0   0   0
10  10  13  10  10  10  10  10  10  10   0   0   0   0   0
10  10  10  10  10  10  10  10  10  10  10  10  10  10  10
10  10  10  10  10  10  10  10  10  10  10  10  10  10  10
10  10  10  10  10  10  10  10  10  10  10   0   0   0   0
11  10  10  10  11  10  10  11  10   0   0   0   0   0   0
10  10  10  10  10  10  10  10  10  10  10  10  10   0   0
10  10  10  10  10  10  10  10  10  10  10  10  10   0   0
10  10  10  10  10  10  10  10  10  10  10   0   0   0   0
10  10  10  10  10  10  10  10  10   0   0   0   0   0   0
10  10  10  10  10  10  10  10  10  10   0   0   0   0   0
10  16  10  10  10  10  10  10  10  10  10   0   0   0   0
10  16  10  16  10  10  10  16  10  10  10   0   0   0   0
10  10  10  10  10  10  10  10  10  10   0   0   0   0   0
10  10  10  10  10  10  10  10  10  10  10   0   0   0   0
10  10  10  10  10  17  10  17  17   0   0   0   0   0   0
10  11  10  11  10  10  11  10   0   0   0   0   0   0   0
10  10  10  10  10  10  10  10  10  10  10  10  10  10  10
10  10  10  10  10  10  10  10  10  10   0   0   0   0   0
10  10  10  10  10  10  10  10  10  10  10  10   0   0   0
10  10  10  10  10  10  15  16  17   0   0   0   0   0   0
10  10  10  10  10  10  10   0   0   0   0   0   0   0   0
12  10  12  12  10  10  10  10  10  10   0   0   0   0   0
10  10  10  10  11  10  10  10   0   0   0   0   0   0   0
10  10  10  10  10  10  10  10  10  10  10  10  10   0   0
10  10  10  10  11  10  12   0   0   0   0   0   0   0   0
10  10  10  10  10  10  10  10  10  10  10  12  10  10  10
10  10  10  10  10  10  10  10  10  10  10  10  10  10  10
10  10  10  10  10  10  10  10  10  10  10  10  10   0   0
10  10  10  10  10  10  10  10  10  10  10  10  10  10   0
12  10  10  10  13  10  10  10  11  10  10  10   0   0   0
10  10  10  10  10  10  10  10  10  12  10   0   0   0   0
12  11  10  10  10  10  10  10  10  10   0   0   0   0   0
10  11  10  10  12  10  10  10   0   0   0   0   0   0   0
10  10  10  10  10  10  10  10  10  10  10  10  10  10   0
10  10  10  10  10  10  10  10  10  10  10  10  10  10  10
11  10  10  10  10  10  10  10  10  10   0   0   0   0   0
10  11  10  10  10  10  17  10  10   0   0   0   0   0   0
10  11  10  10  10  10  10  10  10  10  12   0   0   0   0
10  10  15  10  10  14  10  10  10  10   0   0   0   0   0
10  10  11  10  10  10  10  10  10  10  10  10   0   0   0
10  10  11  10  10  10  10  10  10  10  10  10  10  10   0
10  10  10  10  10  10  10  10  10  10  10  10  10   0   0
10  10  10  10  11  10  10  10  10  14   0   0   0   0   0
10  10  10  10  10  10  10  10  10  10  10  10  10  10  10
10  10  10  10  10  10  10  10  10  10  10  10  10  10   0
10  10  10  10  10  10  10  10  10  10  10  10  10  10  10
10  10  10  10  10  10  10  10  10  10  10  10  10  10  10
10  10  10  10  10  10  10  10  10  10  10   0   0   0   0
10  10  10  10  10  15  10  10  11  10   0   0   0   0   0
10  10  10  10  11  10  10  10  10  10  10  10  10  10   0
10  10  16  13  10  20  10  13   0   0   0   0   0   0   0
10  12  11  10  10  12   0   0   0   0   0   0   0   0   0
10  10  10  11  12  10  10  10  10  10  10  10  10  10   0
10  10  10  10  10  10  10  15  10  10  10   0   0   0   0
10  10  10  10  10  10  10  10  10  10  10  10  10  10   0
15  10  10  10  10  10  10  10  10  10   0   0   0   0   0
10  10  10  15  10  10  10  13  10  10   0   0   0   0   0
10  10  11  10  10  10  10  10  10  10  10  10  10  10  10
26  21  10  10  14  10  13  28  10   0   0   0   0   0   0
[truncated: 16,390,342 more chars]
