# Supplementary material for: AF driver detection in pulmonary vein area by electropcardiographic imaging: Relation with a favorable outcome of pulmonary vein isolation
Source: Front Physiol. 2023 Jan 30;14:1057700. doi: 10.3389/fphys.2023.1057700 (PMC9922892; doi:10.3389/fphys.2023.1057700)
Supplement: Supplementary file 4 [file DataSheet2.ZIP › SimulationCode/CarlosF_22_03_09_AblationSmallRoofConstant/Aur_init.txt]

-77.1494
9.4384
134.366
0.00458
0.00446
0.00428
0.00424
0.000168
0.000136
0.00014
0.000147
0.000161
0.61372
0.60256
0.58564
0.56883
8.6915
0.00225
0.92828
0.92661
7.89e-06
0.9991
0.97263
0.000821
0.96044
0.000111
0.99516
0.00404
3.16e-05
0.06216
5.14e-05
0.99994
0.24361
0.000101
0.99932
0.19145
8.47e-05
0.99947
0.19984
6.47e-05
0.99955
0.21486
0
