# Supplementary material for: AF driver detection in pulmonary vein area by electropcardiographic imaging: Relation with a favorable outcome of pulmonary vein isolation
Source: Front Physiol. 2023 Jan 30;14:1057700. doi: 10.3389/fphys.2023.1057700 (PMC9922892; doi:10.3389/fphys.2023.1057700)
Supplement: Supplementary file 4 [file DataSheet2.ZIP › SimulationCode/CarlosF_22_03_09_AblationSmallRoofConstant/cuPrintf.cu]

/*
 * Copyright 1993-2010 NVIDIA Corporation.  All rights reserved.
 *
 * Please refer to the NVIDIA end user license agreement (EULA) associated
 * with this source code for terms and conditions that govern your use of
 * this software. Any use, reproduction, disclosure, or distribution of
 * this software and related documentation outside the terms of the EULA
 * is strictly prohibited.
 *
 */

/*
 *      cuPrintf.cu
 *
 *      This is a printf command callable from within a kernel. It is set
 *      up so that output is sent to a memory buffer, which is emptied from
 *      the host side - but only after a cudaThreadSynchronize() on the host.
 *
 *      Currently, there is a limitation of around 200 characters of output
 *      and no more than 10 arguments to a single cuPrintf() call. Issue
 *      multiple calls if longer format strings are required.
 *
 *      It requires minimal setup, and is *NOT* optimised for performance.
 *      For example, writes are not coalesced - this is because there is an
 *      assumption that people will not want to printf from every single one
 *      of thousands of threads, but only from individual threads at a time.
 *
 *      Using this is simple - it requires one host-side call to initialise
 *      everything, and then kernels can call cuPrintf at will. Sample code
 *      is the easiest way to demonstrate:
 *
        #include "cuPrintf.cu"
        
        __global__ void testKernel(int val)
        {
                cuPrintf("Value is: %d\n", val);
        }

        int main()
        {
                cudaPrintfInit();
                testKernel<<< 2, 3 >>>(10);
                cudaPrintfDisplay(stdout, true);
                cudaPrintfEnd();
        return 0;
        }
 *
 *      See the header file, "cuPrintf.cuh" for more info, especially
 *      arguments to cudaPrintfInit() and cudaPrintfDisplay();
 */

#ifndef CUPRINTF_CU
#define CUPRINTF_CU

#include "cuPrintf.cuh"
#if __CUDA_ARCH__ > 100      // Atomics only used with > sm_10 architecture
#include <sm_11_atomic_functions.h>
#endif

// This is the smallest amount of memory, per-thread, which is allowed.
// It is also the largest amount of space a single printf() can take up
const static int CUPRINTF_MAX_LEN = 256;

// This structure is used internally to track block/thread output restrictions.
typedef struct __align__(8) {
        int threadid;                           // CUPRINTF_UNRESTRICTED for unrestricted
        int blockid;                            // CUPRINTF_UNRESTRICTED for unrestricted
} cuPrintfRestriction;

// The main storage is in a global print buffer, which has a known
// start/end/length. These are atomically updated so it works as a
// circular buffer.
// Since the only control primitive that can be used is atomicAdd(),
// we cannot wrap the pointer as such. The actual address must be
// calculated from printfBufferPtr by mod-ing with printfBufferLength.
// For sm_10 architecture, we must subdivide the buffer per-thread
// since we do not even have an atomic primitive.
__constant__ static char *globalPrintfBuffer = NULL;         // Start of circular buffer (set up by host)
__constant__ static int printfBufferLength = 0;              // Size of circular buffer (set up by host)
__device__ static cuPrintfRestriction restrictRules;         // Output restrictions
__device__ volatile static char *printfBufferPtr = NULL;     // Current atomically-incremented non-wrapped offset

// This is the header preceeding all printf entries.
// NOTE: It *must* be size-aligned to the maximum entity size (size_t)
typedef struct __align__(8) {
    unsigned short magic;                   // Magic number says we're valid
    unsigned short fmtoffset;               // Offset of fmt string into buffer
    unsigned short blockid;                 // Block ID of author
    unsigned short threadid;                // Thread ID of author
} cuPrintfHeader;

// Special header for sm_10 architecture
#define CUPRINTF_SM10_MAGIC   0xC810        // Not a valid ascii character
typedef struct __align__(16) {
    unsigned short magic;                   // sm_10 specific magic number
    unsigned short unused;
    unsigned int thread_index;              // thread ID for this buffer
    unsigned int thread_buf_len;            // per-thread buffer length
    unsigned int offset;                    // most recent printf's offset
} cuPrintfHeaderSM10;


// Because we can't write an element which is not aligned to its bit-size,
// we have to align all sizes and variables on maximum-size boundaries.
// That means sizeof(double) in this case, but we'll use (long long) for
// better arch<1.3 support
#define CUPRINTF_ALIGN_SIZE      sizeof(long long)

// All our headers are prefixed with a magic number so we know they're ready
#define CUPRINTF_SM11_MAGIC  (unsigned short)0xC811        // Not a valid ascii character


//
//  getNextPrintfBufPtr
//
//  Grabs a block of space in the general circular buffer, using an
//  atomic function to ensure that it's ours. We handle wrapping
//  around the circular buffer and return a pointer to a place which
//  can be written to.
//
//  Important notes:
//      1. We always grab CUPRINTF_MAX_LEN bytes
//      2. Because of 1, we never worry about wrapping around the end
//      3. Because of 1, printfBufferLength *must* be a factor of CUPRINTF_MAX_LEN
//
//  This returns a pointer to the place where we own.
//
__device__ static char *getNextPrintfBufPtr()
{
    // Initialisation check
    if(!printfBufferPtr)
        return NULL;

        // Thread/block restriction check
        if((restrictRules.blockid != CUPRINTF_UNRESTRICTED) && (restrictRules.blockid != (blockIdx.x + gridDim.x*blockIdx.y)))
                return NULL;
        if((restrictRules.threadid != CUPRINTF_UNRESTRICTED) && (restrictRules.threadid != (threadIdx.x + blockDim.x*threadIdx.y + blockDim.x*blockDim.y*threadIdx.z)))
                return NULL;

        // Conditional section, dependent on architecture
#if __CUDA_ARCH__ == 100
    // For sm_10 architectures, we have no atomic add - this means we must split the
    // entire available buffer into per-thread blocks. Inefficient, but what can you do.
    int thread_count = (gridDim.x * gridDim.y) * (blockDim.x * blockDim.y * blockDim.z);
    int thread_index = threadIdx.x + blockDim.x*threadIdx.y + blockDim.x*blockDim.y*threadIdx.z +
                       (blockIdx.x + gridDim.x*blockIdx.y) * (blockDim.x * blockDim.y * blockDim.z);
    
    // Find our own block of data and go to it. Make sure the per-thread length
        // is a precise multiple of CUPRINTF_MAX_LEN, otherwise we risk size and
        // alignment issues! We must round down, of course.
    unsigned int thread_buf_len = printfBufferLength / thread_count;
        thread_buf_len &= ~(CUPRINTF_MAX_LEN-1);

        // We *must* have a thread buffer length able to fit at least two printfs (one header, one real)
        if(thread_buf_len < (CUPRINTF_MAX_LEN * 2))
                return NULL;

        // Now address our section of the buffer. The first item is a header.
    char *myPrintfBuffer = globalPrintfBuffer + (thread_buf_len * thread_index);
    cuPrintfHeaderSM10 hdr = *(cuPrintfHeaderSM10 *)(void *)myPrintfBuffer;
    if(hdr.magic != CUPRINTF_SM10_MAGIC)
    {
        // If our header is not set up, initialise it
        hdr.magic = CUPRINTF_SM10_MAGIC;
        hdr.thread_index = thread_index;
        hdr.thread_buf_len = thread_buf_len;
        hdr.offset = 0;         // Note we start at 0! We pre-increment below.
        *(cuPrintfHeaderSM10 *)(void *)myPrintfBuffer = hdr;       // Write back the header

        // For initial setup purposes, we might need to init thread0's header too
        // (so that cudaPrintfDisplay() below will work). This is only run once.
        cuPrintfHeaderSM10 *tophdr = (cuPrintfHeaderSM10 *)(void *)globalPrintfBuffer;
        tophdr->thread_buf_len = thread_buf_len;
    }

    // Adjust the offset by the right amount, and wrap it if need be
    unsigned int offset = hdr.offset + CUPRINTF_MAX_LEN;
    if(offset >= hdr.thread_buf_len)
        offset = CUPRINTF_MAX_LEN;

    // Write back the new offset for next time and return a pointer to it
    ((cuPrintfHeaderSM10 *)(void *)myPrintfBuffer)->offset = offset;
    return myPrintfBuffer + offset;
#else
    // Much easier with an atomic operation!
    size_t offset = atomicAdd((unsigned int *)&printfBufferPtr, CUPRINTF_MAX_LEN) - (size_t)globalPrintfBuffer;
    offset %= printfBufferLength;
    return globalPrintfBuffer + offset;
#endif
}


//
//  writePrintfHeader
//
//  Inserts the header for containing our UID, fmt position and
//  block/thread number. We generate it dynamically to avoid
//      issues arising from requiring pre-initialisation.
//
__device__ static void writePrintfHeader(char *ptr, char *fmtptr)
{
    if(ptr)
    {
        cuPrintfHeader header;
        header.magic = CUPRINTF_SM11_MAGIC;
        header.fmtoffset = (unsigned short)(fmtptr - ptr);
        header.blockid = blockIdx.x + gridDim.x*blockIdx.y;
        header.threadid = threadIdx.x + blockDim.x*threadIdx.y + blockDim.x*blockDim.y*threadIdx.z;
        *(cuPrintfHeader *)(void *)ptr = header;
    }
}


//
//  cuPrintfStrncpy
//
//  This special strncpy outputs an aligned length value, followed by the
//  string. It then zero-pads the rest of the string until a 64-aligned
//  boundary. The length *includes* the padding. A pointer to the byte
//  just after the \0 is returned.
//
//  This function could overflow CUPRINTF_MAX_LEN characters in our buffer.
//  To avoid it, we must count as we output and truncate where necessary.
//
__device__ static char *cuPrintfStrncpy(char *dest, const char *src, int n, char *end)
{
    // Initialisation and overflow check
    if(!dest || !src || (dest >= end))
        return NULL;

    // Prepare to write the length specifier. We're guaranteed to have
    // at least "CUPRINTF_ALIGN_SIZE" bytes left because we only write out in
    // chunks that size, and CUPRINTF_MAX_LEN is aligned with CUPRINTF_ALIGN_SIZE.
    int *lenptr = (int *)(void *)dest;
    int len = 0;
    dest += CUPRINTF_ALIGN_SIZE;

    // Now copy the string
    while(n--)
    {
        if(dest >= end)     // Overflow check
            break;

        len++;
        *dest++ = *src;
        if(*src++ == '\0')
            break;
    }

    // Now write out the padding bytes, and we have our length.
    while((dest < end) && (((size_t)dest & (CUPRINTF_ALIGN_SIZE-1)) != 0))
    {
        len++;
        *dest++ = 0;
    }
    *lenptr = len;
    return (dest < end) ? dest : NULL;        // Overflow means return NULL
}


//
//  copyArg
//
//  This copies a length specifier and then the argument out to the
//  data buffer. Templates let the compiler figure all this out at
//  compile-time, making life much simpler from the programming
//  point of view. I'm assuimg all (const char *) is a string, and
//  everything else is the variable it points at. I'd love to see
//  a better way of doing it, but aside from parsing the format
//  string I can't think of one.
//
//  The length of the data type is inserted at the beginning (so that
//  the display can distinguish between float and double), and the
//  pointer to the end of the entry is returned.
//
__device__ static char *copyArg(char *ptr, const char *arg, char *end)
{
    // Initialisation check
    if(!ptr || !arg)
        return NULL;

    // strncpy does all our work. We just terminate.
    if((ptr = cuPrintfStrncpy(ptr, arg, CUPRINTF_MAX_LEN, end)) != NULL)
        *ptr = 0;

    return ptr;
}

template <typename T>
__device__ static char *copyArg(char *ptr, T &arg, char *end)
{
    // Initisalisation and overflow check. Alignment rules mean that
    // we're at least CUPRINTF_ALIGN_SIZE away from "end", so we only need
    // to check that one offset.
    if(!ptr || ((ptr+CUPRINTF_ALIGN_SIZE) >= end))
        return NULL;

    // Write the length and argument
    *(int *)(void *)ptr = sizeof(arg);
    ptr += CUPRINTF_ALIGN_SIZE;
    *(T *)(void *)ptr = arg;
    ptr += CUPRINTF_ALIGN_SIZE;
    *ptr = 0;

    return ptr;
}


//
//  cuPrintf
//
//  Templated printf functions to handle multiple arguments.
//  Note we return the total amount of data copied, not the number
//  of characters output. But then again, who ever looks at the
//  return from printf() anyway?
//
//  The format is to grab a block of circular buffer space, the
//  start of which will hold a header and a pointer to the format
//  string. We then write in all the arguments, and finally the
//  format string itself. This is to make it easy to prevent
//  overflow of our buffer (we support up to 10 arguments, each of
//  which can be 12 bytes in length - that means that only the
//  format string (or a %s) can actually overflow; so the overflow
//  check need only be in the strcpy function.
//
//  The header is written at the very last because that's what
//  makes it look like we're done.
//
//  Errors, which are basically lack-of-initialisation, are ignored
//  in the called functions because NULL pointers are passed around
//

// All printf variants basically do the same thing, setting up the
// buffer, writing all arguments, then finalising the header. For
// clarity, we'll pack the code into some big macros.
#define CUPRINTF_PREAMBLE \
    char *start, *end, *bufptr, *fmtstart; \
    if((start = getNextPrintfBufPtr()) == NULL) return 0; \
    end = start + CUPRINTF_MAX_LEN; \
    bufptr = start + sizeof(cuPrintfHeader);

// Posting an argument is easy
#define CUPRINTF_ARG(argname) \
        bufptr = copyArg(bufptr, argname, end);

// After args are done, record start-of-fmt and write the fmt and header
#define CUPRINTF_POSTAMBLE \
    fmtstart = bufptr; \
    end = cuPrintfStrncpy(bufptr, fmt, CUPRINTF_MAX_LEN, end); \
    writePrintfHeader(start, end ? fmtstart : NULL); \
    return end ? (int)(end - start) : 0;

__device__ int cuPrintf(const char *fmt)
{
        CUPRINTF_PREAMBLE;

        CUPRINTF_POSTAMBLE;
}
template <typename T1> __device__ int cuPrintf(const char *fmt, T1 arg1)
{
        CUPRINTF_PREAMBLE;
            
        CUPRINTF_ARG(arg1);

        CUPRINTF_POSTAMBLE;
}
template <typename T1, typename T2> __device__ int cuPrintf(const char *fmt, T1 arg1, T2 arg2)
{
        CUPRINTF_PREAMBLE;
            
        CUPRINTF_ARG(arg1);
        CUPRINTF_ARG(arg2);

        CUPRINTF_POSTAMBLE;
}
template <typename T1, typename T2, typename T3> __device__ int cuPrintf(const char *fmt, T1 arg1, T2 arg2, T3 arg3)
{
        CUPRINTF_PREAMBLE;
            
        CUPRINTF_ARG(arg1);
        CUPRINTF_ARG(arg2);
        CUPRINTF_ARG(arg3);

        CUPRINTF_POSTAMBLE;
}
template <typename T1, typename T2, typename T3, typename T4> __device__ int cuPrintf(const char *fmt, T1 arg1, T2 arg2, T3 arg3, T4 arg4)
{
        CUPRINTF_PREAMBLE;
            
        CUPRINTF_ARG(arg1);
        CUPRINTF_ARG(arg2);
        CUPRINTF_ARG(arg3);
        CUPRINTF_ARG(arg4);

        CUPRINTF_POSTAMBLE;
}
template <typename T1, typename T2, typename T3, typename T4, typename T5> __device__ int cuPrintf(const char *fmt, T1 arg1, T2 arg2, T3 arg3, T4 arg4, T5 arg5)
{
        CUPRINTF_PREAMBLE;
            
        CUPRINTF_ARG(arg1);
        CUPRINTF_ARG(arg2);
        CUPRINTF_ARG(arg3);
        CUPRINTF_ARG(arg4);
        CUPRINTF_ARG(arg5);

        CUPRINTF_POSTAMBLE;
}
template <typename T1, typename T2, typename T3, typename T4, typename T5, typename T6> __device__ int cuPrintf(const char *fmt, T1 arg1, T2 arg2, T3 arg3, T4 arg4, T5 arg5, T6 arg6)
{
        CUPRINTF_PREAMBLE;
            
        CUPRINTF_ARG(arg1);
        CUPRINTF_ARG(arg2);
        CUPRINTF_ARG(arg3);
        CUPRINTF_ARG(arg4);
        CUPRINTF_ARG(arg5);
        CUPRINTF_ARG(arg6);
        CUPRINTF_POSTAMBLE;
}
template <typename T1, typename T2, typename T3, typename T4, typename T5, typename T6, typename T7> __device__ int cuPrintf(const char *fmt, T1 arg1, T2 arg2, T3 arg3, T4 arg4, T5 arg5, T6 arg6, T7 arg7)
{
        CUPRINTF_PREAMBLE;
            
        CUPRINTF_ARG(arg1);
        CUPRINTF_ARG(arg2);
        CUPRINTF_ARG(arg3);
        CUPRINTF_ARG(arg4);
        CUPRINTF_ARG(arg5);
        CUPRINTF_ARG(arg6);
        CUPRINTF_ARG(arg7);

        CUPRINTF_POSTAMBLE;
}
template <typename T1, typename T2, typename T3, typename T4, typename T5, typename T6, typename T7, typename T8> __device__ int cuPrintf(const char *fmt, T1 arg1, T2 arg2, T3 arg3, T4 arg4, T5 arg5, T6 arg6, T7 arg7, T8 arg8)
{
        CUPRINTF_PREAMBLE;

        CUPRINTF_ARG(arg1);
        CUPRINTF_ARG(arg2);
        CUPRINTF_ARG(arg3);
        CUPRINTF_ARG(arg4);
        CUPRINTF_ARG(arg5);
        CUPRINTF_ARG(arg6);
        CUPRINTF_ARG(arg7);
        CUPRINTF_ARG(arg8);

        CUPRINTF_POSTAMBLE;
}
template <typename T1, typename T2, typename T3, typename T4, typename T5, typename T6, typename T7, typename T8, typename T9> __device__ int cuPrintf(const char *fmt, T1 arg1, T2 arg2, T3 arg3, T4 arg4, T5 arg5, T6 arg6, T7 arg7, T8 arg8, T9 arg9)
{
        CUPRINTF_PREAMBLE;
            
        CUPRINTF_ARG(arg1);
        CUPRINTF_ARG(arg2);
        CUPRINTF_ARG(arg3);
        CUPRINTF_ARG(arg4);
        CUPRINTF_ARG(arg5);
        CUPRINTF_ARG(arg6);
        CUPRINTF_ARG(arg7);
        CUPRINTF_ARG(arg8);
        CUPRINTF_ARG(arg9);

        CUPRINTF_POSTAMBLE;
}
template <typename T1, typename T2, typename T3, typename T4, typename T5, typename T6, typename T7, typename T8, typename T9, typename T10> __device__ int cuPrintf(const char *fmt, T1 arg1, T2 arg2, T3 arg3, T4 arg4, T5 arg5, T6 arg6, T7 arg7, T8 arg8, T9 arg9, T10 arg10)
{
        CUPRINTF_PREAMBLE;
            
        CUPRINTF_ARG(arg1);
        CUPRINTF_ARG(arg2);
        CUPRINTF_ARG(arg3);
        CUPRINTF_ARG(arg4);
        CUPRINTF_ARG(arg5);
        CUPRINTF_ARG(arg6);
        CUPRINTF_ARG(arg7);
        CUPRINTF_ARG(arg8);
        CUPRINTF_ARG(arg9);
        CUPRINTF_ARG(arg10);

        CUPRINTF_POSTAMBLE;
}
#undef CUPRINTF_PREAMBLE
#undef CUPRINTF_ARG
#undef CUPRINTF_POSTAMBLE


//
//      cuPrintfRestrict
//
//      Called to restrict output to a given thread/block.
//      We store the info in "restrictRules", which is set up at
//      init time by the host. It's not the cleanest way to do this
//      because it means restrictions will last between
//      invocations, but given the output-pointer continuity,
//      I feel this is reasonable.
//
__device__ void cuPrintfRestrict(int threadid, int blockid)
{
    int thread_count = blockDim.x * blockDim.y * blockDim.z;
        if(((threadid < thread_count) && (threadid >= 0)) || (threadid == CUPRINTF_UNRESTRICTED))
                restrictRules.threadid = threadid;

        int block_count = gridDim.x * gridDim.y;
        if(((blockid < block_count) && (blockid >= 0)) || (blockid == CUPRINTF_UNRESTRICTED))
                restrictRules.blockid = blockid;
}


///////////////////////////////////////////////////////////////////////////////
// HOST SIDE

#include <stdio.h>
static FILE *printf_fp;

static char *printfbuf_start=NULL;
static char *printfbuf_device=NULL;
static int printfbuf_len=0;


//
//  outputPrintfData
//
//  Our own internal function, which takes a pointer to a data buffer
//  and passes it through libc's printf for output.
//
//  We receive the formate string and a pointer to where the data is
//  held. We then run through and print it out.
//
//  Returns 0 on failure, 1 on success
//
static int outputPrintfData(char *fmt, char *data)
{
    // Format string is prefixed by a length that we don't need
    fmt += CUPRINTF_ALIGN_SIZE;

    // Now run through it, printing everything we can. We must
    // run to every % character, extract only that, and use printf
    // to format it.
    char *p = strchr(fmt, '%');
    while(p != NULL)
    {
        // Print up to the % character
        *p = '\0';
        fputs(fmt, printf_fp);
        *p = '%';           // Put back the %

        // Now handle the format specifier
        char *format = p++;         // Points to the '%'
        p += strcspn(p, "%cdiouxXeEfgGaAnps");
        if(*p == '\0')              // If no format specifier, print the whole thing
        {
            fmt = format;
            break;
        }

        // Cut out the format bit and use printf to print it. It's prefixed
        // by its length.
        int arglen = *(int *)data;
        if(arglen > CUPRINTF_MAX_LEN)
        {
            fputs("Corrupt printf buffer data - aborting\n", printf_fp);
            return 0;
        }

        data += CUPRINTF_ALIGN_SIZE;
        
        char specifier = *p++;
        char c = *p;        // Store for later
        *p = '\0';
        switch(specifier)
        {
            // These all take integer arguments
            case 'c':
            case 'd':
            case 'i':
            case 'o':
            case 'u':
            case 'x':
            case 'X':
            case 'p':
                fprintf(printf_fp, format, *((int *)data));
                break;

            // These all take double arguments
            case 'e':
            case 'E':
            case 'f':
            case 'g':
            case 'G':
            case 'a':
            case 'A':
                if(arglen == 4)     // Float vs. Double thing
                    fprintf(printf_fp, format, *((float *)data));
                else
                    fprintf(printf_fp, format, *((double *)data));
                break;

            // Strings are handled in a special way
            case 's':
                fprintf(printf_fp, format, (char *)data);
                break;

            // % is special
            case '%':
                fprintf(printf_fp, "%%");
                break;

            // Everything else is just printed out as-is
            default:
                fprintf(printf_fp, "%s", format);
                break;
        }
        data += CUPRINTF_ALIGN_SIZE;         // Move on to next argument
        *p = c;                     // Restore what we removed
        fmt = p;                    // Adjust fmt string to be past the specifier
        p = strchr(fmt, '%');       // and get the next specifier
    }

    // Print out the last of the string
    fputs(fmt, printf_fp);
    return 1;
}


//
//  doPrintfDisplay
//
//  This runs through the blocks of CUPRINTF_MAX_LEN-sized data, calling the
//  print function above to display them. We've got this separate from
//  cudaPrintfDisplay() below so we can handle the SM_10 architecture
//  partitioning.
//
static int doPrintfDisplay(int headings, int clear, char *bufstart, char *bufend, char *bufptr, char *endptr)
{
    // Grab, piece-by-piece, each output element until we catch
    // up with the circular buffer end pointer
    int printf_count=0;
    char printfbuf_local[CUPRINTF_MAX_LEN+1];
    printfbuf_local[CUPRINTF_MAX_LEN] = '\0';

    while(bufptr != endptr)
    {
        // Wrap ourselves at the end-of-buffer
        if(bufptr == bufend)
            bufptr = bufstart;

        // Adjust our start pointer to within the circular buffer and copy a block.
        cudaMemcpy(printfbuf_local, bufptr, CUPRINTF_MAX_LEN, cudaMemcpyDeviceToHost);

        // If the magic number isn't valid, then this write hasn't gone through
        // yet and we'll wait until it does (or we're past the end for non-async printfs).
        cuPrintfHeader *hdr = (cuPrintfHeader *)printfbuf_local;
        if((hdr->magic != CUPRINTF_SM11_MAGIC) || (hdr->fmtoffset >= CUPRINTF_MAX_LEN))
        {
            //fprintf(printf_fp, "Bad magic number in printf header\n");
            break;
        }

        // Extract all the info and get this printf done
        if(headings)
            fprintf(printf_fp, "[%d, %d]: ", hdr->blockid, hdr->threadid);
        if(hdr->fmtoffset == 0)
            fprintf(printf_fp, "printf buffer overflow\n");
        else if(!outputPrintfData(printfbuf_local+hdr->fmtoffset, printfbuf_local+sizeof(cuPrintfHeader)))
            break;
        printf_count++;

        // Clear if asked
        if(clear)
            cudaMemset(bufptr, 0, CUPRINTF_MAX_LEN);

        // Now advance our start location, because we're done, and keep copying
        bufptr += CUPRINTF_MAX_LEN;
    }

    return printf_count;
}


//
//  cudaPrintfInit
//
//  Takes a buffer length to allocate, creates the memory on the device and
//  returns a pointer to it for when a kernel is called. It's up to the caller
//  to free it.
//
extern "C" cudaError_t cudaPrintfInit(size_t bufferLen)
{
    // Fix up bufferlen to be a multiple of CUPRINTF_MAX_LEN
        bufferLen = (bufferLen < (size_t)CUPRINTF_MAX_LEN) ? CUPRINTF_MAX_LEN : bufferLen;
    if((bufferLen % CUPRINTF_MAX_LEN) > 0)
        bufferLen += (CUPRINTF_MAX_LEN - (bufferLen % CUPRINTF_MAX_LEN));
    printfbuf_len = (int)bufferLen;

    // Allocate a print buffer on the device and zero it
    if(cudaMalloc((void **)&printfbuf_device, printfbuf_len) != cudaSuccess)
                return cudaErrorInitializationError;
    cudaMemset(printfbuf_device, 0, printfbuf_len);
    printfbuf_start = printfbuf_device;         // Where we start reading from

        // No restrictions to begin with
        cuPrintfRestriction restrict;
        restrict.threadid = restrict.blockid = CUPRINTF_UNRESTRICTED;
        cudaMemcpyToSymbol(restrictRules, &restrict, sizeof(restrict));

    // Initialise the buffer and the respective lengths/pointers.
    cudaMemcpyToSymbol(globalPrintfBuffer, &printfbuf_device, sizeof(char *));
    cudaMemcpyToSymbol(printfBufferPtr, &printfbuf_device, sizeof(char *));
    cudaMemcpyToSymbol(printfBufferLength, &printfbuf_len, sizeof(printfbuf_len));

    return cudaSuccess;
}


//
//  cudaPrintfEnd
//
//  Frees up the memory which we allocated
//
extern "C" void cudaPrintfEnd()
{
    if(!printfbuf_start || !printfbuf_device)
        return;

    cudaFree(printfbuf_device);
    printfbuf_start = printfbuf_device = NULL;
}


//
//  cudaPrintfDisplay
//
//  Each call to this function dumps the entire current contents
//      of the printf buffer to the pre-specified FILE pointer. The
//      circular "start" pointer is advanced so that subsequent calls
//      dumps only new stuff.
//
//  In the case of async memory access (via streams), call this
//  repeatedly to keep trying to empty the buffer. If it's a sync
//  access, then the whole buffer should empty in one go.
//
//      Arguments:
//              outputFP     - File descriptor to output to (NULL => stdout)
//              showThreadID - If true, prints [block,thread] before each line
//
extern "C" cudaError_t cudaPrintfDisplay(void *outputFP, bool showThreadID)
{
        printf_fp = (FILE *)((outputFP == NULL) ? stdout : outputFP);

    // For now, we force "synchronous" mode which means we're not concurrent
        // with kernel execution. This also means we don't need clearOnPrint.
        // If you're patching it for async operation, here's where you want it.
    bool sync_printfs = true;
        bool clearOnPrint = false;

    // Initialisation check
    if(!printfbuf_start || !printfbuf_device || !printf_fp)
        return cudaErrorMissingConfiguration;

    // To determine which architecture we're using, we read the
    // first short from the buffer - it'll be the magic number
    // relating to the version.
    unsigned short magic;
    cudaMemcpy(&magic, printfbuf_device, sizeof(unsigned short), cudaMemcpyDeviceToHost);

    // For SM_10 architecture, we've split our buffer into one-per-thread.
    // That means we must do each thread block separately. It'll require
    // extra reading. We also, for now, don't support async printfs because
    // that requires tracking one start pointer per thread.
    if(magic == CUPRINTF_SM10_MAGIC)
    {
        sync_printfs = true;
            clearOnPrint = false;
        int blocklen = 0;
        char *blockptr = printfbuf_device;
        while(blockptr < (printfbuf_device + printfbuf_len))
        {
            cuPrintfHeaderSM10 hdr;
            cudaMemcpy(&hdr, blockptr, sizeof(hdr), cudaMemcpyDeviceToHost);

            // We get our block-size-step from the very first header
            if(hdr.thread_buf_len != 0)
                blocklen = hdr.thread_buf_len;

            // No magic number means no printfs from this thread
            if(hdr.magic != CUPRINTF_SM10_MAGIC)
            {
                if(blocklen == 0)
                {
                    fprintf(printf_fp, "No printf headers found at all!\n");
                    break;                              // No valid headers!
                }
                blockptr += blocklen;
                continue;
            }

            // "offset" is non-zero then we can print the block contents
            if(hdr.offset > 0)
            {
                // For synchronous printfs, we must print from endptr->bufend, then from start->end
                if(sync_printfs)
                    doPrintfDisplay(showThreadID, clearOnPrint, blockptr+CUPRINTF_MAX_LEN, blockptr+hdr.thread_buf_len, blockptr+hdr.offset+CUPRINTF_MAX_LEN, blockptr+hdr.thread_buf_len);
                doPrintfDisplay(showThreadID, clearOnPrint, blockptr+CUPRINTF_MAX_LEN, blockptr+hdr.thread_buf_len, blockptr+CUPRINTF_MAX_LEN, blockptr+hdr.offset+CUPRINTF_MAX_LEN);
            }

            // Move on to the next block and loop again
            blockptr += hdr.thread_buf_len;
        }
    }
    // For SM_11 and up, everything is a single buffer and it's simple
    else if(magic == CUPRINTF_SM11_MAGIC)
    {
            // Grab the current "end of circular buffer" pointer.
        char *printfbuf_end = NULL;
        cudaMemcpyFromSymbol(&printfbuf_end, printfBufferPtr, sizeof(char *));

        // Adjust our starting and ending pointers to within the block
        char *bufptr = ((printfbuf_start - printfbuf_device) % printfbuf_len) + printfbuf_device;
        char *endptr = ((printfbuf_end - printfbuf_device) % printfbuf_len) + printfbuf_device;

        // For synchronous (i.e. after-kernel-exit) printf display, we have to handle circular
        // buffer wrap carefully because we could miss those past "end".
        if(sync_printfs)
            doPrintfDisplay(showThreadID, clearOnPrint, printfbuf_device, printfbuf_device+printfbuf_len, endptr, printfbuf_device+printfbuf_len);
        doPrintfDisplay(showThreadID, clearOnPrint, printfbuf_device, printfbuf_device+printfbuf_len, bufptr, endptr);

        printfbuf_start = printfbuf_end;
    }
    else
        ;//printf("Bad magic number in cuPrintf buffer header\n");

    // If we were synchronous, then we must ensure that the memory is cleared on exit
    // otherwise another kernel launch with a different grid size could conflict.
    if(sync_printfs)
        cudaMemset(printfbuf_device, 0, printfbuf_len);

    return cudaSuccess;
}

// Cleanup
#undef CUPRINTF_MAX_LEN
#undef CUPRINTF_ALIGN_SIZE
#undef CUPRINTF_SM10_MAGIC
#undef CUPRINTF_SM11_MAGIC

#endif
