# Supplementary material for: AF driver detection in pulmonary vein area by electropcardiographic imaging: Relation with a favorable outcome of pulmonary vein isolation
Source: Front Physiol. 2023 Jan 30;14:1057700. doi: 10.3389/fphys.2023.1057700 (PMC9922892; doi:10.3389/fphys.2023.1057700)
Supplement: Supplementary file 4 [file DataSheet2.ZIP › SimulationCode/CarlosF_22_03_09_AblationSmallRoofConstant/inc/Nhumatr_impl.h]

#include <stdio.h>
#include <math.h>
#include "Nconst_chol_la_fl.h" /* File of constants must be in the same folder */
/* Constants for CAF: */ // #include "Nconst_chol_CAF.h" /* File of constants must be in the same folder */

/* Initial conditions for PAF: */ //#define Initial_condition_fname "Ninit_chol_la.d"
/* Initial conditions for CAF: */ // #define Initial_condition_fname "Ccaf4_init.d"

const int count_init = 43;


/*Global Variables */

float state[count_init];


/* CLASES PARA PERMITIR LA COMUNICACIï¿½N EN ESTRUCTURAS TRIDIMENSIONALES, en cpu*/

struct vecinos
{
	int vecino[15];
}; /* of class vecinos */


struct conductancias
{
	float vecino[15];
}; /* of class conductancias */

struct seeds
{
	float seed[3];
};

struct poss
{
	float positon[3];
};


/* CLASES PARA PERMITIR LA COMUNICACIï¿½N EN ESTRUCTURAS TRIDIMENSIONALES, en gpu*/
/* Muy importante, con los vecinos no se utiliza la numeracion C, no empiezan por 0 sino por 1*/
struct __align__(16) vecinosgpu
{
	int vecino0[numCel];
	int vecino1[numCel];
	int vecino2[numCel];
	int vecino3[numCel];
	int vecino4[numCel];
	int vecino5[numCel];
	int vecino6[numCel];
	int vecino7[numCel];
	int vecino8[numCel];
	int vecino9[numCel];
	int vecino10[numCel];
	int vecino11[numCel];
	int vecino12[numCel];
	int vecino13[numCel];
	int vecino14[numCel];

}; /*  vecinos_gpu */


struct __align__(16) conductanciasgpu
{
	float cond_vecino0[numCel];
	float cond_vecino1[numCel];
	float cond_vecino2[numCel];
	float cond_vecino3[numCel];
	float cond_vecino4[numCel];
	float cond_vecino5[numCel];
	float cond_vecino6[numCel];
	float cond_vecino7[numCel];
	float cond_vecino8[numCel];
	float cond_vecino9[numCel];
	float cond_vecino10[numCel];
	float cond_vecino11[numCel];
	float cond_vecino12[numCel];
	float cond_vecino13[numCel];
	float cond_vecino14[numCel];

}; /* conductanciasgpu */

struct __align__(16) cormodgpu{
	float PNa[numCel];
	float PCa[numCel];
	float PK[numCel];
	float SNa[numCel];
	float SCa[numCel];
	float SK[numCel];
};

struct __align__(16) tipo_celula_gpu
{//Stim1 vale1 si es de tipo S1, y 0 si no; lo mismo con Stim2.deberian ser bool?
        float Stim1[numCel];
//campos para el caso tridimensional; tipo es 1 para tipo1(RA) y 0 para tipo2 (LA)

        float remod1[numCel];


		float cvel1[numCel];
		float cvel2[numCel];
}; /* tipo_celula_gpu */

/* List of state variables (variables of ODE) */
struct __align__(16) state_variables
{
	float V[numCelaux];
	float Nai[numCelaux];
	float Ki[numCelaux];
	
	float sercaCa1[numCelaux];
	float sercaCa2[numCelaux];
	float sercaCa3[numCelaux];
	float sercaCass[numCelaux];	
	
	float Cass[numCelaux];
	
	float Cai1[numCelaux];
	float Cai2[numCelaux];
	float Cai3[numCelaux];
	float Cai4[numCelaux];

	float CaSR1[numCelaux];
	float CaSR2[numCelaux];
	float CaSR3[numCelaux];
	float CaSR4[numCelaux];	
	
	float Nass[numCelaux];	
	
	float Cai[numCelaux];

	//float over[numCelaux];
	
	float m[numCelaux];
	float h1[numCelaux];
	float h2[numCelaux];
	float d[numCelaux];
	float f[numCelaux];
	float fca[numCelaux];
	float r[numCelaux];
	float s[numCelaux];
	float rsus[numCelaux];
	float ssus[numCelaux];
	float n[numCelaux];
	float pa[numCelaux];
	float y[numCelaux];
	
	float RyRoss[numCelaux];
	float RyRcss[numCelaux];
	float RyRass[numCelaux];
	float RyRo1[numCelaux];
	float RyRc1[numCelaux];
	float RyRa1[numCelaux];
	float RyRo2[numCelaux];
	float RyRc2[numCelaux];
	float RyRa2[numCelaux];
	float RyRo3[numCelaux];
	float RyRc3[numCelaux];
	float RyRa3[numCelaux];
	
}; /* of struct state_variables */

struct stvar1
{
	float V;
	float Nai;
	float Ki;
	
	float sercaCa1;
	float sercaCa2;
	float sercaCa3;
	float sercaCass;	
	
	float Cass;
	
	float Cai1;
	float Cai2;
	float Cai3;
	float Cai4;

	float CaSR1;
	float CaSR2;
	float CaSR3;
	float CaSR4;	
		
	float Nass;
	float Cai;
	//float over;
	
	float m;
	float h1;
	float h2;
	float d;
	float f;
	float fca;
	float r;
	float s;
	float rsus;
	float ssus;
	float n;
	float pa;
	float y;
	
	float RyRoss;
	float RyRcss;
	float RyRass;
	float RyRo1;
	float RyRc1;
	float RyRa1;
	float RyRo2;
	float RyRc2;
	float RyRa2;
	float RyRo3;
	float RyRc3;
	float RyRa3;
	
	
};
// Function prototypes
void	Assign_node_initial_condition(state_variables &rN, int NumCels);
void	Assign_node_contorno_initial_condition(state_variables &rN,int indice);
//void    dimensiona_datos_celulas(state_variables &rN, int NumCels);


FILE *initcond;

/*********************************************************************/
void	Get_state_variables_initial_condition(char nombreArchivo[])  //No utilizo esta funciï¿½n
{
	FILE*f; 
	int jj;
	if ((f=fopen(nombreArchivo, "r")) == NULL){
 // control del error de apertura si no puede abrir el fichero no se hace nada
		printf ( "Error en la apertura \n");
	}else{
		printf ( "El fichero %s se ha abierto correctamente \n",nombreArchivo);
		for(jj=0; jj<count_init; jj++)
		fscanf(f,"%e ",&state[jj]);
	fclose(f);
	printf ( "Se han cargado las variables de estado correctamente.\n");
	}//end if
} // of Get_state_variables_initial_condition

void Assign_node_initial_condition(stvar1 &rN)
{

/* Assign Initial Conditions to variables*/

	rN.V = state[0];
	rN.Nai = state[1];
	rN.Ki = state[2];
	
	rN.sercaCa1 = state[3];
	rN.sercaCa2 = state[4];
	rN.sercaCa3 = state[5];
	rN.sercaCass = state[6];
	
	rN.Cass = state[7];
	
	rN.Cai1 = state[8];
	rN.Cai2 = state[9];
	rN.Cai3 = state[10];
	rN.Cai4 = state[11];

	rN.CaSR1 = state[12];
	rN.CaSR2 = state[13];
	rN.CaSR3 = state[14];
	rN.CaSR4 = state[15];
	
	rN.Nass = state[16];
	
	rN.m = state[17];
	rN.h1 = state[18];
	rN.h2 = state[19];
	rN.d = state[20];
	rN.f = state[21];
	rN.fca = state[22];
	rN.r = state[23];
	rN.s = state[24];
	rN.rsus = state[25];
	rN.ssus = state[26];
	rN.n = state[27];
	rN.pa = state[28];
	rN.y = state[29];
	
	rN.RyRoss = state[30];
	rN.RyRcss = state[31];
	rN.RyRass = state[32];
	rN.RyRo1 = state[33];
	rN.RyRc1 = state[34];
	rN.RyRa1 = state[35];
	rN.RyRo2 = state[36];
	rN.RyRc2 = state[37];
	rN.RyRa2 = state[38];
	rN.RyRo3 = state[39];
	rN.RyRc3 = state[40];
	rN.RyRa3 = state[41];

	rN.Cai = state[42];
	
	//rN.over = state[45];
	
} /* of Assign_node_initial_condition */

void Assign_node_contorno_initial_condition(state_variables &rN,int indice)
{

/* Assign Initial Conditions to variables*/
	rN.V[indice] = 0.0f;
	rN.Nai[indice] = 0.0f;
	rN.Ki[indice] = 0.0f;
	
	rN.sercaCa1[indice] = 0.0f;
	rN.sercaCa2[indice] = 0.0f;
	rN.sercaCa3[indice] = 0.0f;
	rN.sercaCass[indice] = 0.0f;	
	
	rN.Cass[indice] = 0.0f;
	
	rN.Cai1[indice] = 0.0f;
	rN.Cai2[indice] = 0.0f;
	rN.Cai3[indice] = 0.0f;
	rN.Cai4[indice] = 0.0f;

	rN.CaSR1[indice] = 0.0f;
	rN.CaSR2[indice] = 0.0f;
	rN.CaSR3[indice] = 0.0f;
	rN.CaSR4[indice] = 0.0f;
	
	rN.Nass[indice] = 0.0f;
	rN.Cai[indice] = 0.0f;
	
	rN.m[indice] = 0.0f;
	rN.h1[indice] = 0.0f;
	rN.h2[indice] = 0.0f;
	rN.d[indice] = 0.0f;
	rN.f[indice] = 0.0f;
	rN.fca[indice] = 0.0f;
	rN.r[indice] = 0.0f;
	rN.s[indice] = 0.0f;
	rN.rsus[indice] = 0.0f;
	rN.ssus[indice] = 0.0f;
	rN.n[indice] = 0.0f;
	rN.pa[indice] = 0.0f;
	rN.y[indice] = 0.0f;
	
	rN.RyRoss[indice] = 0.0f;
	rN.RyRcss[indice] = 0.0f;
	rN.RyRass[indice] = 0.0f;
	rN.RyRo1[indice] = 0.0f;
	rN.RyRc1[indice] = 0.0f;
	rN.RyRa1[indice] = 0.0f;
	rN.RyRo2[indice] = 0.0f;
	rN.RyRc2[indice] = 0.0f;
	rN.RyRa2[indice] = 0.0f;
	rN.RyRo3[indice] = 0.0f;
	rN.RyRc3[indice] = 0.0f;
	rN.RyRa3[indice] = 0.0f;
	//rN.over[indice] = 0.0f;


}
