# Supplementary material for: AF driver detection in pulmonary vein area by electropcardiographic imaging: Relation with a favorable outcome of pulmonary vein isolation
Source: Front Physiol. 2023 Jan 30;14:1057700. doi: 10.3389/fphys.2023.1057700 (PMC9922892; doi:10.3389/fphys.2023.1057700)
Supplement: Supplementary file 4 [file DataSheet2.ZIP › SimulationCode/CarlosF_22_03_09_AblationSmallRoofConstant/inc/vecinos.h]

int cargaVecinos (char nombreProyecto[], int caso){
	//Carga los ficheros generados en Matlab nombreProyecto_vec.txt y nombreProyecto_cond.txt
	//_props.txt PENDIENTE
	int vec;
	FILE*f; 
	char cadena[200];
	char cadena2[10];
	char ch;
	int valor;
	float valor2;
	int i=0;	//fila
	int j=0;	//recorre la fila
	int k=0;
	int l=0;	//forma el string numero


	char nombreVecinos[20]="";
	char nombreConductancias[20]="";
	char nombreS1[20]="";

	char nombreremod1 [20]="";


	char nombrevel1[20] = "";
	char nombrevel2[20] = "";

	sprintf(nombreVecinos, "%s_vec.txt", nombreProyecto);
	sprintf(nombreConductancias, "%s_cond.txt", nombreProyecto);
	sprintf(nombreS1, "%s_S1.txt", nombreProyecto);

	sprintf(nombreremod1, "%s_remod1.txt", nombreProyecto);


	sprintf(nombrevel1, "%s_vels1.txt", nombreProyecto);
	sprintf(nombrevel2, "%s_vels2.txt", nombreProyecto);

//------------------------------------------------------
//Carga Vecinos
//------------------------------------------------------
	if ((f=fopen(nombreVecinos, "r")) == NULL)
	{ // control del error de apertura si no puede abrir el fichero no se hace nada
		printf ( "ERROR en la apertura de %s\n",nombreVecinos);
	}else{
		//printf ( "El fichero %s se ha abierto correctamente \n",nombreVecinos);
		
		i=0;
		while (fgets(cadena, 200, f) != NULL)
		{	// AquÃ­ tratamos la lÃ­nea leÃ­da 
			k=0;
			j=0;
			while((ch=cadena[j])!= NULL)
			{
				if(ch>='0' && ch<='9'){
					cadena2[l]=ch;
					l++;
				}else{
					cadena2[l]='\0';
					sscanf(cadena2,"%i",&valor);
					NodeVec[i].vecino[k]=valor-1;
					l=0;
					k++;
				}
				j++;
			}//end while lee carÃ¡cter
			i++;
			k=1;
		}//end while lee filas
		if(i==numCel){
			printf ( "Vecinos cargados desde %s \n",nombreVecinos);
		}else{
			printf ( "ERROR al cargar desde %s \n",nombreVecinos);
			return 1;
		}
		fclose(f);
	}//end if

//------------------------------------------------------
//Carga Conductancias
//------------------------------------------------------
	if ((f=fopen(nombreConductancias, "r")) == NULL)
	{ // control del error de apertura si no puede abrir el fichero no se hace nada
		printf ( "ERROR en la apertura de %s \n",nombreConductancias);
	}else{
		//printf ( "El fichero %s se ha abierto correctamente \n",nombreConductancias);
		i=0;
		while (fgets(cadena, 200, f) != NULL)
		{	// AquÃ­ tratamos la lÃ­nea leÃ­da 
			k=0;
			j=0;
			while((ch=cadena[j])!= NULL)
			{
				if((ch>='0' && ch<='9')||ch=='.'){
					cadena2[l]=ch;
					l++;
				}else{
					cadena2[l]='\0';
					sscanf(cadena2,"%f",&valor2);
					NodeCond[i].vecino[k]=valor2;
					l=0;
					k++;
				}
				j++;
			}//end while lee carÃ¡cter

			i++;
			k=1;
		}//end while lee filas

		if(i==numCel){
			printf ( "Conductancias cargadas desde desde %s\n",nombreConductancias);

		}else{
			printf ( "ERROR al cargar desde %s \n",nombreConductancias);
			return 1;
		}
		fclose(f);
	}//end if
	

//------------------------------------------------------
//Carga S1
//------------------------------------------------------
	if ((f=fopen(nombreS1, "r")) == NULL)
	{ // control del error de apertura si no puede abrir el fichero no se hace nada
		printf ( "ERROR en la apertura de %s \n",nombreS1);
	}else{
		//printf ( "El fichero %s se ha abierto correctamente \n",nombreS1);
		i=0;
		while (i<numCel)
		{	// AquÃ­ tratamos la lÃ­nea leÃ­da 
			fgets(cadena, 100, f);
			sscanf(cadena,"%f",&valor2);
			S1[i]=valor2;
			i++;
		}//end while lee filas

		if(i==numS1){
			printf ( "S1 cargado desde %s \n",nombreS1);
		}else{
			printf ( "ERROR al cargar desde %s\n",nombreS1);
			return 1;
		}
		fclose(f);
	}//end if

//------------------------------------------------------
//Carga Remodelado 
//------------------------------------------------------

	if ((f=fopen(nombreremod1 , "r")) == NULL)
	{ // control del error de apertura si no puede abrir el fichero no se hace nada
		printf ( "ERROR en la apertura de %s \n",nombreremod1 );
	}else{
		//printf ( "El fichero %s se ha abierto correctamente \n",nombretipo1);
		i=0;
		while (fgets(cadena, 100, f) != NULL)
		{	// AquÃ­ tratamos la lÃ­nea leÃ­da 
			sscanf(cadena,"%f",&valor2);
			remod1[i]=valor2;
			i++;
		}//end while lee filas

		if(i==numCel){
			printf ( "Valores remodelado cargadose desde %s \n",nombreremod1 );
		
		}else{
			printf ( "ERROR al cargar desde %s\n",nombreremod1);
			printf ( "i= %i\n",i);
			return 1;
		}
		fclose(f);
}
	//------------------------------------------------------
	//Carga estado de las celulas 
	//------------------------------------------------------


	
	//------------------------------------------------------
	//Carga Seed
	//------------------------------------------------------


	//------------------------------------------------------
	//Carga Velocidades
	//------------------------------------------------------

	if ((f = fopen(nombrevel1 , "r")) == NULL)
	{ // control del error de apertura si no puede abrir el fichero no se hace nada
		printf("ERROR en la apertura de %s \n", nombrevel1 );
	}
	else{
		//printf ( "El fichero %s se ha abierto correctamente \n",nombretipo1);
		i = 0;
		while (fgets(cadena, 100, f) != NULL)
		{	// AquÃ­ tratamos la lÃ­nea leÃ­da 
			sscanf(cadena, "%f", &valor2);
			ctev1[i] = valor2;
			i++;
		}//end while lee filas

		if (i == numCel){
			printf("Valores de velocidad cargadose desde %s \n", nombrevel1 );

		}
		else{
			printf("ERROR al cargar desde %s\n", nombrevel1);
			printf("i= %i\n", i);
			return 1;
		}
		fclose(f);
	}//end if
	if ((f = fopen(nombrevel2, "r")) == NULL)
	{ // control del error de apertura si no puede abrir el fichero no se hace nada
		printf("ERROR en la apertura de %s \n", nombrevel2);
	}
	else {
		//printf ( "El fichero %s se ha abierto correctamente \n",nombretipo1);
		i = 0;
		while (fgets(cadena, 100, f) != NULL)
		{	// AquÃ­ tratamos la lÃ­nea leÃ­da 
			sscanf(cadena, "%f", &valor2);
			ctev2[i] = valor2;
			i++;
		}//end while lee filas

		if (i == numCel) {
			printf("Valores de velocidad cargadose desde %s \n", nombrevel2);

		}
		else {
			printf("ERROR al cargar desde %s\n", nombrevel1);
			printf("i= %i\n", i);
			return 1;
		}
		fclose(f);
	}//

}
