# Supplementary material for: AF driver detection in pulmonary vein area by electropcardiographic imaging: Relation with a favorable outcome of pulmonary vein isolation
Source: Front Physiol. 2023 Jan 30;14:1057700. doi: 10.3389/fphys.2023.1057700 (PMC9922892; doi:10.3389/fphys.2023.1057700)
Supplement: Supplementary file 4 [file DataSheet2.ZIP › SimulationCode/CarlosF_22_03_09_AblationSmallRoofConstant/kernel.cu]

// Definiciones de constantes
#define BLOCKSIZE  256 	//512  //Numero de threads por bloque
#define NUMBLOCKS 1024 	//32    //Numero de Bloques que se lanzan
#define numCel 284578
#define numCelaux 294912 //114688 //Numero de celula que se lanzan; mayor o igual que BLOCKSIZE*NUMBLOCKS, mejor si es multiplo exacto de BLOCKSIZE*NUMBLOCKS
//#define size numCel*43  // cada celula se representa por 43 reales(floats)
#define NUMCEL_SAVE  284578
#define spaceSample 1
#define VarsPerCel 2   //V, Cai
#define ladoCel 320	
#define TamBuffer numCel+1 //(320/spaceSample)*(320/spaceSample)*2+1 //8193    //64*64*2+1  (per a un space sample 5)
#define dt 0.00002f		//Victor recomienda mÃ¡ximo 0.05ms

#include <stdlib.h> 
#include <curand_kernel.h>
#include <stdio.h> 
#include "device_launch_parameters.h" 
#include <math.h>
#include "inc/Nhumatr_impl.h" //Includes con funciones   auxiliares 
#include <cuda.h> 
#include "cuda_runtime.h"
#include <math.h> 
#include "cuda_runtime.h" 


using namespace std;
char nombreProyecto[20] = "Aur"; //IMPORTANTE!!!
char cabeceraDatos[100] = "V Cai";


/* PARA PERMITIR LA COMUNICACION EN ESTRUCTURAS TRIDIMENSIONALES estos datos se importan desde ficheros*/
vecinos* NodeVec = (vecinos*)malloc(sizeof(vecinos)*numCel); // Local vector of node
conductancias* NodeCond = (conductancias*)malloc(sizeof(conductancias)*numCel);
poss* NodePos = (poss*)malloc(sizeof(poss)*numCel);
seeds* NodeSeed = (seeds*)malloc(sizeof(seeds)*numCel);

const int numS1 = numCel; 		//2518;	//Numero de celulas estimuladas, tambiï¿½n se importa desde ficheros
//const int numS2 = numCel;
const int numtipo1 = 1;
const int numtipo2 = numCel - numtipo1;

//ojo, con el cambio de double a float, comprobar que lee bien de fichero
float* S1 = (float*)malloc(sizeof(float)*numCel);


float* remod1 = (float*)malloc(sizeof(float)*numCel);


float* ctev1 = (float*)malloc(sizeof(float)*numCel);
float* ctev2 = (float*)malloc(sizeof(float) * numCel);
//datos del sistema aleatorio
__device__ cormodgpu cormodg;

// datos 3d
__device__ vecinosgpu vecinosg;
__device__ conductanciasgpu conducg;
__device__ tipo_celula_gpu tipo_celg;

//#include "currents_impl.h"
#include "inc/gat_expl.h"

#include "inc/vecinos.h"


/*__global__ void GenerateSeed( float minp, float maxp, float minf, float maxf)
{
	int indice = threadIdx.x + blockDim.x*blockIdx.x;
	curandState state;
	while (indice < numCel){

		curand_init(clock64(), indice, 0, &state);

		cormodg.fCa[indice] = curand_uniform(&state)*(maxf - minf) + minf;
		cormodg.fNa[indice] = curand_uniform(&state)*(maxf - minf) + minf;
		cormodg.fK[indice] = curand_uniform(&state)*(maxf - minf) + minf;
		cormodg.pCa[indice] = curand_uniform(&state)*(maxp - minp) + minp;
		cormodg.pNa[indice] = curand_uniform(&state)*(maxp - minp) + minp;
		cormodg.pK[indice] = curand_uniform(&state)*(maxp - minp) + minp;

		indice = indice + NUMBLOCKS * BLOCKSIZE;
	}

}//*/

__global__ void mydispfunction1(float tim)
{
	//printf("At time: %f, previous rem %f\n", tim, rem);
	printf("At time: %f\n, tim");
}
__global__ void mydispfunction2(float rem)
{
	printf("Changed to: %f\n", rem);
}


//__global__ void kernel_init3d(state_variables *estado, stvar1 *nodeini, vecinos *nodevec, conductancias *nodecond, vecinos *nodevec2, conductancias *nodecond2, float *S1, int * S2, float *remod, float *remod2)
__global__ void kernel_init3d(state_variables *estado, stvar1 *nodeini, vecinos *nodevec, conductancias *nodecond, float *S1 , float *remod1 , float *cvel1, float* cvel2)
{
	int indice = threadIdx.x + blockDim.x*blockIdx.x;
	while (indice < numCel)
	{
		estado->V[indice] = nodeini->V;
		estado->Nai[indice] = nodeini->Nai;
		estado->Ki[indice] = nodeini->Ki;

		estado->sercaCa1[indice] = nodeini->sercaCa1;
		estado->sercaCa2[indice] = nodeini->sercaCa2;
		estado->sercaCa3[indice] = nodeini->sercaCa3;
		estado->sercaCass[indice] = nodeini->sercaCass;

		estado->Cass[indice] = nodeini->Cass;

		estado->Cai1[indice] = nodeini->Cai1;
		estado->Cai2[indice] = nodeini->Cai2;
		estado->Cai3[indice] = nodeini->Cai3;
		estado->Cai4[indice] = nodeini->Cai4;

		estado->CaSR1[indice] = nodeini->CaSR1;
		estado->CaSR2[indice] = nodeini->CaSR2;
		estado->CaSR3[indice] = nodeini->CaSR3;
		estado->CaSR4[indice] = nodeini->CaSR4;

		estado->Nass[indice] = nodeini->Nass;
		estado->Cai[indice] = nodeini->Cai;

		estado->m[indice] = nodeini->m;
		estado->h1[indice] = nodeini->h1;
		estado->h2[indice] = nodeini->h2;
		estado->d[indice] = nodeini->d;
		estado->f[indice] = nodeini->f;
		estado->fca[indice] = nodeini->fca;
		estado->r[indice] = nodeini->r;
		estado->s[indice] = nodeini->s;
		estado->rsus[indice] = nodeini->rsus;
		estado->ssus[indice] = nodeini->ssus;
		estado->n[indice] = nodeini->n;
		estado->pa[indice] = nodeini->pa;
		estado->y[indice] = nodeini->y;

		estado->RyRoss[indice] = nodeini->RyRoss;
		estado->RyRcss[indice] = nodeini->RyRcss;
		estado->RyRass[indice] = nodeini->RyRass;
		estado->RyRo1[indice] = nodeini->RyRo1;
		estado->RyRc1[indice] = nodeini->RyRc1;
		estado->RyRa1[indice] = nodeini->RyRa1;
		estado->RyRo2[indice] = nodeini->RyRo2;
		estado->RyRc2[indice] = nodeini->RyRc2;
		estado->RyRa2[indice] = nodeini->RyRa2;
		estado->RyRo3[indice] = nodeini->RyRo3;
		estado->RyRc3[indice] = nodeini->RyRc3;
		estado->RyRa3[indice] = nodeini->RyRa3;
		// estado->over[indice] = nodeini->over;


		/* Datos 3d, primero vecinos y sus conductancias */
		vecinosg.vecino0[indice] = nodevec[indice].vecino[0];
		conducg.cond_vecino0[indice] = nodecond[indice].vecino[0];
		vecinosg.vecino1[indice] = nodevec[indice].vecino[1];
		conducg.cond_vecino1[indice] = nodecond[indice].vecino[1];
		vecinosg.vecino2[indice] = nodevec[indice].vecino[2];
		conducg.cond_vecino2[indice] = nodecond[indice].vecino[2];
		vecinosg.vecino3[indice] = nodevec[indice].vecino[3];
		conducg.cond_vecino3[indice] = nodecond[indice].vecino[3];
		vecinosg.vecino4[indice] = nodevec[indice].vecino[4];
		conducg.cond_vecino4[indice] = nodecond[indice].vecino[4];
		vecinosg.vecino5[indice] = nodevec[indice].vecino[5];
		conducg.cond_vecino5[indice] = nodecond[indice].vecino[5];
		vecinosg.vecino6[indice] = nodevec[indice].vecino[6];
		conducg.cond_vecino6[indice] = nodecond[indice].vecino[6];
		vecinosg.vecino7[indice] = nodevec[indice].vecino[7];
		conducg.cond_vecino7[indice] = nodecond[indice].vecino[7];
		vecinosg.vecino8[indice] = nodevec[indice].vecino[8];
		conducg.cond_vecino8[indice] = nodecond[indice].vecino[8];
		vecinosg.vecino9[indice] = nodevec[indice].vecino[9];
		conducg.cond_vecino9[indice] = nodecond[indice].vecino[9];
		//Aumenta numero vecinos hasta 15
		vecinosg.vecino10[indice] = nodevec[indice].vecino[10];
		conducg.cond_vecino10[indice] = nodecond[indice].vecino[10];
		vecinosg.vecino11[indice] = nodevec[indice].vecino[11];
		conducg.cond_vecino11[indice] = nodecond[indice].vecino[11];
		vecinosg.vecino12[indice] = nodevec[indice].vecino[12];
		conducg.cond_vecino12[indice] = nodecond[indice].vecino[12];
		vecinosg.vecino13[indice] = nodevec[indice].vecino[13];
		conducg.cond_vecino13[indice] = nodecond[indice].vecino[13];
		vecinosg.vecino14[indice] = nodevec[indice].vecino[14];
		conducg.cond_vecino14[indice] = nodecond[indice].vecino[14];

		//2
		


		tipo_celg.Stim1[indice] = S1[indice];

		tipo_celg.remod1[indice] = remod1[indice];


		tipo_celg.cvel1[indice ] = cvel1[indice];
		tipo_celg.cvel2[indice] = cvel2[indice];
		indice = indice + NUMBLOCKS * BLOCKSIZE;
	}
}


__global__ void kernel_calculo(state_variables *estado, state_variables *pderivada, state_variables *py2, float *buffer, float sim_time, int cont_pasos, int caso)
{
	int tid, i, i_ini, i_fin, fila;
	float *yfl, *y2, *derivada;
	
	derivada = (float *)&(pderivada[0].V);
	y2 = (float *)&(py2[0].V);
	yfl = (float *)&(estado[0].V);

	//pz=(state_variables *)&(z[0]);
	for (tid = threadIdx.x + blockDim.x*blockIdx.x; tid < numCel; tid = tid + NUMBLOCKS * BLOCKSIZE)
	{
		i_ini = tid;
		i_fin = i_ini + 17 * numCelaux; //ojo ese 17 que depende de las variables diferenciales
		gating_vars_rl_explicit(*estado, *py2, sim_time, dt, tid);
		currents_rl_expl(*estado, *pderivada, sim_time, tid, caso);
		for (i = i_ini; i < i_fin; i += numCelaux)
		{
			y2[i] = yfl[i] + dt * derivada[i];
		}
		quita_casos(*py2, tid);

		if (((cont_pasos) % interv_enviog == 0) && (tid < NUMCEL_SAVE))
			//tid es la cÃ©lula
		{
			
			buffer[tid + 1 + ((cont_pasos) / interv_enviog)*(TamBuffer)] = (*estado).V[tid];
			if (tid == 0) {
				buffer[((cont_pasos) / interv_enviog)*(TamBuffer)] = sim_time * 1000;
				buffer[tid + 1 + ((cont_pasos) / interv_enviog)*(TamBuffer)] = (*estado).V[tid];
			}


		}
	} //Fin de for
} //Fin de kernel_paso_ini


// ----
// main
// ----


int mexFunction(int argc, char** argv)
{

	int i, j, p, iter, fila;
	stvar1 Node;
	stvar1 *aux;
	state_variables *dev_Node, *dev_yout, *dev_derivada, *dev_y2;
	char nombreArchivo[20] = "Datos";
	char nombreIniciales[20] = "jepa";
	float *dev_buffer_envio;
	float *dev_inct, *dev_sim_time;
	//cambo, 14-10-11
	//        state_variables *dev_y2,*dev_yaux,*puntauxfl;
	int cont_pasos = 0;
	int cont = 0;
	int *dev_cont_pasos;
	int numArchivo;
	float sim_time = 0.0f;

	FILE*f;
	//Variables 3d, para enviar a la GPU
	vecinos *dev_NodeVec;
	conductancias *dev_NodeCond;

	seeds *dev_NodeSeed;
	poss *dev_NodePos;


	float* dev_S1;
	//int* dev_S2;

	float* dev_remod1;


	float* dev_ctev1;
	float* dev_ctev2;
	//Fin variables 3d

	// Inicio Sentencias ejecutables
	float *buffer_envio = (float*)malloc(sizeof(float)*pasos_envio*(TamBuffer)); //Hacer memoria pinned
	//buffer_envio se utiliza para enviar resultados de la GPU a la CPU; tiene una capacidad para pasos_envio datos
	// cada paso con exito se aÃ±ade un resultado. 


int caso =1 ;
	int tarjeta = 0;
	cudaSetDevice(tarjeta);
	//Cuda set device sirve para cambiar de GPU, si solo hay una ponemos tarjeta=0.
	copia_parametros_gpu();
	copia_parametros_s__gpu();
	//Las dos funciones anteriores copian a la GPU parï¿½metros del problema; 
	//estan definidas en Nconst_chol_la_fl.h. La primera copia todas las constantes "quï¿½micas y Biolï¿½gicas" del problema, la segunda copia las constantes del mï¿½todo de resoluciï¿½n, pasos_envio, constantes de estimulaciï¿½n etc. Es posible que alguna de las constantes que se eenvï¿½an no sean ya necesarias

	//Rellena con -1 NodeVec	
	for (i = 0; i < numCel; i++) {
		for (j = 0; j <= 14; j++) {  //Cambio vecinos
			NodeVec[i].vecino[j] = -1;
			NodeCond[i].vecino[j] = 0.0f;
		}
		S1[i] = 0;

//		remod[i] = 0;
	}// end Relleno

	printf("empieza\n");
	int errvecinos = cargaVecinos(nombreProyecto, caso);

	sprintf(nombreIniciales, "%s_init.txt", nombreProyecto);
	//adquiere las variables de estado iniciales de fichero
	Get_state_variables_initial_condition(nombreIniciales);


	//Da condiciones iniciales a un Nodo 
	Assign_node_initial_condition(Node);

	cudaMalloc((void**)&aux, sizeof(stvar1));
	cudaMemcpy(aux, &Node, sizeof(stvar1), cudaMemcpyHostToDevice);
	cudaMalloc((void**)&dev_Node, sizeof(state_variables));
	// pasar nodevec, nodecond, s1, s2, tipo1, tipo2; 
	cudaMalloc((void**)&dev_NodeVec, sizeof(vecinos)*numCel);
	cudaMemcpy(dev_NodeVec, NodeVec, sizeof(vecinos)*numCel, cudaMemcpyHostToDevice);
	//

	cudaMalloc((void**)&dev_NodeCond, sizeof(conductancias)*numCel);
	cudaMemcpy(dev_NodeCond, NodeCond, sizeof(conductancias)*numCel, cudaMemcpyHostToDevice);
	//
	cudaMalloc((void**)&dev_S1, sizeof(float)*numCel);
	cudaMemcpy(dev_S1, S1, sizeof(float)*numCel, cudaMemcpyHostToDevice);
	//


	cudaMalloc((void**)&dev_remod1, sizeof(float)*numCel);

cudaMemcpy(dev_remod1, remod1, sizeof(float)*numCel, cudaMemcpyHostToDevice);
	

	// Aqui se inicializan los valores de las variables de las celulas, los tipos de celula,
	//los vecinos de cada celula y las conductancias asociadas a cada vecino
	//


	//
	cudaMalloc((void**)&dev_NodeSeed, sizeof(seeds)*numCel);
	cudaMemcpy(dev_NodeSeed, NodeSeed, sizeof(seeds)*numCel, cudaMemcpyHostToDevice);
	//
	cudaMalloc((void**)&dev_NodePos, sizeof(poss)*numCel);
	cudaMemcpy(dev_NodePos, NodePos, sizeof(poss)*numCel, cudaMemcpyHostToDevice);
	//
	//

	cudaMalloc((void**)&dev_ctev1, sizeof(float)*numCel);
	cudaMalloc((void**)&dev_ctev2, sizeof(float) * numCel);

	cudaMemcpy(dev_ctev1, ctev1, sizeof(float)*numCel, cudaMemcpyHostToDevice);
	cudaMemcpy(dev_ctev2, ctev2, sizeof(float) * numCel, cudaMemcpyHostToDevice);

	//	GenerateSeed << <NUMBLOCKS, BLOCKSIZE >> >( 0, 1, 0.0f, 6.28f);

	//	kernel_init3d << <NUMBLOCKS, BLOCKSIZE >> > (dev_Node, aux, dev_NodeVec, dev_NodeCond, dev_NodeVec2, dev_NodeCond2, dev_S1, dev_S2, dev_remod, dev_remod2);
	kernel_init3d << <NUMBLOCKS, BLOCKSIZE >> > (dev_Node, aux, dev_NodeVec, dev_NodeCond,  dev_S1 , dev_remod1 , dev_ctev1, dev_ctev2);
	//cutilCheckMsg("Kernel init3d failed");
	//
	//A continuaciï¿½n, liberamos las variables innecesarias en la GPU para evitar gastar
	//memoria de forma innecesaria
	cudaFree(dev_NodeVec);
	cudaFree(dev_NodeCond);
	cudaFree(dev_S1);
	//cudaFree(dev_S2);

 cudaFree(dev_remod1);
	cudaFree(dev_NodeSeed);

cudaFree(dev_ctev1);
cudaFree(dev_ctev2);
	//cudaFree(dev_tipo2);
	//
	cudaMalloc((void**)&dev_yout, sizeof(state_variables));
	cudaMalloc((void**)&dev_derivada, sizeof(state_variables));
	cudaMalloc((void**)&dev_buffer_envio, pasos_envio*(TamBuffer)* sizeof(float));
	//cutilSafeCall(    cudaMalloc( (void**)&dev_err_glob,(numCel/BLOCKSIZE)*sizeof(float)  ));
	cudaMalloc((void**)&dev_inct, sizeof(float));
	cudaMalloc((void**)&dev_sim_time, sizeof(float));
	//(    cudaMalloc( (void**)&dev_pasook,sizeof(int) )) ;
	cudaMalloc((void**)&dev_cont_pasos, sizeof(int));

	cudaMalloc((void**)&dev_y2, sizeof(state_variables));
	//cutilSafeCall(    cudaMalloc( (void**)&dev_yaux,sizeof(state_variables))) ;
	//   
	cudaMemcpy(dev_sim_time, &sim_time, sizeof(float), cudaMemcpyHostToDevice);
	//cutilSafeCall(    cudaMemcpy( dev_pasook,&pasook,sizeof(int),cudaMemcpyHostToDevice )) ;
	cudaMemcpy(dev_cont_pasos, &cont_pasos, sizeof(int), cudaMemcpyHostToDevice);

	/************************************************************************************************************
	*************************************************************************************************************
	Bucle Temporal
	*************************************************************************************************************
	*************************************************************************************************************/

	//While Archivo (cada vez que se ejecuta se genera un nuevo fichero)
	sim_time = 0;
	numArchivo = 1;
	int num_filas_enviadas;;
	//float *err_glob= (float*)malloc(sizeof(float)*NUMBLOCKS);


	while (sim_time < (max_time + time_step))
	{
		if (sim_time < save_time)
		{
			for (cont = 0; cont < pasos_envio; cont++)
			{
				kernel_calculo << <NUMBLOCKS, BLOCKSIZE >> > (dev_Node, dev_derivada, dev_yout, dev_buffer_envio, sim_time, cont, caso);
				dev_y2 = dev_Node;
				dev_Node = dev_yout;
				dev_yout = dev_y2;
				sim_time += dt;

			}

			cudaThreadSynchronize();
			printf("Simulados %i ms\n", int(sim_time * 1000 + 0.5));
		}
		else
		{
			if (caso == 1)
				sprintf(nombreArchivo, "Datos_fib%03d.bin", numArchivo);
			else
				sprintf(nombreArchivo, "Datos_basal%03d.bin", numArchivo);

			if ((f = fopen(nombreArchivo, "wb")) == NULL)
			{ /* control del error de apertura si no puede abrir el fichero no se hace nada*/
				printf("Error en la apertura \n");
			}
			else
			{
				printf("%s se ha abierto\n", nombreArchivo);
				//fprintf(f, "%s\n", cabeceraDatos);
				numArchivo++;   //numero de fichero en el que nos encontramos
				for (cont = 0; cont < pasos_envio; cont++)
				{
					kernel_calculo << <NUMBLOCKS, BLOCKSIZE >> > (dev_Node, dev_derivada, dev_yout, dev_buffer_envio, sim_time, cont, caso);
					dev_y2 = dev_Node;
					dev_Node = dev_yout;
					dev_yout = dev_y2;
					sim_time += dt;

				}

				cudaThreadSynchronize();

				num_filas_enviadas = pasos_envio / interv_envio;
				cudaMemcpy(buffer_envio, dev_buffer_envio, num_filas_enviadas*(TamBuffer)* sizeof(float), cudaMemcpyDeviceToHost);
				printf(" enviadas %d  simtime %i \n", num_filas_enviadas, int(sim_time * 1000 + 0.5));
				/*

				for (p = 0; p < num_filas_enviadas; p++) {
				fprintf(f, "%i	", int(buffer_envio[p*(TamBuffer)] + 0.5));

				for (j = 1; j < TamBuffer - 1; j++)//for(j=1; j<800-1;j++)
				{
				fprintf(f, "%-2.3f	", buffer_envio[j + p * (TamBuffer)]);  //Sin diezmado
				//if(j%spaceSample==0){
				//fprintf (f,"%-2.3f	",buffer_envio[j+p*(TamBuffer)]);  //diezmado xungo
				//}
				}
				fprintf(f, "%-2.3f\n", buffer_envio[(TamBuffer - 1) + p * TamBuffer]);
				}*/
				fwrite(buffer_envio, sizeof(float), num_filas_enviadas*(TamBuffer), f);


				//Con fwrite escribe en binario y todo de golpe
				fclose(f);
				printf("%s se ha cerrado, tiempo %i \n", nombreArchivo, int(sim_time * 1000 + 0.5));
			}
		}
	}


	cudaFree(dev_Node);
	cudaFree(dev_derivada);
	cudaFree(dev_buffer_envio);
	cudaFree(dev_yout);
	
	return 0;
}
