# Supplementary material for: AF driver detection in pulmonary vein area by electropcardiographic imaging: Relation with a favorable outcome of pulmonary vein isolation
Source: Front Physiol. 2023 Jan 30;14:1057700. doi: 10.3389/fphys.2023.1057700 (PMC9922892; doi:10.3389/fphys.2023.1057700)
Supplement: Supplementary file 4 [file DataSheet2.ZIP › SimulationCode/CarlosF_22_03_15_AblationOriginal_2StimAtriaSplit/Aur_vec.txt]

31242 31244 249956 249958 249960 249963 249982 250072 250076
5916 47323 48255 48262 48426 48428 48481 48482 48483 48486 48497 48508
30533 244250 244251 244252 244253 244254 244255 244419
18505 147506 147510 147837 148098 148100 148101 148102 148121 148123 148124
238177 238361 238362 238363 238365 238368 238437 238464
6265 6345 49805 49818 49829 49838 49839 50024 50035 50141 50147 50746 50751 50754 50755
9770 9772 9773 75127 75130 75284 78194 78200 78201 78235 78236 78238 78239 78240 78249
71655 71656 71678 71699 71700 71704 71706 71707 71719 71722
63779 63802 63803 63804 63805 63806 63808 64234 64235 64238 64243 64246
7174 57390 57393 57394 57399 57400 57434 57445 57454
8093 8096 64116 64171 64805 64806 64807 64808 64810 64814
4671 4699 37361 37363 37368 37569 37570 37582 37583 37631 37635 37637
8184 8185 65524 65526 65527 65528 65529 65908 65909 65914 65917
915 7318 7320 7347 58003 58012 58016 58018 58564 58573 58580 58584 58593 58603 58772
7956 7960 7964 8000 63658 63789 63816 63818 63824 63827 63828 63829 63830
7947 63428 63505 63506 63507 63508 63510 63663 63666 63738 63739
6714 52268 52280 52416 52419 52425 52428 52429 52433 53724 53730
12176 12179 12186 96786 96788 96789 96793 96794 96795 96796 96797 96798 96799 96800 96842
12113 12117 96637 96700 96701 96732 96916 96937 96938 96940 96944 96969
9595 76558 76559 76727 76728 76731 76740 76778 76780 76785
10161 81300 81302 81303 81410 81416 81417 81418 81420 81421 81422 81423 81424 81606 81607
10919 10921 87409 87410 87476 87478 87479
11864 11865 11866 11868 11882 11883 94949 95246 95248 95251 95253 95255 95257 95280 95281
15604 124609 124836 124846 124852 124862 124866 125010 125013
16018 128069 128072 128080 128100 128106 128108 128114 128120 128121 128125 128127 128222 128288 128325
1582 12668 101318 101319 101322 101323 101349 101351 101371 101373 101375 101376 101407
124337 124339 124342 124343 124345 124346 124352 124353 124356 124358 124462 124496 124500 124528 124531
1531 12239 12425 97899 97900 97901 97903 97904 98227 98229 98231 99598
1832 14691 14695 117285 117288 117290 117297 117493 117495 117496 117497 117498 117526 117528 117529
14192 14216 113519 113521 113523 113527 113529 113546 113548 113549 113551 113552 113554 113558
16141 16142 16152 16154 129072 129079 129081 129162 129256 129261 129263 129302 129307 129850 129851
16141 16149 129077 129079 129085 129119 129121 129124 129127 129129 129257 129261 129274 129275 129302
16486 131911 131940 132001 132033 132035 132040 132041 132079 132081
16517 16543 17089 132155 136722 136727 136730 142938 142940 142954 142970 142984 142985 142999
137953 137954 137960 137991 137993 137994 153563 153564
17566 17567 17568 41493 41497 140205 140515 140541 140544 140549 140550 140551
2062 16540 132130 132151 132292 132293 132341 132342 132346 132348 132349 132351
5467 5469 43730 43733 43734 43735 43737 43738 43740 43741 43743 44525 44527
22735 181726 181730 181731 181732 181735 181736 181738 181739 181740 181741 181845
21145 168969 168974 168992 168993 169144 169147 169150 171162 171169
21393 21429 169161 171117 171153 171155 171156 171157 171175 171176 171177 171178 171446
19321 154371 154372 154545 154546 154550 154552 154571 154572 154587 154589 154590 154591 154592 154594
2751 22006 175975 175978 176006 176007 176009 176010 176024 176029 176030 176058 176059
155964 155981 155983 155984 155985 156169 156170 156173
18407 18427 147188 147190 147196 147205 147292 147295 147299 172914 172915 172947
23794 190265 190277 190288 190295 190297 190298 190300 190336 190339 190340 190341 190345
21856 24506 174341 174498 174502 174503 174504 174513 174677 174870 174871 174872 174875 174876 174884
369 2992 189963 189965 189966 189967 189969 189970 189971 189972 190003 190004 190205 190209 190210
24545 147612 147622 147630 147635 147637 196339 196341 196343 196344 196357 196363 196364
24256 24257 24261 193404 193429 193431 193432 193618 194061 194062 194069 194117
14904 14967 119239 119240 119241 119243 119244 119245 119261 119713 119715 119719 119720 119740
3423 27470 27472 27473 27474 219438 219440 219442 219459 219461 219462 219468 219474 219475 219478
3207 25670 25674 25675 25709 25714 205336 205337 205338 205340 205371 205375 205378 205379 205382
30721 30722 245754 245757 245761 245762 245770 245773 245813 245815 245818
26326 26328 210614 210615 210616 210618 210620 210631 210632
210198 210199 210201 210240 210573 234396 234399 234400
28146 28148 28149 28153 225122 225123 225125 225126 225128 225195 225196 225197 225244 225245 225297
3803 30453 243408 243473 243475 243476 243480 243637 243639 243644 243645 243646 243647
28051 224218 224219 224220 224221 224228 224246 224249 224256 224261 224412 224421 224422 224431 224432
30161 241357 241360 241363 241366 241388 241401 241403 241404 241406 241407 241408 241409 241413
32881 32882 226672 263073 263075 263092 263330 263335 264970 264971
32632 32636 32642 259582 259583 259585 259587 259588 261088 261089 261128 261131
4020 32193 32196 257348 257354 257361 257556 257558 257559 257579 257581
32115 32138 256961 256964 256965 256966 256967 256970 257071 257072 257099 257104 257126 257128
4162 33274 33277 33353 33355 266181 266182 266185 266187 266190 266241 266242 266245 266873 266878
31874 31878 255006 255007 255009 255012 255377
4002 33392 261724 261726 261727 261730 261731 261734 261743 267146 267147 267149 267169 267477 267478
32718 32722 32723 33596 33625 33626 261836 261840 268804 268808 268810 268811 268813 268815 268967
21309 21311 170471 170501 170527 170528 170529 170534 170559 170560
35600 35842 36029 36031 36033 36034 36036 36038 36041
4536 36189 36192 36193 36194 36197 36218 36248 36271 36274 36275 36276 36288 36293 36297
35883 35885 35886 35887 35889 37703 37704 37705 39138 39139 39141 39295
35573 35575 35579 35582 35583 35584 35774 35777 35787
4450 35589 35592 35596 35600 35790 35792 35793 35811 35812 35820 35840 35842 36036 39290
607 4721 36214 38530 38531 38536 38537 38582 38586 38603 38607 38608 38628 38634 38637
604 4819 38533 38588 38599 38600 38601 38630 38809 38834
37847 37849 37850 39958 39959 39965 40072 40076 40078 40081 40154
5343 38287 38293 38684 42748 42760 42761 42763 42764 42766 42771 42774 42775 42782 42799
5380 42883 42906 42999 43002 43079 43082 43324 43332
5153 5154 5156 5157 41254 41259 41584 41585 41587 41589 41592 41594
652 5123 41354 41360 41363 41369 41376 41377 41383 41385 41388 41400 41407
638 639 5058 40476 40477 40478 40479 40540 40542 40543
41913 42091 42097 42114 42117 42120 42359 42360 42364 42366 42371 43417 43418 43439 44997
5625 43477 43497 43498 43502 44358 44383 44396 44810 44811 45063 45067 45074 45075 45105
5606 5621 45062 45063 45066 45067 45069 45070 45071 45073 45074 45076 45101 45102 45281
5691 5794 46368 46371 46373 46377 46379 46385 46652
45548 45565 45569 45575 45577 45596 45601 45735 45737 45740
5852 46810 46812 46816 46826 46830 46838 46846 46870
5869 46773 46978 46985 46989 49095 49097 49098 49100
91 47427 47431 49002 49008 49382 49388 49754 49778 50072 50076 50084 50960 50967 50972
90 6257 47431 50072 50076 50811 50893 50894 50896 50960 50961 50965 50967 50972
6360 50874 227823 227824 263576 263580 263582 263584 263587
6286 6319 32927 50526 50542 50549 50554 50555 50570 263455 263457 263649
28467 226304 226306 227736 227796 227798 227800 227801 227802 227837 227839 227840 227856
48296 48603 48610 48613 48616 48622 48624
33092 33093 264671 264676 264709 264712 264745 264748 264774 264776
32906 32944 32947 263242 263245 263246 263248 263250 263262 263549 263551 263552 263554 263588 263592
4139 33126 263350 263415 263418 263423 263424 265019 265021 265023 265042 265043 265047
32914 263279 263284 263309 263316 263319 263321 263517 263519 263523 263525 263534
1025 8187 8207 65493 65501 65502 65503 65506 65508 65509 65512 65517 65612 65672 65680
51712 51715 51718 51736 51741 51743 51744 51767 51768 51770 54761 54765 54766
28409 28410 226355 226536 226538 226540 226562 226564 227284 227289 227292 227535 227568 227571 227572
6311 28435 50327 50330 50406 50411 50457 227401 227428 227430 227436 227437 227438 227488
6632 52632 52637 52704 52974 52993 52994 52996 52997 52998 52999
6426 51269 51492 51500 51505 51508 51533 51551 51552 51556 52070 52076 52080 52101
786 6294 50382 50420 50424 50425 50427 50428 227615 227616 227697 227698 227699
7265 36822 36823 36824 36825 57737 57740 57741 57742 57751 57933 58126 58131 58132 58133
7182 57457 57463 57467 57482 57483 57485 57677
7197 56971 57519 57542 57546 57547 57551 57554 57576 57601 57603 57612 57613
57535 57537 57538 57539 57555 57556 57557 57593 57594 57595 57596 57597 57619 57621
7063 56514 56518 56538 56539 56540 56541 56544 216953 216968 216970 216975
7108 7109 7110 56618 56864 56865 56868 56870 56875 56876 56877
38170 38172 38175 38188 38189 38190 38191 38194 38196 38231 38232 38233 38243 38244 38245
4754 4759 38130 38131 38132 38133 38134 38143 38202 38209 38210 38211 38216 38219
60885 60888 60890 61121 61151 61421 61422 61424 61425 61426 61427 61428 61429 61430 61431
632 5097 40801 40866 40867 40868 40869 40870 40872 40873
4678 4680 37372 37375 37378 37396 37397 37404 37414 37417 37419 37441 37452
4738 5016 5022 37851 37855 37856 37858 40119 40150 40158 40159 40161 40166 40167
7507 36971 37000 37004 37025 37026 37032 37036 37039 60070 60074 60076 60077 60124 60125
7494 59918 59922 59923 59925 59929 59930 59935 59943 60575
965 7385 7386 7401 59223 59224 59225 59230 59244 59477 59481
7898 8053 8054 63718 63720 63721 64390 64391 64392 64393 64437 64438 64439 64441 64479
8033 8035 64237 64240 64258 64262 64263 64268 64274 64290
8069 8075 8077 8081 64508 64618 64640 64643 64650 64652 64660 64665 64667 64668 64671
8299 8331 66342 66343 66345 66350 66624 66627 66661 66662 66664 66665 66666
8296 8299 66345 66346 66369 66376 66379 66383 66384 66385 66387
8286 8289 64995 65051 65054 65055 65057 65059 66287 66288 66289 66293 66304 66306 66308
8123 65003 65004 65009 65010 65012 65013 65014 65015 65032 65186 65187 65224 65225 65226
65432 65434 65437 65441 65456 65457 65458 65459 65462 65465 65468 65471
8445 67191 67194 67200 67201 67202 67204 67206 67208 67210 67406 67595
1070 8535 8538 63065 63066 63067 68315 68475 68476 68477 68500
1099 1100 8800 66059 66061 66064 66084 66085 66087 66088 66163 66196 66197 66199 66200
8652 8692 69161 69163 69166 69185 69186 69187 69188 69194 69504 69542
8773 70179 70180 70181 70204 70205 70481 70483 70484 70485 70486 70487 70489 70502 70506
70040 70091 70095 70096 70101 70102 70103 70104 70105 70106 70129 70130
8640 68902 69131 69135 69137 69138 69154 69158
9244 73781 73797 73871 73874 73898 73940 73945
73181 73188 73190 73191 73192 73193 73194 73195 73198 73201 73202
9015 9018 9055 72115 72118 72124 72125 72126 72127 72129 244132
1134 9049 9070 9072 72411 72421 72428 72431 72434 72438 72447 72448 72465
9009 30519 30525 72047 72071 72073 72075 72078 72100 244184
1102 53512 53513 53515 53556 53557 71081 71084 71085 71086 71087 71275 71277 71280
6694 53335 53340 53341 53343 53360 53361 53362 53363 53449 53518 71090 71269 71271 71272
6754 53512 53514 53548 53549 53555 53556 53557 53558 53559 53992 53993 54048 54049 71079
9586 77305 77308 77330 77333 77334 78024 78025 78028 78029 78036 78037 78038 78042
75852 75854 76592 76593 76596 76598 76600 76604 76607 76611 76664 76739
9654 77247 77271 77274 77277 77280 77347 77459 77484 77488 77512
9326 9348 9352 74615 74617 74619 74621 74622 74623 74624 74625 74644 74822 74825 74826
9614 9621 76912 76958 76971 76972 76975 77001 77024 77027 77028
78246 78248 78250 78252 78253 78307 78313 78320
9400 72831 72836 72837 72838 72839 72840 72841 72842 72859 72864 72865 74986 75189 75197
9321 74567 74570 74572 74573 74574 74575 74577 74580 74581 74582 74605 74616
9379 9415 9417 75048 75058 75062 75065 78178 78185
74764 74766 75022 78432 78455 78457 78460 78463 78464 78465 78487
9834 9835 78646 78647 78650 78652 78656 78671 78672 78675 78677 78699 78914 78918 78919
10242 10244 81357 81360 81363 81366 81694 81695 81899 81925 81927 81953 81954
10000 10016 80019 80020 80030 80043 80046 80047 80058 80059 80062 80066 80169 80177 80178
10154 80801 80822 80823 80824 80828 81071 81152 81242 81245 81247
9370 9371 74961 74965 74971 74974 79903 79905 79930 80211 80212 80219 80224 80231
11472 11473 11491 11494 91777 91778 91779 91780 91796 91797
10190 81577 81579 81583 81584 81586 81587 81590 83716 83719 83721 83731
10612 11303 84869 90490 90491 90492 90493 90495
10342 10371 82748 82749 82752 82753 82756 82777 82782 82785 82800 82806
85510 85513 85514 85525 85527 85528 85531 85536 85540 85541
85829 85830 85831 85832 85834 85835 85878 85936 85978 85980 85983 85988 86008 86016
10806 10879 87031 87032 87033 87039 87041 87045 87049 87051 87055 87058
87894 87896 87897 87898 89776 89777 89779 89781 89786
11150 11164 11177 77212 77549 77575 89236 89241 89298 89302 89306 89309
11098 11099 88593 88596 88782 88787 88789 91440 91500 91504 91525 91528 91529 91961 91963
11247 88262 88411 89937 89939 89940 89941 89942 89961 89962 89967 89969
11084 11119 88615 88617 88618 88648 88653 88656 88659 88672 88674 88675 88692 88693 88697
91927 91930 91980 91986 232508 232537 232595 232596 232597 232602
11492 91920 232409 232423 232424 232425 232462 232463 232467 232468 232479 232495 232496 232498 232503
11245 89587 89589 89628 89629 89657 89665 89933 89934 90005
6778 54096 54158 54182 54183 54184 54185 54186 54220 54224 54225 54265 54268 54269
11584 53356 53357 53435 53436 53437 53440 53441 53442
6677 6678 53398 53399 53402 53403 53407 53412 53423
3557 226356 226388 227956 227957 227962 227964 227965 227969 227970 227971 228149 228159 228161
1114 11560 11571 54623 92488 92690 92691 92694 92703 92704
1261 11401 91165 91168 91169 91170 91171 91184 91185 91186 91187 91188 91189 91190 91191
92275 92903 92958 93099 93101 93103 93105 93106 93108 93109 93110 93112 93114
1417 11633 93567 93597 93598 93599 93625 93626 93630 93632 93634
11688 93448 93450 93452 93499 93500 93502 93503 93509 93510 94894
1464 62654 93963 93964 93987 93988 93991 93994 93997 93998 94000
1456 11911 11915 95320 95354 95355 95357 95359 95586
94107 96063 96064 96067 96068 96070 96071 96108 96113 96114 96115 96766
93325 93326 93330 93342 93344 93345 93346 93348 93349 93352 93353 95132
61244 61247 61248 61251 61257 61258 61261 61262 61263 61264 61266 61268
12015 12016 96136 96143 96145 96146 96148 96151 96153 96155 96157 96160 96163 96180 96234
1471 12120 94099 96664 96666 96672 96695 96726 96972 96974 96976 97000 97040 97062
12391 98928 98929 98930 98932 98933 98936 98938 99139 99141 99825 99826
12316 98322 98323 98324 98510 98512 98528 98530 98531 98532
98413 98416 98448 99829 99832 99841 99877 99879 99881 99883 99888 100179
12648 101174 101175 101188 101207 101211 101212 101214 101217
12478 12518 12520 98407 98409 98412 99870 99871 99873 99889 99977 99979 99980 99984 100172
100543 100544 100546 100547 101973 102085 102086 102156 102157 102158 102159 102160 102179 102180 102181
12729 12733 101853 101854 101855 101856 101857 103334
1591 1643 13174 105362 105363 105382 105383 105386 105387 105390 105584
12896 12922 12925 102687 102688 102689 102692 102695 102696 102715 102738 102741 102742 102745 103185
12953 12984 13094 13098 103654 103656 103841 103842 103843 103844 103845 103846 103848 103867 103896
12945 103568 103569 103572 103574 103576 103578 103579 103580 104976
12959 13063 103669 103671 103675 103698 103701 103703 103705 103706 103708 103709 103765 103772 103773
1611 12956 103713 103720 103723 200927 200930 200951 200952 200954
103695 103731 103732 103734 104053 104062 104065 104071 104076 104104
1642 13185 13190 105513 105516 105526 105530 105533 110714 110734 110744 110745 110761 110766 110767
13578 13579 105782 105785 108373 108614 108616 108617 108650 108651 108672
1675 13421 13512 13526 108084 108132 108142 108147 108148 108149 108156 108164 108182 108237
13330 106649 106652 106956 106960 106961 106981 106982 106984
13365 13368 106912 106916 106917 106942 106944 106945 106946 106947 106948 106951 106965 106969 106970
108174 108199 108205 108208 108210 108220 108227 108269 108277
108011 108012 108031 108034 108038 108041 108042 108060
13253 13268 13310 105967 106033 106037 106042 106165 106470 106498 106500 106501 106503 106505
1709 109034 109037 109040 109043 109459 109467 109469
14112 14113 14118 112917 112918 112920 112921 112923 112941 113343 113344 113345 113364 113365 113366
109717 109723 109725 109728 109732 109737 109750 109752 109753
113088 113090 113094 113117 113120 113123 113124 113128 113129 113130 113134 113136 113139
1712 13719 13721 13723 109760 109763 109764 109765 109766 109769 109772 109777 109778 109784 109789
13757 110035 110044 110045 110046 110047 110048 110096 110097 110100 110102
13934 14051 111485 111549 111552 111656 111658 111673 111674 111676 111678 111679 112426 112427 112428
13941 13954 13956 14124 111520 111525 111526 111571 111572 111573 111574 111575 111608 111686 111687
114490 114491 114492 114493 114495 114574 114807 114808 114811 114816 114820
14398 113718 113719 113722 113726 114272 114292 114294 114938 114981 115001 115005 115153 115155 115159
1798 14374 14377 114149 114152 114177 114185 114230 114231 114236 114955 114967 114969 114970 114973
1775 14243 14244 113662 113664 113666 113667 113678 113680 113684 113745 113748 113775 113779
1842 14223 113462 113464 113465 113488 113490 113763 113765 113789 113797 113798
13945 13951 13954 13960 14122 111574 111684 111685 111715 111743 111752 111753 111789 111794 112981
14726 117733 117736 117737 117739 117747 117750 117751 117752 117754 117761 117794 117798 117829 117830
14757 106280 106281 106283 106286 106287 106288 118007 118008 118080 118086
1834 14708 117345 117348 117349 117643 117644 117645 117654 117659 117665 117686 117689
14882 14883 119004 119008 119036 119045 119073 119076 119079 119081 119086 119092 119094 119097 119098
119378 119379 120251 120776 120817 120821 120829 121003 121026 121027
12885 25120 103022 103056 104233 104238 200955 200957 200958 200959 200960 200961 200962 200983 201306
14972 119719 119720 119722 119740 119741 119743 119750 119754 119755 119759 119767 119822 119908
14782 14801 118280 118286 118288 118322 118360 118380 118392 118396 118403 118416 118419
14819 14824 118568 118569 118571 118589 118590 118592 118595 118628 118630 118633
1863 14944 14946 119540 119550 121069 121077 121083 121086 121088 122166
15384 15457 123681 123683 123685 123686 123688 123689 123701
3135 25062 200446 200448 200489 200491 200492 200493 200494 200497 200498
1948 1949 15515 124116 124118 124126 124127 124130 124678 124679 124680 124681 124685 124686 124690
15158 121247 121254 121257 121261 121263 121270 121548 121552
1903 15132 120741 120753 120755 121095 121096 121935 121944 121946 121948 121953 122339
15523 15594 15595 121352 124164 124187 124188 124189 124190 124216 124218 124219 124221 124224 124325
1886 1896 115722 115727 115731 115736 115739 121593 121669 121671 121877
15555 15596 124469 124471 124492 124497 124498 124499 124775 124779
1960 1961 15695 15746 125453 125455 125568 126000 126025 126027 126028 126030 126688 126690
15756 125835 125836 126065 126077 126082 126083 126084 126088 126090 126777
14418 15793 115355 115356 115779 115781 115790 115792 126334 126340 126342 126389
125302 125306 125333 125354 125357 125360 125367 125368 125375 125376 125379 125407
2013 16074 16082 128625 128628 128632 128634 128645 128700 128702 128704 128705 128779
15966 127763 127764 127767 127768 127769 127770 127781 127785 127787 127790 127793 127857 127859 128171
12417 99317 99319 99320 99327 99329 99330 99332 99333 99334 99336
15682 15684 125091 125093 125163 125167 125462 125468 125469 125472 125473 125513 125515 125516 125517
16455 131925 132439 132444 132448 132450 132454 132456
15624 124998 125001 125003 125012 125014 125021 125024 125026 130177 130181 130183 130390 130612
131946 131964 131968 131969 131971 132006 132008 132026 132027 132043 132536
16354 130827 130828 130831 130835 130836 130840 130859 130862 130891 131472 131527
2061 2062 16540 132144 132147 132149 132159 132292 132297 132300 132303 132339 132349
131316 131317 131318 131323 133477 133478 133480 133483 133484 133486 133501 133503 133505 133507 133509
16675 131390 131399 131400 133132 133402 133409 133410 133411 133412 133414 133415
16681 16685 16686 133489 133491 133492 133493 133494 133495 133496 133497 133499
16620 16999 17009 17010 133001 133002 135894 135924 135925 135997 135999 136070 136072
2422 152929 152931 152935 154887 154888 154889 154890 154892 154893 154894 154895 154896 154912 154965
16782 16783 133916 133921 134254 134258 134259 134260 134261 134263 134264 134267 134268 134272 134273
16771 16778 134230 134232 134234 134236 134237 134239 134241
16791 16794 16846 134316 134321 134323 134332 134333 134334 134335 134350 134352 134353 134355 134356
16705 16707 16714 16732 133692 133693 133695 133713 133758 133759 133761 133762 133763 133768 133769
2390 19159 151519 153272 153273 153277 153281 153286
17365 17369 17390 138920 138926 138928 138929 138930 138931 138937 138938 138940 138941 138942 139114
17377 139001 139003 139005 139006 139009 139013 140474 140478 140522
19187 19196 153510 153515 153519 153522 153530 153533 153538 153544 153567
17407 139232 139234 139236 139268 139271 139566 139569
17266 17270 138064 138067 138071 138072 138095 138096
2182 44842 44858 44862 44867 44868 44886 44928 44930 139940 139941
5658 5660 44779 45095 45098 45100 45107 45284 45286 45287 45288 45290 45296 45297 45298
17619 17952 140757 140759 140943 140967 140968 143638 143640 143641 143643 143678
17820 17823 17935 17936 142755 142757 142758 142760 142761 142765 143448 143450 143475 143477 143485
17821 17933 142504 142769 143456 143457 143458 143459 143461 143462
129573 129579 129580 129598 129599 129600 143062 143068 143070 143103 143104
2220 17786 141630 141651 141660 141661 141662 141663 142092 142095 142125 142127 142277 142279 142282
15927 127084 127085 127344 127345 127388 141843 141847 141849 141851
16220 16224 129508 129512 129515 129569 129576 129783 129841
18429 18502 147432 147436 147437 147451 147454 147456 147459 147460 147467 147470 147471 172432
18537 18542 148331 148332 148364 148365 148367 148368 148369 148371
45905 145121 145124 145126 145127 145132 145135 145136 145137 145143 145148 145149 145153 145319
145608 145611 145614 145615 145651 145660 145668 145695 145696 145720 145721
145523 145531 145687 145689 145702 145704 145706 145708 145710 145711
27153 217127 217142 217143 217145 217146 217148 217149 217150 217151 217154 217157 217219 217223 217242
21583 172084 172138 172140 172144 172145 172147 172894 172903 172904 172905 172907 172909 172910 172911
146654 146685 146686 147338 147340 147341 148257 148258 148263 148297 148301 148303
146387 146392 146394 146399 146401 146601 146602 146604 146606 146607 146610 146616 146618 146619 146620
18092 45332 45714 144697 144705 144740 144741 144746 144750
18760 149870 149873 149875 150053 150058 150061
149939 149955 149957 149980 150004 150005 150006 150016 150017
18978 18980 18981 18983 151811 151813 151831 151833 151835 151843 151844 151846 151860 151864
18551 18555 148428 148436 148437 148458 148460 148464 148469 148815 148849 148850
150611 150803 150804 150807 150810 150812 150814 150815
150717 150720 150721 150753 150757 150758 150760 150761 150763 150765
18838 18840 150718 150759 150764 150773 150781 150782 150788 150802
2379 19078 19262 153199 154060 154062 154063 154064 154066 154069 154087 154110 154111 154112 154114
19288 19291 19330 152616 154305 154306 154310 154313 154316 154317 154318 154320 154322 154323 154324
19163 153266 153268 153271 153293 153294 153295 153302 153320 153322 153323
155240 155246 155269 155271 155275 155278 155760 155761 155762 155787
19484 155863 155942 155968 155970 156011 156048 156049 156050 156051 156072 156139 156142
2435 19514 156041 156047 156050 156052 156071 156072 156073 156075 156128 156140
2547 146887 163266 163267 163268 163269 163270 163271 163272 163273 163278 163355
152303 152304 152339 152341 152343 152345 152356 156675 156677 163387 163416 163488 163673 163676 163678
20044 156207 156647 156651 160359 160360 160361 160367 160369 163734
147030 147032 147033 152748 156899 156901 156924
19904 19905 19907 19940 159238 159263 159269 159271 159276 159277 159283 159371 159373 159374 159453
19665 19671 157263 157265 157266 157267 157270 157274 157371 157372 157373 157374 157375 157403 157405
19787 157537 157540 157541 157559 157560 157562 158312 158315
15443 15501 15503 123574 123576 124045 124051 124055 124056 124059 124068 124069
20149 21831 160805 160859 160862 160870 174211 174214 174215 174222 174223 174228 174288 174296
20113 160574 160693 160697 160731 160756 160760 160761 160763 160764 160768 160773 160774 160775
20296 20297 162154 162158 162187 162192 162194 162342 162347 162352 162354 162356 162358
20073 20082 20270 160375 160376 162142 162151 162154 162158 162159 162164 162177 162194 162200 162202
2529 20249 20251 161809 161810 161812 161814 161815 161829 161831 161835 161899 161969
2536 20323 162541 162544 162551 162725 162726 162729 162740 162743
20339 167170 167171 167172 167174 167177 167178 167183 167185 167186
20556 164466 164501 164502 164504 164512 164544 164546 164567 164568 164569 164571 164572
2610 20575 20902 164608 164626 167128 167131 167198 167202 167207 167209
20586 20603 20608 164492 164493 164721 164829 164835 164892 164895 164896 164916 164917 164918 164921
20841 20889 166691 166693 166695 166705 167072 167075 186651 186653 186658
20510 20514 164087 164091 164092 164093 164140 164141 164142 164145 164147
20716 20717 20722 164110 164111 164114 164117 164119 164122 167502 167505 167517 167531 167541 167542
21030 21031 21033 166311 166335 168303 168304 168306 168308 168311
20846 165037 165040 165045 165047 165313 165314 165315 165316 165320 165378 165379 166795
21153 169193 169218 169219 169220 169221 169222 171575
21337 170645 170648 170720 170729 170835 171356 171358 171374 171377 171379
21326 21359 170834 170846 170847 170879 170883 170885 170888 170891 170898 170900 170902 170905 170947
21281 21290 170062 170071 170154 170246 170264 170267 170268 170269 170271 170290 170291 170293 170297
21337 170423 170457 170503 170600 170640 170641 170645 170649 170729 170731
2643 21249 21250 169924 169929 169977 169978 169979 169984 169986 169987 169996 170009
21225 170373 170374 170375 170378 170380 170433 170434 170436
21103 168611 168616 168618 168619 168620 168621 168622 168625 168628 168692 168698 168700 168843
21656 21658 21685 173244 173247 173249 173417 173420 173422 173452 173454 173455 173471 173472 173477
21022 167932 167934 167936 167939 167954 167955 167956 167958 167960 168104 168128 168206 168234 168268
2703 20981 167856 173115 173136 173137 173139 173142 173143 173144 173146 173147
21606 21611 172886 172888 172889 172957 172958 172959 173030 173032 173033
21507 21508 21514 21516 171994 172015 172058 172081 172083 172087 172095 172098 172099 172101 172103
3065 21874 21876 24571 174976 174984 174985 175003 175004 175005 175007 175008 175027 175053
160742 173044 173045 173046 173047 173048 173049 173050 173051
22130 22132 23488 23491 177037 177093 177096 187936 187946 187955 187956 187960 187961 187969
177851 177857 177858 177859 177860 177862 177879 177880 177881 177884 177885 178020 178021
176255 176259 176260 176262 176331 176337 176338 176340 176341 178167 178168 178171 178180
178562 178563 178565 178567 178569 178577 178578 178592 178593 178608 178609
2795 22229 177869 177872 177873 178494 178553 178557 178558 178611 178613
22242 22397 177889 177891 177900 179171 179174 179178 179179 179180 179181 179201 179206 179211
22151 22933 22934 22937 177172 177175 177176 177177 177179 177199 183478 183480 183484
22870 22938 22940 183347 183496 183499 183502 183505 183506 183508 183511 183513 183520 183831
2814 22487 22506 180057 180231 180440 180463 180466 180468 180469 180470 180475 180498
22736 181579 181583 181849 181867 181872 181874 181876 181879 181881 181884 181885 181887
22764 182062 182066 182069 182089 182093 182098 182100 182122 182279 182281 182283
22600 22603 22604 171024 180813 180815 180816 180818 180822 180844 180845 180847
22576 22625 180530 180536 180538 180540 180541 180627 180630 180708 180715 180950 180953 180955 180961
22615 22616 180670 180926 180928 180929 180932 180935 180937 180940 180942 180944 180946 180965 180973
2850 22554 22559 180374 181123 181145 181148 181149 181300 181302 181304 181332
23378 23379 187012 187014 187017 187020 187033 187042 187043 187047 187053 187059 187061 187265 187270
23306 186355 186361 186374 186375 186376 186377 186378 186379 186380 186381 186383 186443 186444 186445
23338 23342 186408 186409 186410 186412 186436 186438 186442 186445 186446
2922 23003 184004 184006 184034 184036 184037 184039 184041 184043 184119 187130 187132 187150 187153
184539 184541 185917 185927 185928 185930 185931 185932 185951 185952 185953
23390 186991 187135 187136 187137 187173 187174 187175 187176 187177 187178 187179 187196 187197 187200
23236 23237 23243 23278 185854 185870 185881 185882 185883 185885 185886 185887 185888 185889 185890
23579 23580 188616 188620 188621 188643 188644 188652 188665 188669 188675 188676 188683 188685 188694
187603 188135 188180 188182 188185 188186 188187 188196 188197 188198 188200 188202 188204 190309 190326
189519 189526 189538 189717 189718 189719 189721 189792 189795 189798
190167 190168 190170 190171 190175 190189 190190 190193 190196
48 23744 23745 189934 189962 189963 189964 189965 189967 189969 189970 189972 190209
2984 23896 23899 190757 190843 190844 190847 190926 190929 190931 190932 190975 190980 191159 191179
23687 23724 189516 189787 189790 189808 189810 189857 189858 189859 189860 189861
23829 190566 190567 190571 190578 190592 190593 190598 190601 190602 190604 190607 190610 190612 190616
3019 23927 189543 189548 189551 189552 189556 189562 189563 189769
191536 191565 191569 191571 191633 191634 191635 191636 191637 191639 191640 191677 191683 191716
24114 24115 24116 24117 191591 192113 192115 192956 192959 192961
3024 3025 24184 24186 193472 193473 193474 193476 193478 193480 194697 194699 194700
24373 194971 194975 194978 194986 194990 194991 194993 194995 194996 195001 195006 195008 195009
2991 191329 191368 191375 191376 191406 191407 191411 191412 191413 191418
194133 194134 194136 194137 194139 194315 194331 194336
24328 194544 194604 194606 194611 194613 194614 194626 194633 195351 195354 195355 195358
174993 174997 196063 196070 196073 196079 196091 196557
24518 24521 24536 24627 196115 196119 196120 196564 197015 197016 197019
3057 24470 195586 195587 195588 195623 195774 195777 195778 195779
24759 24762 24792 24797 195704 195708 195717 195718 195719 195722 195734 195735 195736 195752 195753
24572 24573 24575 24576 174953 174955 174959 174960 174961 174962 196665 196668 196669 196749 196754
195034 195051 195058 195059 195455 195458 195461 195514 195523 195566 195567 195568 195570 195571 195576
195267 198799 198800 198801 198804 198821 198822 198823 198824 198825 198826
25220 201179 201185 201186 201187 201188 201189 201190 201489 201490 201494 201816 201818 201821 201823
25186 201793 201795 201796 201798 201817 201819 201820 201822 201829
197036 197065 197553 197558 197592 197594 197902 197930 197931 197934
24935 199263 199264 199265 199266 199267 199455 199459 199468 202882 202885 202887
25548 25554 197339 198901 198905 198907 198914 198947 204389 204390 204394
24934 197402 197467 197470 197471 197473 197475 197506 197513 198006 198008 199475 199494 199497 204728
3179 198526 198527 198566 198567 198568 198579 204331 204332 204334 204337
25459 203498 203692 203697 203716 203717 203719 204939 204940 204942
3096 3190 24288 24814 198426 198434 198437 198438 198439 198706
24832 24839 198695 198698 198701 198703
3186 194347 194374 198489 198491 204311 204312 204313 204315 204316 204324
194253 194316 194325 194327 194331 194340 194343 198406
25496 203985 203986 203989 203992 204819 204825 204827 204830 204833 204837 204843
24020 192121 192130 192131 192133 192154 192155 192156
24035 24039 191968 191969 191970 192265 192269 192274 192277 192288 192290 192294 192300 192383
208208 208211 208212 214565 215001 215027 215030 219602 219635
207921 207927 207930 207963 207970 207974 207987 207989
26064 206867 208528 208529 208531 208532 208536 208585 208616
26077 208298 208325 208328 208606 208621 208624 208626 208628 208631
214088 214091 214092 214094 214096 214097 214100 214163 214166 214167 214168 214169 214170 214171 214172
213647 213651 213979 213980 214179 214182 214184 214236 214239
26318 210543 210551 210571 210572 210574 210575 210578 210582 210583 210585
24973 24974 26721 199795 199798 199799 199801 200130 200133 213757
3327 26693 26694 213500 213511 213531 213533 213534
26692 26996 212860 212883 212884 212885 212886 213112 213113 213536 213538 213545
26445 211473 211474 211482 211497 211506 211507 211508 211509 211511 211512 211517 211518 211528 211773
26580 26583 26585 212656 212659 212661 212662 212663 212664 212665 212714 212716 212717
3311 25190 25210 201579 201581 201583 201584 201647 201649 201650 201652 201655 201664 201666 201668
25207 25212 25213 201575 201577 201657 201659 201681 201682 201684 201689 201716 201726 201731 201762
26507 211996 212055 212056 212058 212060 212061 212066 212069 212070 212074 212076 212086 212087 212095
24683 24744 24745 197898 197901 197933 197963 197967 197973 197975
24528 196174 196184 196185 196246 196252 196269 196270 196271 196274
24719 24746 24748 24749 197795 197797 197799 197880 197884 197885 197961 197965 197982 197986
216282 216289 216294 216297 216298 216301 218234 218236 218237 218239 218244
24554 24558 196083 196107 196283 196473 196475 196477 196478 196479 196505 196512 196515
26877 214813 214818 214822 214900 214902 214985 215084 215086 215087 215090 215100 215101
3119 24951 199593 199594 199598 199601 199633 199635 199636 199646 199648 199649 199911 199912 199914
25694 205562 205563 205565 205567 205569 205570 205574 205577 205580 205582 205588 205589 205591 205598
217766 217769 217792 217793 217794 217795 217821 217823
192236 192253 192942 192943 192945 192949 193131
27775 27778 222119 222200 222201 222203 222206 222207 222262 222263
3428 24054 27491 192476 192477 192478 192479 192505 219888
27583 220626 220646 220647 220648 220649 220650 220651 220657 220658 220736 220749 220750 220752 220754
27312 27324 176449 178220 218528 218529 218530 218532 218549 218552 218553 218556 218581 218582 218585
221879 221947 221971 221972 221973 222218 222248 222250 222251 222252 222254 222285
176371 176421 218496 218497 218498 218499 218500 218520 218523
3671 29427 29428 235306 235310 235338 235405 235410 235447 235450
27937 223237 223241 223242 223245 223503 223507 223508 223510 223524
28253 223315 223316 223334 223369 223371 223376 223381 223397 223407 223569 223570 226083
223576 223634 223638 223659 223660 223668 223671 223737 223738 224456
225396 225404 225405 225407 225408 225489 225556 225559 225561 225562
3530 27833 27834 28239 28245 222630 222635 222636 225964 225974 225976 225979 226188 226193 226194
28237 223398 223425 223442 223446 225739 225745 225754 225851 225852 225904 225917 225942 225967
28216 28221 225755 225768 225769 225863 225864 225865
28228 28229 225764 225765 225802 225803 225804 225838 225839 225840
28346 226742 226769 226771 226774 226804 226805 226812 226813 226815 226816 226833 226836 226837 226843
3517 28111 28154 225031 225032 225092 225099 225112 225114 225116 225118 225121 225258
28679 28692 229481 229488 229489 229511 229512 229513 229515 229519 229547
3607 28846 29538 230772 230773 230774 242417 242428 242435 242442
28964 231697 231698 231699 231701 231703 231708 231732 231736 231737
28362 28363 226703 226707 226710 226713 226894 226899 226917 226920 226943 226945
29198 29203 232920 232922 232926 232928 232929 232931 233087
29236 210801 210802 210805 210809 212443 212446 212448 212682 212684 212686 212689 212692 233846 233849
3633 29066 29074 29123 232571 232573 232574 232575 232576 232610 232611 232996 233002 233012 233013
3625 29007 29012 232054 232056 232058 232067 232093 232109 232112 232275
212676 212697 212698 212699 212700 212701 212702 212982 213005 213006 231900 231901 231903 231905 231958
28838 29171 230736 230737 230754 230755 230756 230757 230758 233346 233347 233350
28828 28832 28841 28844 28845 230641 230642 230643 230707 230713 230719 230720 230721 230723 230724
233281 233283 233315 233316 233317 233318 233319 233321 233323 233324 233325
458 26801 210780 210781 210830 210838 210839 210840 210841 210842 210860 210861 210865 214341 214342
457 210780 210839 210841 210859 210861 214342 214351 214353 214356 234077 234080 234081 234082 234083
29289 234246 234247 234295 234304 234308 234317 234326
3274 26150 209207 209209 209220 209230 209240 209241 209243 209246 209251
462 3682 29464 235737 235744 235823 235828 235895 235896 235897 236137 236145 236828 236829 236830
461 3682 29486 235823 235830 235877 235878 235879 235880 235891 235892 235895 235897 235903
26130 26131 209036 209037 209039 209045 209683 209684 209685
29826 29829 29836 29858 29946 238650 238651 238655 238663 238680 238681 238738 239540
240807 240812 240813 240814 240815 240816 240821 240829 240832 240857 240859 240864
30087 240691 240694 240697 240698 240731 240736 240737 240752 240754 240759 240764 240765 240767
29746 237965 237968 237971 237983 237985 238038 239502 239509 239513 239672 239673 239676
29759 237941 237942 237945 237948 237955 237958 237959 238010 238012 238014 238070 238071
30295 242346 242361 242365 242367 242370 245100 245102 245103 245367
30641 30642 30645 244960 245134 245139 245141 245142 245143 245144 245146 245147
245314 245318 245398 245428 245429 245430 245431 245432 245434
30322 30362 242570 242571 242579 242593 242597 242598 242602 242610 242621 242842 242898
30344 30459 242779 243497 243498 243675 243707 243708 243709
243798 243799 244102 244165 244166 244167 244168 244169 244170 244172 244174
3800 30429 30433 243430 243431 243432 243433 243450 243455 243456 243457 243467 243649 243650 243653
30222 30224 30225 241799 241802 241806 241818 241819 241820 241821 241822 241824 241885 241887 241891
30608 30610 244577 244633 244788 244811 244815 244816 244887 244889 244890 244891 244903 244905 244908
243733 243737 243738 243739 243923 243924 243925 243926 243927 244613 244614 244615 244619
30936 30965 247490 247519 247521 247737 247738 247739 247740 247741 247793 247798 247800 247804 247823
30758 30760 245749 245752 245755 246019 246026 246027 246043 246051 246053 246056 246567
3817 30553 30582 244474 244493 244495 244674 244675 244676 244682 244685 244687 244690 244691
30561 244435 244469 244471 246831 246834 246835 246836 246837 246838 246839
239866 239867 239868 239869 239870 239872 239892 240210 240245
30784 30786 246205 246208 246213 246221 246281 246304 246307 246312 246334
31397 251110 251114 251116 251143 251144 251146 251169 251175
245716 245857 245858 245860 245862 245875 245876 245877 245879 245890 245891 245892 245902 245905 248988
31321 250564 250565 250567 250568 250570 250573 250592 251021 251022 251028 251032
3925 250565 250590 251032 251039 251052 251057 251059 251062 251067 251077 251218
250410 251156 251158 251159 251160 251183 251185 251187
29914 29915 239272 239288 239311 239312 239313 239314 239315 239345
31439 224667 224673 224685 224686 224688 224691 224695 251534 251535 251536 251964 251994 251995 251998
31505 31557 31559 252062 252064 252065 252066 252068 252456 252458 252460 252461 252464 252465 252467
3943 252259 252260 252267 252272 252274 252275 252278 252282 252283 252285 252289 252290
29895 239217 239220 239225 239226 239295 239297 239298 239299 239301 239334 239337 239338 239340 239342
4012 31701 32063 253630 253631 253632 253635 253636 256500 256502 256512 256515
32056 32058 32060 32068 32073 256469 256470 256471 256479 256504 256505 256513 256577 256582 256585
499 31669 31676 32107 32108 32110 253392 253395 253398 253451 256866 256867 256875 256876 257053
32050 32052 256385 256386 256388 256389 256399 256402 256403 256404 256406 256408 256409 256413 256821
497 31667 31669 31673 31674 253392 253394 253395 253396 253397 253398 253399 253416 253418 253419
32151 255709 255716 255717 257191 257193 257242 257244 257246 257249
257953 258009 258015 260337 260353 260357 260359 260360 260363 260367
32198 32202 32224 257620 257622 257814 257816 257818 257821 257831 257888
27986 223823 223843 223845 223846 223849 223852 223856 223857 223858 223874 224164
27798 222365 222366 222367 222369 222401 222435 222436 222437 222458 222459 222461 222497 222544
27998 222403 222406 222408 222427 222428 223974 223976 223981 224014 224018
27796 222343 222346 222347 222353 222354 222355 222356 222360 222361
22371 32415 179049 179051 179052 179239 179241 259287 259342 259347 259697 259704 259706 259740
259052 259061 259065 259078 259083 259090 259091 259095 259096
32211 257649 257673 257676 257702 257712 257781 257782 258230 258238 258239 258244
32809 262463 262468 262496 262497 262501 262502 262517 262550 262559 262560
32817 262544 263999 264000 264001 264003 264004 264005 264007 264052
32845 262753 262782 262787 262789 263037 263046 263053
4107 263103 263111 263112 263114 263117 263365 263384 263389
32834 262233 262234 262237 262241 262261 262264 262267 262271 262275 262276 262280 262913 262915
33118 263014 263017 263019 263021 263027 263038 264916 264918 264919 264920 264936 264937 264939
31023 247616 247617 247619 247638 247639 247648 247650 247667 247668 247672 247673 247674 247681 248512
31110 248887 248893 248897 248909 248911 248912 248913 248932 248938 248944
3949 252897 252904 252906 252907 252908 252909 252911 252912 252914 252918 253090 253141 253144 253145
33143 33193 265156 265157 265584 265585 265586 265604 265605 265607
33385 266945 267018 267019 267022 267054 267055 267057 267058 267061 267080 267083 267115 267273
254677 254680 254699 254706 254709 254711 254714 254719
31256 249982 249985 249988 249991 250048 250050 250057 250059 250061 250067 250068 250073
33371 266953 267020 267021 267023 267028 267029 267030 267031 267049 267056 267059 267060
31166 31242 31244 249092 249964 249965 249966 249970 249972 249973 249974 249978 249979 249986 250014
33769 33770 33785 270115 270194 270195 270196 270197 270199 270201 270203 270204 270206 270300 270313
33868 33945 33946 33950 270907 270909 270910 270911 270945 270947 270949 270952 271611
33810 33832 33838 270466 270468 270469 270470 270472 270598 270599 270677 270683 270689 270692 270695
271629 271633 271635 271638 271661 271663 271666 271669 271670 271671 271675 271677 271679 271680 271682
269870 269924 269925 269926 269929 270785 270787 270791 270793
33896 271189 271919 271920 271921 271926 271928 271929 271931 271932
33684 33686 269441 269444 269445 269447 269448 269450 269489 269491 269492 269494 269499 269501
269469 269474 269476 269478 269480 269482 269483 269484 269493 269495
4206 33640 262389 262391 262400 262401 262433 262434 269097
34517 34533 34535 276240 276251 276252 276253 276256 276260 276264 276265 276268 276270 276271 276272
34487 34491 34492 34556 275911 275913 275914 276485 276486 276489 276491
21271 170122 170126 170127 170128 170130 170135 170138 170139 170140
4283 34222 34223 34225 273758 273760 273762 273763 273764 273769 273770 273779 273783 273824 273836
34316 272972 272986 272988 272993 274548 274551
34177 273427 273428 273460 273461 273462 273464 273466 273498 273499 273503 273771 273772 273775 273776
21456 171290 171291 171331 171334 171341 171669 171671 171675 275332 275334 275336 275347
4356 34867 34870 278790 278841 278854 278859 278860 278864 278865 278867
34601 276388 276389 276722 276763 276850 276851 276852 276853 276856
32477 32487 32523 258626 258629 258632 258639 259816 259817 259875 259877 259878 259880 259907 259911
4331 277050 277053 277059 277061 277068 277077
181107 181109 181135 181138 181141 181142 181157 181158 181160 181162 181164
277706 277861 277863 277891 277892 277893 277895 277958 277964 277973 277974 277975 277976 277977 277978
4395 35181 281453 281456 281457 281463 281465 281467 281468 281474 281476
35186 35187 281315 281481 281488 281491 281492 281493 281494 281497 281498 283950
35466 35467 283425 283719 283722 283723 283728 283753 283754 283755 283757 283758
283623 283625 283627 283820 284040 284045 284046 284047 284048 284049 284050 284052 284053 284064
35301 282426 282584 282678 282679 282680 282681 282758 282839
35244 35246 282003 282004 282011 282014 283219 283221 283224 283228 283499 283505
4442 35560 35561 35564 282942 282943 284485 284488 284490 284492
4242 33958 35482 271568 271574 271632 271636 271651 271654 283861
3992 255407 255409 255412 255444 255446 255447 255460 255517 256259 256294 256296
592 4701 35696 35721 35727 35729 35751 35754 37564 37568 37633 37655 37663 37664
35751 35753 37659 37663 37664 37665 37670 37673 37676 37682
4695 35725 35728 35730 35748 35754 37562 37563 37564 37662 37667 37668
562 35580 35623 35756 35760 35761 35776 35778 35779 35781 35782 35783 37690 37694 37697
4459 4463 4467 35665 35667 35668 35671 35685 35687 35712 35731 35732 35745
4709 35763 35768 35774 35777 35787 37696 39281 39287 39288 39294 39302 39303 39321
559 35576 35577 35578 35580 35619 35623 35625 35756 35759 35779 35780 35781 35783 37694
35573 35574 35575 35576 35582 35587 35588 35590 35595 35601
4499 4500 35884 35926 35928 35929 36004 36005 36009 36010 36014 36016 36017 36018 36021
35942 35943 35944 35946 35987 35988 35990 35991 35992 35993 35994 35998
4501 4502 35880 35881 35932 35936 36007 36011 36012 36043 36061 36089 36090 36092 36133
609 4899 35863 35864 36148 39162 39163 39164 39166 39170 39180 39203
36380 36382 38338 38339 38341 38342 38343 38345 38358 38381 38387 38390 38444
4714 4718 4719 36222 36224 36226 37712 37740 37741 37745 37746 37747 38400 38406 38427
4541 4542 36309 36314 36315 36336 36337 36341 36344 36351 36353 36361
36738 36739 36741 36757 36758 36772 36776 36810 36812
4540 36347 36352 36358 36360 36363 36666 36667 36668 36727 36750 36751 36753 36754 36756
4764 36393 36640 36667 36690 36691 38087
4590 4597 36670 36672 36676 36678 36679 36684 36685 36688 36689 36717 36720 36726 36783
36607 36609 36622 36624 36625 36628 36629 36630 36631 36632
4572 36322 36342 36346 36492 36528 36545 36552 36604
4554 4557 4562 36424 36425 36492 36494 36497 36605 37262 37286
581 4629 36995 37040 37041 37044 37046 37049 37052 37060 37229 37230 37231 37232 37234
4661 37158 37160 37162 37163 37164 37165 37197 37198 37201 37202 37203 37205 37297
4648 4650 35976 35977 35978 35979 37186 37191 37199 37202 37204 37206 37207 37277 37278
578 4656 37220 37222 37223 37226 37227 37228 37229 37230 37232 37234 37235 37239
585 36423 36453 36454 36479 36481 37322 37324 37325
4653 4657 37072 37073 37074 37236 37241 37243 37244 37246 37247 37273
35673 37339 37342 37343 37344 37384 37385 37387 37388 37389 37390 37393 37403
582 4558 4559 36423 36427 36430 36454 36456 36476 36479 36481
37788 37792 37872 37873 37880 37885 37952 37955 37956 37957 37958 37960 37962 37993 40105
4700 37613 37616 37619 37621 37654 37656 37868 37869 37870 37871 37872 37873 37874 37875
589 4729 4734 37816 37821 37823 37825 37826 37827 37828 37850 39365 39374 39375 39960
588 4729 4734 37821 37826 37827 37828 37830 37833 37836 37843
591 4705 37671 37673 37675 37676 37683
590 593 4726 37659 37660 37670 37672 37673 37675 37676 37679 37683 37761 37762 37784
556 4695 4710 37561 37564 37568 37633 37655 37663 37781 37783 37786
591 4726 37679 37761 37762 37764 37765 37776 37784 37787 37800 37803 37805 37807 37808
4469 4473 4726 35750 35758 35760 35784 37642 37646 37660 37669 37671 37672 37674 37675
4723 4812 4814 38490 38496 38499 38536 38538 38540
4782 38293 38298 38305 38676 38683 38685 38686 42745 42801 42810
38438 38641 38643 38644 38645 38648 38649 38651 38652 38654 38665 38670
38399 38401 38402 38428 38608 38611 38612 38617 38635 38637 38639 38640 38642 38647
4785 4789 38249 38297 38299 38300 38301 38302 38303 38304 38309 38312
38662 38663 38666 38667 38668 38672 38677 38678 38679 38682 38696 42776
4834 4837 38674 38675 38680 38681 38686 38724
4853 4854 38752 38754 38758 38762 38799 38805 38811 38829 38834 38838 38839 38840 38841
4827 4830 38652 38653 38656 38657 38659 38703 38731 38732
76 4819 4853 38630 38809 38810 38811 38812 38813 38814 38816 38829
4832 4833 38717 43061 43066 43070 43080 43092 43093 43097
4822 38524 38525 38562 38564 38867 38868 38872 38873 38874 38875 38895 38898
75 38586 38624 38627 38628 38633 38634 38636 38637 38638 38640
39037 39041 39042 39057 39058 39060 39062 39063 39065 39091
567 4895 4897 4899 35862 35863 35864 35866 39087 39089 39162 39164 39180 39192 39196
4918 39350 39387 39389 39403 39413 39425 39429 40064 40069
615 4917 39255 39273 39281 39282 39286 39287 39319 39322 39333 39334 39336 39350 39351
614 4930 39227 39232 39233 39235 39236 39237 39261 39263 39444 39446
4909 4925 39254 39256 39257 39258 39259 39262 39267 39268 39269 39410 39447 39448 39449
612 4475 4906 4908 35804 39225 39227 39229 39230 39233 39236 39237 39239 39241 39243
611 35807 39221 39274 39275 39286 39287 39288 39292 39326 39330 39331 39333 39334
39559 41042 41100 41101 41136 41138 41141 41154 41157 41158 41160
39585 39608 39610 39611 39612 39613 41078 41079 41081 41082 41084 41089 41091 41093 41094
4959 4961 39477 39509 39571 39661 39667 39669 39673
4935 4943 4946 4980 39502 39504 39512 39562 39564 39567 39568 39569 39573 39574 39575
38970 38973 38975 38976 38978 38980 39463 39485 39488 39491 39492
4967 4968 4969 39688 39698 39703 39728 39808 39809 39811 39814
5002 5007 38710 40027 40032 40035 40037 40056 40061 40063 40067
39984 40343 40344 40350 40352 40358 40360 40363 40368 40369
40342 40370 40371 40373 41108 41109 41111
5039 40316 40321 40338 40339 40341 40342 40359 40365 40366 40371 40372 40373 41111 41114
4744 37838 37848 37852 37876 37878 37881 40075 40079 40084 40108 40114 40124 40157
40245 40247 40251 40253 40254 40256 40578 40581 40587 40591
5027 5028 5029 5031 5033 5034 40209 40211 40215 40216 40219 40223 40226 40229 40230
5037 5044 40282 40285 40287 40288 40290 40294 40301 40302 40304
5022 5052 40161 40167 40169 40174 40286 40300 40301 40306 40412 40413 40415 40416 40419
633 5090 5091 40695 40701 40702 40709 40712 40715 40721 40786 40791 40902 40904 40906
116 5093 5096 40769 40774 40801 40806 40808 40868 40872 40877
631 5089 5090 40695 40697 40698 40702 40901 40902 40903 40904 40906
40448 40452 40453 40455 40638 40656 40659 40660
5083 40657 40658 40661 40662 40687 40698 40699 40703 40705 40706 40707
637 639 40444 40447 40449 40476 40480 40481 40482 40484 40556 40559 40560 40643
636 639 40438 40444 40445 40446 40449 40451 40453 40454 40456 40476 40478 40560 40646
82 639 40476 40477 40478 40479 40543 40565 40569 40817 40819
82 636 637 638 5109 40438 40444 40475 40476 40477 40478 40483 40484 40540
40436 40437 40438 40440 40460 40464 40472 40488
40466 40494 40497 40499 40502 40503 40506 40507 40508 40509 40930 41119
5117 5120 5130 40971 40972 40973 40977 41037 41040 41041
5166 41367 41370 41371 41372 41373 41374 41375 140595 140597
40835 40839 40923 40924 40925 40926 40927 40929
5116 5118 5119 5143 40936 40938 40948 40960 40964 40974
17526 17527 17528 17529 41805 41809 41813 140196 140197 140198 140221
17569 41471 41474 41475 41477 41482 140165 140169 140173 140549 140550 140584
17528 41791 41809 41813 41816 140198 140199 140201
17564 41329 140514 140530 140531 140533 140555 140560
5218 41651 41652 41718 41720 41721 41724 41725 41729 41734 41737
5224 41733 41745 41746 41749 41751 41752 41792 41794
81 5122 41369 41372 41373 41376 41377 41378 41383 41407
5177 41425 41429 41628 41631 41632 41659 41669 41671 41674 41980 41982
5149 41182 41195 41196 41197 41198 41199 41201 41202 41203 41221 41223 41224 41226 42292
5286 5370 42030 42054 42229 42236 42241 42244 42247 42257 42258 42969 42970 43274 43278
5400 5409 42233 42237 42281 42285 43214 43245 43253
5281 5284 5285 5288 5412 42259 42260 42261 42266 42267 42277 42287 42288 43241 43242
5100 5149 41194 41197 41203 41604 41969 42290 42292 42303
5256 5271 5272 5273 5277 42057 42137 42165 42195 42196 42204
5203 5204 5403 5404 5414 5417 42316 42318 42319 43207 43208 43232 43238 43239 43252
4784 38292 42814 42816 42820 42824 42827 42860 42863 42864 42865
42548 42550 42619 42625 42626 42629 42630 42696 42697
4781 4785 5347 38292 38296 38302 42817 42818 42819 42820 42851 42865
4806 5346 38291 38478 38480 40045 40046 40098 42768 42779 42784
666 42537 42542 42550 42552 42555 42653 42692 42694 42732
665 5312 42537 42540 42542 42552 42555 42559 42562 42732
4836 5386 43051 43052 43054 43056 43058 43061 43070 43080 43095 43097 43105
5361 5366 5367 42203 42897 42898 42899 42901 42934 42938 42940 42947 42949
5003 5004 40026 40030 40346 40347 40348 40351 40357
42995 43000 43004 43007 43008 43009 43010 43012 43025 43028 43031
5375 5378 5383 43024 43027 43029 43033 43034 43035 43036 43037 43039 43040 43104 43108
5394 43142 43145 43164 43168 43174 43226 43227 43228 43229 43231
5381 5389 39708 39775 43107 43117 43118 43119 43120 43121 43122 43124 43125 43128 43129
4963 39766 39768 39794 43034 43035 43037 43103 43104 43107 43114 43116 43117 43119 43122
5375 43030 43032 43134 43135 43136 43139 43215 43217 43218 43219 43334 43337
5064 5065 5066 41171 41173 41176 41179 41183 41205
5259 42107 42118 42119 42152 42154 42155 42158 42174 42179 43420 43429 43433 44328
5262 5265 43390 43392 43406 43422 43423 43424 43452 43454 43465 44331 44333 44342 44344
5433 43446 43447 43471 43472 43473 43500 45002 45003 45040 45045
5294 5407 41936 42023 42110 42111 42335 42361 42363 42365 42367 42369 42370 42371 42373
5446 43482 43485 43538 43549 43551 43552 43556 43560 43573
42154 42178 42179 42181 43402 43407 43409 43411 43419 43420 43433
684 5458 5460 43521 43590 43592 43595 43698 43704 44445 44534 44537
683 5455 5460 5463 43590 43600 43603 43698 43699 43702 43703 43704 43707
770 43832 43835 43836 43840 43841 43842 43844 43868 49270 49271
5526 43645 44213 44250 44251 44252 44256 44257
5481 5485 5536 43843 43850 43853 43855 43858 43862 43875 43876 43879 43880 43897 44099
5454 5531 43628 43629 43642 43644 43647 43649 43655 43656 43919 44270 44271 44285 44286
5515 44088 44090 44091 44121 44129 44131 44132 44133 44134
5515 44084 44085 44086 44087 44132 44135 44136 44137 44139 44140 44190
44122 44123 44124 44125 44127 44130 44275 44277 44282
5552 5570 5574 5575 44430 44448 44453 44569 44570 44596 44598 44599 44603 44604 44620
5561 5562 5563 5572 44459 44461 44564 44565 44568 44572 44577 44619
5601 5660 44398 44745 44751 44753 44755 44756 44776 44778 44779 44780 45098 45273 145005
5607 5626 5629 44396 44753 44778 44811 45074 45102 45105 45273 45277 45278
5602 5624 44812 44817 44828 44830 44833 44835 45010 45031 45033 45034 45035 45036 45037
5593 44690 44742 44764 44765 44772 145009 145012 145013 145197
5429 5620 43438 43440 43441 44940 44986 44987 44988 44990 44991 44993 44995
5611 18120 45162 45164 45181 45184 45223 45230
5617 44842 44849 44858 44925 44940 44941 44942 44943 44947 44978 44979 44981 44986
44933 44939 44945 44968 44969 44970 44973 44974 44976 44977 44993
17515 41902 41903 41905 41906 41908 44870 44930 44932 44935 44936 44937 44938 44992
41682 41684 41688 41690 41699 41707 41878 44907 44959 44965
18064 18066 44917 45185 45190 45222 45226 45229 144521 144522 144563
17520 41833 41881 41882 41887 41888 41892 41893 44897 44907 140080 140125 140126 140127 140131
18065 18069 45183 45231 144523 144529 144530 144531 144561
45629 45630 45631 45633 45634 45635 45637 45688 45689
45381 45382 45387 45389 45391 45392 45398 45399 45700 45703
45404 45405 45670 45673 45709 45712 45717 45723
5674 45459 45463 45464 45618 45620 45632 45638 45639 45642 45644 45678 45680 45685
5652 18090 18091 45167 45170 45176 45178 45182 45234 45235 144708 144711 144737
5701 5712 45466 45607 45611 45616 45649 45650 45654 45655 45659 47102 47103
5639 5641 45397 45432 45436 45449 45460 45466 45469 45471 45474 45476 45649 45650
5653 5657 5667 45085 45115 45240 45307 45312 45345 45348 45354 45355 45357
45522 45523 45528 45530 45550 45556 45558 45559 45561 45562 45584 45739 45762 45764 45767
5717 45328 45755 45756 45757 45781 45782 145059 145084 145087 145089 148175 148199
731 5668 5721 45521 45524 45527 45553 45555 45557 45586 45765 45766 46184 46205
5741 45893 45915 45916 46054 46056 46133 46134 46164
5554 5575 44426 44430 44675 44679 44707 44709 44714
5774 5776 5777 5778 46153 46217 46218 46220 46221 46222 46229 46231 46240 46259 46260
5590 18134 18149 44705 44708 44710 44711 44714 44715 44718 44719 44728 145114 145196 145202
5800 46397 46398 46404 46406 46409 46410 46411 46484 46486 46488 46540 46619 46620 46621
5495 5517 43943 43982 44183 44185 44186 44187 44192 44195 44222
5495 5498 43976 43977 43978 43981 43982 44150 44153 44154 44155 44158 44163 44182 44186
46437 46438 46575 46576 46583 46585 46587 46588 46594 46595 46598 46600
46146 46392 46394 46397 46399 46404 46407 46408 46410 46415 46419 46421
5804 5807 46149 46151 46224 46393 46395 46400 46413 46414 46418 46478 46479
5811 5812 5813 46285 46286 46290 46471 46489 46497 46530 46539 46543
5770 5773 5774 46150 46153 46218 46220 46314 46319 46364 46369 46384 46390 46396 46416
5790 5825 5827 5828 46315 46483 46539 46542 46609 46612 46617 46627
717 45521 45527 45553 46184 46205 46356 46362 46363
5699 45551 45588 45591 45593 46271 46274 46301 46303 46329 46330 46334
5687 5690 46336 46340 46342 46347 46348 46352 46353 46677
5853 46759 46762 46764 46767 46770 46771 46804 46805 46807 46809 46811 46815 46819 46822
45543 45597 45598 46837 46839 46855 46858 46860 46893
46769 46949 46952 46955 46956 46961 49253 49275 49276
5666 5716 45520 45525 45530 45531 45532 45547 45549 45550 45561 45563 45564 45578 46359
5956 6026 47638 47640 47655 47661 47664 47668 47676 47691 48413 48414 48439 48440
5910 5911 47246 47247 47272 47280 47281 47284 47305 47319 47324 47325 48220 48229 48237
47490 47492 47493 47496 47499 47537 47544 47546 47556 47559 47566 47570 47571 47572 47575
47655 47661 47676 47691 47692 47696 47698 47700 274164 274168
34269 47681 47682 47720 47721 47760 48181 274166 274170 274171
746 5979 47808 47813 47815 48109 48116 48118 48128 48132 48136
47760 47765 47767 47774 47789 48157 48162 48165 48174 48176 48179 48181 48183 274128
47733 47735 47736 47751 47754 47755 47756 48186 48188 48194 48197 274142 274156 274165 274237
743 5979 47815 47827 48109 264135
34292 47741 47743 47952 47954 47956 47988 47994 274333 274335 274340 274341
5965 5991 34261 47927 47929 47932 47934 47984 47986 47990 47995 274101 274222 274229 274231
6009 47852 47855 47857 47858 47893 48048 48049 48055 48057
6002 6003 6004 47776 47937 47945 47946 47978 47998 48001 48044
47933 47956 273893 273894 273895 274324 274325 274335 274340
47747 47929 47930 47931 47932 47987 47990 47992 47993 274347
6026 6029 6061 47641 47643 47644 47663 48414 48417 48444 48449 48473
6041 6046 47552 47574 47578 48118 48128 48129 48131 48138 48368
6021 48157 48165 48177 48398 48402 48404 48405 48422 48453
6050 48163 48166 48168 48178 48405 48406 48410 48443 48446 48451
5945 47602 47605 48125 48126 48139 48143 48148 48150 48342 48373 48374 48376 48378 48381
6058 48383 48387 48459 48462 48463 48513
6065 6066 47579 48337 48339 48342 48346 48352 48380 48519 48521 48525 48526 48530 48531
5932 47260 47351 47352 47516 47582 47589 47590 47592 47596 48321 48325 48326 48331 48334
6123 47369 47372 47374 47375 47449 47450 47454 48293 48294 48297 48304 48620 48624 48958
5917 5918 47290 47292 47293 47294 47330 47347 47362 48249 48271 48275 48930
6092 6093 6094 48704 48706 48707 48709 48710 48713 48714 48716 48750
5869 5900 6134 46772 46988 49060 49091 49092 49097 49099 49100 49101 49102 49121
6122 47334 47335 47339 48833 48868 48873 48875 48938 48943 48945 48949
6137 48734 48735 48738 48744 48770 48775 48809 48810 48811 48835 48836 48837
6091 6095 6109 48641 48703 48708 48709 48711 48712 48715 48752 48753 48755 48760 48899
5819 46531 46552 46553 49351 49353 51043 51068 51073
5847 46757 46758 46778 46781 49315 49334 49340 49342 50975 50980
685 42640 42641 42664 42666 43836 43838 43841 49256 49270
772 5870 46764 46770 49236 49238 49246 49247 49249 49252 49274 49283 49307 49339
771 49197 49201 49236 49237 49238 49243 49246 49249 49253 49276 49283 49308
5822 49231 49232 49292 49296 49323 49328 49330 49351 49353 49354 49356 49357 49358 49407
6198 6201 49543 49554 49555 49559 49562 49625 49654 49656 49658 49660 49661 49662
4769 4773 6205 6208 6212 49645 49673 49677 49687 49720 49723 49724 49728 49735 49885
6231 6235 6236 6237 49801 49826 49830 49831 50024 50143 50145
6264 49841 49854 49888 49890 49893 49895 49896 49899 49911 49916 49935 49940 49941 49959
6261 6262 50113 50117 50120 50121 50125 50128 50147 50670 50757 50758 51023 51028 51032
6351 6369 6374 49814 50044 50045 50048 50051 50093 50096 50098 50782 50860 50917 51003
6256 49811 49815 49816 49824 49834 50058 50061 50063 50066 50068 50081 50809 50812 50815
49859 49860 49881 49884 49887 49889 49890 49892 49893 49894 49896
49738 49740 49786 49788 49794 49796 49798 49802
5933 47471 47483 47487 47490 47492 47495 47499 263847 263849 263855 263860 263867
47488 47500 47535 47540 47543 50298 50504 50544 263681 263683
6287 50283 50284 50286 50288 50289 50294 50295 50296 50512 50524 50631 50634
106 6294 50345 50346 50376 50378 50382 50425 50428 50429
6316 50501 50502 263452 263453 263454 263476 263481
789 6279 47407 47476 47477 47481 47483 47484 47486 47487 47558 47564 48313
788 47379 47407 47462 47476 47483 47484 47487 47561 47564 48307 48313 48314 48318
6252 49982 50192 50196 50197 50204 50217 50218 50221 50620 50621 50766
6274 6275 50007 50223 50225 50226 50227 50231 50233 50587 50612 50694
797 6359 50778 50779 50781 50823 50830 50839 50875 50881 50884 263607 263608 263609 263629
794 6365 6373 50895 50902 50945 50964
793 6370 6373 50815 50877 50891 50895 50900 50902 50903 50904 50964 263660
6354 6356 47429 50816 50818 50822 50836 50840 50879 50882 50885
6355 50835 50836 50840 50842 50844 50876 50879 263668 263670 263672 263714 263716 263721
792 6348 6352 6353 50778 50781 50792 50830 50854 50875 263605 263607 263609 263610 263611
6320 32949 50242 50581 50582 50851 50852 50854 263552 263610 263611 263613 263621 263622 263625
51318 51346 51350 51351 58717 58718 58719 58720 58724
6433 6435 51234 51236 51274 51277 51296 51478 51479 51514 51515 51525 51538 52102
7325 58021 58047 58324 58327 58332 58338 58342 58606 58615
6297 28491 50382 50420 50421 51161 51164 55707 227224 227247 227615 227618 227619 227699 227703
6397 51184 51191 58614 58620 58623 58656 58657 58664 58668 58669 58677 58678 58680 58682
6941 55514 55516 55517 55518 55523 55524 55529 55557 55559 55561 55562 55563 55564 55718
806 6503 6847 51303 51306 51379 51405 51407 51408 51411 51442 51444 51452 51485 51492
805 6503 6504 6509 51407 51408 51411 51492 51502 51505 52035 52069 52075 52076 52084
51420 51610 51672 51673 51683 51684 51737 51739 227576 227581 227587
51880 51882 52077 52082 52083 52085 52086 52088 52089
6464 51682 51685 51705 51736
813 51810 51812 51813 51814 51817 227495 227496 227502 227503
835 6485 6489 51894 51915 51916 51917 51922 51928 51946 51953 51964 51994 51995 52004
6483 6489 51903 51906 51907 51911 51912 52069 52084
810 51808 51809 51810 51853 51856 227493 227495 227503
6564 6631 6633 52630 52990 53003 53005 53007 53008 53011 53013 53014 53015 53025 53042
6513 6533 52109 52112 52126 52127 52129 52136 52149 52150 52474 52482 52484 52494 52554
6598 6608 52786 52789 52820 52823 52825 52828 52834 52908 52946
6629 52635 52792 52795 52796 52810 52811 52812 52818 52819 52969 52971
6514 6516 6527 52110 52111 52158 52159 52160 52166 52186
52050 52900 52901 52902 52905 52906 52907 52908 52909 52910 52914 52915 52924 52926
52690 52696 52700 52701 52702 52704 52705 52724 52728 52791 52799 52800 52806
6609 6614 6615 6616 51276 51284 51293 51454 51474 51477 52914 52919 52921 52923 52926
6591 6592 6615 6617 51214 51215 51226 51227 51235 51237 51239 51542 52757 58449 58450
7293 51224 58368 58372 58373 58379 58380 58387 58389 58395 58397 58435 58436 58451
826 7274 7275 7278 52688 58194 58207 58229 58236 58237 58238 58239 58240 58243
911 7298 58212 58398 58399 58403 58404 58409 58419 58482 58484
824 7278 37017 37021 58194 58234 58235 58236 58237 58238
6411 6615 51227 51276 51284 51289 51292 58890 58892 58910 58915
7298 7312 58398 58400 58402 58405 58407 58417 58434 58483 58484
6801 6841 54456 54458 54462 54465 54467 54577 54583 54587 54724 54743 54744 54747 54752
6670 6671 6672 53312 53314 53323 53324 53325 53328 53380 53381 53383 53388 53389 53393
6422 51319 51343 51353 51371 51378 51381 51401 51413 51414 51416 51431 51433 51696
6466 6849 51413 51414 51431 51693 51696 51697 51701
53211 53248 53249 53414 53418 53419 53421 53422 53424
6757 54077 54082 54085 54095 54120 54138 54167 54169 54171 54173
811 6484 6498 51894 51895 51915 51927 51953 51963 51994 52001 52004 54706 54711 54855
6774 54178 54180 54196 54203 54204 54207 54228 54229 54231
6779 6787 6792 54221 54281 54282 54288 54289 54290 54291
53869 53896 53900 53901 53902 53927 53928 53929
6710 52426 52428 52432 53724 53726 53727 53728 53730 53731 53740
53604 53605 53606 53674 53675 53677 53678 53682 53686 53944 53949
54221 54222 54282 54288 54293 54296 54302 54307 54368
1073 53099 53520 53544 53545 53548 53549 53558 53559 53561 53986 53990 53993 53994 54048
6719 6733 53699 53785 53810 53817 53837 53871 53876 53878 53882 53883 53885 53892
6795 54389 54392 54394 54427 54429 54432 54433 54434 54435
6810 6815 54469 54478 54483 54532 54534 54537 54542 54545 54549 54550
6818 6845 51767 54555 54576 54582 54741 54756 54757 54766 54772 54789 54805 54808 54955
51718 51735 51742 51765 51767 51774 51775 54726 54728 54765 54771
28441 28443 51711 51713 51771 54767 54768 54797 227523 227528
6815 54475 54478 54479 54480 54483 54539 54543 54546 54547 54548 54549 54550 54552
28445 54538 54557 54558 54561 54996 54997 55005 227286 227524 227530 227531 227574
6872 51706 51712 54760 54761 54766 54791 54793 54800 54801 54802 54803 54805 54979 54983
6867 51320 51323 54813 54816 54835 55255 55256 55258
6879 6933 6934 6935 6936 55241 55243 55468 55471 55472 55486 55487
855 6901 6904 6905 6911 55243 55247 55248 55250 55252 55253 55257 55285 55286 55287
854 6905 6908 6911 51324 51326 55250 55286 55287 55312 55492 55493 55494
6848 51709 51711 51713 54796 54797 54825 227289 227523 227568 227571 227572 227575 227580 227584
6870 54905 54906 54973 54974 55215 55216 55219 55248
6877 51327 51328 51329 51362 51389 51391 54819 54821 54824 54826 54827 54828 54829 227589
55097 55099 55134 55435 55436 55439 55440 228033 228048 228090 228093 228094 228095
55055 55059 55061 55082 55095 227948 227985 228034 228043 228044 228093 228095 228104 228108 228114
6895 55184 55185 55186 55344 55368 55370 55374 55380 55405
6900 6903 6907 6915 55160 55192 55193 55195 55196 55197 55198 55238 55240 55266 55295
865 7097 55413 55938 55939 56726 56795 56796 56798 56799
6926 55419 55422 55425 55428 55429 55431 55432 55449
863 7097 55363 55933 55934 55938 55950 56726 56727 56730 56733 56793 56796
6991 6992 55884 55886 55889 55920 55923 55925 55926 55927 55928 55957 55961
870 6993 55791 55794 55949 55969 55978 55979 55982 55983 55984 55985 55986 55987 55990
6968 55760 55767 55768 55772 55773 55774 55775 55793 55806
6993 7087 55788 55981 55983 55988 55989 55993 55996 56000 56001 56677 56710 56711 56713
867 6995 6998 55779 55783 55784 55791 55794 55866 55867 55947 55949 55952 55956 55982
6180 7021 7023 7027 49477 49481 49701 50158 51060 51067 51076 56179 56183 56184 56188
6957 6960 55638 55656 55661 55663 55664 55665 55666 55684 55685
55578 55582 55585 55589 55616 55619 55620 55621 55623
6180 6184 49438 49442 49477 49482 49487 49711 49712 50133 50134 50158 51049 51052
46017 46036 46037 46039 46040 46041 46074 46077 46078 46079
18463 18465 45967 45969 45972 45973 147756 147761 147764 147766 147792
5756 46030 46032 46035 46037 46038 46074 46077 46079 46080 46082 46083 46085 46087 46460
18463 18465 18469 18472 45971 45975 45979 56287 56293 56294 147707 147708 147727 147734 147757
7017 7018 56035 56209 56212 56213 56236 56237
56281 56469 56470 56472 56475 216971 216973 216974 217029
7003 7005 56071 56102 56106 56110 56111 56112 56113 56122 56123
56265 56266 56267 56364 56368 56415 56426 56433 56441 56442 56448
56582 56588 56589 56592 56881 56882 56885 56887 56888 56889
7061 56494 56497 56531 56532 56533 216854 216855 216911 216912 216921 216928
7117 56850 56913 56914 56915 56916 56917 56925 56927 56931 56946 56947 56956 56961
56017 56019 56022 56024 56028 56030 56032 56033 56037 56038 56040 56041 56406 56445
7084 7085 56612 56616 56617 56663 56665 56666 56690 56693 56696 56698 56725
6999 7088 55997 56029 56030 56031 56741 56746 56948 56952
7011 7125 7129 56082 56085 56980 57019 57020 57032 57034 57036 57055
56757 56758 56762 56849 56918 56919 56921 56922 56923 56955 56958
55848 55850 55851 55852 55857 55858 55901 57015 57088 57173
893 7184 57505 57506 57511 57513 57514 57515 57578 57665 57666
892 897 7184 7187 49476 57505 57506 57514 57523 57561 57569 57582 57583 57586 57629
7226 57194 57798 57799 57843 57848 57859 57860
7223 7231 57777 57778 57784 57792 57793 57794 57800 57803 57868 57873
49548 57505 57569 57574 57578 57582 57632 57633 57634 57636
893 7184 49698 49704 57495 57503 57506 57586 57622 57629 57630 57640 57666
7213 36878 36880 36881 36882 36886 36900 36902 36904 36906 36908 57713
4604 4606 4607 7215 36790 36793 36797 36845 36847 36848 36852 36855 36860 36896 36897
7197 7199 43991 43995 44020 49493 49525 57612 57615 57637
5514 7198 7200 43995 44003 44013 57571 57603 57606 57609 57612 57637
44029 49553 49557 49558 49577 49626 57641 57643 57660 57662
7041 46430 46431 46432 46436 46444 46591 46593 56315
4617 4625 36768 36770 36910 36913 36914 36917 36920 36922 36923 36979 36980 36984 36985
7220 57727 57733 57753 57761 57891 57892 57894 57896 58096 58097
7243 7258 7262 57220 57222 57279 57979 57985 57990 57991 58000 58057 58061 58080 58081
7218 7268 36838 36842 57257 57729 57730 57731 57732 57756 57927 57929 57930 57934 57940
4600 36772 36776 36804 36806 36808 36809 36810 36811 36812 36813 36824 36915
36819 36826 36828 36829 36833 36834 57737 57759 58126 58128 58129 58130 58131 58180 58181
7259 7263 7264 58069 58078 58110 58111 58116 58117 58120 58263 58268
825 57958 58212 58214 58403 58404 58409 58411 58412
57269 57270 57275 57304 57332 57973 57989 57992 57994 57995 57997 58511 58512
58013 58048 58051 58052 58307 58322 58333 58353 58356 58519 58550 58551 58572
58699 58702 58703 58764 58765 58780 58784 58786 58788 58790 58792
14 7318 7321 7347 58023 58584 58588 58591 58593 58604 58605 58766 58768 58774 58775
58393 58466 58493 58497 58501 58502 58506 58510 58837 58842
6950 6952 55322 55590 55604 58598 58613 58668 58674 58677 58735 58741 58742 58747
7313 58490 58498 58503 58504 58507 58508 58515 58518 58834 58835
7160 57240 57282 57296 57307 57309 57310 57311 57321 57341 57357 57359
7469 59280 59283 59285 59286 59289 59290 59291 59294 59298 59300 59301 59438 59811 59812
6558 53022 53023 53024 53053 53075 53076 53077 53078
7377 7402 58978 58984 58988 59186 59188 59191 59267 59274 59282 59297 59475
7364 7366 7423 58920 58922 58940 58944 58951 58974 59365 59369 59372 59397 63521 63544
7385 7386 7387 7388 7391 59114 59116 59117 59121 59128 59132 59133 59153 59154 59227
58932 58934 58958 58962 58963 58965 59181 59182 59183 59185 59192 59193 59195 59197
58957 58959 59287 59293 59354 59355 59359 59360 59361 59384 59461 59463 59466 59508 59516
7421 59352 59381 59388 59391 59452 59453 59455 59610 63766 63788
59221 59265 59268 59269 59270 59271 59275 59277 59278 59473 59476 59501 59808
7448 59448 59452 59455 59458 59459 59523 59526 59607 59608 59610
7445 59500 59513 59518 59539 59541 59543 59545 59565 59566
992 59453 59613 63790 63791 63795 63797 63798 64001
7447 7449 59446 59447 59451 59456 59588 59608 59609 59611 59612 59613
7440 7968 59550 63720 63722 63776 64381 64388 64389 64390 64392 64439 64441 64443 64447
7459 59645 59652 59653 59656 59666 59682
4638 7500 37094 37095 37099 60027 60030 60040 60041 60045 60047 60049 60134 60137 60154
4624 7509 36564 36566 36912 36917 36962 36968 36974 36977 36978 36980 36981 36985 36986
7510 7513 37023 37024 58231 58232 59657 59691 59692 60084
36940 36942 36945 36950 36959 36961 36962 36964 36967 36968 60176 60177
7459 7488 7508 59653 59654 59655 59682 59693 59694 59695
7526 7529 7534 60198 60233 60246 60247 60248 60254 60259 60261 60263 60324
59970 59979 59981 59987 59988 59991 60025 60031 60350
7536 7606 60293 60297 60300 60301 60303 60396 60398 60635 60842 60844
7499 59954 59956 59958 59994 60003 60384 60577 60579 60580 60599 60601
7550 59975 59976 60598 60600 60605 60606 60607 60610
7480 7575 59866 59872 59873 59874 59878 60563
60479 60482 60507 60508 60511 60514 60540 60625 60626 60627 60628
7533 7605 59964 60298 60337 60340 60389 60390 60391 60392 60394 60395 60396 60397 60412
60453 60477 60642 60723 60724 60725 60726 60727 60728 60730
7550 7551 59968 59969 59971 59972 59973 59975 59976 59979 59981 60383 60596 60598 60602
7623 61027 61028 61031 61032 61034 61042 61098 61834 61835 61836 61839 62406 62407 62411
61055 61742 61880 61881 61882 61883 61884 61885 61886 61925 61927 61928 61947 61948 61950
953 61230 61231 61233 61234 61236 61239 61266 61270 61273 61278 61281 61284
952 7658 61230 61232 61236 61237 61239 61273 61276 61278 61284 61301 61304 61312
7662 12709 61316 61317 61318 61409 61412 101704 101709 101710
7628 61859 61864 61871 61889 61891 61892 61893 61894 61895 61896 61897 61898 61899 62468
7623 7625 7626 60983 60984 60985 60986 60988 60989 60991 60992 60993 61011 61027 61032
7677 7679 60861 60881 60885 60886 61423 61427 61759 61797 61798 61801
959 7756 7757 61743 61880 61881 61883 61960 62033 62034 62036 62038 62040 62042 62043
958 7714 61736 61740 61743 61744 61745 61746 61772 62033 62036 62038 62042
5071 7686 40598 40599 40603 40605 40608 40618 40676 40758 61498 61504 61512 61517 61519
7714 7719 61714 61727 61728 61730 61731 61733 61734 61735 61736 61737 61738 61739 61740
7667 7668 61348 61351 61352 61353 61354 61355 61356 61357 61358 61359 61360 61361 61368
7711 7715 7719 61681 61682 61683 61711 61737 61738 61739 62020 62022 62032 62041
37938 37940 37941 37943 37944 37947 40101 40111 61672
121 7386 7401 7770 59051 59223 59239 59240 59244
37551 37587 37975 38001 38002 60219 60224 60280 61985 61989 61992 61994
62020 62022 62023 62024 62025 62026 62030 62061 62062 62064
7746 7750 60858 60859 60860 61964 61965 61971 61973 61974 61975 61976 61977 61978 61980
7746 60277 60282 60283 60285 60832 60856 60857 60859
7438 8050 59496 62882 62906 63212 63214 64414 64417 64419
4704 37432 37585 37597 37598 37599 37604 62075
60654 60657 60739 60743 60809 60811 62141 62159 62181
7767 59107 59111 59147 59150 62108 62142 62164 62167 62168 62196
7791 7792 62117 62305 62308 62312 62314 62315 62319 62325 62330 62332
62854 62859 62861 62862 62864 62865 62866 62868 62869
7822 62506 62507 62509 62526 62528 62530 62531 62532 62534 62537 62547 62553 62554 62555
62321 62345 62346 62350 62378 62776 62780 62781
62384 62394 62398 62399 62403 62408 62409 62694 62731
7779 7800 7825 62237 62239 62248 62280 62442 62446 62487 62492 62499 62500 62559 62560
7622 62412 62416 62417 62418 62456 62459 62460 62462 62463 62464 62467 62468 62469 62665
7850 7854 62845 62851 62852 62855 62857 62929 62930 63011 63012 63013 63014 63015 63016
7859 7862 7864 62876 62879 62881 62888 62893 62903 62913 62914 62915 62916 62920
985 7906 63172 63173 63174 63177 63178 63232 63234 63236 63237 63240 63316 63320
7873 7907 7908 63235 63246 63271 63275 63277 63278 63279 63281 63285 63291
983 7905 63174 63178 63179 63182 63236 63237 63239 63240 63241 63243 63245 63250 63252
7961 63135 63137 63308 63326 63693 63694 63700 63702 63710 63711 64569 64573 64574 64577
7958 63688 63693 63700 64562 64563 64565 64570 64572 64573 64575 64621 64624 64628 64629
8061 64370 64480 64482 64504 64506 64509 64515 64614
8065 64482 64513 64515 64516 64520 64526 64527 64531 64532 64533 64536 64537
8036 8037 8038 8056 8058 8060 64279 64283 64307 64309 64483 64486 64494
995 7912 7994 63566 63568 63644 63646 63647 63652 63653 63988
931 63579 63731 63732 63763 63790 63791 63793 63798 63978 63979 64000 64001
7992 63869 63870 63880 63888 63889 63892 63904 63907 63909 63914 63992 63993 64028 64029
7946 63571 63572 63574 63575 63576 63980 63981 63982 63984 64007 64011
991 7912 63563 63566 63644 63649 63653 63672 63676
8014 8015 63874 63875 63882 63918 63921 64095 64123 64126 65318 65636 65637 65643
7986 63941 63943 64096 64099 64102 64104 64105 65402
8023 8024 8025 64053 64054 64058 64211 64212 64213 64214 64215 64218 64219 64222 64223
8001 8003 8004 63891 63993 63994 63995 63996 63997 64031 64032 64033 64067
8015 63881 63882 64117 64120 64121 64122 64123 64126 64129 64131 64135
8009 64025 64084 64085 64087 64088 64089 64090 64094
8008 64070 64071 64073 64074 64075 64076 64077 64079
8020 64149 64150 64152 64155 64191 64194 64197 64201 64211 64215 64226
8022 8062 8064 8085 8087 64525 64549 64550 64700 64703 64705 64732 64734 64737 64738
8033 8035 8037 64266 64267 64272 64283 64284 64286 64290 64294
8039 64315 64321 64323 64325 64330 64334 64372 64378 64380
1008 8042 8043 64298 64299 64301 64304 64305 64306 64308 64315 64334 64336 64337 64370
1007 8042 8043 64298 64334 64335 64337 64339
8053 64347 64348 64349 64350 64351 64352 64357 64363 64376 64382 64413
8078 64341 64342 64346 64365 64366 64367 64406 64645
8124 8125 65027 65054 65056 65057 65059 65109 65111 65112
64999 65001 65002 65814 66297 66299 66301 66302 66303 66304 66305
8151 65177 65181 65197 65200 65201 65202 65204 65207 65208 65209 65212 65213 65214 65237
8148 8151 64795 65166 65168 65192 65193 65196 65197 65198 65199 65200 65213 65216
1016 8012 8095 63858 64118 64121 64122 64124 64125 64158 64162 64765 64950
1015 8012 8093 8095 8166 8168 64118 64121 64758 64759 64760 64761 64764 64765 64766
8152 8154 8156 65218 65224 65225 65226 65227 65233 65238 65242 65261 65267 65268 65271
8160 65217 65227 65268 65269 65270 65271 65272 65274 65275 65290 65291 65306 65308 65351
8209 8212 65664 65668 65670 65671 65673 65674 65676 65688 65689 65717 65719 65841 65843
8014 64100 64106 64126 65314 65316 65318 65319 65336 65337 65338 65339 65341 65639 65642
65361 65362 65363 65366 65390 65407 65408 65411 65412 65415 65417 65418 65419
8178 52366 52368 52391 52393 65409 65422 65429 65477
6546 8196 52359 52362 52387 52388 52390 52392 65472 65478 65483 65487 65550 65555 65587
6544 6571 52372 52385 52389 52546 52570 52572 52573 52574 52575 52578 65562 65563 65571
100 8206 8207 65508 65603 65610 65612 65613 65615 65672 65677 65679 65680 65685
8239 65522 65529 65915 65916 65917 65918 65919 65921 65925 65927
8275 65740 65741 65742 65746 65749 65751 66186 66190 66194
1029 8214 65846 65847 65849 65850 65851 65853 65854
1028 8236 8237 65517 65518 65847 65849 65854 65862
8238 52437 52438 65856 65891 65897 65898 65907 65910 65962 65963 65964 65965 65966 65967
53747 53748 53749 53750 53751 53752 53753 53754 53755 53759 65975 66022
8275 65767 65991 65995 66076 66077 66079 66080 66083 66186 66187 66188 66189 66190 66191
53720 53742 53744 53769 53771 53773 53775 53776 66051 66052 66054
8272 65750 65751 65752 65760 65763 66181 66186 66187 66191
8291 8293 66345 66351 66366 66367 66369 66371 66374 66375 66376 66385 66622 66625
1038 1040 8333 66425 66426 66427 66429 66431 66432 66435 66436 66445 66447 66668 66674
8296 66369 66375 66376 66379 66586 66588 66590 66597 66622 66623 66625 66652 66656 66661
1036 1040 66378 66380 66381 66427 66447 66450 66452 66453 66480 66674 66677 66679 66681
7890 63110 63111 63115 63116 63371 66515 66518 66519
1036 1038 8304 8335 66379 66380 66381 66382 66384 66425 66426 66427 66429 66453 66674
7890 7961 63138 63139 63365 63366 63367 63371 63689 63690 63692 63695 63700 66538 66540
1045 8454 67107 67108 67111 67114 67115 67116 67120
1045 8390 66730 66734 66805 66810 67074 67075 67112 67146 67147 67148 67149 67150 67151
8308 8338 66455 66462 66465 66466 66468 66471 66472 66473 66474 66475 66495
1042 1043 67075 67107 67112 67115 67120 67121 67128 67149 67151 67152
8385 67083 67087 67096 68430 68447 68453 68455 68458 68460 68461
1049 8397 8399 67056 67057 67059 67060 67061 67169 67170 67171 67172 67173 67174 67175
66972 67001 67003 67004 67007 67026 67028 67029 67030 67252 67253
1047 67031 67034 67036 67038 67059 67060 67061 67170 67175 67185 67186 67187 67214
1053 67064 67123 67126 67127 67128 67211 67634 67636 67641
66972 66973 66978 66980 67058 67240 67241
8444 67207 67561 67578 67579 67582 67583 67590 67591 67596 67597 67601 67603 67606
1050 8447 67211 67634 67636 67637 67641 67642 67647
8400 67133 67186 67188 67190 67191 67192 67194 67205 67207 67209 67210 67213
8428 8431 67408 67445 67557 67558 67560 67593 67624 67625 67629 67630
8422 67374 67375 67403 67405 67411 67412 67414 67417 67446 67450 67453 67454
8491 11648 11654 67943 67944 67946 67960 67965 67968 93192 93194 93196 93206 93209
67773 67774 67777 67876 67882 67886 67887 68013 68016 68050
8498 8505 67941 68023 68025 68028 68031 68056 68057 68058 68059 68060 68061
8499 67941 68003 68010 68013 68017 68018 68019 68020 68021 68023 68024 68025 68027 68031
11924 11928 68145 68146 68147 68149 68150 68154 95392 95416 95417 95420 95424 95430 95433
8494 8510 68037 68038 68040 68041 68042 68055 68058 68060 68061 68063 68065 68069 68072
11930 95444 95452 95454 95456 95458 95459 95463 95505 95508 95509 95511
11968 11978 95462 95496 95807 95817 95821 95822 95843 95844 95846 95878 96452
8565 8567 68289 68292 68293 68295 68316 68319 68559 68564
8529 11931 11937 68219 68221 68236 68238 68239 68242 68244 95466 95467 95472 95492 95795
11932 11935 68208 68224 68225 68226 68227 68228 68230 68251 68254 68261 68264 68268 68269
8577 8578 68566 68572 68575 68582 68603 68604 68605 68606 68607 68616 68619 68621 68640
8534 8540 8541 8543 68283 68295 68296 68298 68299 68307 68309 68310 68314 68332 68333
131 8535 8538 63036 68312 68313 68315 68320 68328 68500
8533 62816 62817 62818 62824 68241 68246 68247 68249 68303
6695 6722 53581 53582 53782 53786 53826 53828 53833 53917 68806 70493
842 6750 8882 53545 53561 53562 53989 53991 53994 53997 54023 54044 54048 54050 69043
66120 66121 66123 66124 66225 66880 66883 66884 68795
6699 8594 53574 53576 53577 53580 53615 68731
8584 8591 53586 54010 54034 54035 68735 68737 68738 68742 68744 68746 68755
6726 53827 53834 53840 53841 53843 53847 54002 54005 54007 54008 54033 54034 68747 68982
8627 8629 8631 54022 54050 69038 69043 69049 69050 69051 69054 69061 69065 71078
8638 8827 69007 69014 69021 69059 69070 69073 69074 69075 69078 69095 70610 70612 70613
8582 68646 68669 68671 68675 68698 68699
8651 8653 8658 69181 69185 69186 69189 69190 69192 69194 69234 69235 69236 69238 69239
69213 69215 69216 69220 69221 69224 69242 69246 69248
69219 69222 69249 69250 69251 69275 69276 69279 69285 69286
8652 8683 69164 69167 69169 69174 69179 69183 69184
67281 67282 67283 67284 67285 67294 67297 67300 67307 67308 67311 67326 67328 67332
8407 8410 8411 67260 67262 67282 67284 67286 67287 67291
8672 9981 69380 69417 69418 69419 69422 69423 69424 69427 69805 69809 69810 69851 80285
8711 8712 8717 68877 69523 69524 69553 69755 69758 69762 69763
8717 69499 69521 69522 69524 69757 69762 69764 69768 69770
69740 69742 69756 69760 69765 69767 69772 69774 69776 69777 69779
68872 69721 69723 69726 69728 69729 69731 69732 69733 69736 69741 69744 69754 69761 69938
8701 8705 69623 69624 69631 69632 69637 69874 70082
8734 8736 8760 69894 69896 69897 70047 70050 70053 70086 70087 70093
8761 8768 70103 70125 70126 70128 70130 70131 70133 70137 70138 70159 70550 70559 70560
70238 70239 70240 70241 70242 70243 70263 70268 70444 70446 70448
8765 8785 8787 8789 70303 70321 70322 70323 70324 70325 70365 70366 70368 70369 70370
8773 8808 8814 8815 53856 70491 70497 70498 70502 70503 70515 70517 70518 70525 70526
53764 53767 53768 53769 53772 53773 53775 53791 53796 53798 53803
132 1100 8799 65999 66086 66087 66088 66200 70350 70351 70352 70396 70397 70398 70399
132 1099 8799 8800 66059 66163 66199 66200 70345 70350 70399 70400 70401 70403 70406
8250 8798 65977 66001 66004 66005 66008 66009 66010 66011 66012 66018 66020 66021 70390
142 71084 71086 71122 71123 71277 71278 71280 71281
8772 8776 70177 70178 70179 70180 70181 70182 70186 70505 70509 70510
8824 9232 68919 70592 70595 70597 70598 70599 70600 70601 70602 70635
53550 53551 53553 53554 53555 53992 54045 54047 54051 71016 71074 71080 71082
8860 70862 70946 70950 71149 71150 71151 71152 71155 71172 71173 71177 71487
8931 8935 9203 71446 71447 71448 71450 71452
8896 8897 71175 71178 71211 71216 71217 71236 71239 71449 71451
6690 8888 8911 53475 53496 53498 53499 53500 53503 53504 71266
8898 8901 71233 71238 71240 71241 71242 71244 71286 71303 71306 71307 71310 71311 71312
8900 71317 71322 71385 71386 71387 71388 71390 71394 71395 71397 71428
8926 71716 71734 71735 71736 71737 71738 71740 71741 71742 71744 71745
53292 53461 53463 53464 53467 53468 53469 53471 53472 53473
179 6761 54052 54053 54066 54619 54623 54624 54625 54626 71328 92690 92700 92703 92704
11577 71367 71369 71371 71372 71375 71376 71378 71379 71381 71383 71384 92707 92712 92714
11558 11563 11583 54598 54600 54606 54608 54609 54610 54646 54649 54652 92490 92696 92697
6789 9004 54295 54310 54311 54314 54318 54319 54321 54324 54364 54369 54401 71821
6777 6781 54176 54177 54234 54238 54239 54244 54247 54250 54251 54256 54263
8959 8972 8978 9004 54277 54313 54318 54517 71806 71812 71815 71816
8951 71561 71563 71564 71592 71593 71597 71599 71600 71601 71609 71614 71615 71689
8986 71863 71864 71867 71868 71886 71887 71888
8983 8995 71811 71829 71832 71841 71845 71855 71872 71873 71876 71883
8991 71835 71893 71896 71916 71917 71926 71928 71984 71986 71988 71989 71992 71995 71998
9035 71956 71959 71960 71961 72304 72311 72312 72328 72330 72333
8865 71623 71625 71644 71646 72296 72299 72300 72341 72342
9008 9009 71981 72067 72068 72069 72070 72072 72074 72075
1128 72156 72160 72161 72162 72164 72165 72166
1127 9016 72085 72110 72114 72116 72155 72156 72157 72160 72161 72164 72165 72166
9052 9054 9069 72446 72447 72452 72454 72455 72459 72460 72463 72466 72467 72470
9021 9061 9063 72088 72152 72162 72169 72171 72174 72175 72176 72178 72179 72199 72204
8989 9025 9028 72062 72063 72066 72067 72069
9115 72931 72933 72934 72935 72937 72938 72956
72874 72876 72900 72902 72903 72906 72908 72966 72970 72974 72977
140 1135 72384 72426 72428 72431 72432 72434 72438 72440 72547 72585 72588
1134 72381 72384 72426 72431 72432 72436 72440 72547 72583 72585
72699 72702 72988 72990 72992 72994 72997 73000 73016
1139 1140 9099 9100 72772 72778 72780 72781 72782 72783 72785 72786 72787 72788 72789
9103 9399 9431 72792 72796 72797 72801 72803 72807 72811 72812 72813 72814 72816 72817
1137 9100 72790 72821 72822 72827 72829 72830 72832 73512
1137 9097 72761 72763 72766 72772 72773 72774 72781 72785 72786 72788 73449
9089 9095 72546 72554 72562 72735 73079 73080 73081 73082 73106
9178 73057 73058 73062 73063 73397 73398 73429 73434 73460 73464
73270 73272 73296 73299 73300 73301 73305 73307 73308 73309 73312
9158 73034 73039 73217 73218 73220 73231 73238 73239 73240 73241 73242 73460 73462 73484
9145 9146 9149 71636 71640 72329 72332 72337 72347 72349 73156 73178 73182 73183 73191
9162 9163 71465 71470 73323 73325 73327 73346 73349 73350 73351 73352 73686 73688
9209 9210 9215 70914 73357 73358 73657 73660 73682 73685 73687 73694 73745
8836 8843 9202 70672 70682 70685 70690 70692 70725 70729 70731 70751 70755 70902 70903
9162 9163 9215 73659 73661 73681 73683 73686 73688 73692
9188 9190 9192 73613 73614 73722 73723 73724 73727 73741 73762
73765 73771 73787 73792 73947 73948 73950 73952 73953 73966 73974 73977 73982
9235 9238 70602 70780 70782 70785 70786 70789 70790 70791
9189 73540 73543 73548 73550 73576 73577 73578 73579 73582 73612 73615 73616 73770 73773
9092 9191 72722 73418 73558 73560 73566 73567 73571 73623 73624 73626
9246 73932 73936 73937 73939 73943 73960 73979 73981 73984 74199 74201
9296 9297 74060 74063 74064 74100 74101 74103 74336 74365 74367 74368
9278 9279 9280 9282 74009 74214 74215 74218 74243 74251 74252 74255 74256 74277 74280
69806 69808 69810 69811 69842 69844 69847 69849 74463 74472
74347 74352 74353 74354 74356 74418 74424 74425 74427 74428 74429 74430 74434 74438 74445
9287 9306 74298 74308 74309 74341 74342 74346 74347 74348 74435
69807 69845 69846 69848 74276 74281 74284
74271 74272 74273 74275 74276 74277 74278 74279 74286 74287 74465
1169 74874 74875 74877 74884 75423 75444 75447 75448 75450
9319 74541 74563 74569 74595 74596 74597 74598 74599
9323 9423 74888 74892 74893 74899 74900 74901 74902 74910 74932 74989 74992 74993
9353 74631 74636 74639 74640 74645 74646 74788 74790 74792 74795 74800
1168 74630 74632 74633 74652 74653 74656 74658 74660
1167 9324 74601 74647 74648 74649 74652 74653 74656 74657 74659 74660 74663 74667 74692
1163 9358 74864 74869 74874 74877 74879 74884 74885 75394 75418 75419 75447 76164
74980 74990 74998 74999 75003 75004 75005 75007 75011 75184 75185 75411 75430
75233 75234 75394 75397 75399 75402 75407 75409 75419 75431 75437 75438 75442 75443 75447
9407 75299 75302 75355 75356 75357 75358 75359 75362 75363 75534 75535 75537 75538 76226
75238 75266 75272 75274 75275 75277 75282 75654 75657 75658
9381 75049 75056 75057 75059 75060 75061 75086 75111 75115 75175 78172
9434 75208 75209 75246 75247 75249 75252 75258 75461 75464 75471 75649 75650 75653 75675
1190 9441 75318 75324 75329 75330 75511 75512 75516 75517 75518 75533 75540 76190 76192
9103 72808 72809 72811 72884 72887 72890 72891 72892 72893 72894 72895 75459
1179 9454 9458 9488 73038 75638 75639 75640 75641 75643 75645 75647 75678 75680 75681
1178 9454 9457 9488 73041 75256 75257 75259 75638 75641 75644 75645 75647 75648 75672
9452 9453 75260 75261 75262 75264 75265 75267 75633 75637 75638 75639 75644 75664 75670
75278 75547 75553 75565 75572 75573 75578 75579 75586 75587 75590 75595 75601 75626 75630
9436 9438 75269 75494 75495 75496 75660 75663 75667
9435 9437 75322 75327 75487 75491 75492 75494 75496 75504 75506
9441 75517 75518 75526 75527 75532 75536 75549 75551 75557 75559 75560 75898 75907 75908
75531 75532 75552 75554 75857 75860 75861 75864 75877 75899 75900 75902 75904 75905
9477 75862 75863 75866 75878 75899 75900 75902 75903 75904 75908 75935 76222
9532 76035 76038 76040 76074 76258
75953 75955 75957 75959 75961 75963 75964 75984 76058 76062 76064 76088 76113 76117 76118
76070 76153 76157 76163 76181 76184 76185 76199 76200 76206 76207 76209
1176 1192 9441 9486 9521 9524 75511 75514 75516 75518 75524 75911 76190 76191 76192
75939 75940 75945 75962 75963 75965 75982 75985 75986 75988 75991 75992
1190 9521 75514 75516 75519 75520 75521 75524 76193 76195
9569 9570 9572 76569 76573 76584 76589 76742
1196 9564 76355 76358 76361 76364 76366 76367 76560 76563 76566 76567 76568 76570 76572
9598 76499 76500 76803 76804 76808 76810 76814 76827
1194 1198 9564 76361 76364 76517 76518 76522 76524 76525 76560 76563 76564 76566 76572
9553 75843 75844 76462 76469 76471 76472 76476 76631
1196 76363 76510 76514 76515 76517 76518 76521 76522 76525 76527 76528 76530 76539
76853 76857 76860 76872 76881 76889 76903 76905 76907
76675 76676 76713 76716 76718 76720 76726 77329
9608 76450 76884 76885 76886 76887 76890 76900 76901 76904 76968
9625 75727 75748 75764 75768 75770 75772 75809 75812 75813
77133 77139 77141 77142 77144 77153 77161 77173
9637 9638 77102 77104 77107 77109 77132 77138 77141 77145
76935 77284 77286 77287 77293 77303 77321 77323 77326 77328 77356 77357 77358 77360 77363
9628 9632 77031 77036 77038 77039 77048 77075 77082 77084 77093 77100 77118 77119
76910 76911 76938 76943 76944 76946 76948 76950 76978
77412 77413 77415 77418 77436 77439 77440 77528 77532 77612 77616 77668 77863 77865
1363 10923 10928 87426 87430 87431 87454 89225 89227
9660 9668 77452 77457 77458 77459 77460 77461 77462 77463 77481 77482 77484 77485 77488
77675 77751 77753 77755 77759 77760 77833 77834 77835 77872
9680 77808 77811 77812 77846 77850 77851 77856 77931 77933 77935 77936 77937 77940
77809 77812 77887 77892 77920 77923 77928 77930 77931 77935 78089
9755 77996 78004 78009 78010 78011 78014 78015 78016 78018 78054 78057 78062 78063 78064
77899 77905 77907 77908 77917 77919 77920 77922 77923 77924 77925 77927 77930 78090 78099
9745 9748 77975 77978 77979 77982 77985 77989 77990 77992 77994 77998 78012 78020 78021
9584 9747 77982 77983 77985 77987 78023 78289
9390 75122 75123 75129 75135 75136 78126 78129 78130 78132 78140
9751 9754 75289 75293 75608 78049 78050 78053 78203
78019 78021 78023 78025 78040 78043 78045 78048 78055 78056 78060 78267 78268
76653 76654 76655 76672 76675 76676 76678 76679
75062 75101 75104 75105 75107 78156 78157 78158 78182 78184 78185 78245
9773 78195 78196 78215 78216 78217 78218 78223 78224 78240 78247 78251 78272 78274 78276
9760 9761 78552 78553 78555 78556 78607 78608 78609 78611 82102 82103 82105 82107
9810 9811 9813 9814 78523 78526 78529 78532 78534 78535 78683
9797 75090 75152 75170 78378 78380 78381 78383 78384 78385 78491 78492 78495 78518 78520
9392 75088 75143 75146 75147 75148 75151 75154 75158 78494 78517 78520 78525
9736 9738 77898 77901 77902 77904 78104 78105 78108 78339 78344 78345 78346 78350 78353
78412 78472 78473 78475 78477 78481 78743 78745 78746 78750 78810 78811
9812 9813 9814 78529 78533 78534 78536 78540 78541 78542 78544 78551 78583 78585 78587
9810 78530 78531 78535 78688 78690 78691 78716 78718 78720 78721
9846 78476 78784 78818 78819 78820 78821 78822 78823 78824
9799 9805 9847 9850 78722 78813 78825 78832 78834 78837 78842 78843 78846 78850 78854
9848 9861 78732 78733 78857 78858 78861 78862 78864 78886 78887 78888 78889 78890 78894
9863 78892 78900 78926 78928 78930 78932 78957 78959 78964 78965 78967
9912 78873 78876 78879 79309 79318 79319 79322
9910 79227 79232 79290 79292 79293 79294 79296 79297 79298 79299
9897 9898 9932 10060 79162 79165 79173 79177 79179 79181 79182 79184 79186 79187 79492
9940 79533 79536 79537 79538 79570 79573 79575 79576
9930 9945 79446 79447 79472 79473 79476 79535 79548 79554 79555 79556 79557 79558 79559
9951 9952 9953 79647 79649 79652 79653 79654 79655 79656 79660 79663 79668 79669 79698
8655 67337 67348 67357 67360 69271 69290 69291 69294
9975 79359 79362 79782 79784 79788 79790 79807 79811
9924 10010 79418 79421 79422 79423 79429 79434 79439 79456
79118 79129 79130 79135 79136 79138 79139 79140 79141 79398 79399 79401 79402 79406 80119
9979 79833 79836 79841 79845 79847 79852 79857 80288 80292
9363 9990 79896 79903 79905 79906 79907 79908 79909 79910 79911 79912 79917 79928 79932
10001 79846 79868 79869 80046 80049 80178 80179 80183 80194 80195 80197 80198 80202 80207
9309 9315 74486 74489 74494 74498 74517 74520 74521 74526 74531 74532 74533 74534 74538
9310 9311 74498 74499 74500 74501 74506 74519 74538 74941 79931
74945 74946 74948 74951 78457 79992 80148
1253 9337 74487 74488 74489 74491 74494 74495 74496 74497 74703 74946 78454 79984 79985
1252 9332 74495 74497 74703 74737 74739 74946 74951 78431 78454 78455 78457 79985 79988
10242 81357 81363 81917 81921 81925 81927 81928 81929 81930 81931 81932
10082 10184 80588 80589 80590 80592 80593 80610 80611 80613 80614 80616 80680 81480
1258 10087 10089 80354 80538 80691 80732 80756 80758 80759 80760 80761 80762 80779 80782
80586 80587 80665 80669 80671 80687 80688 80690 80692 80702 80703 80704 80705 80708 80710
1256 10087 10089 80354 80538 80688 80689 80690 80691 80696 80703 80711 80716 80732 80759
10073 80742 80790 80792 80794 80796 81224 81227 81228 81230 81235
10088 80767 80770 80771 80773 80775 80776 80777 80800 81173 81202 81206 81207 81212 81214
180 11401 81285 81287 91165 91169 91170 91172 91188 92617 92618 92619 92629 92638
80836 80867 80868 80869 80870 80871 80872 80873 80874 80878 80879 80890 81182 81183 81184
1451 11642 11663 93198 93199 93200 93274 93275 93276 93282 93284 93285
10121 67898 67901 67984 67986 67987 80956 80980 80982
10130 10133 10134 10135 80817 81024 81047 81051 81054 81055 92717 92720 92791
8496 67915 67916 67917 67918 67919 67921 67926 67927 67985 67987 68022
10038 10107 80854 80857 80858 80859 80860 80862 80864 80865 80914 80919
10137 10138 81044 81073 81098 81105 81110 81111 81112 81113 81117 81124 81126 81128 81130
1307 11413 11414 11417 11424 81544 91326 91328 91331 91340 91342 91344 91346 91349 91353
1272 10215 81645 81646 81647 81648 81649 81651 81724
11413 81540 81541 81542 81543 91258 91263 91266 91268 91324 91325 91326 91328 91346 91348
1270 10195 10215 81563 81565 81566 81645 81651
81538 81559 81576 81581 81583 81584 81585 81588 81589 81601
10210 10211 81317 81324 81325 81326 81327 81328 81626 81629 81630 81634 81674
10225 10232 10234 81714 81716 81720 81740 81741 81742 81746 81747 81748 81859 81860 81861
1277 81682 81683 81684 81685 81687 81689 81691 81700 81702 81704 81705 81712 81897 81983
1276 10246 81702 81705 81866 81869 81889 81896 81897 81981 81983 81984
10228 10229 81836 81837 81840 81853 81855 81857 81863
10228 10230 10273 81849 81873 81874 81876 81883 81884 81885 81886 81887 81888 81893 81894
10260 82084 82088 82096 82099 82100 82101 82107 82108 82110 82114 82129
81807 81809 81839 81842 81843 81846 81847 81851 83803 83804 83812
9721 9725 77763 77786 77792 77796 77798 77815 77816 77817 77818 77819 77820 77824 77825
9728 77763 77819 77820 77821 77823 77824 77827 77831 77836 77876 77877 77881 82052 82060
9724 9740 77895 77897 77910 78082 82065 82066 82068 82071 82072 82073 82076 82078 82079
82459 82460 82462 86646 86652 86682 86684 86685 86687 86688
83859 89343 89344 89352 89353 89354 89356 89360 89367 89428 89432
1288 10835 82384 82388 82412 82414 82439 82442 82469 82472 86732 86754 86755 86757
1287 10305 10835 82438 82442 82443 82448 82458 82459 82460 82461 82463 82466 82469 82472
10285 82264 82268 82284 82285 82299 82306 82307 82308 82310 82311 82379 86783 86820 86826
10308 82450 82453 82455 82456 82457 82488 82490 82495 82496
10338 10340 82276 82278 82279 82282 82283 82286 82301 82302 82305 82721 82724
10316 82486 82493 82519 82520 82525 82526 82527 82528
10350 10351 10353 82538 82567 82810 82811 82812 82813 82814 82817 82818 82819 82858
10353 82590 82596 82819 82820 82821 83145 83147 83150 83153 83155
10357 10359 10366 10386 82915 82927 82928 82932 82933 82934 82959 82986 82989 83095 83097
83103 83107 83108 83109 83992 83994 83998 84000 84010 84191 84193
10411 83357 83358 83413 83415 83416 83418 83419 83442 83443 83444
83036 83037 83038 83039 83044 83264 83269 83278 83283 83286 83288 83289 83291 83978 83979
10348 82536 82538 82539 82542 82543 82568 82618 82622 82623 82778 82779 82780 82803 82804
90965 91001 91737 91738 91749 91766 91769 91774 91776 91802 91803 91811 91816 91851 91855
11370 90753 90754 90906 90962 90969 90973 90974 90975 90991 90992 91002
11461 83396 83552 83554 83560 83561 83564 83565 83574 83575 83577 91683 91706 91708
83487 83488 83492 83493 83495 83496 83497 83514 83515 83667 83671 91033 91035 91037 91038
11437 11496 91722 91723 91968 91970 91976 91977 91978 91981
10414 10415 10418 83079 83323 83326 83327 83328 83330 83333 83361 83376 83378 83383
10427 83368 83400 83403 83405 83406 83409 83411 83417 83582 83583 83584 83585
1269 11427 91281 91285 91328 91348 91349 91353 91362 91363 91367 91368 91369 91370
10407 83235 83241 83242 83243 83244 83246 83247 83250 83254 83258 83263 83271 83685 83686
10510 10516 83988 84086 84091 84093 84149 84150 84155 84157
10520 83265 83268 83269 83291 83646 83977 83979 83980 84147 84159 84176 84185 84187 84189
83822 83848 83857 83858 83860 83862 83869 83874 83878 83879 83882 83900
10477 83823 83825 83827 83828 83830 83832 83888 83932 83933 83961
10470 83754 83755 83756 83758 83759 83760 83761 83762 83788 83791 83824 83935 83938 83939
10470 83741 83751 83752 83757 83759 84131 84165 84167 84169 84173
85731 85735 85741 85744 85747 85748 109564 109570 109575 109584
10648 84530 84531 84532 84533 84536 85178 85182 85206 85749
10696 82565 82824 82829 84358 85255 85265 85266 85816 85818 85843
10543 84336 84337 84343 84344 84345 84378 85295 85302
10385 10549 10661 82905 82906 82911 83072 83075 84325 84389 84390 84393 84396 84413 84414
10535 84227 84233 84237 84238 84239 84242 84246 84275 84278
10415 10416 10549 82906 83065 83068 83071 83072 83073 83326 84216 84256 84257 84258 84324
10548 84220 84251 84252 84253 84254 84255 84257 84259 84261 84272 84408
83076 84216 84217 84219 84220 84253 84254 84404 84406 84407 85088 85090 85091 85092
10525 10597 84752 84754 84766 84806 84808 84812
1328 10421 83387 83389 83395 85031 85038 85078 85085 85096
84693 84694 84696 84697 84698 84699 84715
10420 10444 10447 83390 83392 83393 83398 83399 83570 83573 83575 83578 83580
1325 85026 85028 85031 85032 85033 85037 85038 85073 85078
11256 90042 90045 90063 90065 90067 90069 90072 90083 90085 90100
10569 84548 84549 84560 85190 85191 85194 85218 85220 85221 85222 85227 85229 85382 85385
84351 84362 84363 85269 85272 85275 85276 85277 85278 85279 85280 85281 85282 85284 85519
10706 85453 85534 85535 85539 85545 85546 85549 85617 85620
10728 85838 85840 85841 85842 85844 85845 85846 85847 85848 85852
10715 85205 85206 85725 85728 85730 85747 85749 85750 85751 85752
85392 85394 85395 85396 85397 85400 85425 85441 85443 85467 85471 85473
10725 10726 10727 85792 85794 85801 85805 85811 85822 85835
10735 85788 85789 85790 85792 85793 85795 85798 85802 85803 85804 85805 85806 85807 85811
10708 10711 85666 85688 85689 85690 85692 85694 85695 85696 85697 85698
10714 10716 85694 85695 85697 85721 85730 85732 85733 85734 85736 85737 85739 85742 85743
10315 10320 82427 82428 82506 82509 82572 82579 85826 85833 85902 85911 85981 85982
10733 85892 85894 85895 85898 85903 85915 85917
86029 86033 86035 86036 86039 86041 86043 86047 86050 86051 86053 86055 86100 86109
82416 82418 82434 82436 82437 82440 82445 82446 86697 86699 86724
10748 85912 85972 85975 85977 85984 85986 85989 85991 85992 85993
86139 86168 86172 86173 86175 86176 86177 86178 86180 86182
1707 86334 86339 86356 109282 109283 109284 109287 109308 109310 109376 109445
86284 86321 86323 86364 86387 86389 86390 86393
86291 86314 86315 86318 86464 86465 86467 86470 86472 86496 86497 86500
86396 86461 86463 86464 86467 86468 86493 86495 86497 86500 86501 86502 86503 86504 86526
86197 86204 86206 86215 86271 109434 109438 109440
13661 13662 86272 86274 86297 86299 86306 86327 109316 109318 109346 109347 109367 109371 109403
10802 10812 86394 86398 86460 86461 86462 86503 86505
86486 86541 86543 86546 86549 86550 87801 87802 87803 87838
1356 10886 10887 87095 87097 87107 87110 87112 87115
86767 86769 86774 86777 86778 86978 86984 89459 89468 89490 89500 89501 89504 89554
1354 10886 10887 87095 87096 87097 87110 87115
86925 86926 86927 86928 86931 86935 86938 87306 87307 87316 87317 87319
10824 10825 86576 86625 86629 86632 86634 86636 86637
10846 10851 86794 86796 86801 86803 86808 86809 86811 86815 86827 86870 86876
10899 87213 87237 87243 87273 89472 89474 89476 89478 89483 89484
11220 87198 87500 87503 87526 87529 87571 87572 89558 89562 89569 89737 89738 89741 89743
10935 10942 10945 87489 87494 87507 87509 87538 87539 87569 87570 89678 89680 89733 89734
1209 87426 87431 87447 89225 89226 89227 89229 89230 89233 89242
10920 87383 87385 87389 87390 87392 87396 87397 87408 87465 87470 87471 87472 87474
10898 10903 87220 87224 87225 87226 87497 87506 87508 87564 89480 89522 89523 89564 89765
10955 10958 87578 87610 87611 87612 87632 87634 87636 88073 88075 88078
10974 10975 87616 87620 87622 87651 87652 87655 87656 87807 87829 87873
10964 87639 88042 88049 88059 88062 88067 88087 89716 89727
10970 87720 87821 87825 87827 87852 87853 87879 87881 87882 87912 87964 89787 89794 89805
1371 87669 87716 87717 87722 87725 87726 87728 87734 87740
1370 10969 87722 87723 87726 87727 87732 87734 87736 87737 87743 87817
10967 87701 87733 87735 87739 87741 87745 87746 87747 87758 87759 87775 87777 87781 87927
1374 87687 87692 87693 87700 87704 87708 87713 87955 87957 107883
1373 13482 87700 87713 87957 107877 107883 107884 107885 107887
11054 88415 88423 88425 88426 88427 88428 88440
11060 88522 91564 91569 91573 91880 91882 91896 91898 91904
11052 11053 11054 88423 88427 88429 88433 88438
91575 91577 91580 91589 91600 91601 91892 91901 91903
88158 88160 88161 88162 88165 88166 88168 88206 88473 88474
11025 88200 88415 88419 88425 88434 88435 88436 88437 88439 88440 88476 107453 107641
11030 88159 88185 88189 88194 88201 88213 88216 88231 88236 88244
88096 88100 88112 88118 88120 88122 88125 88559
11041 11044 88382 88383 88563 88609 88610 88611 88612 88614 88652 89038 89039
11492 91530 91532 91916 91919 232479 232485 232486 232503 232504 232507
29061 91530 91533 91866 91919 91926 91951 91955 232485 232504 232510 232531
88703 88760 88762 88768 88770 88773 88776 88780 88786 88790 88791 88794
1390 11106 88825 88826 88827 88833 88836 88840 88848 88854 88871 88874 91487
11126 11129 11131 88597 88843 88846 89050 89051 89052 89056
11094 88736 88757 88759 88762 88764 88768 88794 88812 88824
1387 88753 88826 88827 88828 88832 88833 88836 88838 88870 88871 88874 88876 88877 88879
10869 11185 86975 89440 89454 89507 89508 89515
86801 89456 89457 89504 89505 89532 89547 89548
1394 11118 11144 88921 88926 88929 88941 88946 88948 88960
1393 11118 11206 88921 88948 88953 88960 88965 88973 88975
10939 11146 11198 87462 87463 89099 89125 89132 89133 89134 89149 89151 89153 89154 89189
11118 11126 88857 88858 88861 88941 88948 88950 88953 88956 89019 89020 89022 89026 89060
10936 10940 11199 11201 87509 89608 89613 89645 89672 89673 89674 89675 89678 89680 89702
11200 11202 89620 89637 89638 89646 89649 89650 89669 89670 89671
11194 89576 89577 89580 89584 89677 89740 89762 89770
87874 87883 87885 87890 87892 89774 89778 89780 89790 89791 89793
89863 89864 89913 89914 89915 89919 89922 89926 89985 89990 89991 89994 89995 89996 90023
88218 88222 88223 88226 88227 88263 88266 88268 88270 88275 88280 88303 88337
88266 88338 89874 89929 89930 89933 89934 89935 89936 89937 89963 89966 89967 89968
89922 89923 89925 89926 89946 89948 89949 89952 89956 89973 89974 89975 89976 89978 89980
89920 89921 89926 89945 89946 89959 89971 89972 89973 89986 90009
11710 93727 93730 93733 93736 93737 93739 93740 93742 93744 93747
11714 93700 93707 93708 93710 93711 93887 93890 93913 93914 93916 94649 94651
90312 90316 90317 90344 90351 90352 90356 90357 90395 90396 90399 90400 90509 90513 90517
11314 90312 90317 90322 90505 90510 90515 90518
1412 92122 92158 92199 92201 92226 92311 92312 92328
11696 90335 90338 90341 90615 92112 92115 92156 92164 92165 92167 93607 93611
1410 11515 11695 92158 92169 92170 92173 92226 92309 92312 92328 93585 93589 93603 93604
11700 11709 93552 93553 93558 93559 93560 93577 93651 93657 93659 93663
11700 11706 93629 93638 93639 93642 93649 93656
11515 92228 92229 92306 92309 92313 92318 92321 92329 93591 93592 93594 93596 93603
11687 11701 93492 93564 93643 93645 93646 93648 93650
182 11332 11633 92175 92176 92183 93038 93045 93598 93599 93601
11504 92027 92031 92180 92185 92187 92208 92209 92216 92217 92218 92230 92234 92259 92303
11527 92230 92231 92233 92254 92257 92258 92335 92342 92344 92345 92347 92350
11633 92301 93024 93027 93036 93038 93040 93041 93044 93047 93567 93601
91147 91148 91149 91227 91249 91252 91255 91357 91358 91359 91360 91361 91395
11495 11497 91761 91782 91783 91787 91938 91972 91974 91975 91976
90659 90665 90666 90669 90907 92049 92052 92054 92056
11375 90540 90542 90543 90545 90548 90564 90565 90567 90568 90569 90901 90902 90933 90937
11350 90740 90747 90748 90751 90898 90903 90904 90905 90969 90970 90972 90973 90974
1428 90399 90400 90401 90403 90404 90405 90476 90517 90519 90520 90523 90526 90529 90531
11305 11360 90369 90370 90372 90376 90377 90379 90398 90404 90409 90475 90479 90480 90481
1426 90400 90513 90516 90517 90519 90520 90522 90523 90524 90526
11267 11481 13836 90132 90133 90134 90135 90136 91830 110484 110491 110923
13184 13842 90193 90219 90221 105511 105514 105517 110730 110751 110752 110753
1434 11271 11273 11275 90053 90054 90056 90087 90093 90164 90165 90166 90188 90197 90199
11269 90084 90089 90137 90158 90186 90188 90189 90190 90191 90192 90196 90198
90141 91665 91822 91823 91825 91828 91831 91839
1431 11275 90046 90047 90048 90049 90050 90052 90053 90054 90055 90056 90163 90164 90166
90203 90212 90358 90360 90361 90362 92070 92077 92081
1441 56638 56639 56640 56645 56646 56647 56648 92380
11537 11629 92231 92235 92293 93010 93011 93070 93075 93078
92367 92369 92385 92386 92388 216572 228242
1442 11529 11532 92971 92972 92974 92979 93083 93085 93086 93088 93168 93169
28525 28526 28576 28579 92361 92362 92401 228194 228575
1436 7078 56624 56628 56638 56639 56641 56646 92372 92373
1439 11529 11616 11641 92956 92959 93081 93083 93086 93164 93166 93168
1444 54959 54961 54962 54964 54968 54972 54986 54987 54991
1443 54964 54965 54968 54986 54989 54991 92499 92502
1448 11618 92740 92743 92829 92831 92832 92911 92912 92914 92916 92918 92936 92938
11617 11618 92906 92907 92933 92938 92947 92951 92952 92953
92759 92760 92761 92762 92764 92765 92767 93144 93149 93158 93159
1445 92736 92737 92738 92741 92742 92743 92744 92829 92831 92914 92939 92943
92514 92515 92602 92603 92641 92745 92787 92822 92823 92824
11563 92490 92685 92687 92689 92697 92706
1263 11642 11644 93129 93131 93133 93143 93171 93178 93198 93200 93275 93276 93282 93284
93087 93090 93091 93096 93122 93126 93130 93132 93177 93280 93281 93283 93303
11660 11679 93090 93092 93093 93095 93098 93294 93296 93299 93300 93301 93302 93303 93304
11925 95430 95431 95433 95434 95436 95438 95440 95441 95443 95512 95515
11657 93180 93229 93265 93266 93268 93270 93272 93275 93277 93279 93284 93288 93291 93309
185 11911 11915 95320 95355 95361 95574 95577 95578 95580 95586
93430 93433 93434 93435 95153 95156 95161 95162 95163
11893 93236 93237 93239 95181 95182 95187 95189 95192 95368 95370 95376 95379 95380
11676 11677 11888 93391 93392 93393 93394 93397 93398 93408 93420 93437 93439 95131 95134
11675 93440 93443 95073 95075 95108 95117 95119 95120 95124 95126 95127 95128 95129 95133
11887 11891 94855 94889 94896 94898 94903 94904 95085 95091 95103 95106 95115 95116
94692 94693 94695 94697 94777 94779 94782 94855 94857 94889
11732 93485 93488 93515 93556 93557 93853 93860 93901
184 93964 93997 93998 94000 94002
11747 62642 62646 62647 62654 62656 62657 62664 93987 93988 93989
11843 94553 94554 94582 94584 94586 94588 94732 94733 94736 94741 94742
11967 62676 62679 62708 62709 94023 94024 94025 94026 94081 95553 95555 95710 95716
60953 60954 93944 93945 93947 94121 94122 94123 94137 94138
12188 97467 97475 97499 97504 97507 97509 97653 97657 97682 97692
60951 60955 60956 60958 60959 60962 60979 61005 61007 93937 93946
190 12120 94068 94099 94101 96695 96703 96943 96945 96974 96976 96999 97000
11748 11785 93976 94042 94094 94100 94102 94103 96692 96704
11785 93969 94040 94042 94044 94074 94100 94252 94253 94255 94277 94279 96683 96684 96688
12123 94172 94179 94180 94181 94202 94203 96989 96990 96991 96993 97007 97019
93969 93975 94250 94252 94255 94258 94260 94264 94269 94274 94277 94290 94303 94306 94311
94288 94292 94365 94368 94370 94371 94374 94377 94380 94381 94384
11845 94458 94524 94528 94556 94737 94738 94739 94763 94764 94765 94766 94793 94798 94800
11816 11818 11819 94465 94467 94540 94546 94548 94564 94566 94572
11790 11846 94262 94270 94271 94272 94301 94324 94326 94813 94814 94815 94836 94837
11846 11852 94324 94756 94779 94783 94786 94787 94808 94814 94837 94838 94841 94842
11791 11853 94359 94365 94368 94370 94413 94453 94793 94796 94797 94798 94829 94830 94864
11951 95576 95578 95579 95587 95604 95606 95607 95610 95615 95633
12061 95308 95310 95651 95674 95677 96508 96515 96544 96545
94925 94934 94942 94944 94945 94946 94948 94952 94957 95010 95013 95018 95019 95042
94984 94985 95003 95004 95005 95006 95008 96520
11950 11954 95610 95626 95633 95650 95652 95655 95658 95662 95672 95673 95677
95689 95693 96497 96498 96499 96502 96503 96504 96576 96577 96600 96605 96606
11953 12064 95665 95667 95755 96458 96459 96460 96478 96479 96480 96491
1511 95823 95856 95872 95873 95876 95877 96455 96457
12060 95696 95697 95709 96433 96434 96439 96441 96443 96465 96466
7826 62430 62450 62452 62590 62596 62598 62620 62621 62629 62637 62670 62675 62682 62684
62783 62791 62793 62798 62801 62802 95771 95775 95776 95778 95779 95780 95781 95791 95797
95759 95761 95762 95765 95768 95777 95784 95785 95942
11985 95757 95758 95759 95761 95910 95915 95927 95929 95930 95931 95942 95944 95946 95951
62800 62802 95788 95791 95955 95960 95961 95965 95966 95967
11984 12054 95725 95886 95890 95893 95898 95899 95917 95918 95923 95925 95926
7843 62351 62352 62353 62747 62751 62752 62759 62770 62773 62775
12213 96048 96050 96194 96197 96198 97664 97675 97679 97725 97728
7842 12030 62388 62390 62392 62732 62734 62735 62739 62744 62750 62754 62772 95980 95982
62717 96034 96037 96039 96042 96043 96044 96201 96202
96289 96293 96294 96295 96298 96300 96301 96305 96306 96324 96325 96327
12004 12010 12013 96045 96047 96054 96056 96118 96120 96122 96181 96183 96184 96190 96192
12016 12090 96079 96099 96101 96138 96139 96142 96143 96394 96396 96398 96432 96437
12053 12054 12057 95730 95889 95894 96420 96422 96429 96442 96446 96447 96480
12052 12072 95892 96397 96408 96418 96430 96431 96440 96444 96445 96461 96469
12070 96498 96499 96533 96536 96592 96594 96595 96597 96598 96600 96606 96628 96632
12077 12081 96622 96623 96624 96626 96627 96629 96630 96631 96633 96635 96636 96717 96718
94991 94994 96523 96524 96525 96526 96527 96534 96535 96537 96602 96603 96604
12076 12081 12087 96624 96631 96718 96743 96805 96806 96808 96809 96811
12077 12117 94104 96607 96634 96637 96638 96639 96642 96698 96699 96700 96722 96723 96724
1489 12056 95823 95825 95872 96426 96449 96453 96455 96457 96482
12130 12134 96659 96663 96671 96972 97035 97037 97040 97041 97044 97046
12112 96869 96892 96894 97069 97071 97074 97075 97076 97077
12122 12123 12131 96977 96978 96979 96980 97057 97061 97063 97086
12109 96862 96863 96866 96890 96892 96893 96898 96900 96962 96965 97077
12166 97070 97076 97110 97111 97112 97116 97117 97291 97296 97318 97320
12151 12156 12157 97119 97127 97130 97134 97190 97213 97217 97218 97242 97244
96884 96885 96919 96920 96922 96924 96925 96927 96929 97455 97456 97461
12169 97269 97270 97277 97279 97280 97281 97332 97335 97343 97344 97345 97347
1524 12160 97277 97303 97337 97340 97347 97350 97386 97388 97389 97390 97391 97396
12193 12647 12649 97353 97527 97531 97532 97536 97537 97538 97539 97540 97561 97562 97564
12646 12678 12682 97356 97358 97362 97563 97800 101160 101161 101167 101224 101226 101238 101423
61194 61196 97613 97765 97769 97771 97773 97775
1520 12169 12173 97277 97337 97340 97343 97347 97365 97389 97391
12184 96907 97416 97420 97421 97422 97423 97425 97428 97429 97432 97434 97451
7650 11766 60959 60962 60964 60997 60998 60999 61000 61179 61181 61184 61188 61189 61190
12214 96126 96129 97412 97413 97439 97440 97441 97717 97737 97739 97741 97743 97746
12687 98017 98053 98057 101500 101501 101502 101505 101524 101528 101530 101589 101592 101593 101595
98205 98206 98207 98208 98229 98232 99590 99591 99593 99594 99596
12689 98060 101533 101535 101536 101555 101563 101568 101586 101587 101618 101619 101621
28 12425 97899 97904 98227 98229 99448 99453 99597 99598
12692 12696 98068 98073 98105 98106 98107 98108 98110 98119 98126 101546 101547 101549 101573
12337 98154 98155 98159 98161 98162 98190 98214 98704 98711 98715 98717 98726 98730 98731
1584 12698 101358 101362 101394 101395 101397 101398 101440 101443 101464 101465 101467 101468 101469
98705 98706 98729 98734 98736 98740 98741 98743 99533 99572 99574 99575 99577
12348 98568 98569 98570 98571 98572 98573 98575 98779
12319 12354 98572 98589 98593 98595 98596 98599 98805 98808 98847
12605 98459 98460 98461 98463 98464 98488 100824 100829 100833 100837
12316 98506 98507 98508 98525 98529 98534 98535 98538 98542
101112 101114 101119 101120 101128 101134 101141 101143 101145 101148 101150 101158
12332 12366 98609 98610 98614 98615 98618 98619 98620 98621 98633 98637 98642 98976
12472 12530 99780 99810 99811 99813 100214 100215 100232
12349 12376 98901 99000 99008 99011 99012 99014 99016 99017 99018 99020 99021 99023 99026
12369 12392 98955 98956 98957 98958 98959 98960 98963 98964 98965 98966 98968 99796 100330
12377 98604 98978 98985 98987 98988 98990 98992 98998 99001
99094 99103 99104 99106 99107 99108 99118 99121 99122 99123 99124
98982 98984 98987 98989 98992 98994 98997 99000 99020 99023 99026 99029
14327 99083 99160 99161 99188 99190 114616 114639 114646 114647 114648 114649 114651 127675
12358 12362 98839 98840 98863 98872 98873 98874 98895 98900 98902 98905 98909 98910 98911
12470 99540 99563 99565 99567 99569 99753 99756 99759 99760
12465 99464 99540 99748 99751 99760 99762 99763 99764 99767
12434 12437 98741 98790 98791 98793 98795 99469 99473 99474 99532 99533 99535 99544
99408 99458 99492 99493 99494 99520 99724 99725 99743
12419 99325 99387 99388 99393 99394 99395 99397 99398 99402 99405
1984 127413 127414 127416 127417 127418 127421 127422 127426
12458 99429 99445 99449 99450 99650 99652 99653 99654 99655 99656 99657 99658 99659 99661
12452 97922 97928 97962 97974 99588 99613 99614 99615 99621
99920 99931 99933 99934 100092 101567 101574 101615
12798 12802 100263 100264 100446 100456 100458 100459 102380 102382 102383 102384 102387 102389 102439
12538 12548 12556 100262 100269 100305 100314 100321 100371 100374 100375 100376 100381 100435 114552
100476 100721 102205 102207 102208 102209 102211 102216 102218 102252
12557 100294 100295 100388 100422 100424 100426 100471 100476 100478 100480 100497 100604 100724 102209
12803 100273 100274 100299 100301 100389 100453 100454 100463 100464 100469 100473 100475 102400 102402
12546 100390 100394 100396 100414 100415 100418 100420 100427 100428
12794 102322 102325 102326 102327 102328 102330 102332 102333 102334 102367 102408 102413 102414 102419
102465 102477 102479 102550 102554 102643 102666 102671
12789 12792 102293 102297 102299 102306 102307 102309 102310 102311 102314 102329 102332 102335 102342
102476 102478 102505 102507 102509 102513 102522 102523 102525 102532 102557 102560 102697
100544 100548 100551 100552 101978 101995 101998 102000 102149 102154 102157 102181
12749 101957 101959 101965 102026 102028 102030 102031
12816 102509 102510 102515 102517 102518 102520 102523 102525
12794 102337 102338 102339 102340 102343 102354 102362 102363 102365 102513 102519 102549
1578 12632 12636 101038 101042 101048 101064 101068 101069 101071 101072
12753 101852 102032 102057 102060 103324 103329 103337
1578 101049 101051 101054 101057 101059 101062 101069
12715 12720 94215 94507 101725 101759 101763 101765 101774 101776 101830 101831 101833
12610 12616 100892 100898 100917 100918 100920 100922 100923 100928 100978
1573 1575 101042 101050 101051 101062 101064 101069 101072
12734 101835 101837 101838 101858 101859 101860 101864 101865 101866 101867 101872 101888 101892 101893
12607 100910 100911 100914 100953 100959 100971 100972 100975 100976 100977 100980 100983
12607 12611 12612 100862 100865 100868 100869 100871 100895 100896 100899 100915 100918 100921 100945
26 12665 12668 101310 101314 101317 101318 101319 101320 101321 101322 101323 101324 101341 101351
12663 101302 101303 101304 101305 101306 101307 101321
1534 12698 101360 101362 101393 101396 101398 101468 101543 101575 101577 101602 101606 101609 101630
101503 101508 101652 101656 101658 101660 101661 101667 101703 101708
12702 12704 12705 101499 101602 101603 101604 101606 101631 101635 101637 101638 101639 101640 101641
12512 12695 12697 100089 100093 100095 100096 101367 101610 101628 101632 101633 101636
13131 13132 105034 105037 105040 105041 105042 105043 105046 105047 105048 105049 105058 105066 105082
103559 103564 103566 105035 105047 105245 105269 105272 105274 105293 105294 105295 105296 105297
13180 13181 13182 13196 105248 105280 105282 105288 105439 105442 105462 105464 105470 105471
198 13170 13174 13176 105361 105363 105365 105382 105385 105386 105390 105584
1594 13164 105031 105053 105055 105305 105306 105307 105309 105315 105316 105319 105323 105324
13183 93814 93841 93868 93879 93886 105392 105423 105425 105426 105427 105450 105451 105478
1592 13164 103483 103522 103528 103531 103532 103533 105031 105033 105300 105301 105305 105306 105323
12755 12821 12913 102042 102043 102045 102047 102048 102052 103309 103314 103320 103321 103335 103340
12912 103264 103265 103267 103268 103269 103296 103439
103445 103446 103450 103452 103466 103467 104965 104992 104993
12948 103173 103179 103189 103190 103191 103192 103210 103211 103215 103224 103225 103639 103642
1605 12864 14379 14380 102916 102920 102925 102926 114117 114123 114125 114128 114153 114154 114168
12808 12810 102493 102875 102880 102881 102884 102886 102888
12905 103233 103238 103241 103242 103243 103245 103544 103586 103614
12917 103282 103286 103288 103291 103380 103381 103385 103387
14798 14816 14836 103013 118492 118494 118518 118563 118597 118601 118603 118694 118703 118713 118724
14795 104306 104307 104310 104319 118492 118493 118495 118497 118514 118517 118518 118521 118712
1599 12861 14379 102854 102919 102921 102924 102925 114106 114121 114123 114124 114128 114154 114155
104277 104309 104314 104328 118408 118409 118410 118411 118414 118493 118496
13061 104449 104450 104474 113881 114071 114073 114082
104307 104309 118413 118414 118493 118494 118516 118519 118520 118521
12874 12883 103017 104242 104289 104290 104291 104294 104299 104300 118548 118551
12866 12871 12893 102965 102968 102969 102970 102971 118577 118581
203 12956 25117 103084 103109 103110 103111 103112 200929 200930 200954 200955
103027 103038 103041 103059 103071 103072 103077 103124 104485 104533 104534
1614 13064 103676 104517 104518 104519 104551 104553 104555 104599
1613 13058 104488 104490 104517 104519 104528 104549 104553
103094 103099 104789 104790 104796 104798 104799 104800 104801 104811 104874
105240 105246 105250 105262 105265 105274 105275 105279 105281
12951 13096 103196 103628 103629 103630 103631 103652 103653 103657 103658 104759 104769 104775 104778
12977 12979 103760 103794 103873 103874 103903 103914 103925 103930 103931 103938 103949 103951 103952
12975 12999 103795 103798 103997 104004 104005 104009 104011 104021 104022
104001 104007 104010 104011 104012 104016 104017 104018 104045 104047 112042 112134 112136
103689 103692 103733 104073 104078 104088 104108 104110 104112 104117
13017 13020 13021 104140 104141 104175 106774 106800 106801
12965 12966 13012 13016 104072 104093 104103 104105 104122 104135 111476 111899
13048 104160 104168 104172 104179 104180 104185 104250 104253 111895
104167 104173 104184 104187 104329 104341 104347 104351 104366 106378 106379 106380 106382
13052 104427 104428 104429 104436 104438 104439 104440 104447 104616 104618 104622
104252 104283 104308 104312 104385 104388 104393 104415 113416 113419 113421 113422 113424 113442 113445
13038 13042 13046 14803 104328 104330 104345 104350 118383 118384 118418 118486 118496 118502 118508
13293 106346 118432 118436 118456 118459 118460 118463 118472 118487 118490
104418 104423 104425 104444 104452 104453 104455 104502 104504 113883
14175 14177 104160 104185 104253 104357 104362 104364 104387 111866 111867 111868 111872 113388 113391
104389 104392 104396 104401 104406 104407 104408 104409 104411 104412 104417 113842 113843 113844 113847
12995 103791 103793 103800 103903 103904 103906 103907 103954 103956 103958 103960 103961 104015 112118
13127 104907 104908 104909 104913 104914 104919 105069 105102 105103
103815 103817 104680 104718 104745 104747 104748 104751 104752
13087 104708 104712 104714 104721 105009 105045 105074 105078 105080
13082 13851 103991 104633 105204 105206 110802 110803 110804 110806 110812 110855 110860
13088 13089 104662 104667 104697 104699 104704 104712 104720 104721
13147 13148 103980 103983 103985 103988 103991 110834 110859
13145 105173 105174 105177 105182 105183 105184 110799 110800
13139 13141 105123 105125 105126 105127 105129 105130 105131 105239 105242 105244 105253 105295 105298
205 1725 105508 105516 105530 105533 105536 105537 105540 105542 110757 110760 110761 110766
198 13177 13178 105330 105331 105387 105390 105578 105580 105582 105584 105588
13194 105485 105488 105543 105544 105545 105546 105548 105550 105552 105553 105554 105566 105570 110756
13152 13848 105148 105151 105181 105184 105186 105190 105192 105232 110774 110798 110799 110800
13191 105486 105487 105488 105489 105490 105493 105535 105536 105537 105538 105543 105566
13150 13186 105193 105194 105198 105219 105220 105221 105222
103987 105519 105522 110742 110900 110907 110939 110942 110944 110948
13418 107226 107363 107364 107365 107373 107378 107380 107388 108167 108176 108177 108278 108383
13210 13216 13218 13220 105718 105723 105725 105735 105736 105745 105748 105749 105778 105781 108364
13548 13549 108412 108414 108420 108421 108436 108442 108444 108448
13400 13406 107237 107242 107243 107246 107249 107250 107252 107301 107302
105606 105622 105633 105642 105647 105648 105657 105658 105662 105823
105680 105684 105703 105706 105707 105708 105715 105741 105742 105743 105744 105745 105767 105768 105927
105743 105924 105926 105951 106661 106662 106663 106664 106665
13326 13335 105988 105991 105994 106013 106580 106623 106624 106627 106629 106630 106636 106638 106692
105939 105944 105994 105996 106668 106670 106672 106695 106697
13263 13265 106032 106035 106115 106119 106122 106125 106127 106500 106501 106544
106108 106109 106223 106226 106303 106304 106308 106310 106315 106316 106356 106406 106438 106442 106533
13299 13300 106403 106405 106408 106414 106416 106420 118439 118476
106773 106805 106813 118501 118503 118504 118506
13324 105999 106001 106514 106519 106521 106522 106569 106573 106574 106575 106576 106587 106590 106698
13264 106087 106092 106096 106097 106145 106146 106147 106148
13340 106738 106740 106742 106747 106748 106749 106750 106892 106897
13369 106948 106949 106950 106952 106953 106954 106955 106956 106957 106958 106959 106963 107022 107024
106995 106996 106997 106999 107000 107004 107006 107007 107063 107064 107067 107069 107071 107087 107092
106946 106988 106990 106994 106998 107002 107003 107005 107007 107009 107026 107028 107031 107076 107079
106821 106824 106828 106832 106866 106870 106874 106878 106888 106889
13375 13382 106949 106986 106990 107025 107026 107027 107028 107030 107031 107261 107262 107263 107265
107077 107103 107184 107185 107268 107270 107272 107277 107278
13389 107184 107187 107190 107192 107196 107272 107273 107277
13437 107094 107097 107101 107105 107107 107523 107524 107525 107528 107531 107542 107543 107545 107547
13429 107397 107398 107429 107434 107435 107437 107457 107604 107605 107606
107124 107126 107129 107135 201540 201591 201594 201595 201597 201601 201621 201623
207 1676 13421 107201 107401 107402 107411 107420 107502 107507 108131 108132 108142 108147 108149
1675 13431 107164 107402 107411 107430 107432 107442 107502 108119 108131 108149
26493 26496 107140 107142 107144 107145 211933 211983 211985 211986 211989
107172 107178 107200 107202 107205 107206 107208 107413 107417 107501 107506 107507 107508
13641 13651 109088 109089 109097 109109 109110 109111 109112 109113 109148 109354 109357 109362 109389
13473 13474 107765 107785 107982 107984 107985 107986 107991 108014 108015 108016 108023 108025 108026
13443 13446 13447 13448 13450 107488 107582 107583 107584 107606 107607 107608 107609 107611 107623
107749 107764 107769 107771 107772 107773 108012 108013 108017 108019 108031 108042 108060
1684 107734 107738 107739 107783 107786 107788 107809 107810 107812 107816 107818 108023
1683 107739 107744 107746 107779 107780 107783 107786 107808 107809 107810 107812
13636 13638 107806 107840 107841 107842 107843 107844 109104 109106 109107 109108 109149
13645 109160 109161 109162 109164 109166 109167 109169 109170 109174
13576 108579 108581 108582 108583 108585 108589 108590 108612 109155 109156 109161 109163
13528 108265 108266 108268 108272 108275 108278 108293 108306
13542 13587 108333 108341 108342 108344 108364 108366 108700 108701 108709
13574 13593 108316 108402 108403 108405 108571 108584 108586 108606 108614 108615 108637 108638
13527 13535 13536 13547 13556 108051 108307 108412 108413 108414 108415 108422 108478 108481 108484
13426 108410 108411 108412 108420 108422 108423 108424 108429 108430 108436
13567 108532 108533 108535 108537 108558 108566 108568 108572 108574 108577
108654 108705 108707 108711 108716 108717 108719 108724 108734 108738 108750 108753 108758
1700 13596 108785 108803 108804 108808 108809 108810 108811
1697 13599 108781 108782 108784 108786 108788 108789 108791
1696 13599 108781 108783 108784 108785 108789 108810
13588 13591 13601 108719 108750 108751 108752 108753 108754 108758 108763
13597 108769 108775 108785 108794 108804 108811 108815 108823
1695 1702 13596 13600 108799 108800 108801 108802 108803 108804 108808 108810 108888 108893 108961
108538 108540 108565 108628 108743 108745 108747 108748 108749 108963 108967
1700 13612 108799 108800 108802 108887 108888 108891 108892 108893 108894 108895 108907 108909 108910
1704 109017 109018 109020 109021 109022 109023 109206 109208 109209 109230 109232 109235
1703 109017 109022 109208 109209 109232 109235 109236 109699 109700 109702 109703
1708 109257 109259 109261 109266 109267 109270 109273 109294 109301 109304
13684 109024 109026 109029 109032 109037 109267 109271 109272 109274 109473 109474 109477 109479
1346 86334 109282 109284 109287 109308 109309 109310 109373
1705 109273 109291 109293 109294 109298 109300 109301 109304
213 109037 109040 109041 109043 109044 109045 109046 109048 109050 109451 109454 109455 109458 109459
1769 13616 14144 14145 108890 108917 108918 108942 108944 108954 109647 109648 109649 109650 109673
1712 1714 13702 13703 109630 109631 109633 109634 109636 109638 109708 109712 109739 109764 109766
217 1711 13703 109739 109764 109765 109766 109795 109839 109842 109843 109845 109849 109850
13743 109943 109944 109950 109951 109952 109955 109956 109957 109958 109971 109976 109981
1711 109708 109710 109712 109714 109717 109718 109739 109752 109754 109756 109757 109761 109764 109767
13714 13715 109541 109590 109606 109608 109609 109610 109611 109614 109615 109616 109697 109701 109719
109860 109861 109863 109864 109865 109866 109869 109879 109883 109884 109887 109889 109931
13735 13736 13738 85185 109893 109920 109983 110006 110007 110009 110010
13728 14096 14097 109793 109799 109800 109801 109802 110059 110061 110062 110063 110386 110387 110388
1721 13731 109833 109855 109859 109886 110052 110408 110435
13796 110123 110143 110144 110315 110328 110330 110333 110346 110352 110355
1719 13730 13731 109833 109859 110051 110052 110053 110056 110087 110089 110093 110410 110433 110434
1723 13773 13806 110198 110202 110204 110205 110224 110240 110241 110245 110263 110265 110266 110450
1722 10570 13773 110207 110240 110263 110265 110446 110450 110455 110456 110459 110462
109997 109998 109999 110004 110008 110018 110019 110020 110021 110438 110440
1642 105530 105536 105537 110717 110719 110720 110757 110760 110761 110763 110764 110766
13847 110634 110637 110735 110779 110781 110818 110819 110820 110824
13851 110786 110787 110789 110808 110811 110813 110815
13832 110703 110704 110705 110708 110709 110710 110733
13908 13920 14094 111319 111320 111321 111322 111323 111324 111325 111347 111349 111352 111355 111357
13812 13830 13831 110517 110518 110582 110586 110591 110592 110594 110596 110677
13785 110249 110251 110253 110255 110258 110261 110284 111082 111123 111127 111128
1733 13787 13789 13887 13911 111030 111052 111053 111054 111086 111087 111088 111125 111225
1732 13880 13887 13911 111030 111051 111052 111053 111054 111055
13909 13916 13917 14068 111231 111334 111342 111347 111348 111351 111356 111359
13909 14068 14091 111228 111229 111230 111231 111232 111248 111249 111250 111252 111254 111255 111348
13800 110420 111092 111096 111097 111098 111099 111100 111102 111111 111118
13792 13799 110418 110419 110420 110421 110423 110425 110426 110428 111094 111100 111109 111110 111112
110376 110378 110382 111279 111286 111287 111291 111295 111297 111300 111302
109808 109809 109810 109813 109814 109815 109816 109817 109820 109821 109823 109847
13952 13955 111531 111537 111560 111567 111613 111614 112469
13938 111517 111520 111525 111712 111713 111789 111790 111815 111816 111818
106288 106289 106293 111774 111777 111780 111781 111823 111828 111829 111831 111842
13976 13979 13981 13982 111778 111782 111798 111826 111828 111829 111833 111840 111843 111845 111846
104091 104139 111512 111514 111516 111518 111524 111530 111881 111890 111893
13931 13963 111553 111692 111693 111694 111697 111704 111705 111706 111707 111729 111730 111732 111882
13930 111472 111477 111509 111511 111513 111514 111515 111705 111887 111891 111901
14035 111447 111449 111451 111452 111453 111487 111489 111633 111638 112344 112350 112354 112606 112619
112362 112396 112398 112399 112400 112402 112403
104024 104054 111964 111965 111966 111975 111976 111979 111981 111985 111986 111989 112396 112398
14021 112207 112214 112296 112298 112299 112300 112301 112302 112305 112306 112339 112364 112366 112371
14016 103933 112036 112037 112038 112042 112044 112047 112128 112132 112146 112179 112180 112191
14006 104638 110804 110806 110807 110814 110815 112081 112084 112086 112087 112089 112090
14013 14024 112169 112170 112172 112174 112226 112227 112233 112235 112244
111969 112037 112040 112129 112146 112150 112151 112179 112188 112191
112832 112837 113025 113051 113052 113054 113055 113056 113058 113073 113076 113077 113079 113082 113108
111638 111639 111667 111668 112353 112354 112355 112357 112358 112376 112380 112608 112610 112616 112618
14050 112356 112357 112367 112406 112409 112411 112413 112609
14123 111562 111566 111609 111610 111611 112439 112440 112953 112984 112987 112989 112993 112996 112997
14099 14102 112492 112513 112517 112682 112757 112761 112786 112789 112795 112796 112797 112798
14101 14104 112778 112779 112780 112783 112807 112836 112848
14061 112489 112505 112507 112508 112509 112511 112515 112534 112685 112686
14125 112483 112945 112950 112991 112992 112994 112995 112998 112999 113017 113020
14131 112942 112943 113022 113029 113030 113031 113033 113034 113036 113037 113039 113040 113043
14119 112938 112940 112944 112973 113001 113002 113003 113005 113008 113009 113011 113012 113013 113277
14137 109736 113127 113128 113132 113151 113154 113155
113164 113167 113169 113176 113178 113182 113251 113256 113257 113259
13949 14160 14161 111581 111584 111589 111598 111601 111602 111606 113268 113279 113280 113285 113294
14147 109662 109664 109669 109671 109736 113132 113143 113146 113148 113149 113150 113151 113152 113153
1710 14145 109647 109669 109671 109674 109675 109676 113192 113196 113198 113199
13968 106100 106139 106216 111604 111759 111761 111762 111763 111764 111784 111785 111787 113296 113300
1772 14214 113701 113706 113707 113709 113710 113711 113731 114983 114989 115000 115149 115150 115162
1771 14211 113698 113706 113708 113711 113731 113734 113739 113742 114989 115009 115165
113672 113674 113751 113752 113753 113754 113755 113806 113807 113809 113810 113811 113813 113819 113820
14210 14218 14290 113727 113750 113772 113773 113775 113776 113785 113795
224 113662 113675 113680 113683 113684 113685 113749 113959 113960
14235 113922 113923 113987 113988 113989 113990 113991 113993
113942 113943 113944 113945 113946 113947 113952 113955 114285 114286 114287 114323 114324 114325 114326
113970 113972 113975 113976 113977 114237 114241 114245 114249 114251 114257 114273 114277 114280
14253 113919 113921 113985 113990 113994 113998 114000 114001 114079 114083
14251 14252 14254 14291 113994 114001 114003 114004 114005 114006 114008 114014 114016 114018 114019
14241 14251 113967 113969 113970 113972 113976 113977 114022
14249 14250 114015 114020 114028 114029 114030 114033 114247 114315
14255 114043 114109 114111 114121 114146 114186 114187 114189
14264 14266 114163 114165 114169 114171 114174 115035 115038 115039 115040 115041
114025 114027 114029 114031 114032 114038 114041 114046 114047 114088 114140 114143 114222 114225 114227
114176 114179 114865 115068 115069 115070 115071 115073 115076 115077
1793 14308 14361 14415 115301 115305 115308 115310 115312 115320 115322 115323 115331 116444 116446
14577 114511 114515 114516 114517 114518 114519 114521 114522 114767 116463
14354 114492 114526 114528 114533 114534 114571 114574 114784 114809 114812 114817 114819
14344 114523 114731 114732 114734 114736 114789 114793 114799 114802 114803 114804
14298 114408 114410 114411 114413 114414 114415 114421 114422
14294 14300 14316 114391 114393 114394 114396 114398 114399 114409 114412 114421 114428 114465 114473
1787 14578 14580 115132 115310 115311 115316 115322 116446 116625 116630 116636 116651 116658
1795 14359 114907 114909 114910 114912 114933 114954 114958 114960 115028 115058 115060 115061 115081
1794 14383 14384 114180 114912 114932 114933 114934 114953 114956 114965 114967 114968 114973 115027
14273 14274 14384 14389 114197 114199 114201 114202 114952 114953 114973 114980 115017 115062 115084
14584 115271 115277 115280 115284 116405 116676 116680 116683 116686
223 14366 14374 14377 114935 114955 114969 114970 115022 115026
14376 114243 114942 114946 114974 114976 114978 114979 115016 115091 115093 115094 115112 115124
14369 114925 114944 114948 114988 114990 114994 115010 115090 115160
14438 115461 115462 115466 115467 115498 115501 115504 115506 115643 116861 116865 116867 116869 116870
14612 115522 115523 115531 115559 115563 115564 116356 116357 116364 116365 116366 116368
14420 14445 115366 115373 115375 115385 115388 115391 115548 115603 115772 115774 115780 115784
14447 14481 115612 115616 115619 115628 115806 115808 115809 115810
14438 14611 115441 115451 115456 115458 115460 115461 115463 115498 115502 115504 115505 115512
115844 115853 116268 116276 116278 116298 116300 116301 116302 116303
1969 14535 14536 115818 115821 115843 115846 115872
116206 116209 116211 116425 116426 116430 116450 116452
1814 14492 115940 115944 115950 115951 115952 115953 115968 116004 116031 116062 116063 116065 116067
14493 14517 115946 115957 115958 115959 115960 115961 115962 115963 115965 115966 116129 116136 116139
14513 115910 115911 115917 115920 115921 116085 116191 116197
1813 14518 14556 14577 114755 114767 116122 116145 116146 116150 116455 116463 116476 116485
1812 14518 14556 14558 116122 116124 116145 116150 116179 116455 116456 116462 116476 116477 116484
1809 1997 14492 14514 115940 115944 116004 116026 116028 116029 116031 116032 116049 116053 116060
116092 116093 116096 116172 116181 116187 116201 116210 116428 116429 116432 116488 116489 116540 116545
14589 14590 116578 116579 116580 116582 116585 116586 116652 116659 116660
14559 14560 14561 14563 14565 116095 116107 116115 116490 116494 116539
14597 116517 116519 116520 116521 116523 116556 116558 116559
14547 14550 14572 14574 14576 116426 116427 116428 116434 116435 116439 116448 116545 116621
14314 14577 114516 116462 116466 116472 116476 116477 116627
14575 116470 116475 116478 116479 116544 116549 116619
14575 114454 114456 114460 114500 116464 116465 116468 116471 116549 116614 116615 116617 116624 116629
14590 116348 116562 116564 116566 116569 116584 116587 116588 116589 116591
14593 115526 115562 115588 116313 116340 116341 116349 116350 116355 116394 116420
14615 116376 116377 116378 116381 116389 116678 116679 116682 116739 116748 116749 116750 116751 116767
14599 14622 116790 116794 116796 116797 116798 116800 116801 116841 116911 116912 116973 116974 116978
14633 116807 116808 116810 117009 117011 117012 117023 117026 117028
1829 14599 116791 116793 116796 116797 116836 116840 116841 116847
1828 116791 116797 116836 116839 116843 116845 116847 116849 116905 116908
115514 115518 115573 116882 116883 116884 116885 116904 116906 116907 116908
117346 117347 117382 117383 117387 117388 117625 117627 117628 117629 117630 117632 117635 117636 117652
29 14663 14695 14696 117290 117318 117319 117327 117491 117493 117495 117520 117526 117548 117550
1860 14710 117644 117688 117690 117692 117694 117698 117699 118190 118215 118216
229 1835 14708 14709 14767 117342 117348 117644 117645 117648 117650 117651 117653 117689 117691
1834 14708 14709 14711 14767 117645 117647 117648 117649 117650 118143 118146 118172 118175 118177
14664 14714 117307 117312 117315 117336 117546 117549 117555 117711 117716 117718 117719 117720 117721
14694 117277 117278 117280 117281 117285 117290 117292 117299 117544
14209 113485 113487 113515 113516 113517 113519 113520 113521 113522 113523 113525 113527 113531 113602
14200 14202 14723 113432 113434 113580 113585 117755 117757 117760 117811 117818 117823 117881
14183 14186 14187 113472 113475 113482 113483 113484 113485 113486 113514 113599 113601 113602 113603
1845 117805 117902 118106 118108 118109 118110 118136 118139 118141
225 113462 113489 113763 113764 113765 113768 113769 113770 113789
14754 118007 118008 118029 118033 118034 118037 118074 118076 118080 118115 118119 118231
13978 14751 111768 111775 117991 117995 118010 118012 118015 118019 118022 118025 118028 118030
1841 14721 117805 117869 117870 117901 117902 118110 118139 118145
14788 14790 14842 118327 118329 118331 118339 118346 118349 118391
14818 102989 118553 118611 118612 118682 118688
14783 118341 118342 118362 118363 118368 118395 118398 118399
14833 25126 118582 118616 118637 118645 118672 118678 119191 200987 200988 201003 201004 201006 201011
14763 14764 14765 14766 118103 118127 118128 118130 118132 118133 118180 118183 118184 118185 118192
14782 14845 14846 118279 118280 118281 118282 118284 118288 118290 118735
14823 14829 118587 118614 118635 118636 118638 118639 118642 118643 118647 118668 118670 119186 119218
14777 118124 118189 118194 118200 118202 118257 118302 118920 118923 118924 118925 118927
14801 14851 118283 118285 118322 118323 118735 118736 118740 118787 118790 118796
14892 118813 118815 119106 119109 119111 119112 119115 119116 119117 119119 119120
118864 118865 118866 118867 118868 118869 118870 118880 118883 118905 118947 118949 118950 118954 118955
119132 119135 119136 119137 119138 119140 119142 119144 119148 119150
119100 119103 119104 119105 119106 119109 119117 119120 119126 119129 119174
118871 118873 118874 119048 119050 119051 119082
1833 14769 117644 117698 117699 118133 118135 118180 118190 118192 118197 118203 118215 118216
15126 15128 15129 120781 120816 120819 120824 121000 121004 121012
119299 119300 119304 119634 119636 119637 119639 119647 119649 119651 119672 119675 119676 200470 200474
236 14944 119540 121019 121062 121065 121069 121086
1865 14908 14910 14915 119286 119310 119312 119334 119339 119340 119341
1864 14915 119259 119312 119314 119318 119331 119334 119335 119336 119339 119340 119341
14950 119602 119603 119606 119608 119609 119612 119622 119624
14926 119355 119376 119387 119388 119389 119390 119392 119451 119454 119463 119467 119472 119473 119475
14923 14937 120200 120202 120203 120206 120207 120244 120392 120393 120394 120395 120397
14928 14931 119346 119349 119351 119425 119431 119434 119439 119443 119731 119736 119737 119739
15003 15009 119978 119981 119985 120006 120007 120065 120083 120085 120090 120091 120094 120117 120123
14879 119009 119010 119015 119016 119018 119020 119096 119101 119102 120042 120043 120044 120045
15000 120019 120022 120030 120054 120055 120058 120060 120061 120062 120063
1874 14822 14826 14978 14981 118590 118648 118649 119215 119845 119869 119873 119874 119875 119876
1873 14820 14826 14828 14829 14831 14978 118589 118590 118630 118634 118648 118649 118659 119866
118576 118578 118579 118582 118585 118586 118613 118615 118636 118640 118641 118673
14677 14681 117428 117430 117457 117458 120274 120296 120856
14683 14686 117444 117446 117453 117454 117456 117460 117464 120538 120575 120597 120599 120600 120863
1884 14678 117429 117431 117432 117435 120270 120271 120273 120276 120834 120855 120858
117510 117511 117525 117527 117528 117530 117534 117565 120502 120504 120513 120520 120521 120523
14644 115423 115427 115473 115475 115480 115490 115493 115496 115497
14640 14644 14648 115477 115488 115493 115496 117130 117157 117160 117179 117181 117182 117183 117184
14641 15075 115490 115497 117127 117180 120482 120666 120667
117448 117594 120510 120511 120512 120515 120518 120540 120541 120542 120543 120544
1878 120271 120275 120276 120834 120838 120844 120855
14434 14437 14457 115470 115494 115655 115657 115660 115663 115667 115673 115676 115677 115716
243 115665 115667 115673 115716 115718 115722 115731 115736
117156 117186 117187 117211 117220 117221 120878 120882 120907 120934 120938
1889 115408 115411 115433 115436 115669 115670 115679 115713 115715 115719 115740 120708
1888 115473 115656 115665 115666 115669 115673 115677 115679 115713 115716 115736 115740
1911 15095 15137 120748 120749 120753 120756 121053 121057 121058 121091 121092 121095
15077 15084 15114 115429 115433 115472 115475 115679 115715 120681 120704 120708 120939 121146 121151
15181 15214 121401 121402 121419 121465 121466 121470 121732 121734 121751 121755 124409 124428 124429
1978 15172 121358 121364 121378 121392 121394 121397 121400 121401 121421 121423 124426 124427 124465
15179 15220 121216 121386 121414 121416 121436 121437 121440 121442 121443 121724 121726
15191 15192 15194 15256 15282 121502 121503 121509 121510 122020 122024 122042 122074 122076 122201
243 115726 115731 115736 121593 121595 121671 121681 121877 121880
15185 15255 121471 121473 121477 121479 122056 122059 124240 124241 124242
15190 15246 15249 15251 15252 121473 121474 121480 121481 121520 121523 121531 122034 122035 122038
15177 15178 15179 15219 121414 121442 121468 121726 121731 121753 121756 121760 121794 122033 122037
121464 121465 121466 121730 121734 121735 121736 121746 121749 121750 121751 124407 124409
15206 15216 121446 121639 121641 121693 121725 121764 121766 121784 121796 121797 121798 121807 121809
14464 15204 121594 121620 121651 121669 121670 121672 121677 121679 121692 121822 121868 121869 121873
241 1905 15132 120754 120755 121094 121929 121933 121934 121935 121941 121942 121948 121955 121957
15090 15142 15143 120681 120709 121137 121138 121142 121145 121147 121155 121912
1903 121933 121935 121948 121953 121956 121957 121959 122017
14426 14429 115393 115401 115409 115416 115418 115712 115714 115734 121846 121851 121874
15284 15289 122300 122302 122303 122304 122455 122484 122494 122495
15306 15308 122447 122448 122450 122451 122456 122457 122460 122461 122465 122470 122472 122488 122496
122311 122352 122359 122374 122376 122379 122380 122381
15313 122406 122414 122497 122508 122511 122515 122575 122580 122583 122587
1890 15096 15099 15133 15137 120753 120756 120763 121058 121090 122333 122337 122338
15284 15315 122244 122277 122279 122304 122305 122481 122484 122489 122513 122514 122518 122520 122523
15317 15469 122474 122526 122527 122528 122532 123739 123741 123743 123749 123750 123756 123757 123759
14941 14943 14945 14946 119548 119549 119550 119553 122159 122160 122164 122353 122354 122358 122359
123057 123060 123061 123063 123064 123066 123069 123071 123091 123096
15276 122206 122207 122210 122249 122251 122269 122285 122286 122287
15275 15281 122205 122224 122227 122231 122235 122251 122878
15316 122213 122243 122534 122540 122541 122542 122544 122546 122550 123090 123094 123101 123105
15336 122665 122670 122673 122674 122740 122741 122745 122747 122749
121323 121325 122931 122934 122951 122952 122954 122956 122957 122959 123289 123291 123304 123306
121983 121986 121987 122015 122016 122020 122024 122074 122089 122092
15427 15430 123387 123390 123391 123449 123453 123454 123455 123456 123458 123461 123467 123468 123472
15393 15494 123129 123155 123157 123577 123580 123581 124042 124046 124050 124054 124063 124066 124071
15390 15396 123140 123146 123565 123569 123572 123630 123632 123633 123657 123666 123672 124060
123155 123157 123546 123551 123553 123555 123557 123558 123577 123578 123581
15391 15392 15494 123131 123575 124011 124041 124043 124044 124045 124049 124053
15415 123311 123312 123313 123314 123315 123316 123317 123324 123983 123984 123994 124017 124019
15457 123113 123115 123139 123665 123676 123679 123680 123686
123128 123310 123337 123956 123957 123958 123974 123978 123981 124005 124007 124008 124010 124014 124015
15495 123962 123968 123970 124020 124021 124024 124038
1935 15486 15488 15496 123866 123871 123872 123873 123877 123895 123896 123901 124041 124043 124044
123604 123605 123607 123650 123651 123652 123656
15479 15502 15503 15506 123883 123884 123886 123891 124074 124075 124078
15460 15461 15462 123663 123667 123682 123688 123705 123707 123709 123711 123712 123713 123714 123718
1931 15486 15489 123871 123872 123873 123877 123895 123896 123898 123900 123901
15361 15415 123959 123962 123963 123984 123986 123991 123994 124021
15533 15534 15551 124252 124254 124255 124256 124322 124323 124324 124325 124327 124328
15174 15175 15181 121403 124220 124431 124432 124433 124468 124469 124490
121330 121491 121492 123938 124211 124212 124233 124235 124237
15517 15538 124123 124132 124133 124198 124278 124279 124280
15413 15417 123340 123345 123353 123964 123967 123968 124033 124035
15413 123301 123302 123307 123344 123355 123965 123966 123995 123999 124022 124039
15518 15519 124135 124142 124143 124149 124201 124202 124203 124206 124288 124666 124674 124701 124713
15558 15561 15597 15598 124458 124503 124505 124583 124586 124793 124794 124809
15514 15592 124154 124195 124197 124283 124681 124686 124694 124695 124696 124697 124703 124706 124707
1952 15612 124708 124710 124894 124899 124901 124902 124903 124905
1949 2029 15510 124102 124113 124635 124639 124640 124642 124692 124943 124945 124947 124948 124984
239 124116 124117 124118 124633 124638 124643 124677 124679 124683 124685 124838 124843 124871 124946
239 1947 124105 124113 124639 124642 124682 124685 124690 124692 124840 124844 124945 124947 124949
124496 124497 124500 124501 124775 124776 124777 124778 124779 124785 124787 124788
124900 124904 124907 124909 124911 124912 124913 124915 124918
1946 15612 124710 124711 124715 124719 124725 124735 124736 124893 124894 124899 124903
1957 15635 15651 125068 125070 125074 125075 125077 125078 125098 125099 125101 125103 125107 125165
15635 125077 125080 125098 125100 125103 125501 125521 125522 125523
2033 15628 125029 125033 125035 125044 125048 125049 125054 125057 129950 130120
15575 15631 124572 124598 124599 124600 125030 125032 125033 125035 125039 125043 125048 125050 125054
1953 15651 125079 125101 125102 125150 125151 125157 125158 125162 125168 125170 125172 125176 125190
125229 125287 125296 125298 125300 125302 125303 125307 125308 125310 125311 125313 125315 125354 125375
15678 125428 125430 125435 125436 125439 125441 125447 125494 125497 125501 125502 125503 126845
245 1961 15695 125453 125455 125475 125476 125479 125484 125485 125486 125487 125488 126030
245 1960 15694 15695 125486 125552 125568 126000 126030
15698 15699 15700 15706 125611 125617 125650 125652 125653 125654 125656 125657 125659 125660 125661
125578 125580 125582 125583 125585 125586 125591 125592 125593 125595 125600
15854 125562 125565 125569 125571 125920 125962 125967 125971 125973 125978 125979 125991 125995 126833
125654 125666 125668 125669 125670 125671 125675 125677 125729 125732 125754
15739 125584 125586 125587 125588 125753 125760 125912 125916 125921 125922 125959 126834 126876
15718 125741 125744 125909 125920 125979 125985 125986 125991 126867 126873
15212 15231 121659 121662 121668 121777 121779 121826 121828 121838 121857 121858 121859 121861 121863
1807 115820 115821 115846 115872 126197 126203 126206 126209 126210
15791 15798 15802 126395 126397 126402 126405 126448 126453 126455
14469 14472 115778 115785 115786 126275 126276 126298 126301 126307
15780 126038 126039 126045 126049 126050 126252 126256 126477
14421 115362 115363 115366 115388 115391 126304 126311 126326 126327 126331
16013 126107 126108 126170 126173 126413 128122 128124 128128
121450 121453 121454 121460 121714 121739 121740 121741 121743 121744 121748 126573
15840 15864 15865 126560 126587 126588 126589 126595 126597 126630 126631 126635 126737
15146 121360 121362 121398 124478 124480 124483 124484 124766
1893 121358 121361 121364 121400 124465 124481 124484
126895 126896 126902 126919 126920 126924 126925 126926 126927
125978 125979 125980 125984 125985 125988 125991 126789 126867 126868 126869 126871 126906 126909 126912
125213 125219 125223 125224 125226 125239 128774 128789 128794
15647 15673 125196 125199 125200 125404 125406 125410 125414
1987 15878 15883 15909 127043 127044 127057 127058 127061 127248 127250 127274 127275
1555 15924 99353 127407 127413 127414 127415 127421 127422 127423 127424 127426
127109 127110 127111 127112 127113 127114 127115 127116 127119 127120 127121 127123 127134 127309 127312
15909 15928 127038 127040 127041 127042 127044 127061 127272 127273 127276 127278 127280 127281 127283
1983 15877 15878 15883 127013 127046 127048 127053 127056 127217 127218 127248 127250 127259 127275
127436 127437 127438 127441 127443 127452 127454 127463 127478 127481
127007 127008 127019 127027 127036 127045 127060 127062 127270 127276
1991 127459 127460 127461 127462 127475 127479 127480 127514 127515 127516 127518 127519
1990 127460 127461 127462 127466 127514 127515 127518 127519 127546
127032 127262 127468 127544 127547 127550 127551 127554 127555 127556 127574
15962 127530 127532 127601 127703 127704 127709 127711 127715 127719 127721
114690 115969 115974 127618 127619 127620 127625 127642 127657 127659 127662 127702 127727 127730 127732
15960 15961 127533 127535 127537 127538 127605 127607 127616 127708 127710 127711 127713 127714 127716
127567 127572 127575 127577 127581 127584 127585 127587 127590
1814 1998 116001 116004 116008 116014 116029 116049 116053 116055 116060 127733 127799 127803 127808
1997 116001 116005 116006 116008 116012 116046 116052 116055 127735 127792 127799 127808
2000 14503 14504 15976 115864 115933 115935 116018 127816 127819 127821 128130
1999 14502 14503 115861 115864 115865 115866 115933 127819 127822 128130 128133
16031 16032 128191 128228 128229 128232 128242 128266 128267 128270
14498 14502 115867 115931 115932 115934 115936 115937 126356 127817 127822 127827
115827 115830 115831 126185 126186 128137 128138 128140 128141 128299 128300
128192 128196 128198 128205 128228 128229 128230 128231 128232 128234 128241
16019 16037 128138 128141 128290 128293 128294 128295 128300
128085 128086 128089 128090 128094 128187 128188 128189 128191 128192 128193 128195 128196 128229 128241
16018 128069 128074 128075 128079 128080 128081 128249 128297 128319 128325 128327 128328 128330 128332
15986 15988 15989 127199 127916 127917 127920 127921 127922 127986 127988 127993 127996 128024 128175
128059 128243 128245 128257 128403 128413 128415 128418 128420 128421 128422 128423 128424
15898 16004 127188 128008 128009 128034 128036 128551 128553 128555 128556 128581
128393 128395 128396 128398 128399 128400 128649 128659 128661 128667 128668 128669 128671 128674
16116 128721 128722 128725 128726 128730 128731 128733 128734 128735 128744 128816 128818
249 16076 16077 16080 16082 128625 128630 128632 128634 128700 128702 128705 128708 128778 128779
130713 130723 130726 130732 130735 130741 132675 132676 132682 132685
129071 129078 129080 129083 129086 129100 129116 129126 129128
16130 16136 129041 129047 129094 129290 129297 129331 129333
15661 129013 129016 129018 129019 129022 129055 129056 129063 129319 129320 129359 129362
16127 16133 129010 129017 129039 129061 129314 129316 129322 129325 129353 129877 129887 129889 129920
16163 129092 129104 129105 129106 129108 129110 129112 129114 129115 129273 130654 130701 130719
16157 16159 129089 129090 129096 129097 129101 129107 129109 129111 129113 129122 129269 129276 129278
129408 129412 129418 129421 129424 129426 129431 129433 129436 129437 129449 129482 129489 129490
16133 125105 129316 129319 129360 129362 129365 129370 129372 129695 129892 129893 129908 129911
2025 16185 16186 129421 129484 129488 129494 129496 129560 129561 129621 129641 129642 129645 129647
16228 129227 129755 129784 129786 129787 129813 129842 129844
2023 16182 129421 129436 129437 129482 129484 129485 129488 129494 129495 129624 129639 129641 129642
16098 16100 128763 128766 128768 128769 128770 128773 128791 128795 128796 129451 129454 129657
16209 125144 125147 126671 126672 126675 129722 129723 129726 143235 143237
16499 129572 129758 132212 132213 132214 132246 132248 132251 132270
1947 15510 124102 124110 124113 124115 124635 124640 124641 143246 143286
16249 16331 129993 129998 129999 130021 130022 130058 130059
15583 15584 15620 124648 124650 124651 124658 124660 124953 124957 124977 124978 124979 130203 130206
15426 15431 123386 123405 123414 158623 158626 158813
1955 15628 16268 125029 125030 125033 125035 129935 129937 129939 129950 130118 130120 130151 130601
16279 16288 130260 130298 130309 130314 130316 130317 130875
16302 16304 130277 130294 130297 130341 130343 130349 130369 130372 130376 130426 130526
16360 16361 130320 130323 130884 130885 131511 131534 131535 131536
124998 125003 129945 130378 130388 130390 130609 130610 130612 130613 130614 130616 130617
16307 130400 130402 130403 130407 130409 130411 130438 130465 130466 130468 130470 158612 158613 158614
16356 16440 130687 130693 130771 130772 131516 131520 131521 131543 131546 131727 131761
2043 2054 16312 16348 16359 16360 16361 130773 130779 130786 130797 130848 130850 130852 130854
16363 16438 130806 130823 130829 130831 130832 130840 130841 130842 130858 130863 130892 131469 131473
16314 130446 130776 130781 130782 130785 130788 130789 130821 130843 130845 130847 130856 130857 130870
2040 16311 16353 16359 16361 130775 130777 130779 130784 130785 130793 130845 130849 130852 130855
2049 131169 131170 131203 131218 131224 131225 131226 133310 133313
16412 16417 130994 130996 130997 130998 130999 131000 131002 131003 131269 131275 131340 131342
16409 130970 131297 131299 131304 131305 131306 131307 131310 131312 131315 131319 131346
16399 131170 131172 131199 131202 131219 131227 133300
16609 131185 131195 131196 132847 132857 132858 132862 132866 132867 132893
2044 131154 131161 131169 131170 131172 131179 131180 131203 131206 131217 131218 131225 131403 131409
16368 130799 130903 130904 130909 130942 130943 131462 131463 131476 131495
16479 132740 132747 132748 132750 132752 132753 132757 132764 132768 132771 132772 132776 132777 132778
131477 131519 131534 131561 131562 131564 131566 131567 131569 131588
16464 16495 131953 131956 131986 131987 131989 132013 132490 132492 132493 132494 132499 132500 132504
2040 16360 130848 130883 131461 131479 131480 131481 131484 131514 131518 131519 131534 131538 131562
16395 131180 131604 131833 131837 131839 131840 131843 131844 131845 131849 131850 133091
16462 131654 131681 131683 131684 131689 131741 131957 132489 132498 132508
16468 16470 131656 131657 131658 131659 131660 131678 131746 131804 131812 131813 131816
16492 131950 131952 131960 131988 131991 131993 132010 132021
129528 129529 129530 129593 132195 132197 132198 132199 132200 132255 132256
16535 16537 132140 132146 132171 132175 132226 132228 132304
257 132147 132292 132297 132298 132302 132338 132339 132349
37 257 16540 132133 132144 132163 132292 132293 132295 132297 132300 132301 132306 132317 132341
16483 16510 131888 131891 131893 131906 131907 132087 132102 132109 132392 132403 132404 132406
16489 16536 16572 132242 132244 132279 132280 132281 132282 132321 132363 132550 132551 132554 132556
16161 16493 16496 16501 129118 131934 131946 131947 131948 131963 131998 132008 132025 132527 132534
16600 131874 131880 131896 131926 132388 132400 132413 132414 132419 132422 132423 132426 132461 132799
16604 131897 131899 132391 132393 132394 132396 132402 132403 132561 132570 132618 132635 132822 132828
16545 16549 16550 16603 132367 132371 132372 132399 132819 132823 132827 132829
16548 16572 132362 132363 132556 132558 132575 132576 132613 132614
131888 132384 132386 132387 132405 132406 132407 132408 132411 132811 132814 132837
16551 16575 16576 132462 132569 132622 132629 132824 132825
16557 16598 16599 132426 132782 132783 132784 132786 132801 132802 132803
16596 132722 132780 132781 132782 132785 132793 132797 132805
16660 16664 132863 133287 133296 133301 133303 133306 133308
133113 133115 133116 133119 133138 133139 133140 133141 133142 133146
132892 132895 132901 132902 132903 132904 132905 132949 132952 132968 132974
16403 16670 131223 133294 133295 133314 133315 133317 133322 133325
16655 16656 16657 133213 133215 133255 133286 133288 133289 133290 133293
16645 133109 133111 133115 133149 133150 133192 133193 133194 133196 133209 133210 133211 133213 133214
16677 16718 133116 133117 133118 133207 133269 133271 133272 133273 133274 133275 133276 133277 133278
16673 133114 133118 133121 133137 133273 133277 133278 133399 133402 133404 133405 133407
16812 133757 133760 134486 134487 134488 134489 134490 134491 134492 134493 134494 134501 134525
16706 133569 133570 133575 133587 133589 133593 133594 133596 133599 133601 133605 133624 133643 133678
16702 16747 133599 133604 133605 133630 133637 133656 133657 133660 133661 133666 133683 133686 133687
2086 16700 16728 133684 133688 133689 133761 133764 133765 133796 133815 133865
2085 16700 16754 133602 133603 133685 133686 133687 133688 133689 133815 133822 133858 133863 133865
19715 19717 157704 157707 157708 157726 157727 157728 157729 157730 157732
157703 157713 157716 157717 157718 157719 157722 157725 157727 157732 158050
2092 134001 134002 134003 134004 134005 134006 134007 134008 134040 155463 155467
16752 134029 134031 134034 134043 134044 134045 134047 134049 134050
2095 16726 16754 133857 133859 133860 133862 133928 133934 133935 133936 133939 133940 133958 133959
2089 133995 134000 134001 134002 134004 134008 134014 134015 134017 134018 134023 134039
133965 133981 133987 133990 133991 133992 133994 133998 155525 155530 155531 155536
16781 134153 134156 134167 134168 134172 134179 134182 134183 134197 134245 134246 134247 134248 134250
2091 16753 16754 133820 133823 133824 133826 133830 133857 133940 134009 134019 134022 134027
16729 133824 133828 133830 133831 133833 134009 134035
133813 133814 133816 133836 133837 133861 133866
16788 16789 16791 16792 134304 134306 134307 134317 134321 134333 134348 134349 134354
16811 134403 134406 134410 134412 134421 134423 134431 134433 134468 134510 134511 134512 134513 134557
134482 134500 134501 134502 134503 134504 134505 134506 134508 134509 134514 134516 134517 134518 134534
16813 134481 134484 134485 134486 134504 134508 134509
134422 134424 134425 134428 134430 134469 134470 134474 134475 134477 134478
16842 16956 134331 134332 134729 134730 134731 134734 134745 134747 134763 134769 134776 135606 135662
16849 16853 134786 134787 134789 134806 134808 134813 135681 135686 135687 135697 135698 135722 135723
2107 16919 16955 16958 135347 135348 135349 135350 135351 135354 135646 135648 135649 135656 135712
16962 16968 134808 135245 135246 135248 135258 135697 135725 135753 135754 135755 135757
2105 16919 135339 135342 135344 135347 135348 135349 135712 135713 135715 135717 135735 135736 135738
16917 16919 135314 135331 135332 135334 135336 135339 135357 135358 135359
135368 135373 135374 135375 135377 135380 135383 135536 135539 135540 135541 135620
16774 16921 135363 135364 135366 135367 135368 135369 135370 135372 135374
16773 16845 16952 134211 134212 134214 134216 134781 134783 135613 135617 135618 135619 135634
16777 16778 134196 134210 134212 134213 134214 134215 135595 135602 135608 135609 135611 135612 135619
2114 16940 16942 16944 135399 135403 135405 135406 135421 135483 135484 135514 135538
2113 16940 135403 135406 135408 135412 135415 135420 135421 135514 135538 135543 135587 135622
19383 19384 154891 154892 155045 155046 155047 155048 155050 155051
16945 16948 134200 134201 134204 135406 135411 135412 135413 135417 135514 135515 135516 135582 135583
16935 135472 135473 135489 135490 135493 135497 135501 137411 137445 137446 137451 137452 137457
16947 134195 135575 135576 135577 135582 135596 135598 135600 135601
2141 2142 16894 135202 135205 135207 135208 137122 137126 137128 137151 137220
16880 16882 135152 135153 135160 135197 135198 135202 135208 135219 135231 137151 137154 137220
134849 134851 134856 134858 134859 134863 134867 135158 135160
16836 134663 134666 134669 134671 134672 134673 134677 134693 134795 134797 134798 134982 134984 135667
16628 17008 136001 136002 136003 136069 136074 136075 136077
16866 16868 16997 135021 135025 135027 135035 135036 135037 135038 135039 135077 135951
134875 134898 134904 134967 134993 134994 134997 134999
134912 134916 134951 134954 134955 134961 134968 134998 135027 135035 135036 135038 135954 135965
16831 132986 132988 132989 132997 134629 135858 135859 135861 135863
16633 17015 132886 132888 133028 133043 133044 133050 136037 136098 136118 136127 136143 136150
16981 134936 134944 134953 134956 134957 134959 134960 134963 135806 135809 135812 135819 135820 135848
136153 136154 136155 136176 136177 136178 136180 136184 136186 136210 136428 136446 136448 136449
17038 136274 136275 136290 136302 136307 136314 136358
17061 136524 136527 136532 136538 136540 136541 136542 136543 136545
135112 135115 136319 136321 136322 136323 136808 136809 136812
17060 132128 132322 132332 132347 136524 136527 136529 136536 136537 136538 136539 136543 136703 136712
17862 136915 136920 136924 136964 142732 142885 142889 142892
17146 17148 137007 137011 137015 137019 137020 137021 137022 137023
17116 17117 136918 136928 136929 136936 136939 142661 142710
17116 17859 17861 17862 17864 136921 136928 142705 142707 142708 142710 142730 142732 142882 142890
17109 136852 136888 136889 136890 136893 136900 136902
17139 17140 137038 137042 137043 137049 137051 137078 137088 137093
2119 2142 16894 17144 137005 137008 137010 137016 137095 137098 137122 137126 137128 137151 137274
2119 2141 17144 135208 135218 137098 137126 137151 137217 137219 137220 137221 137222 137270 137271
17142 137034 137035 137037 137038 137062 137064 137091 137092 137280 137282 137284 137306
17129 17135 137292 137294 137321 137619 137620 137623 137624
17166 17169 17175 137368 137370 137376 137378 137380 137397 137462 137464
16914 137338 137339 137342 137345 137351 137352 137421 137433 137435 137437 137438 137440
16907 17152 17157 137228 137232 137235 137257 137262 137263 137264 137335 137340 137425
17172 17173 17174 17175 137370 137372 137453 137454 137458 137463 137465 137468 137472 137513
17156 137374 137479 137488 137494 137497 137651 137661 137683
17229 138021 138022 138023 138024 138025 138026 139481 139492 151071 151072 151073 151075 151076
17234 137864 137946 137950 137951 137952 137953 137960 137991 137992 137994 153516 153520 153559
19194 19195 137863 137864 151062 151090 151123 153496 153498 153513 153514 153516 153517 153518 153520
17193 17195 17236 137886 137888 137889 137890 137910 137912 137937 137938 137939 137940 153029 153081
2156 17171 17192 137490 137516 137520 137527 137539 137560 137563 137567 137576 137705 137715 137720
17189 17190 137460 137514 137515 137521 137524 137713 137891 137893 137904 137906 137907 137908 137909
2154 17192 137490 137703 137705 137707 137708 137711 137714 137715 137719 137720 137723 137724 137726
17187 17299 137703 137707 137723 137725 137726 137728 137731
17305 17321 17323 17326 138615 138622 138627 138628 138636 138649 138653 138661 138663 138665 138666
137779 138472 138475 138476 138625 138655 138656 138657 138662 138666
17167 137375 137379 137485 137487 137490 137565 137566 137577
16908 17180 135281 135282 135283 135317 137442 137475 137477 137480 137502 137504 138378 138380 138383
17307 138554 138557 138558 138561 138571 138578 138591 138592 138598
17162 17165 137317 137590 137596 137597 137598 137603 137604 137605 138350 138356
17153 17210 137672 137673 137700 138343 138344 138345
17392 138952 138953 138955 138956 138970 138971 138975 138977 138978 139110 139111 139113 140273 140276
138963 138964 139151 139618 139623 139637 139640 139643 139644 139647 139706
17402 139195 139202 139206 139216 139227 139228 139231 139232 139270 139271 139273 139274 139275 139279
138697 138712 138714 138716 138717 138718 138747 138788 138789 138791 138793 138878 138885 138887
138695 138782 138785 138891 138896 138899 138900 139135 139137
139077 139078 139081 139082 139084 139091 139093
17398 17403 17416 139174 139193 139196 139199 139201 139203 139205 139362 139364 139377 139540 139562
139589 139593 139596 139612 139627 139629 139631 139632 139638 139641 139646 139709 139711 139765 139767
17228 17255 139326 139330 139333 139482 139483 139489 139499 139500 139502 139503 139506 139508 139509
17448 139388 139421 139422 139601 139602 139603 139604 139605
2184 139419 139421 139423 139425 139442 139446 139449 139453 139454 139455 139456 139830
2178 17256 17410 139297 139328 139333 139335 139336 139339 139340 139346
18871 18874 150956 150957 150958 150960 150962 150963 150964 150965 150967 151002 151003 151004 151005
2176 17410 17412 17413 139297 139328 139335 139344 139346 139347 139350 139399
17432 18872 18875 139465 139804 149700 149701 149703 149704 149705 149709 149710 149713 149715 150973
17485 17492 17508 139897 139901 139907 139916 139918 140091 140094 140114
18707 18708 18717 149648 149653 149673 149675 149677 149680 149732 149735
273 44842 44886 139938 139940 139941 139944 144538 144540 144544 144971
17472 18709 18711 139815 139816 139817 139823 149618 149620 149648 149677 149685 149689 149691 149730
2175 139423 139442 139446 139448 139449 139454 139456 139772 139773 139774 139830 139832 139854
17465 17477 17478 139831 139834 139840 139855 139856 139857 139865 139867
2187 17456 17535 17542 17543 139649 139652 139670 139674 139676 139678 140057 140335 140336 140338
2186 17535 140184 140249 140255 140332 140335 140336 140337 140338 140341 140357 140361
17536 140260 140261 140276 140279 140347 140364 140366 140368 140369 140371 140375 140377
41476 41480 41482 140160 140166 140168 140169 140171 140172 140175
17554 17555 17560 140405 140469 140474 140475 140479 140480 140484 140485 140486 140489 140491
17374 140381 140439 140444 140465 140467 140469 140473 140494
17376 138996 138998 140445 140446 140450 140451 140453 140456 140459 140461 140462
17557 138979 138983 139000 139008 140264 140266 140351 140362 140402 140478 140479 140480 140481 140482
17551 140383 140388 140391 140392 140429 140430 140432 140433
138987 138989 138993 139022 139026 139030 140298 140454 140456
17614 17630 17633 140643 140658 140661 140666 140836 140862 140890 140893 140939 140974 141059 141064
2198 140892 140894 140898 140899 140900 140922 141078 141082 141088 141090 141094 141095 141103 141107
2197 140866 140869 140892 140895 140896 140899 140921 140922 141054 141082 141086 141088 141093 141094
17615 17628 17634 17639 141048 141053 141055 141058 141061 141063 141075 141076
17613 17644 17954 140895 140896 140919 140923 140984 141057 141176 141177 141183 141188 143675 143753
17690 140986 140987 141010 141041 141042 141044 141534 141563 141592
17689 17690 17692 141021 141044 141520 141525 141526 141527 141534 141535 141537 141539 141541 141589
141123 141124 141127 141147 141148 141149 141242 141322 141323 141327 141329 141332 141553
141153 141155 141156 141201 141202 141231 141232 141255 141257 141317
17654 141151 141239 141245 141247 141251 141293 141304 141307 141308 141309 141314 141315 141318
17670 17672 17722 141382 141394 141544 141578 141584 141603 141606 141641 141795
141325 141327 141331 141334 141339 141343 141346 141366 141373 141456 141457 141458 141462
2210 97869 97872 97879 97881 97882 97887 97888 97939 97940 97941 141338 141345 141352 141424
17675 141353 141356 141374 141380 141416 141418 141420 141440 141448 141463 141464
2208 97869 97870 97872 97875 97940 97942 97945 97971 97978 141275 141345 141424 141426 141428
2212 99420 99426 99439 99446 99664 99665 99666 99667 99669 141789
2211 12456 99426 99428 99664 99667 99670 99685 99690 141773 141781 141786 141789
17722 141607 141641 141712 141717 141721 141741 141744 141774 141799 141801 141802
141720 141767 141777 141783 141785 141791 141818 141828 141836
17701 17714 17719 141637 141726 141806 141816 141854 141855 141859 141866 142037 142058 142061
17698 17702 141611 141634 141640 141691 141694 141718 141722 141723 141732 141734 141798 141808 141812
17725 17726 141611 141798 141808 141811 141812 141814 141818
17704 17705 17715 141632 141668 141695 141696 141701 141703 141704
17753 17756 142046 142051 142053 142054 142057 142059 142062
279 17702 17706 141626 141630 141634 141635 141651 141662 141663 141664 141666 141694 142092
17705 17706 17713 141663 141664 141666 141671 141672 141675 141701 141704 141705 142096
2225 17819 141670 141673 141674 142551 142553
17780 17791 17796 17799 142202 142206 142207 142208 142209 142210 142212 142214 142215 142216 142219
17797 17804 142158 142160 142180 142447 142451 142452 142457 142461 142462 142472 142473 143626
2222 17819 141665 141670 141673 141674 141695 141697 142098 142099 142118 142122 142124 142545 142547
17827 17828 17854 142606 142610 142611 142613 142620 142627 142628 142630 142674 142675 142676 142677
17870 17880 142836 142837 142838 142839 142841 142843 142864 142866 142867 142868 142869 142917
142920 142943 142944 142947 142949 142972 142978 142980 142981 142983
16513 132148 132157 132161 132164 143007 143008 143011 143012 143014 143015 143018 143019 143021 143026
16523 132175 142854 143022 143027 143030 143034 143039 143054 143077 143080 143083 143084 143089 143108
17891 143428 143431 143434 143435 143437 143438 143460 143461 143466
17889 17939 143332 143338 143430 143432 143488 143495 143498 143499 143500 143501 143503
17887 143129 143130 143131 143133 143136 143138 143139 143140 143141 143497
143175 143178 143180 143182 143185 143186 143189 143193 143194 143197 143199 143307
17741 141913 141917 141918 141920 141921 141927 141935 143357 143363 143367 143372 143377 143379
16205 16208 17896 17905 129625 143177 143207 143216 143220 143225 143229 143230 143233 143234
16208 17896 143191 143209 143210 143212 143216 143217 143296 143298 143353 143367 143368 143369 143371
17893 17903 143299 143322 143326 143329 143347 143348 143349 143350 143352 143354 143355 143402 143405
15892 16104 17901 127160 128832 128855 128856 143213 143214 143220 143223 143298 143365
141987 141991 141992 143149 143155 143190 143196 143201 143373
17935 17937 17941 142766 142768 142790 142792 142793 143470 143471 143472 143478 143480 143481 143482
17947 17950 17954 140921 143919 143947 143954 143955
17995 140847 140848 140850 140854 140856 143936 143940 143959 143961 143966 143967 143997 143998 144217
17913 17915 17917 17920 17925 142556 142558 143391 143393 143394 143395 143417
17679 141477 141479 141494 141495 141500 141506 141507
17794 142329 142348 142354 142358 142382 143682 143683 143684
5097 17999 18002 40867 40870 40905 40907 143965 143968 144021 144023 144024 144025 144029
18006 144035 144049 144225 144250 144252 144255 144284
144040 144046 144061 144085 144234 144241 144242 144243 144267 144268 144274
18027 18041 140796 140799 140803 144057 144062 144068 144155 144158 144239 144240 144330 144331 144332
18012 18014 142417 144133 144137 144168 144169 144184 144187 144189 144345
17835 17839 144128 144163 144188 144346 144349 144370
18052 144287 144290 144291 144292 144305 144308 144467 144473
142729 142730 142736 142882 142883 142885 142889 144422 144425 144426 144430
17798 142469 142471 144167 144187 144348 144351 144356
144059 144270 144296 144299 144327 144334 144339 144377 144378 144387
18086 18093 144645 144647 144726 144727 144728 144731 144732
2259 144757 144787 144811 144812 144813 144814 144819 144821 144823 144824 144836 144838 144839 144840
2258 144782 144787 144789 144793 144821 144824 144837 144838 144842 144844
18280 144675 144679 144683 144684 144828 144833 146217 146264 146268 146280
144552 144553 144554 144556 144613 144615 144617 144619 144621 144622 144623 144624 144916 144918 144925
18098 18099 45236 45245 144744 144748 144749 144762 144763 144769 144770 144771 144772 144773 144774
18109 18112 18113 144879 144881 144912 144931 144934 144937 144943 144945 144946 144949 144983 144984
18109 144877 144878 144879 144880 144882 144901 144905 144906 144950 144951 145029 145458 145459 145482
45241 45295 144794 144797 144878 144950 144951 145029 145034 145054 145055 145056 145057 145449 145455
18168 18516 18518 145340 145343 145344 147928 148106 148107 148108 148111 148114 148115 148117
18160 18210 145292 145296 145297 145357 145667 145670 145672
18164 145235 145240 145244 145246 145250 145252 145296 145298 145299 145305 145311
145135 145136 145159 145303 145306 145311 145314 145315 145319 145321 145324 145328 145331
18201 145336 145381 145383 145385 145386 145387 145388 145389 145390 145606 145632 145633 148168
18169 145093 145097 145101 145342 145379 145381 145382 148169 148170 148172 148176
18508 18510 147504 147516 147921 147962 147963 147965 147966 148037 148038 148039 148041 148043 148097
18209 145292 145294 145295 145300 145301 145662 145667 145669 145670 145671 145673 145676 145677 145678
18529 145830 145834 148160 148164 148182 148183 148186 148205 148392 148393 148396
19616 19619 145818 147036 147037 147038 147065 147067 147094 147150 147151 147152 156838 156839 156843
145809 145810 145811 147076 147081 147082 147084 147086 147104 147105 147113
148231 148234 148265 148267 148268 148269 148358 148359 148360 148361 148363 148364
18227 145806 145827 145828 148049 148054 148076 148081 148085 148086 148188 148234 148268 148269 148361
18200 145390 145391 145581 145631 148166 148178 148181 148182 148196 148197 148390 148393 148394
145526 145528 145529 145531 145533 145534 145591 145592 145595 145596 145597 145601 145703
18311 18332 146468 146655 146660 146662 146666 146667 146670 146675 146676 146677 146678 146695
18252 18278 18279 18283 18287 146214 146219 146228 146239 146266 146267 146269 146270 146272 146276
18236 18239 18240 145912 145963 145967 145970 145996 146229 146230 146231
18246 145509 145512 145515 145944 145945 145979 145980 145982 145983 146191 146194 146197
18232 18233 145881 145883 145908 145909 146642 146643 146644 146645 146646 146647 146663 146664 146666
18326 145879 145880 145908 146427 146429 146452 146453 146454 146456 146579 146580 146584 146630 146633
18348 146761 146781 146782 146783 146785 146786 146788 146789 146815
2315 18332 146673 146675 146693 146694 146695 146696 146697 146700 146703 146775
146675 146701 146702 146703 146704 146758 146763 146772 146775
146488 146491 146492 146495 146769 146788 146807 146808 146809 146810 146812 146813 146814 146816 146817
146725 146731 146732 146733 146734 146735 146736 146737 172156 172163 172194 172198 172201
18338 18342 146710 146751 146754 146755 146756 146758 172203 172206
18358 18359 18362 146869 146874 146875 146894 172152 172916 172918 172920 172921 172937 172940 172945
18362 146867 146875 146876 146891 146895 146896 146897 146902 146905 146936 172916 172940 172978
146458 146459 146463 146484 146485 146997 147004 147007 147010 147025
146461 146462 146487 146974 146975 146976 146978 146981 147011 147012 147013 147015 147018 147019 147021
18366 19607 19608 19609 146913 146918 146948 146999 147006 147008 152300 152323 152324
18340 146717 146718 146925 146932 147360 147361 147363 147375 147398 147402
147219 147222 147225 147228 147247 147251 147279 147302 147382 147991 147994 148321 148323 148324 172234
18401 147232 147233 147238 147244 147250 147431 147480 147484
19601 146991 146992 147142 147144 147145 147146 147148 156845 156849 156851 156855
18459 18466 147674 147679 147688 147691 147694 147698 147700 147703 147736 147739 147744 147751 147752
18439 18484 147803 147805 147864 147866 147871 147872 147874 147875 147896 147900 147905
18435 18441 147562 147563 147564 147565 147567 147568 147569 147571 147572 147589
18431 147438 147439 147441 147443 147447 172420 172423 172424 172428 172431 196352 196353 196356 217169
147860 147862 147877 147882 147885 147886 147911 147912 147913 147914
147449 147450 147453 147457 147458 147473 147474 147638 147642 147652 172427
2309 18495 18498 18502 147454 147455 147459 147460 147465 147974
2308 18495 18498 18499 18502 147459 147460 147465 147467 147489 147497 147498 147499 147961 147968
147433 147976 147977 147979 147981 147983 172244 172246 172280
18492 45786 147926 147927 147928 147930 147936 148114 148116 148117 148140
147917 147918 147920 147921 147923 147924 147929 147942 147944 148037 148123 148125
2314 18534 147981 147983 147984 147985 147989 147990 147997 172244
2313 21528 147976 147983 147984 147989 147990 147997 147998 147999 148000 148001 148004 148005 172244
2288 18329 18330 146690 146693 146694 146696 148304 148305
18409 147241 147242 147249 147252 147274 147999 148001 148007 148010 148013
147935 147960 148050 148128 148373 148377 148378 148379 148381
2319 18567 18568 18749 148493 148503 148508 148512 148517 148671 148673 148675 148750 148753 148754
2318 18554 18557 148456 148457 148508 148512 148517 148518 148673
148443 148448 148450 148510 148617 148621 148624 148653 148654 148655 148657 148658 148660
18088 18089 18553 18609 144664 144670 144689 144691 144693 144694 144695 144696 144699 144703 148426
2325 146301 146307 146309 146312 146318 146319 148421
18554 148403 148405 148411 148444 148447 148454 148455 148456 148661
18285 145993 146006 146007 146008 146038 146040 146044 146243 146312 146316 146318 146320 146321 146322
2322 146046 146047 146309 146312 146313 146315 146316 146318 146319 148421 148422 148665 148666
148771 148806 148812 148815 148817 148819 148823 148824 148825 148826 148829 148831 148833 148834 148835
2339 18662 148928 148994 148998 148999 149344 149349 149352 149357 149358 149367 149368 149369 149373
145985 146016 146021 146094 146096 146097 146174 146177 146178 146179
18610 18612 18613 18615 18617 148898 148900 148904 148906 148907 148908 148909 148910 148930 149016
18632 18641 18643 18644 149055 149123 149124 149128 149140 149142 149146 149148 149150 149177 149182
18638 18642 149078 149087 149110 149111 149113 149116 149121 149124 149148
18072 18266 144603 146092 146117 146122 146126 146127 146148 149010 149013
18692 18694 149391 149393 149416 149419 149421 149424 149504 149506 149508 149584 149587 149589
18659 149225 149253 149268 149270 149277 149282 150082 150090 150113 150114
18697 149176 149181 149185 149566 149568 149572 149573 149577 149600 149606
18651 18695 149194 149219 149558 149559 149579 149580 149582 149583 149586 149611
18765 148730 148733 148734 149283 149284 149290 149293 149295 149297 150108 150163 150171 150172
18755 148793 148794 148800 149370 150042 150048 150064
2327 148921 148925 148994 149344 149349 149350 149351 149352 149368 149369 149373
148731 149308 149309 149310 149311 149313 150078 150099 150100 150101 150102
18737 18751 18763 18786 148739 149894 149896 149898 149901 149904 149932 149969 149971 149972 149999
18739 18742 18746 149921 149924 149925 149926 149927 149938 149943
18769 148726 150169 150170 150221 150223 151709 151718 151721
2370 18963 150190 150191 150199 150222 150225 151984
18773 18775 18777 150181 150184 150204 150205 150206 150207 150209 150240
18774 150186 150187 150190 150195 150197 150199 150201 150202 150203 150204 150208 150225 150232 150234
18748 148479 148483 148485 148488 148807 148808 148809 149985 150005 150006 150013 150016 150017 150040
18813 18994 150251 150262 150475 150526 150527 150528 150532 150559 151965 151970
150490 150493 150504 150505 150506 152143 171804 171807 171813
150379 150409 150410 150411 150413 150414 150415 150420 150431 150432 150433 150434 150436 171805
2352 18794 150352 150354 150355 150358 150395 150398 150400 150401 150402 150404 150405
2351 18808 150355 150370 150380 150384 150387 150388 150392 150393 150394 150395 150399 150402 150404
150393 150396 150397 150399 150465 150470 150473 150495 150496 150501
18795 18814 150356 150357 150358 150359 150360 150361 150364 150372 150554 150555 150557
18817 18922 150534 150561 150583 150584 150585 150586 150589 151384 151901
18849 150627 150628 150630 150631 150635 150642 150645 150647 150818 150819 150820 150823 151325 153938
19248 150634 150637 150640 151293 151317 151320 151329 151330 151332 151335 151338 153270 153289 153291
18899 150911 150912 150914 150918 151185 151189 151201 151202 151203 151205 151206 151208 151209 151211
150955 150966 150980 150981 150982 150983 150984 151001 151008
18864 150949 151020 151035 151036 151037 151038 151039 151040 151042 151049 151050 151052
18882 151053 151054 151055 151056 151069 151085 151086 151088 151091 151094 151130
18893 150933 150936 150937 150970 150975 150978 151152 151153 151159 151177 151180 151184
18913 18920 151260 151261 151263 151264 151265 151287 151331 151364 151365 151527 151541 151543
18947 151455 151568 151570 151576 151578 151610 151611 151614 151616
18948 18954 18970 151422 151587 151591 151592 151593 151595 151596 151598 151599 151600 151601 151604
18936 151193 151504 151507 151555 151556 151557 151558 151559 151562 151575
18959 151457 151463 151464 151624 151627 151628 151629 151630 151635 151637 151638 151639 151640 151646
18937 151260 151265 151266 151267 151271 151282 151363 151526 151527 151540 151541 151542
18916 151342 151343 151356 151358 151360 151371 151372 151582
2344 18963 148565 150190 150191 150195 150199 150200 151982 151984 151986 151989
151866 151867 151868 151869 151871 151872 151874 151891 151893
150514 150520 150523 150531 151908 151918 151946 151949 151950 151957
18991 18998 151931 151937 151940 151948 151956 151962 151966 151967 151976 151977 151978 151979 151980
18352 146524 146530 146534 146536 146539 146802 146838 146841 146842 146843 146846 146864
19001 152010 152014 152017 152020 152021 152045 152049
19019 152051 152052 152053 152055 152106 152107 152109
19034 152091 152093 152279 152282 152284 152288 171816 171819 171824 171845 171850 173398
19025 152205 152225 152227 152229 152230 152231 166231 167710
299 19078 19262 154063 154070 154072 154074 154075 154087 154116
19605 19609 146942 152300 152353 156867 163326 163327 163328 163329 163331 163352 163358
2440 19038 152306 152307 152308 152310 152344 156640 156641 156643 156667
19065 152544 152546 152548 152552 152553 152558 152559 152560 152563 152669 152734
19073 152595 152596 152599 152602 152603 152651 152654 155944 155945 155947
19053 19056 19057 20498 152438 152440 163997 164005 164007 164013 164015 164016
152304 152305 152306 152307 152344 152409 152412 156669 163497 163677 163706 163710
19150 153206 153207 153209 153211 153326 153327 153328 153329 153330 153336 154008
19168 153262 153265 153297 153298 153318 153332 153337 153338 153371 153642 153643 153676 153677 153678
19150 153147 153150 153156 153158 153193 153211 153233
19168 153208 153210 153212 153214 153259 153264 153331 153332 153338 153381 153383
267 19159 19160 19162 153272 153275 153285 153286 153288 153731 153732 153733 153734 153735
19154 153261 153263 153296 153297 153300 153301 153316 153317 153319 153325
19119 152914 152962 152985 152992 152994 153018 153019 153020 153022 153086 153092 153096 153101 153109
19105 19117 152901 152903 152905 152906 152907 152908 152910 152988 152989 152990 152991
18854 19189 19193 150843 150845 150846 150847 150850 150851 151060 153548 153555
19192 19194 153512 153513 153514 153517 153558 153561 153562 153565 153566 153568
19201 153399 153481 153584 153589 153599 153601 153612 153617 153621
19214 19215 19218 153285 153536 153620 153626 153627 153702 153703 153709 153711
19217 153293 153695 153697 153713 153714 153715 153717 153719 153722 153770 153978 153984
2401 153337 153340 153631 153648 153660 153662 153666 153671 153677 153678 153680 153690 154010 154011
19213 153528 153529 153532 153543 153545 153547 153549 153551 153552 153553 153737
2399 153660 153671 154010 154011 154015 154016 154018 154020 154218 154221 154224
19269 153795 153883 153884 154099 154100 154126 154129 154135 154156 154164
19240 150744 153845 153848 153893 153899 153901 153904 153910 153914 153915
19266 19267 19268 19271 154098 154106 154128 154130 154131 154132 154133 154136 154137 154169 154170
2407 19219 19225 19264 153789 153792 153795 153822 153826 153857 153860 153883 153884 153885 154156
19233 153793 153796 153811 153817 153818 153819 153821 153832 153833 153859 153862 153863 153864 153865
2405 19219 19225 153792 153795 153883 153886 153918 153919 153965 153967 153994 154127 154129
153665 154032 154037 154178 154190 154225 154228 154229 154232 154233 154236
19306 19313 154435 154459 154464 154468 154497 154500 154501 154503 154504 154505 154507 154529 154707
19328 19330 19331 154313 154315 154317 154319 154339 154349 154634 154642 154653 154657
154573 154576 154578 154579 154580 154582 154583 154584 154585 154586
19320 19327 154363 154365 154369 154372 154373 154380 154572 154581 154586 154591 154614 154618 154622
19303 154279 154280 154282 154283 154286 154352 154445 154456 154460 154684 154687 154701
19312 19336 19337 154704 154705 154706 154712 154713 154714 154716
19305 154433 154435 154436 154437 154438 154439 154440 154442 154461 154462 154463 154464 154707
19341 154702 154719 154726 154727 154728 154729 154730 154731 154732 154753 154757
19342 154740 154743 154744 154951 155168 155169 155170 155173 155176
19359 19362 19365 154846 154848 154849 154850 154875 154935
19364 19367 19392 154740 154741 154768 154926 154943 154946 154947 154951
19392 154946 154947 154948 154950 154991 155075 155077 155166
19377 19382 19392 154941 154943 154946 155068 155073 155075 155076 155100 155110
262 154876 154880 154884 154885 154887 154889 154894 154896 154898 154899 154901 154908 154912 154913
154907 154910 154914 154915 154916 154917 154918 154919 154920 154937 154962
19379 19385 154995 155062 155063 155064 155065 155066 155067 155068 155069 155073 155079 155080 155081
19428 155406 155411 155430 155433 155434 155435 155436 155441 155444
2427 19425 155220 155221 155225 155229 155414 155428 155433 155438
2426 155221 155224 155225 155226 155414 155418 155419 155420 155428
19434 19436 155474 155495 155647 155679 155683 155684 155685 155687 155689
19406 155219 155255 155260 155261 155262 155270 155311 155315 155318 155320 155325 155327 155328 155331
19391 19394 155095 155158 155160 155162 155189 155201 155203 155204 155206 155209
155630 155632 155637 155639 155641 155700 155701 155702
19446 19453 155606 155622 155703 155705 155708 155710 155712 155719 155742 155744 155746 155821 155904
19477 155788 155792 155796 155809 155815 155816 155819 155840 155842 155843 155846 155847 155851 155853
155882 155886 155887 155888 155891 155894 155921 155926 155927 155930 155931 157614
304 19510 156040 156041 156042 156045 156052 156071 156072 156073 156075 156078 156082 156083 156113
19304 19476 154431 154434 154472 154473 154474 154476 154477 154484 154485 154487 154489 154504 154507
19497 19522 155971 155980 155995 156136 156169 156175
19508 154407 154411 154412 154557 154562 154567 154569 156086 156087 156090 156094 156095 156097 156098
19502 152446 152450 152451 156004 156027 156029 156032 156033 156034 156059 156065 164019 164021 164022
2381 20075 152306 152307 152308 156640 156641 156663 156664 156669 160626 160649 163707 163708 163710
19569 19571 19572 19574 19672 152772 152773 152776 156580 156582 156583 156584 156585 156589 157354
20038 20466 156185 156188 156191 156192 156195 160270 160271 160275 160298 160306 163765 163768 163770
19545 19546 19547 156281 156310 156367 156374 156376 156378 156379 156381 156388 156390 156392 156393
19523 19549 19552 156194 156196 156199 156232
19530 19533 19537 19546 19550 156254 156269 156273 156281 156283 156294 156295 156296 156297 156299
19560 19574 19576 152778 156579 156581 156582 156584 156586 156601 156602 156604 156606 156608
19556 19595 156461 156466 156551 156553 156554 156555 156556 156557 156620 156623
19562 19635 19643 156549 156550 156552 156581 156608 157125 157127 157128 157151 157153 157154 157156
19629 156748 156749 156750 156753 156755 156768 157050 157078 157081
19613 156885 156897 156901 156903 156907 156910 156921 156922 156924 156925 156926 156928 156930 156933
19623 19625 156807 156810 156812 156814 156815 156821 156833 156985 157020 157021 157022
19624 19931 19933 156976 156999 157008 157009 157010 157011 157012 157013 157014 157023 159448
157035 157098 157100 157101 157102 157103 157104 157105 157106 157109 157110 157112 157118 157345 157346
19591 19594 19596 19613 156779 156803 156805 156883 156884 156885 156887 156889 156936 156940 156943
19632 19633 157035 157039 157040 157041 157062 157063 157064 157094 157332 157333 157334 157335 157342
19969 157255 157291 157293 157294 157297 157298 157300 157301 157304 157472 157475 157481
19667 156528 156531 156532 157266 157275 157277 157281 157282 157283 157284 157369
19670 157174 157198 157201 157265 157273 157358 157363 157375 157378 157380 157381 157383
19684 19869 157457 157461 157462 157463 157464 157465 157469
19667 19668 156529 156531 156568 156569 157274 157277 157362
19662 19664 19869 157257 157460 157461 157464 157468 157470 157476 157480 157482 157484 157489 157500
19539 19655 19979 156342 156343 156344 156347 156350 156362 156366 157237 157240 157241 157243 157245
157582 157583 157584 157585 157587 157588 157589 157638 157864 157866 157898 157902 157903 157907
19784 157918 157927 157931 157936 157943 157944 157946 157947 157950 158283 158286 158307
2468 157921 158104 158107 158108 158115 158117 158119 158120 158121 158129
19763 157662 157663 157665 157668 157912 157986 157992 157994 157995 158113
19735 19737 157658 157661 157774 157775 157776 157778 157856 157858 157859 157958 157963 157967
2465 158013 158016 158076 158078 158079 158081 158082 158084 158087 158103 158104 158105 158106 158108
158008 158010 158012 158067 158068 158080 158221 158222 158224 158226
19807 158174 158238 158240 158259 158261 158266 158267 158268 158270
19774 19776 158197 158208 158209 158211 158230 158231 158232 158234 158244
157561 157564 158285 158286 158293 158307 158308 158309 158310 158312 158314 158316 158319 158320 158321
19796 19814 158466 158467 158498 158499 158500 158501 158519 158520 158522 158573 158574 158575
19794 158300 158345 158360 158361 158365 158366 158367 158369 158370
123446 123447 123449 123450 158407 158414 158490 158491 158563 158564 158565 158603 158605 158607
158373 158383 158426 158650 158651 158653 158686 158688 159070
158378 159956 159958 159959 159961 159963 159972 159973 159976 159977 159978 160025 160027
19828 19856 158632 158634 158636 158637 158652 158660 158809 158814 158820 158825 158836 158837
158924 158925 158973 158974 158975 158976 158979 158986 158987 159682 159691 159692 159727 159731 159735
158632 158635 158637 158639 158641 158645 158655 158660 159072 159073
15454 15482 15509 123614 123615 123616 123618 123619 123621 123860 158902 159103 159649 159678
19884 158653 158657 158660 158830 158831 158832 158833 158835 159060 159062 159070 159074 159076
19836 19841 19844 158695 158708 158713 158714 158715 158762 158763
19850 158798 158800 158801 158828 158829 158832 158833 158834 158851 158852 158854 158855
19939 159469 159475 159476 159479 159490 159507 159514 159515 159516 159518 159522 159524 159525 159527
19921 19922 19925 145773 145776 159408 159412 159414 159415 159416 159418 159419 159426 159428
2489 157315 157317 157322 159255 159256 159257
2490 19899 19910 19942 19944 159235 159236 159237 159532 159533 159534 159541 159543 159544 159545
2487 157312 157317 157318 157322 159244 159245 159247 159255 159256 159257 159262 159265
2488 19910 159236 159272 159343 159368 159370 159537 159541 159545 159570
159144 159147 159318 159560 159562 159564 159567 159584 159587
19893 159139 159141 159143 159146 159148 159149 159285 159286 159290 159310 159312 159314 159319
19890 19959 19960 159110 159113 159120 159123 159125 159129 159134 159138 159139 159147 159148 159306
19977 159512 159513 159515 159517 159519 159520 159522 159523 159524 159778 159789
19954 19962 159169 159172 159174 159175 159177 159209 159211 159212 159215 159637 159706 159714
19894 159131 159133 159138 159144 159147 159559 159560 159562
159804 159807 159809 159811 159812 159814 159847 159851 159853 159858
159958 159959 159961 159962 160021 160022 160023 160027 160030 160068 160069 160070 160071 160074
159608 159630 159631 159633 159635 159638 159639 159696 159697 159699 159704 159708
20006 159622 159624 159625 159626 159627 159654 159657 159659 159693 159698 159701 159702 159703 160037
3074 20018 20024 20209 160133 160166 160169 160170 160171 160172 160190 160191 160193 160194 160196
160325 160338 160371 163802 163804 163805 163807 163808 163817
20050 160401 160403 160405 160406 160407 160964 160982
160501 160502 160509 160516 160517 160518 160520 160521 160523 160524 160539 160558 160559 160561
20065 20066 20067 20068 160091 160208 160210 160211 160239 160248 160424 160537 160540
20012 20065 160094 160095 160096 160098 160099 160100 160102 160104 160214 160535
2531 20125 20264 20265 160596 160597 160621 160631 160641 162097 162101 162102 162109 162116 162128
20121 160562 160563 160587 160602 160632 160672 160937 160942 160943 160944 162053 162073 162074 162076
20070 20120 20256 160603 160614 160628 160633 162061 162066 162067 162068 162070 162071
20279 160573 160607 160611 160660 160674 160675 160696 162223
20100 20103 160781 160782 160783 160785 160786 160787 160788 160792
20123 20124 160565 160567 160569 160570 160582 160600 160601 160609 160666 160670 160673
160874 160875 160880 160881 160884 160885 160886 160887 160888 160903
160693 160695 160759 160774 160775 160776 160777 160779 160797
19587 20072 20074 20079 156877 160566 160613 160615 160616 160654
20150 20168 161180 161181 161182 161183 161187 161209 161213 161216 161217 161219 174224 174229 174232
23665 189334 189354 189355 189356 189358 189365 189366 189367 189369
2727 161214 161218 161260 161262 161287 161290 161361 174218 174385 174387 174388 174390 174392 174393
2725 20171 21777 21801 161358 161359 161362 161363 161364 161401 161405 161485 174191 174194 174195
20169 161375 161376 161389 161390 161405 161414 161416 161419 161420 161426 161434 161439 161467 161469
20171 20184 161390 161401 161402 161405 161420 161422 161424 161426 161457 161460 161466 161467 161473
161080 161083 161084 161085 161091 161092 161160 161161 161176 161177 161261 161264
20165 161320 161323 161407 161477 161478 161482 161529 161530 161531
20128 160822 160825 160826 160827 160830 160832 160834 160835 160840 160842 160917 160918 160920 160921
161118 161120 161121 161122 161151 161157 161158 161459 161498
20180 161117 161123 161124 161127 161142 161145 161146 161147 161148 161152 161184 161187 161189
161040 161777 161778 161779 161808 161811 161849 161852 161886
20225 20232 161017 161020 161023 161041 161042 161044 161046 161047 161847
317 20248 20249 161899 161903 161955 161969 161970 161971
20198 20201 20247 161607 161608 161639 161643 161644 161947 161948 161949 161950 161951 161968 161982
2507 2533 162097 162116 162117 162125 162128 162131 162133 162136 162138 162141 162363 162374
20367 162391 162396 162399 162400 162402 162405 162457 162465 162486 162497 162538 162540
2531 162125 162128 162131 162133 162362 162363 162374 162375 162377
160942 160944 160947 160968 162076 162085 162087 162090 162095
20371 20523 162297 162299 162300 162310 162980 162987 162991 164188 164194 164195 164196 167279 167280
318 20317 162529 162537 162541 162543 162544 162546 162725 162727 162743
23667 189318 189338 189339 189341 189342 189344 189346 189352
20366 20373 162750 162778 162816 162858 162866 162873 162874 162878 162925 162930 162939 162940 162944
20316 20340 162516 167164 167168 167170 167171 167188 167189 167216
2543 20335 162549 162550 162618 162619 162635 162675 162677 162746 162749
20347 20368 20369 20371 20373 162756 162761 162764 162769 162772 162788 162932 162980 162987 167361
162760 162767 162771 162974 162975 167310 167312 167357 167358 167360
2540 162550 162616 162618 162620 162635 162673 162677 162749
20091 20362 160727 162835 162836 162840 162842 162895 162900
20346 162780 162782 162802 162803 162805 162806 174143 174144 174149
163250 163253 163254 163257 163279 164160 164161 167658 167664
305 20407 20409 163264 163266 163268 163271 163274 163277 163278 163297 163350
20381 20385 163083 163086 163087 163108 163109 163111 163113 163115 163116 163138 163140 163142 163143
20085 20089 160719 163118 163127 163136 163149 163151 163153 163164 163165 163167
2552 20383 20464 163023 163025 163026 163027 163060 163061 163062 163065 163067 163600
163446 163448 163450 163451 163452 163453 163474 163476 163478 163531 163534 163538
2550 20459 163046 163056 163060 163062 163065 163074 163077 163079 163572 163600 163601 163604 163626
20076 20081 20460 163395 163663 163664 163667 163668 163669 163670 163671 163682
2557 2558 20439 20443 163513 163515 163536 163537 163549 163550 163552
163722 163750 163751 163795 163828 163831 163832 163853 163855 163857 163920
20452 20455 20456 162260 162331 163561 163575 163576 163577 163580 163620 163622 163624 163627 163637
2554 2558 163505 163509 163510 163512 163513 163514 163515 163550 163553
2554 2557 20443 163509 163511 163512 163513 163514 163516 163525 163529 163532 163535 163536 163537
163520 163585 163587 163613 163691 163855 163889 163890 163920 163925 163926
20454 162196 162203 162260 162336 163627 163636 163637 163638 163644
20523 164162 164186 164193 164195 164198 167282
165608 165611 165613 165626 165627 165629 165632 165633 165638 165639 165645 165659 165662
164284 164285 164311 165664 165670 165674 165720 165722 165723 165726
20525 20529 20533 20549 20551 164006 164073 164184 164216 164233 164234 164235 164421 164425 164428
164299 164300 164301 164303 164305 164306 164307 164324 164330 164331 164353 164354 164355 164358 164359
164901 164902 164909 164910 164913 164914 164915 164919
20539 20544 164269 164270 164271 164274 164299 164324 164327 164328 164329 164859 164862
20614 164885 164886 164887 164890 164893 164920 164922 164924 164925
20595 20614 164726 164821 164823 164825 164826 164840 164841 164885 164886 164893
164950 164952 164983 164985 164986 164987 164988 165054 165056 165058 165061 165136 165143 165145 165148
20638 20644 164725 164728 164730 164731 164733 164736 164739 164787 164813 165131 165147
20634 23325 165092 165096 165112 165117 165118 186591 186592 186593 186594
20573 164610 164619 164639 164641 164644 164674 164682 164687 164691
20632 20639 20640 165063 165065 165080 165082 165085 165094 165111 165120 165122 165128 165133 165166
20595 20597 20876 20877 164791 164793 164796 164804 164806 164836 166995 167023
20738 20845 165332 165333 165334 165359 165360 165361 165362 166473 166478 166498 166806
20668 165013 165018 165037 165038 165040 165043 165044 165047
165214 165215 165216 165218 165219 165222 165224 165225 165228 165274 165279 165294 165381 165412
20653 20661 165232 165233 165236 165242 165263 166743 166744
20738 20844 20845 165304 165305 165306 165324 165325 165332 165335 165357 165359 165368 165369 165371
20667 20673 20847 165309 165339 165340 165341 165347 165348 165349 165351 165389 165392 166798 166800
20667 20683 165011 165314 165350 165353 165354 165378 165386 165387 165390 165396 165398 165402
165355 165357 165363 165365 165367 165414 165415 165417 165418 165420 165423
164962 164964 164967 164968 164971 165008 165010 165435 165436 165438 165441 165621 165622 165625 165648
165358 165364 165449 165450 165452 165456 165882 165885 165886 165904 165907
165472 165473 165474 165530 165532 165538 165540 165544 165549 165630 165634 165640 165642
20765 165561 165732 165733 165779 165780 165781 166098 166100 166101 166102 166138 166890 166939 166969
2590 20874 165743 165754 165758 165761 165764 165766 165769 165770 165772 166089 166091 166094 166096
165806 165811 165817 165820 165831 165833 166002 166006 166025 166117 166118 166119 166128
2588 165584 165743 165746 165747 165751 165754 165764 165766 165769 167530
2593 165814 165818 166093 166099 166116 166120 166127 166130 166143 166145 166167
20780 166253 166259 166261 166263 166267 166269 166273 173767 174098 174099
2591 20714 165783 166099 166115 166116 166130 166133 166139 166140 166141 166143
20774 166006 166117 166119 166126 166127 166128 166129 166167 166168 166170 166174 166193
20744 165851 165853 165914 165915 165927 165931 165948 165949 165962 165966 166374
166430 166469 166471 166473 166803 166807 166853 166855 166856 166857 166858 166859
20856 166527 166530 166609 166612 166615 166616 166617 166863 166865
165075 166759 166787 166790 166791 166824 166827 166831 166834 166835 166837
2605 20852 166665 166668 166672 166678 166679 166682 166739 166740 166766 166768 166836 166871
20842 20852 166671 166672 166676 166678 166680 166681 166754 166755 166869
166694 166696 166699 166700 166723 166726 186519 186520 186521 186522 186524 186525 186527 186528 186533
20830 20834 20836 166690 166693 166695 166697 166698 166700 166703 166704 166706
20834 20838 20842 166673 166676 166680 166686 166696 166700 166701 166703 166725
2605 20833 166641 166662 166663 166665 166683 166707 166714 166717 166745 166746 166751 166753
2599 2604 20832 20839 20842 20852 166665 166673 166678 166681 166682 166683 166707 166739 166740
23650 188786 188790 188806 189039 189117 189119 189121 189144 189147 189209 189214 189231
186612 186613 186623 188859 188860 188862 188883 188884 188885 188886 188887 188888
23328 186549 186559 186563 186577 186583 186596 186599 186602 186604 186605 186609 186648 186654 186685
164591 164614 164615 164771 167016 167019 167022 167049 167053 167096 167104 167108 167109
321 2611 167128 167131 167133 167137 167194 167198 167202 167209 189173 189177 189180 189184
2610 167133 189152 189173 189177 189180 189182 189183 189184 189219 189220
164610 167127 167145 167146 167148 167149 167191 167195 167196 167197 167204 167208 167210
20597 164797 164799 166926 166983 166995 167014 167023
164550 164553 166924 166927 167226 167236 167238 167239 167259
20861 167416 167419 167420 167421 167422 167423 167427 167429 167485 167577 167579
167385 167391 167393 167395 167396 167405 167834 174108 174116 174133 174135 174136 174139 174145
20962 20967 20972 167739 167741 167742 167791 167792
20968 167752 167757 167758 167771 167772 173631 173632 173634 173752 173780
167675 167676 167677 167679 167680 167712 167720 167723 167727 167732
20944 20949 164146 167475 167584 167585 167586 167610 167611 167621
21723 167712 167720 167723 167747 167778 167780 167784 173760 173761 173762 173764
21191 168711 168775 168776 168819 169507 169508 169509 169510 169511 169512 169513 169514
21189 168853 168854 168855 168856 168858 168859 169315 169328 169329 169537
21166 168856 168859 168861 168862 168884 168886 168888 169315 169329 169331 169336 169536 169537 169538
166588 166607 166608 168568 168572 168596 168603 168604 168605
21079 168483 168612 168613 168615 168618 168692 168694 168698 168714 168718 168719 168721 168723 168785
21023 21029 168212 168232 168239 168242 168261 168263 168264 168272
166401 166406 168365 168378 168381 168387 168791 168793 168804 168805 168818 168821
21114 21127 168668 168670 168673 168675 168682 168951 168953 169015 169035 169039 169040
169014 169021 169033 169049 169050 169056 169057 169059 169060 169062
2714 21073 168511 186043 186052 186077 186080 186084
21086 21122 23251 23252 23253 168671 169010 185989 186011 186013 186016 186018 186024 186025
21129 169016 169020 186017 186033 186034 186036 186041 186056 186061
21130 21132 168589 168590 168641 168642 168643 168647 168648 168649 168653 168655 168660 169023 186046
21119 21123 168671 168673 168953 169005 169007 169008 169009 169015
21125 23253 23255 168662 168665 168666 168669 168674 185978 185981 185982 185983 186023 186032 186034
21435 171139 171141 171144 171145 171194 171195 171196 171197 171198
21387 21394 171113 171114 171116 171119 184701 184717 184718 184719 184721
169103 169124 169126 169128 169129 169130 169131 169134 169135 169140 169142 169155 169169 169173 169181
21139 168962 168964 168968 168970 168995 168996 168998 169001 169065 169070 169079 169082 169083 169085
21144 21146 169138 169141 169143 169147 169148 169149 169150 169152 169153 171165
2643 169986 169989 169991 169993 170683 171636 171638 171640 171641 171642 171644
333 2642 169984 169986 169987 169991 169993 169996 170683 171644
169217 169222 171573 171579 171580 171581 171583 171607 171615
21158 21163 168900 168902 168908 168909 168929 169092 169095 169271 169274 169293 169294 169295 169296
2649 169727 169728 169729 169734 169741 169766 169768 169769 169772 169774
169308 169313 169578 169594 169595 169598 169599 169602 169603 169609 169610 169784 169785
21167 169284 169286 169287 169312 169330 169337 169340 169341 169577
2646 169714 169718 169727 169728 169729 169730 169768
169355 169356 169357 169358 169359 169361 169362 169366 169372 169425 169630 169638
21168 169322 169332 169333 169334 169354 169355 169356 169532 169559 169632
34368 34369 274927 275231 275232 275253 275258 275259
21252 21453 169998 170038 170041 170675 170681 170684 170686 170689 171304 171359 171362 171366 171664
170174 170181 170183 170185 170186 170187 170207 170209 170210
169987 169990 169993 169994 169995 170676 170683 170685 170687 170696 171399 171400 171419 171633 171635
21236 169892 169894 169895 169922 169925 169927 169952
21251 21253 21297 21330 170654 170657 170662 170697 170703 170705 170706 170707 170710
21285 170093 170571 170573 170747 170750 170753 170762 170764 170771 171331 171341 171342 171343 275281
170321 170324 170330 170398 170471 170472 170475 170476 170494 170495 170499 170500 170501 170502 170530
170333 170473 170476 170477 170492 170493 170494 170495 170496
21415 170836 170840 170844 170845 171306 171309 171350 171352 171365 171370 171373
170411 170412 170414 170417 170466 170467 170470 170497
21297 21301 21304 21330 170424 170448 170449 170450 170609 170637 170638 170643 170644 170650 170654
21363 170617 170865 170867 170870 170917 170920 170921 170923 170924 170928 182148 182155
21354 170856 170857 170861 170866 170872 170877 170915 170918
21346 21420 170805 170807 170809 170812 170813 170815 170818 170826 171310
22744 22746 181967 181971 181974 181977 181978 182178 182180 182183 182185 182187 182193 182206 182208
2674 22770 22772 22773 181966 181968 181972 182158 182159 182177
180803 180808 180810 180839 180840 180853 180855 180856 180857 180861 180862 180866 180867 180868 180869
22771 182263 182265 182266 182271 182272 182273 182274 182275 182276 182284
22596 22598 180767 180771 180773 180778 180779 180797 180852 180858 180860 180861 180934 180935 180936
22744 22746 22769 182157 182158 182179 182180 182183 182185 182191
22756 22760 180842 180880 180884 180887 180888 180890 180896 182052 182053 182055 182056 182058 182095
2668 21361 21364 182150 182151 182157 182158 182159 182161 182177 182185
170934 170938 171042 171090 171126 182154 182156 182189 184682 184683
21349 21410 170774 170775 170798 170799 170802 171260 171264 171285 171286 171289 171294 171315 171316
21465 171276 171277 171382 171385 171386 171388 171391 171395 171397 171710 171712 171713 171714 171718
171020 171055 171057 182144 182173 182195 182196 182198 182199
21411 171199 171201 171205 171218 171227 171272 171273 171387 171470
21350 170808 170809 170811 170814 171263 171313
171232 171233 171256 171257 171268 171269 171273 171275 171280 171282
21407 170841 170848 171265 171266 171288 171298 171299 171301 171307 171372 171380
21671 171893 173372 173373 173375 173378 173511 173518 173520 173521 173522
21489 171895 171923 171929 171935 171958 173369 173370 173515 173519 173527
152081 152083 152167 152169 152170 171806 171814 171825 171826 171859 171860
21469 21488 171844 171872 171873 171885 173397 173399 173400 173401 173403 173428 173431 173432 173433
171794 171815 171816 171821 171845 171850 171854 171858 171872 171948 171957
18363 146880 172126 172128 172134 172150 172151 172152 172153 172155 172918 172919 172921
21609 172071 172072 172073 172074 172075 172081 172840 172844 172859 172862 172863 172866 172867 175406
21526 21584 147425 172174 172178 172186 172223 172228 172688 172718
21577 172045 172050 172051 172052 172079 172627 172628 172630 172631 172632 172633 172634 172639 175386
21535 21559 172482 172485 172493 172500 172515 172521 172522 172526
21532 147235 147237 147241 172240 172241 172252 172282 172284 172286
2696 21583 21610 21613 172656 172662 172664 172888 172892 172893 172897 172898 172899 172902 172906
172576 172577 172579 172580 172585 175059 175060 175061 175062
2694 21583 21587 21613 172662 172664 172666 172897 172902 172906
21536 21539 21552 172348 172349 172350 172351 172352 172360 172445 172451
21598 172796 173114 173116 173122 173123 173124 173125 173129 173132 173134 173135 173172
21633 172880 173037 173038 173039 173040 173041 173042 173045 174565 174566 174580 174585 175304 175308
172727 172729 172731 172732 172733 172734 172735 172737 172738 172739 172764 172766 172920 172924
21625 21628 172997 173067 173070 173079 173157 173183 173190 173191 173192 173194 173195
21484 171907 171912 172756 172759 172760 172771 172773 172778 172786 172812 172827 172829 172834 172839
338 21647 173136 173137 173139 173144 173145 173146 173149 173160 173166 173168 173204
172795 172799 172800 173127 173490 173494 175452 175469
20970 20973 21648 167740 167793 167805 173208 173230 173231 173233 173661 173662 173663
21706 21708 173665 173676 173678 173679 173681 173683 173686 173687 173689 173691 173756 173757 173809
21680 173220 173222 173421 173423 173424 173425 173426 173436 173437 173438 173439 173440 173441
21680 173455 173457 173466 173469 173474 173483 173485 173486 173487 173505 173506
21654 21656 173218 173224 173244 173246 173248 173250 173252 173410 173420 173424
2711 21003 168033 168034 168035 168036 168039 168040 168063 168065 168066 168067 168095 168097
2710 21002 168034 168035 168039 168040 168043 168063 168066
173372 173510 173511 173512 173513 173516 173518 173523 173555 173558 173559 173561
20992 20995 167923 167926 167928 167937 167938 167942 167945 167946 167950 167954 167963 167968
2631 2741 21060 186052 186070 186074 186078 186080 186081 186084
2717 20776 166184 166186 166189 174026 174028 174079 174080 174095
20799 20823 166409 166595 166598 166600 166601 168360 168383 168455 168473 168475 168557 168560 168561
2715 20770 20776 166186 166189 166190 166191 166199 174026 174091
21721 21729 21751 21752 173998 174009 174032 174037 174074 174075 174077 174078 175549
20783 166210 166211 166217 166220 166221 166222 166225 166226 166265 166272 173768 173769 173770 174038
173758 173763 173797 173805 173809 173815 173860 173866 173873 173877 173901 173902 173934 175493 175539
20174 162658 162659 162660 162683 174162 174168 174174 174179 174203
21724 167749 167783 167785 167786 167819 167821 173766 173797 173904 173905 174043 174045 174046 174104
21741 21742 162796 162799 173966 173970 174125 174129 174131
21786 21907 173949 173951 173953 173979 174160 174254 174593 174594 174599
2519 21801 161359 161362 161364 174191 174194 174210 174227 174383 174398 174401
160870 160876 160877 174209 174211 174287 174288 174289 174292 174293 174295 174296 174297 174609 174611
2518 21791 21793 161218 161261 161285 161290 174300 174387 174390 174391 174392 174450
21827 21830 21903 174605 174606 174607 174608 175226 175231 175232 175234
21893 175092 175115 175120 175149 175161 175162 175164 175355 175359
174668 174670 174674 174675 174677 174678 174683 174687 174872
21882 21883 174768 175038 175041 175074 175075 175076 175078 175079 175080 175112 175117
2733 21886 21895 21898 175161 175163 175164 175165 175274 175358 175360
2732 21886 175115 175161 175164 175274 175354 175355 175356 175358 175359 175360 175362
175281 175282 175284 175286 175364 175365 175368 175369 175375 175615
21939 21946 173935 173943 173958 173961 173990 173991 173994 175554
2737 21926 175594 175595 175596 175597 175623 175630 175631 175632 175633 175634 175636 175637
2736 21926 175418 175420 175432 175438 175507 175578 175591 175594 175597 175623 175627 175634
21014 21015 21040 167874 167888 167891 167896 168115 168116 168119 168121 168301 168323 168325
167987 167998 168003 168008 168009 168010 168013
168131 168158 168415 168416 168418 168419 168422 168424 168426
2714 23258 185861 185866 185872 186052 186053 186070 186071 186074
21055 21056 168436 168456 168468 168473 168475 168489 168490 168557
21000 167919 167947 167972 167977 167978 167981 168005
2751 22000 22009 176009 176010 176012 176014 176049 176050 176051 176053 176056 176057 176091
21990 175763 175764 175765 175766 175768 175769 175793 175795 175806 175812 175816
2747 22008 175744 175747 175771 175775 175984 176011 176047 176081 176083 176085 176089 176090
2746 22001 22005 22008 175711 175712 175740 175741 175744 175747 176011 176047 176054 176092
32497 175640 175646 175657 175832 175839 259963 259966 259969 259975
22896 22898 22899 175729 175754 183196 183213 183214 183216 183217 183221 183222 183224 183225 183226
22891 22901 22903 22904 183159 183175 183177 183181 183182 183186 183188 183198 183203 183204
43 2744 22009 22017 176005 176009 176010 176057 176058 176059 176062
22015 175944 175946 175971 175973 175974 175994 175997 176000 176004 176005 176067 176068 176070 176074
2770 22022 176150 176152 176538 176578 176579 176580
22028 22205 176131 176146 176147 176148 176157 176193 176195 176199 176529 176539 177703
176177 176178 176179 176185 176191 176206 176210 176211 177791 177793 177796
22203 22204 176137 176141 176160 176161 176173 176175 176233 176234 176236 177595
22018 176137 176138 176143 176162 176164 176227 176230 176504 176570
22271 176138 176164 176165 176167 176170 176230 176237 176239 177593 177596 177783
22088 176678 176682 176689 176690 177012 177013 177014 177018 177567 177570 177573 177580
22099 176622 176623 176626 176629 176809 176829 176834
22105 22113 176801 176825 176833 176835 176837 176849 176854 176857 176878 176962
2763 22062 22086 22201 176493 176669 176670 176674 176678 176681 176689 176693 176695 176696 176697
2762 22062 22201 176489 176490 176493 176514 176516 176517 176557 176670 176697
176383 176397 176560 176593 176594 176598 176662 176665 176668 176671 176727
22063 22072 176557 176595 176599 176600 176601 176663 176675 177329
2777 22064 22205 176519 176521 176523 176525 176531 176539 176540 176541 176545 176548 176549 176552
22161 177290 177292 177318 177323 177326 177330 177339 177364 177368
22074 22175 22176 177313 177335 177410 177412 177414 177437 177445 177446 177449 177451 177470 177474
177432 177445 177466 177468 177470 177478 177485 177489 177491 177493
2753 22022 176148 176149 176150 176151 176535 176539 176540 176552 176578 176580 176581 176582
21967 22892 22895 182948 182949 182951 182952 183373 183376 183397
175713 175714 175715 175716 175717 175735 175736 175738 175740 175742 176044 176045 176046 176052
22892 182945 182946 182949 182950 182952 182975 183150 183151 183153 183311 183374
22016 175942 175943 175947 175998 175999 176111 176126 176127 176181 176202 176212 177704 177706 177710
22247 177691 177692 177961 177977 177978 177980 177983 177989
21992 22211 22213 175797 175800 175811 175883 175955 175990 175991 175992 175993 177674 177719 177730
2766 2780 22064 176521 176523 176525 176541 176547 176548 177391 177394 177615 177635 177644 177646
22237 177714 177798 177799 177935 177937 177948 177953 177955 177956 177961 177962 177969 177974 177976
22237 177787 177788 177789 177791 177795 177796 177797 177850 177957 177958 177959 177960 177997 177998
2777 176520 176524 176525 176547 177391 177614 177615 177617 177618 177635 177638 177644 177657
177797 177801 177819 177849 177850 177851 177859 177958 178012 178014 178017 178018 178019 178020 178021
2786 22250 22254 178008 178010 178031 178044 178063 178065
22277 22283 176288 176294 176297 176299 176326 176334 176335 178206 178283 178308 178413 178414
22198 22201 22256 22259 176510 176514 176516 176698 177589 177590 177606 178040 178132
3414 22055 176433 176435 176438 176446 176450 176451 176453 178190 178193 178210 178212 178222 178250
2782 178008 178031 178035 178037 178038 178041 178042 178044 178065 178066
22248 22251 22253 177588 177610 177611 178034 178038 178040
22261 22312 178091 178093 178516 178518 178521 178530 178531 178532 178534
22295 176268 176270 178408 178409 178412 178427 178433 178442 178453 178456 178460 178462
22333 178656 178657 178658 178661 178662 178663 178664 178929 178931 178932 178934 178936 178937 178938
22289 178342 178345 178347 178348 178349 178350 178351 178352 178353 178369 178429 178430 178738 178762
27791 27793 178841 178843 222328 222329 222332 222333 222336
22319 22321 22366 22373 178580 178581 178582 178586 178590 178968 178969 179004 179005 179008 179009
22375 22381 22384 179043 179048 179049 179050 179054 179055 179087 179089 179093 259259 259285
347 177836 177837 177840 177869 177870 177871 177872 177873 178494 178496 178497 178553 178613
22395 22396 22397 179145 179147 179169 179170 179180 179184 179185 179188 179198 179200 179207 179213
22388 22392 179074 179077 179081 179109 179110 179111 179112 179151 179154
22380 22382 22385 22409 32324 32325 179062 179497 179498 179503 179505 258650 258674 258676 259290
179499 179501 179503 179504 179506 179507 179520 179526 179527 258649 259293 259312
21987 175921 175925 175933 175936 177755 177763 177906 179363 179365 179366 179367
22438 179302 179303 179467 179476 179486 179490 179506 179508 179514 179520 179527
21986 22024 22218 175916 175917 175919 175921 175934 175939 175940 177752 177758 177759 177763
22239 177742 177746 177754 177902 177905 177910 177919 177924 177925 177928
34911 34915 180014 180015 180020 180026 180029 180215 279289 279309 279318 279319 279320 279321 279323
22471 22499 22515 180059 180063 180065 180068 180080 180082 180128 180130 180131 180136 180137
22490 179866 179870 179907 179908 179910 179911 179912 179917 179918
22498 179799 179801 179803 179881 179886 179889 179895 179897 179898 179900 179904 179965 179968 179970
22495 179632 179896 179898 179899 179901 179903 179905 179909 179912 179913 179935 179941
22493 179892 179894 179913 179916 179917 179918 180044 180047 180054 180059 180065 180072 180082
179604 179605 179607 179934 179937 179938 179939 179942 179944 179945 179982
2854 2856 180084 180119 180121 180124 180125 180146 180147 180148 180180 180184 180425 180467
22492 180044 180053 180054 180055 180136 180141 180194 180196 180221 180222 180224 180225 180227
22530 180272 180273 180276 180278 180299 180479 180484 180487 180488 180491 180494 278810 278812
351 22487 180187 180439 180440 180444 180445 180457 180458 180460 180463 180464 180465 180466 180468
2817 22534 34761 180302 181169 181171 181172 181175 181176 181177 181178 181182 278064 278070 278107
22531 22532 22533 22535 22536 180305 180307 180309 180310 180311 180312 181161 181162 181165 181172
2815 34851 181169 181177 278070 278102 278106 278107 278108 278127 278128 278129 278130 278131 278132
22545 22561 181118 181120 181121 181133 181153 181155 181217 181219 181220 181221 181224 181227
22572 22683 180532 180533 180544 180546 180553 180568 180612 180616 180618 180622 180624 180707
22620 180519 180722 180723 180956 180958 180960 180963 180967 180981 180985
180519 180723 180725 180726 180956 278676 278679 278680
22564 22565 180515 180516 180517 180520 180521 180523 180699 180700 180701
34766 34767 34769 34774 180509 180517 180523 180529 278681 278683 278684 278687 278736 278738 278739
22566 22568 180518 180519 180521 180522 180524 180525 180542 180704 180723 180726 180958
2827 22564 22623 22627 180526 180528 180534 180535 180537 180559 180987 180988 181015 181016 181017
22630 180552 180553 180557 180558 180563 180620 181005 181006 181007 181008 181023 181028
2825 22564 22623 22629 180503 180515 180523 180526 180545 180559 180990 180992 180993 181041 181043
181033 181035 181039 181046 278161 278163 278165 278166 278167 278169 278193
22650 22651 34751 180501 181181 181183 181184 278051
2848 22643 181025 181093 181096 181211 181244 181247 181251
34853 181076 181102 181103 181190 181195 278158 278159 278162 278164
22531 22532 181108 181168 181169 181170 181172 181175 181177 181187 181189 181190 181192 181196 278102
22636 22640 181064 181069 181071 181077 181082 181083 181085 181088 181092
22548 181319 181320 181321 181322 181323 181324 181622 181624 181651
22661 181353 181373 181379 181384 181385 181389
22693 22694 22706 181564 181566 181568 181569 181571 181595 181600 181603 181682
22696 22705 22729 22732 181607 181608 181685 181815 181817 181819 181820 181821 181824 181852 181857
22718 22720 22722 181717 181718 181721 181722 181725 181729 181774 181775 181782 181783 181786 181826
22691 22735 181739 181741 181742 181743 181846 181849 181855 181856 181857 181858 181860
181407 181521 181523 181539 181586 181587 181588 181589 181590 181591 181592 181593 181670 181673 181676
2848 22656 22658 181246 181247 181248 181250 181427 181431 181453 181455
22653 22654 181402 181403 181406 181428 181432 181433 181435 181436 181450 181457 181460 181462
180654 180657 180662 180663 180665 180881 180884 180885 182058 182060 182063 182096
22655 22789 181419 181420 181422 181424 181425 181459 181461 181484 181671
2847 22798 181985 181996 182331 182336 182338 182402 182404 182411 182412 182413
22680 22683 180560 180561 180564 180565 180614 180615 180616 180617 181451
2845 181962 181985 181990 181993 181996 181997 182017 182335 182336 182338 182413
2830 2841 22656 22658 181025 181027 181095 181096 181247 181364 181429 181455
22701 181633 181634 181635 181636 181637 181638 181640 181645 181795 182562 182567 182568 182569
357 22554 181145 181302 181307 181310 181311 181332
22824 182544 182554 182557 182558 182559 182573 182577 182579 182583 182584 182587 182589 182590 182611
22856 182721 182725 182810 182872 182875 182877 182881 182882
2858 22482 180408 180415 180418 182521 182524 182526 182549 182792 182793 182829 182852
2811 180117 180120 180121 180124 180126 180142 180145 180146 180147 180150 180170 180184
22817 22818 22820 22825 22846 22849 182551 182757 182759 182765 182768 182772 182791 182794 182795
2811 180084 180119 180121 180146 180148 180180 180184 180389 180423 180424 180425 180426 180428 180429
22809 182475 182476 182477 182482 182711 182714 182892 182898 183024
2853 22484 180415 180417 180418 180421 182524 182793 182829 182852 182853 182854 183088
179802 179804 179805 179806 179809 179810 179820 179823 179826 180074 180077
22474 179824 179826 179830 179835 180074 180097 180100 180102
22462 22465 179653 179657 179663 179678 179701 179702 179704 179706 179708
22460 179679 179681 179685 179687 179688 179689 179699 179774 183240
22459 22460 179682 179683 179685 179687 179697 179698 179771 179774 179800 179845
182968 182971 182976 182983 182987 182998 183002 183042 183043 183047 183328 183331 183335 183336 183337
22921 183479 183482 183487 183489 183492 183526 183527 183528 183529 183532 183534 183537
2868 22935 183362 183387 183392 183418 183479 183481 183485 183486
177173 177198 177200 177227 177233 177236 177482 177483 177484 177502 177503
2866 22921 182958 182959 183342 183362 183386 183387 183392 183393 183479 183481 183486 183489
22932 22933 183450 183460 183464 183465 183466 183469 183470 183471 183472 183625
22952 183605 183607 183615 183637 183648 183651 183652 183654 183656
22871 182940 182941 182942 182944 182948 182954 182955 182956 182961 183376 183380 183381 183383 183385
183557 183565 183566 183572 183573 183577 183584 183796 183797
183456 183461 183463 183525 183531 183548 183551 183553 183847 183859 183862 183866 183867 183881
22978 182934 183492 183528 183832 183844 183845 183846 183850 183865 183870
23012 183951 184015 184016 184017 184018 184021 184101 184105 184107 184116 184123 184130
23015 183949 184009 184011 184118 184121 184127 184129 184133 184169 184281 184283
22996 22998 23013 23014 183941 183943 183946 183973 183979 184010 184012 184013 184014 184039 184117
184183 184185 184186 184193 184195 184196 184199 185189 185191 185194 185195
22994 183925 183926 183928 183936 183944 183947 183948 183949 184125 184129
22804 182246 182396 182399 182430 182431 182432 182433 182434 182435 182436 182437 182440 184849
23097 184728 184745 184747 184750 184781 184782 184783 184784
2885 23051 23073 23074 184403 184408 184429 184430 184432 184434 184437 184438 184439 184588 184590
23077 23099 23108 184406 184591 184611 184612 184613 184614 184617
184804 184809 184813 184814 184815 184819 184821 184839 184840
2882 23048 23051 23052 23094 184398 184400 184402 184403 184408 184409 184428 184429 184430 184434
2889 22714 22803 181895 181904 181908 181910 181912 184877 184881 184884 184885 184929 184931 184932
22715 23109 23110 23112 181762 181763 181765 181770 184887 184923 184926 184927
23132 23134 23136 185059 185063 185065 185066 185067 185068 185069 185071 185073 185105 185112 185116
2886 22734 22740 181838 181839 181869 181895 181897 181904 181908 181910 184929 184932 184935
22723 22808 182446 182448 182449 182450 182451 182453 182455 182460
2892 185018 185020 185022 185029 185033 185034 185036 185041 185047 185048
2891 185003 185006 185020 185022 185025 185029 185034 185047 185048 185054 185055 185056 185058
23120 23122 184968 184970 184999 185002 185005 185007 185088
23040 23152 184332 185040 185046 185197 185198 185199 185201 185202 185203 185219 185225
23036 184244 184261 184263 184265 184292 184293 184294 184297 184299 185509 185512
23191 23192 184224 185488 185546 185548 185551 185553 185555 185558 185570 185576 185578 185603 185606
23183 185440 185441 185454 185459 185463 185464 185465 185467
23175 23177 185399 185404 185414 185415 185416 185418 185429 185432 185434 185436 185437
23218 185474 185475 185477 185562 185563 185564 185565 185567 185568 185583 185584 185587 185588 185741
23170 23176 23177 23179 185394 185395 185396 185398 185773 185774 185814
23198 185379 185381 185382 185383 185402 185403 185407 185408 185409 185413
23171 184466 184492 185364 185365 185366 185367 185368 185391 185393 185423
184491 184493 184494 184524 184528 184531 184532 185938
184481 184482 184484 184485 184486 184487 184509 184511 184513 184541
2910 23226 23282 185622 185625 185626 185648 185651 185834 186242 186245 186250 186267 186268 186275
23263 23266 23289 186117 186119 186205 186206 186285 186286 186290 186308 186310 186312 186315 186316
23245 23246 185944 185945 185946 185947 185948 185949 185950 185951 185953 185954 185965
23068 184521 184525 184526 184527 184529 184530 184553 184558 184561 184562 184571 184772 184773
184525 184558 184604 184772 184773 184775 184778 184780 184798
2905 23282 185617 185619 185625 185626 185646 185651 186250 186275
185647 185650 185653 185655 186278 186279 186331 186332 186334 186335 186336
23367 23369 186916 186920 186950 186952 186954 186957 186960 186962 186964 186965 186966 187004
23293 23296 23297 186349 186378 186383 186384 186385 186387 186388 186389 186451 186453 186480
186184 186218 186219 186273 186276 186287 186288 186429 186484 186485
23293 23296 186337 186338 186340 186342 186344 186384 186386 186388 186391
23359 186896 186897 186929 186931 186932 186933
23213 185682 185687 185689 185690 185691 185692 185695 185696 185704 185705
23386 23405 187059 187062 187063 187091 187093 187095 187174 187175 187192 187195 187197 187198 187199
2923 187198 187235 187239 187243 187245 187246 187247 187249 187253
184034 184071 184072 184075 184076 184141 184143
2923 187190 187192 187193 187194 187195 187197 187198 187246 187261
361 23003 183982 184003 184004 184006 187127 187130 187132 187153 187155
2919 2921 23406 187195 187198 187246 187249 187253 187255 187256 187261
23005 23030 184035 184068 184219 184221 184250 184255 184256 185542 185545 187146 187149 187151 187160
22964 183724 183725 183727 183729 183733 183736 183974 183976 183978
23467 183711 183991 187335 187336 187339 187721 187722 187760 187761 187763 187764
22958 23016 183702 183703 183704 183706 183914 183953 183954 183955 183962 188267 188268 188278 188281
23476 23479 23481 187596 187597 187856 187861 187865 187868 188170 188173 188174
23505 187820 187821 187825 187829 188236 188251 188252 188257 188258 188259 188260
23507 187826 187827 187829 187830 187832 187833 187839 188064 188236 188238 188239 188242 188243 188245
22957 183646 183647 183648 183649 183671 183673 183675 183682 183684
23514 23515 188129 188136 188151 188158 188160 188166 188168 188169 188170 188173 188210 188215
23473 187798 187799 187800 187816 187817 187819 187821 187822 187825 188261
22927 22931 183434 183436 183441 183645 183874 183876 183879 188019 188020 188052 188054
23495 23496 187907 187912 187913 187915 187922 187924 187925 187926
22140 22193 177116 177117 177122 177123 177124 177125 177544 177546 177547 177550 187980
23499 187811 188015 188018 188025 188045 188046 188048 188050 188061 188092
22984 183882 183885 183890 183892 183894 183898 183902 183908 183911
22956 183434 183436 183609 183611 183613 183641 183642 183643 183644 183645 187810 187812 187813 187817
22145 22147 177157 177161 177180 177210 177212 177215 183446 183447
23465 187681 187684 187688 187719 187720 187723 187724 187728 187750 187754 187756 187758
2943 23413 187322 187323 187324 187326 187328 187329 187351 187352 187353 187354 187507 187518 187524
2942 2944 23451 23468 187326 187354 187524 187661 187665 187667 187682 187683 187687 187692
2943 23451 187354 187445 187524 187525 187646 187650 187651 187653 187654 187657 187659 187661 187662
23413 23441 187356 187418 187436 187437 187438 187510 187513 187514 187517 187518 187519 187520 187526
23415 187355 187358 187359 187360 187405 187420 187423 187424 187426
23430 188407 188414 188448 188449 188451 188454 188456
23421 23423 187373 187393 187394 187395 188296 188327 188329 188330 188485 188487 188490 188499 188501
23381 23408 186839 186840 186864 186866 186867 187020 187026 187043 187044 187045 187047 187270 187271
23540 188314 188315 188316 188317 188727 188742 188997 188998 189000
23542 23543 188343 188345 188349 188350 188351 188353 188354 188363 188550 188631 188632 188659 188660
23353 23357 186754 186766 186768 186824 186828 186829 186877 186880
23635 23636 188902 188903 188928 188932 188934 188935 188937 188980 188981 188982 188986 189083 189084
23635 188786 188900 188901 188902 188903 188906 188932 189040 189084 189088 189089 189110 189111 189120
23348 186705 186763 186764 186767 186769 186770 186771 186776 186792 186799 186815 186816 186818 186819
23716 189519 189526 189588 189595 189605 189606 189607 189608 189627 189633 189701 189718
23583 23630 23634 23677 188677 188682 188683 188684 189047 189048 189051 189052 189463
189577 189597 189598 189599 189601 189602 189604 189609
23700 189505 189527 189568 189569 189578 189579 189584
189421 189425 189485 189486 189490 189491 189493 189494 189496 189497 189813
23664 23674 189298 189368 189378 189385 189391 189392 189393
188668 188684 188688 189432 189434 189435 189438 189440 189442 189452 189453 189455 189459 189463 189822
23684 189440 189444 189445 189446 189451 189820 189821 189823 189839 189842 189843 189844
188342 188343 188367 188368 188369 188371 188396
23737 189872 189874 189876 189908 189909 189910 189912 189914 190093 190113 190116 190118 190120 190153
23770 23772 23774 23776 190008 190171 190172 190174 190175 190177 190178 190179 190180 190181 191106
23438 23767 187465 187466 187467 187489 187491 188372 188377 188427 188429 188440 190075 190135 191041
23743 189953 189981 189982 189986 189987 189989 190006 190007 190008 190012 190013 190018 190021 190183
23756 23881 23882 190077 190105 190107 190133 190988 190990 191024 191040 191048 191050 191052 191074
23438 187466 187485 187487 187488 187490 187491 187495 187496 187498
22129 22133 177067 177088 177090 177091 177092 177094 190546
22125 22126 176979 176997 177001 177005 177030 190558
2974 23483 187876 187877 187880 187882 187883 187884 187893 187894 187896 187897 187898 187899 187900
2973 23480 187872 187877 187883 187889 187894 187895 187896 187899 187903 187908 187909
22106 176870 176872 176873 176874 176882 176887 176889 176891 176896
23490 23821 23824 187887 187890 187891 187892 187893 187896 187897 187898 187932 187934 187935 187938
23793 188133 188135 188185 188186 190320 190326 190328 190364 190372
176625 176626 176627 176629 176651 176829 176836 176876 176882 176959 177046 177051 177053 177079
23788 190304 190307 190311 190323 190327 190331 190896 190901 190902 190905 190907 190924
23790 23861 190290 190291 190293 190831 190835 190837 190838 190840 190841 190863
190887 190888 190890 190893 190896 190897 190901 190902 190927 190934 190949 190951 190953 190954
23861 23862 23863 23864 23866 190840 190920 190923 190928 190929 190932 190934 190936 190937
23862 23874 190845 190865 190869 190871 190878 190880 190885 190887 190890 190927 190954 190956 190983
370 23857 23896 190757 190820 190841 190842 190843 190844 190847 190848 190852 190854 190859 190862
23447 187505 187537 187538 187543 187627 190967 190971 191002
23875 187467 187484 187488 187489 187491 187493 187498 187504 191008 191013 191014 191022 191023 191025
23885 23910 190786 190789 190790 191119 191121 191122 191125 191127 191128 191165 191166 191169 191176
23748 23886 23888 23891 190032 191093 191120 191123 191124 191125 191131 191145 191167
23688 23690 23717 23721 23742 189546 189549 189550 189762 189774 189778 189781 189945 189958 189959
23905 23912 191221 191241 191244 191337 191342 191343 191344 191345 191346
378 191329 191400 191402 191404 191406 191407 191408 191411 191413 191418 191422
48 189969 189970 189971 189972 189974 190003 191352 191353 191382
191216 191334 191336 191414 191417 191471 191551
23954 23956 191216 191471 191479 191661 191662 191664 191666 191669 191670 191672
24008 24013 24014 191729 191730 191731 191793 191794 191797 191895 191897 191899 191902 192070 192071
23991 24020 191908 191910 191912 191913 192061 192062 192064 192065 192129 192131 192133
23961 23965 191535 191636 191687 191690 191691 191692 191693 191696 191710 191714 191715 191716 192098
23941 23962 191475 191478 191480 191507 191741 191742 191744 191746 191749 191754 191755 191758
191444 191475 191476 191482 191483 191485 191486 191487 191498 191499 191500 191502 191503 191505 191509
23941 23966 24012 191530 191531 191532 191722 191757 191760 191763
24015 191534 191535 191540 191687 191715 191717 191718 191719 191720 191721 191722 191725 192095
24026 192166 192169 192229 192230 192231 192233 192236 192914 192915 192916 192919 192920 192942 192944
191899 191902 191903 192066 192069 192070 192071 192072 192076 192077
23992 191955 191957 191959 192024 192036 192039 192041 192043 192045 192047 192073 192075 192079
24041 24050 192274 192275 192276 192277 192279 192280 192283 192284 192300 192386
24108 24110 24111 192841 192846 192854 192855 192874 192877 192879 192880 192889 192890 192893 193106
191596 191600 191623 191624 192142 192143 192144 192146
24141 24142 192923 192924 192926 192928 193089 193091 193092 193098 193101 193102 193103 193105 193136
24090 192767 192780 192784 192787 192788 192790 192791 192792 192793 192794 192833 192834 193071
24129 24132 190236 190248 190253 190425 190427 190428 193039 193040 193042 193043 193044 193045 193050
24098 24102 24130 24134 192819 192821 192823 193002 193003 193006 193032 193041 193042 193043 193046
190779 190782 190799 190803 191294 192991 192995
23834 190683 190684 190690 190692 190705 190707 190708 190709 190712
3016 23907 23910 190786 190787 191165 191170 191176 191200 191255 191257 191262 191263 191264 191295
3016 23913 190739 190742 190743 190744 190746 190747 191170 191173
3014 3015 190739 190744 190745 190746 190747 190784 190785 190786 190787 191170 191173 191174 191176
24372 194870 194871 194872 194879 194880 194882 194883 194939 194961 194965 194969 194973 194989 194991
23923 191384 191389 191390 191391 191392 191395 193294 193298 193300 193302 194925 194930 194932
373 189528 189544 189548 189551 189552 189554 189555 189562 189563 189564 189587 189769 189770
191391 191428 191429 191430 191431 191432 191435 191438 193299 194766 194769 194925
191428 191431 194769 194844 194849 194909 194920 194921 194925
23921 23935 191364 191369 191370 191372 191373 191419 191441 191447 191448 191465 191472 191513 191514
193469 193471 194725 194726 194735 194745 194746 194754
376 24184 24345 193472 193473 194175 194694 194696 194697 194698 194699 194702 194703 194707 194725
376 24186 193453 193478 193480 193481 193483 194175 194697
24155 24167 193279 193387 193457 193462 193488 193495 193497 193525 193528
24259 193431 193433 193434 193435 193437 193619 193620 194113
24145 24148 193176 193191 193193 193199 193201 193203 193212
24248 24253 193401 193997 193998 194055 194060 194063 194068
23976 193148 193152 193153 193174 193175 193203 193708 194013 194033 194034 194036 194037 194038 194040
24009 24214 193148 193707 193711 193712 193713 193721 194038 194039 194040
194737 194816 194822 194827 194868 194873 194874 194875 194876 194881 194953 194955 194956 194958 194959
24272 194119 194124 194149 194152 194153 194155 194156 194158 194169 194173
194392 194394 194396 194405 194410 194424 194477 194478 194481 198722
24836 24839 194382 194383 194385 194395 194400 198680 198689 198698
194491 194494 194496 194500 194501 194502 194503 194504
24297 24302 24304 194396 194399 194403 194451 194454 194477 194478
24422 194677 195030 195056 195059 195457 195517 195518 195564 195566 195568
161281 161303 161305 161312 174364 195026 195028 195035 195039 195042
24443 161597 161618 161619 161622 195083 195085 195086 195492 195501 195503 195542 195551
161067 161068 161089 161268 161270 161274 161289 161513
20162 21798 21800 21802 174370 174372 189649 189650 189651 189653 189674 189675 189683
24441 24442 161534 161537 161564 161584 161586 161588 161589 161590 161593 195075 195089 195573 195574
174403 174404 174406 174407 174409 174440 174458 174459 174460 174461
21796 174381 174382 174406 174411 174438 174439 174441 174455 174457 174459 174647
189581 189582 189588 189589 189590 189592 189594 189605 189608 189610 189619
20215 20216 161662 161663 161664 161666 161667 161668 161669 161671 161674
20214 24390 24391 161655 161658 161660 161661 161662 161663 161674 161679 195092
24415 195107 195110 195113 195316 195466 195474 195476 195477 195552 195553 195556 195560
3076 24394 161656 161660 161716 161721 161742 195093 195115 195123 195124 195125 195126 195161 195162
161596 161597 161599 161619 161648 161649 161650 161651 161652 161736 195492 195503
24435 24442 195456 195487 195505 195506 195507 195545 195546 195569 195573
161048 161049 161063 161065 161066 161069 161070 161072 161074 161075 161542
24332 24438 194669 194672 194678 195058 195454 195459 195461 195523 195524 195526 195563 195566
24437 161050 161065 161070 161076 161250 161272 161273 195488 195489 195491 195513 195515
24432 24437 195455 195457 195461 195512 195514 195515 195517
383 24474 195587 195619 195623 195628 195773 195775 195777 195798 195799
174306 174311 174346 174353 174530 174531 174532 174536 174537 174539 174651
24446 24450 24453 24454 195581 195586 195597 195598 195601 195603 195612 195623 195630
24471 174348 174484 174485 174491 174848 174851 174852 174866 195593 195594 195595 195598 195599 195600
161273 195030 195031 195491 195512 195513 195514 195518 195568 195575 195576
21529 172247 172278 172349 172353 172441 172451
3083 24511 24512 196066 196087 196094 196573 196574 196575 196577 196581 196584 197006
24623 196746 196767 196768 196769 196770 196773 196775 196776 196777 196924 196927 196932
341 21872 21876 174987 175006 175007 175008 175009 175010 175011 175027 175034 175037 175050 175053
21572 172538 172539 172564 172595 175011 175045 175046 175048 175050 175052
21872 24581 174979 174982 174986 175012 175014 175015 175016 175018 175020
24576 24579 174908 174910 174911 174913 174947 174960 196634 196641 196642 196643 196644
21850 21863 24592 174795 174796 174798 174831 174832 174833 174834 174835 174837 174878 174921
24478 195797 195804 195806 195807 195808 195842 195952 196017 196018
21850 21852 174711 174713 174786 174788 174790 174793 174794 174795 174796 174815
3077 24483 24607 195852 195854 195855 195863 195864 195942 195943 195946 195947 196000 196868 196869
21846 21848 174757 174761 174770 174774 174775 174778 174785 174806 174810 174812
2501 160131 160132 160133 160135 160138 160142 160190 160191 160193 160196
21851 24587 174790 174815 174816 174832 174840 174844
3050 20214 24394 161655 161656 161658 161660 161710 161713 195122 195123 195158 195159 195160 195161
3072 24607 24611 195942 195945 196714 196868 196869 196870 196872 196875 196876
197136 197137 197139 197140 197168 197170 197249 197251 197254 197444
197134 197136 197162 197164 197168 197169 197243 197244 197247
24598 24600 24657 196822 196825 196827 196828 196829 196830 196833 196845 196846 196850 196851
197057 197059 197060 197064 197068 197069 197070 197071 197107 197108
196947 196951 196959 196965 196967 196968 196974 196975 196997
3063 24511 24512 24513 196066 196067 196076 196094 196097 196100 196110 196116 196122 196571 196574
24629 196149 197044 197046 197047 197049 197050 197917 197921 197922 197924
196167 196200 196206 197585 197587 197604 197605 197607 197608
24687 24739 24741 197863 197873 197878 197886 197889 197894 197895 197897 197898 197932 197933
196194 196232 196233 196275 196276 196298 196301 196302 196305 196443 196444 196445 196449 196459 196462
3089 24691 197528 197568 197570 197573 197574 197575 197577 197578 197579 197581
3088 24691 197565 197568 197570 197571 197573 197574 197577 197581 197630 197639 197649 197650 197651
196332 196334 196413 196415 196422 196427 196429 196432 196433 196434 196435 196436 196437 196439 196484
197538 197541 197542 197562 197566 197734 197735 197737 197740 197741 197763 197833 197834 197838 197839
24467 195750 195759 195763 195812 195813 195814 195815 195818 195819
24757 195715 195737 195738 198069 198086 198088 198092 198093 198094 198095 198096 198104
24467 195709 195811 195814 195816 195825 195845 195847 195931 195950 195953 195954 195957 195958 195960
24821 198629 198633 198634 198635 198636 198637 198642 198653 198874 198942 198957
396 3190 24288 194367 194380 198618 198699 198706
24763 195710 195713 195714 195715 195716 195982 198091 198094 198098
24262 24801 24803 194317 194318 194329 198080 198374 198376 198377 198379 198382 198384 198385 198386
24817 24818 24821 198627 198629 198630 198632 198712 198714 198952 198959 198965
3104 198766 198843 198846 198848 198873 198937 198940 198972
195318 195319 195320 195321 195322 195323 195325 195329 195405
24850 198772 198774 198833 198836 198837 198838 198840 198853 198854 198855 198864 198865 198866 198932
198802 198805 198806 198807 198814 198816 198817 198818 198819 198838 198853 198854 198856
3100 198839 198843 198869 198873 198876 198878 198931 198933 198937
3107 24847 195256 195258 195260 195262 195263 195264 195268 195273 195276 195277 195330 195331 195332
24406 24408 24409 195103 195136 195212 195215 195216 195217 195288 195296 195297 195299 195302
3105 24847 195263 195276 195277 195287 195303 195322 195325 195326 195330 195331 195332
198993 199032 199036 199045 204480 204482
3111 3198 197371 197373 204396 204420 204423 204425
197395 204399 204407 204408 204409 204410 204411 204412 204429 204430 204432
3109 25550 197369 197370 197371 197373 197375 204392 204396 204415 204416 204419 204420 204423 204425
199452 199457 202873 202874 202875 202877 202897 202898 202900 202907 202922
202884 202886 202995 202997 203010 203013 203014 203018 203143
24662 24666 197310 197315 197338 197404 204733 204734 204735 204739 204740
3122 199476 199482 199491 204893 204895 204897 204899 204903 204905 204906 204907 204910 204913 204922
25823 199480 206582 206583 206586 206587 206604 206606 206609 206636 206637
199652 199654 199656 199675 199710 205143 205158 205161 205203 205204
3121 25826 25840 206547 206553 206633 206640 206750 206751
424 25840 199593 199594 199636 199646 199647 199648 206717 206751 206759
25647 199658 199660 199661 199662 199663 199670 205205 205213 205214 205237 205240
3118 24951 25840 206542 206547 206553 206750 206751 206752 206757 206758 206759
3115 25613 204893 204896 204897 204898 205224 205225 205226 205227 205231 205232 205233 205234 205235
24994 24995 199144 199145 199387 199955 199958 199982 200632 200667
3128 24992 199482 199484 199486 199487 199665 199667 199688 199694 199919 199927 199932 205222
24917 24918 24997 199365 199367 199378 199382 199383 199960 199964
3129 24965 197779 197785 197803 197809 197813 197818 197824 200154 200156 200176
24678 24680 197445 197446 197447 197452 197484 197486 197487 197488 197490
3124 24961 24986 24992 199478 199482 199486 199487 199492 199919 204922
3126 197772 197779 197780 197781 197783 197785 197786 197787 197788 197789 197803 197818 197823 197824
24995 24998 25001 199954 199956 199957 199980 199981 200009 200691 200692 200695 200697 200728 200734
25103 25107 25110 200706 200812 200813 200818 200886 200910
25085 200456 200662 200701 200708 200709 200710 200712 200739 200750
24884 24886 24890 199065 199069 199072 199073 199074 199075 199105 199106 199127 199128 199190 200592
24889 199135 199136 199154 199155 199156 199157 199161 199223 200673
238 25062 25067 200489 200494 200497 200498 200500 200501 200503 200505 200506 200514 200524
24891 199103 199104 199105 199127 199128 199130 199131 200600
198998 199026 199087 199093 199174 199175 199179 199181 199183 199204 199207 202936
25099 25104 200836 200838 200850 200855 200857 200858 200859 200860 200862
25047 25052 200382 200386 200433 200898 200899 200900 200919 200920 200926
25038 119830 119858 119919 200230 200233 200249 200289 200316 200317 200319 200321 200346 200347
25032 200198 200199 200202 200204 200207 200265 200266 200267 200268
200288 200292 200310 200311 200334 200339 200340 200341
25023 200218 200222 200231 200234 200240 200326 200329 200330 200335 200336 200359 200362 200364 200365
200995 201000 201002 201030 201033 201035 201037
25157 25159 200946 200947 200950 201145 201268 201269 201271 201274 201307 201310 201312
25228 201488 201489 201492 201793 201815 201817 201820 201823 201824 201826 201827 201828 201829 201830
13388 106974 106996 107520 201408 201413 201414 201442
201596 201602 201604 201608 201611 201612 201613 201615 201616 201620 201634 201635 201642 201654
25170 25174 25187 201207 201212 201214 201386 201389 201395 201396
25158 201260 201261 201263 201265 201266 201300 201301 201313 201317 201318
201232 201246 201247 201252 201254 201255 201258 201259 201267
25149 25151 25230 201184 201187 201189 201190 201194 201196 201211 201215 201221 201226 201228 201230
25816 25818 25819 203123 203161 206529 206531 206533 206534 206570
25295 25322 202300 202309 202318 202319 202321 202322 202328 202331 202586 202588
24979 199508 199605 199606 199607 199610 199612 199614 199618 199624 199813 199836 199845 199846 206748
25255 201990 201991 201994 201995 201996 202007 202009 202010
25285 25286 25287 25319 25322 25325 202300 202303 202318 202572 202573 202575 202576 202582 202583
25254 25276 25293 202255 202273 202274 202275 202276 202334 202336 202337 202341 202343 202344
25271 25273 202173 202176 202178 202179 202251 202254 202255 202256 202257 202262 202271 202274
25242 201174 201181 202447 202448 202468 202469 202470 202471 202472 202473
25297 25300 202393 202395 202397 202400 202405 202510 202512 202514 202515
25320 25324 202556 202585 202599 202603 202607 202611 202612 202619 202622 202623 202625 202626 202628
24894 199143 199152 199324 199361 199362 199363 199366 199367 199954 200008 200012
24937 24944 25358 202880 202881 202888 202889 202893 203080
24942 24983 25323 199530 199544 199545 199556 199873 199874 199878 202614 202615 202616 202618 202620
25039 25040 199990 200024 200025 200028 200029 200219 200332 200370 200396 200399 200400 200402
25354 202656 202662 202737 202738 202814 202817 202819 202820 202821 202829 202832 202834 202860 202872
24981 24983 199545 199546 199840 199842 199861 199874 199878 202570 202577 202621 202623
203238 203239 203248 203251 203261 203304 203305 203362 203376 203383 203384 203385 203387
203194 203197 203198 203200 203204 203209 203212 203435 203436 203462 203766
25555 204393 204413 204426 204447 204448 204449 204450 204454
25584 204650 204651 204655 204657 204669 204670 204671 204675 204716 204718
25385 203008 203041 203113 203134 203136 203156 203157 203158 203159 203160
203195 203200 203203 203754 203756 203758 203759 203763 204650 204651 204652 204655 204658
203137 203138 203139 203140 203145 203147 203151 203153 203156 203160 203419 203420 203421 203422
203311 203396 203404 203405 203408 203416 203417 203418 203475 203565 203567
25400 25426 203392 203393 203395 203401 203464 203469 203542 203544 203545 203546 203566 203573 203577
25447 203457 203460 203488 203499 203503 203504 203505 203507 203509
394 25541 198526 198566 198569 198579 204331 204336 204337
25505 204011 204030 204039 204072 204073 204077 204083 204088 204093 204094 204097 204098 204193
25503 25519 204074 204075 204076 204078 204080 204084 204093 204096 204117 204136 204199 204200
25516 191852 204073 204079 204089 204092 204095 204099 204138 204141 204142 204146
203588 203592 203617 203618 203619 203620 203644 203646 203793 203796 203803 203804
23993 23996 191855 191873 191874 191921 191922 191923 191924 191927 191928 192035 192040
3199 24223 193819 193820 193821 193838 193839 193840
398 194347 194353 194357 194364 194372 194374 194435 198489 198492
24235 193897 193912 193915 193922 193923 193927 193928 193929
24212 24240 24242 24244 193942 193983 193984 193985 193987 193990 193991 193992 194001 194003 194006
24207 193883 193892 193894 193918 193919 193920 193921 193925 193926 194099
396 3096 24288 24289 24298 24814 194367 194376 194380 198509 198617 198618
25541 198566 198569 198571 198599 198601 198949 198950 198955
24824 25547 198577 198579 198583 198584 198585 198588 198590 198591 198600
24773 197347 197353 198022 198059 198132 198218 198220
24865 198896 198898 198899 198900 198905 198912 198913 198914 198915 198920 198921 198925 198926 198945
24866 24867 24869 24870 198908 198921 198938 198939 198943 198944
24859 24865 198868 198870 198871 198875 198876 198877 198880 198898 198913 198923
24673 197343 197352 197366 197367 197388 197393 197399
3109 25549 197371 197373 197374 197376 204396
3185 24226 24227 193820 193821 193823 193838 193839 204233 204234
25524 25595 198236 198240 198241 204248 204753 204754 204756 204759 204765 204770 204802 204813 204880
3205 25715 25717 205042 205081 205279 205289 205708 205718 205719 205721 205723 205758
25657 204862 204944 204949 205033 205087 205276 205278 205280 205285
25402 25616 203199 203202 203755 203757 203764 204660 204661 204914 204916 204921 204925 204966 204967
25601 25602 25607 25608 204850 204885 204888 204889 204892 204936 205273 205277
3201 205716 205719 205720 205721 205722 205732 205756 205758 205759
25498 204004 204015 204017 204160 204161 204165 204166 205365 205369 205370 205385 205387 205391 205393
53 25461 25706 25712 203688 205382 205383 205678 205681 205684 205685 205686 205687 205690 205691
25499 25500 203999 204001 204002 204010 204016 204019 204020 204025 204087
24063 24065 25682 192491 192493 192494 192495 192496 192497 192498 192502 192503
25705 205613 205631 205632 205634 205635 205636 205637 205641 205646
192339 192343 192346 192349 192356 192358 192359 192360 192362 192415 205349 205350 205422 205452 205453
25663 25671 205306 205307 205309 205310 205312 205313 205326 205344 205346 205351 205354 205355 205356
25683 192364 192405 192408 205455 205458 205459 205461
25768 206122 206125 206128 206129 206131 206132 206133 206137
3364 25764 25766 25767 205921 205922 206003 206005 206101 206102 206105 206108 206110 206113 206115
25694 205577 205579 205580 205607 205608 205609 205611 205613 205634 205635 205636 205653 205657 205661
25718 205726 205915 205925 205926 205931 205933 205935 205939 205944 205947 205949 205951 205952 205955
206097 206124 206143 206145 206147 206148 206149 206150 206151 206153
25729 25733 205075 205107 205108 205110 205800 205801 205803 205805 205830 205836 205837 205838 205910
25773 205808 206136 206138 206140 206142 206144 206146 206166 206167
25439 203522 203527 203605 203669 203672 203679 203681 203685 203709 204830 205007 205008 205010 205018
25724 25726 25770 25774 25801 205791 205792 205817 205820 205823 205824 205847 206196 206197 206201
25801 205817 205822 205824 205850 205864 206193 206196 206197 206398 206452 206459 206484 206485
206469 206471 206472 206473 206474 206477 206480 206481 206483 206487
25792 25798 25809 25813 206323 206337 206361 206364 206366 206372 206373 206389 206390 206392 206394
25802 206365 206367 206368 206369 206370 206399 206402 206422
25812 206326 206474 206475 206477 206479 206480
25618 205135 206598 206599 206603 206607 206614 206615 206617
203201 203202 203461 203500 203759 203761 203762 203764 203765 203766 204969
25860 25861 25863 25867 25868 206885 206887 206888 206908 206915 206916 206918 206920 206921 206922
206764 206765 206767 206768 206770 206771 206772 206774 206784 206808 206809 206814 206815 206871 206875
206915 206916 206918 206920 208859 214071 214256 214257 214258 214259
25851 25853 25854 206766 206799 206815 206822 206823 206832 206846 206861 206862 206863 206866 206869
26293 210355 210358 210360 210361 210394 210397 210399 210401 210404 210407 210409
207114 207138 207139 207140 207141 207142 207148 207149 207204 207205 207206 207210
26221 26256 208877 209755 209759 209760 209767 209773 209775 209777 209785 209792 210064 210066 210070
25890 25964 207191 207705 207707 207732 207733 208454 208470 208472
26164 26191 26192 209352 209355 209356 209508 209536 209537 209538 209539 209540 209541
25911 25921 25922 25923 207340 207343 207368 207369 207378 207381 207384 207387 207389 207391 209515
207250 207251 207254 207257 207259 207303 207304 207305 207306 207307 207309
207371 207374 207401 207424 207425 207428 207453 207457 207459 207460
25964 207128 207129 207194 207255 207274 207276 207278 207279 207705 207706 207709 207710 207734 207735
25947 207356 207568 207576 207578 209349 209351 209352 209353
25929 207432 207434 207435 207438 207440 207442 207443 207444 207446
26020 27398 208202 208205 208206 208207 208209 208210 219591
26002 26009 27634 208033 208035 208040 208042 208046 208057 221033 221055 221062 221105 221107
207755 207756 207757 208168 208176 208178 208181 208199
25985 25990 25991 207517 207524 207527 207530 207605 207612 207859 207860 207861 207864 207877 207878
3250 207504 207532 207539 207545 207546 207914 207934 207935 207938 207942 207946 207968
3249 207504 207508 207531 207532 207535 207545 207546 207913 207914 207937 207938 207946 207947 207949
25977 25979 207614 207621 207631 207636 207828 207829 207831 207832 207834
25963 207615 207688 207693 207694 207720 207721 207788 207789 207796
206074 206076 208268 208272 208273 208275 208279 208424 208426
25972 26024 26025 207742 207760 207770 208151 208185
26042 206849 206853 208362 208371 208376 208378 208380 208381 208383
207097 207129 207132 207676 207701 207704 207706 207734 208496 208500 208520 208521 208523
208240 208648 208649 208656 208664 208665 208666 208667 208668 208669 208671 208673 208675 208677 214579
25789 26036 206218 206220 206221 206222 206224 206270 206272 206273 206274 206276 208288
26047 206824 206828 206851 208382 208386 208541 208544 208567 208569
29369 209012 209016 209017 209040 209041 209064 209066 209071 209072 209689 209691 209693 234956 234963
26126 26129 209013 209018 209019 209023 209048 209049 209058 209060 209062 209064 209692 209726
208982 209069 209073 209074 209094 209095 209097 209104 209107 209117
26102 26127 208810 208812 208813 208814 208921 208948 208949 209061 209088
26135 208978 208979 208981 209087 209088 209090 209091 209116
26118 208967 208971 208972 208995 209150 209152 209155 209166 209173 209175
26139 26140 26144 209136 209139 209143 209181 209182 209186 209187 209189 209190 235543 235545 235549
26143 26146 26147 209164 209165 209170 209172 209184 209185 209188 209225 209248 209249 209252 209254
209166 209169 209170 209172 209174 209175 209178 209225 209227 209228 209249 209250 209255 209268 209646
26166 209374 209375 209380 209386 221601 221603 221642 221644 221645 221647 221654
3272 3273 209671 209672 209673 209674 209678 209679
3276 26187 26189 209321 209327 209330 209547 209560 209561 209564 209567 209568 209569 209570 209572
3270 3273 26151 209211 209212 209236 209237 209329 209414 209417 209658 209671 209672 209673 209674
3270 3272 209211 209212 209213 209215 209236 209414 209417 209660 209674 209679 209680 235639 235640
460 26148 26150 209197 209202 209204 209207 209246 209248 209251 209253
26209 26216 209027 209029 209031 209032 209033 209055 209713 209715 209736 209738
3271 209559 209560 209561 209562 209564 209567 209584 209585
3281 26129 26269 209012 209687 209689 209691 209698 209699 209702 209720 209728 209734 210127 210129
26210 26238 209468 209477 209478 209666 209863 209867 209884 209886 209892 209893 209901
26254 210073 210078 210092 210093 210094 210096 210098 210101
209984 209986 209989 209990 210013 210014 210017 210042
3277 26269 209698 209702 210129 210145 210146 210147 210148
26131 26213 209683 209706 209708 209737 210254 210256
26211 26263 26279 209711 210133 210231 210250 210253 210256 210257 210258 210259 210260 210261 210281
26273 210169 210170 210172 210173 234427 234485 234488
26290 26305 26306 26309 26313 210299 210383 210395 210398 210402 210405 210411 210416 210423 210424
210532 210534 210538 210539 210588 210601 210603 210604 210605 210607 210638 210640 210641 210642
26302 26307 210425 210436 210437 210438 210516 210542 210545 210547 210548 210550 210552 210554 210609
26333 26337 210654 210658 210662 210663 210664 210666 210676 210703 210708 210710 210713
26278 26304 26322 26328 210184 210206 210276 210543 210544 210578 210579 210582 210612 210614 210616
26331 26359 210561 210669 210675 210877 210878 210880 210884 210910
26554 210720 210722 210724 210726 210731 210735 210736 210753 212422 212423
26340 26342 29241 210742 212439 212441 233881 233906 233933 233936 233938 233939
26553 210720 210745 210747 210753 210797 210798 212421 212440
26341 26555 210727 211029 211062 211063 211064 212355 212357 212362 212382
26355 26356 26360 26787 210692 210693 210694 210696 210697 210698 210873 210874 210875 210876 210879
26384 210728 210756 211027 211032 211033 211094 211098 211101
26370 26374 26376 210979 210991 210993 210994 210995 211011 211095 211097 211128 211130
26377 26381 26455 26456 26457 26459 26543 211051 211071 211074 211563 211689 211690 211691 211697
26454 211621 211663 211664 211666 211668 211669 211670 211671 211674 211675 211676 211677 211678
211595 211596 211602 211604 211605 211606 211607 211608 211610 211614
211190 211340 211342 211343 211344 211345 211346 211348
26429 26431 26432 211443 211444 211445 211447 211449 211450 211451 211452 211454 211465 211471 211472
26392 211178 211180 211184 211191 211192 211197
26474 211416 211418 211574 211576 211579 211584 211603 211615 211616 211617 211747 211748 211750 211751
26428 26472 211436 211438 211440 211441 211446 211782 211786 211790 211800
26478 26482 26487 26490 26508 211845 211847 211849 211890 211891 211895 211974 211978 211981 212000
25206 25207 25208 201573 201574 201576 201657 201658 201660 201661 201709 201710 201711 201713 211797
26476 211793 211794 211795 211863 211865 211947 211949 211951
26479 211808 211813 211829 211831 211838 211842 211843 211846 211857 211859 211866 211868 211975 211977
26494 201583 201588 201653 211860 211936 211937 211939 211940 211946 211950 211952 211954 211955 211957
415 25190 25195 201565 201570 201583 201584 201586 201588 201589 201590 201591 201592 201601 201650
13448 26484 211893 211899 211901 211902 211903 211904 211906 211907 211908 211911 211913
26514 212052 212053 212054 212079 212084 212116 212118 212121 212123 212124 212125 212134 212303
26524 212234 212237 212239 212240 212241 212263 212289 212291 212293
26558 212218 212249 212250 212253 212277 212491 212517 212520 212522 212523 212525 212526 212528 212530
26566 26567 26569 212542 212544 212554 212576 212596 212597 212598
26525 91911 212196 212197 212198 212199 212202 212203 212204 212205 212206 212207 212208 212231 212257
212212 212214 212215 212216 212248 212249 212250 212251 212252 212253 212255 212264 212265 212268 212269
26525 88575 212196 212198 212202 212261 232442 232443 232444 232445 232452 232453 232454 232455
26548 26568 211036 212355 212362 212379 212382 212383 212385 212387 212583 212592
3323 212731 212733 212763 212765 212769 212914 212916 212922 212923
26612 212841 212842 212843 212845 212868 212905 212909 212910 212911 212912 212913 212914 212915 212916
3321 26593 26618 212722 212727 212730 212731 212732 212739 212741 212759 212763 212765 212923
26599 210977 210978 212795 212798 213160 213163 213164
212391 212395 212396 212403 212584 212593 213172
26644 213141 213145 213146 213147 213148 213149 213203 213204
411 26686 26694 213498 213500 213501 213503 213504 213508 213516 213534
26640 213095 213101 213103 213106 213108 213110 215973 215982 215998 216200
210980 210981 210984 210985 210990 210991 211011 211013 211016 211087 211130 213182 213223
26969 26973 213104 213277 213281 213285 213286 213307 213308 215776 215781 215802 215803 215806 215807
26690 213543 213547 215519 215534 215538 215539 215541
26671 213252 213256 213259 213326 213327 213435 213461 213462 213464
26654 210983 210986 211014 213222 213224 213225 213226 213243 213247 213487 213488 213492
26409 211249 211261 211268 211269 211271 211276 211277 211278 211282
213356 213450 213452 213453 213454 213456 213458 213459 213460 213462 213478
26728 26731 213784 213785 213786 213789 213796 213799 213809 213810 213813
26736 213885 213890 213891 213893 213894 213917 213921 213925
3369 26869 213796 213799 213802 213803 213805 213808 213809 214577 214945 214947 214953 215506 215513
26781 214270 214271 214272 214273 214274 214275 214276
213937 213983 213984 213990 213994 213997 213998 213999 214001 214003 214019 214053
26761 213639 213640 213642 214105 214109 214113 214119 214121 214124 214175 214177 214178
26707 26710 213419 213420 213421 213422 213423 213425 213426 213442 213716
213510 214153 214154 214155 214156 214157 214158 214159 214160 214162 214164 214170 214173
26369 210902 210904 210905 210920 210922 210932 210934 210952 214292 214293 214295 214296 214297 214308
212836 212840 212842 212844 212847 212915 214454 214457 214458 214478 214480
26795 214305 214322 214324 214327 214329 214343 214355
26349 210800 210804 210806 210811 210812 210829 210833 210834 210835 214363 214386
214276 214278 214280 214292 214293 214295 214316 214317 214318
26809 214460 214476 214478 214479 214480 214481 214486 214489 214511 214513
26788 26792 210882 210883 210903 210907 210917 214311 214312 214314
210811 210812 210826 214380 214381 214385 214386 214388
27396 27449 27450 214804 219209 219215 219601 219604 219605 219631 219632 219637 219638 219639 219641
214589 214748 214762 214763 214764 214782 214816 214893 214985 214987 215000 215008
26846 26848 27452 214791 214794 214805 214807 214808 214829 214831 214832 214837 214838 215091
214552 214556 214557 214562 214564 214569 214735 214737 214738 214741 214746 214768 214771
26023 26818 26823 208163 214561 214562 214564 214569 214573 214767 214771 215003 215005 215010
27427 27455 27459 214798 214802 214833 215117 215119 215121 215124 219427 219668 219669 219702
26850 214788 214789 214843 214844 214845 214846 215106 215108 215110 215111
215093 219631 219633 219639 219657 219658 219659 219661 219662 219664 219699
26887 26888 26891 215102 215105 215107 215133 215135 215142 215144 215153 215156 215158 215169 215196
215121 215123 215125 215127 215151 215176 215180 215183 215187
26893 26896 215106 215109 215131 215133 215134 215135 215170 215171 215172 215190
206246 206249 215201 215246 215247 215258 215261 215270 215273
3215 25755 25765 205921 205922 206003 206007 206008 206060 206062 206102 206103 206105 206106 206108
25778 25780 25794 206239 206241 206242 206243 206244 206247 206249
26896 205585 205586 205587 205588 205590 205777 205984 215172 215190 215193
25831 206654 206662 206679 206680 206682 206683 206687 206688 206693 206694 206695 206696 206732 215347
26916 26920 26922 26929 26930 206674 206697 206700 206701 206705 206707 215305 215346 215348 215379
3338 26868 26869 213802 213805 213829 214915 214945 214953 215485 215506 215510 215513 215514 215515
3372 213340 213341 213342 213373 215710 215711 215712 215744 215745 215747 215748 215751
26860 26863 214679 214757 214758 214759 214785 214787 214878 214881 214886 214887 214890 214926
3370 215744 215745 215746 215747 215750 215751 215752
214647 214924 214932 214934 215706 215709 215711 215713 215744
215681 215682 215684 215685 215686 215687 215688 215689 215838 215841
215763 215764 215788 215812 215813 215816 215818 215826 215827
26832 213564 214139 214140 214631 214633 214638 214639 214694 214695 215518
26992 26994 26999 215938 215939 215941 215943 215945 215946 215947 215949 216025 216032 216263 216469
27053 216265 216269 216271 216272 216273 216274 216354 216475
26991 27030 27033 216247 216251 216257 216265 216266 216267 216268 216270 216272 216281 216296 216305
26991 27060 216265 216269 216281 216283 216285 216287 216288 216296
27043 27045 216105 216107 216328 216332 216345 216346 216347 216348 216350 230045 231710 231721
27278 27282 216371 216372 216432 216434 216437 216443 216667 218256 218276 218278 218281
27102 27103 27104 216829 216831 216833 216872 228002 228062
27073 216540 216545 216548
216537 216618 216619 216620 216622 216624 216657 216659 216673 216675 216702 216706 216729 218340 218374
27285 27286 216639 216642 216643 216644 216645 216647 218279 218280 218288 218310 218318
216613 216615 216617 216656 216659 216662 216664 216665 216673 216699 218285 218286 218319 218339 218343
216527 216528 216542 216554 216555 216595 216596 216602 216620
27115 216821 216822 216843 216844 216845 216846 216847 216860 216864 216899
3391 216672 216674 216677 216679 216694 216695 216696 216701 218283 218284 218291 218322 218325 218336
3390 216672 216678 216679 216694 216695 216696 218283 218290 218291
27120 216515 216756 216757 216935 216943 216952 216958
18428 18429 147449 147453 172425 172427 172429
217219 217220 217221 217225 217249 217251 217255 217256 217276 217277 217278 217279 217654 217657 217665
27163 27188 27257 217313 217314 217320 217343 217347 217362 217368 217521 217522 217525 218001 218013
27084 27291 216707 216708 216719 216724 216726 216802 216803 216804 218346 218348
27238 27240 27242 217912 217914 217918 217926 217927 217942 217943 217945 217947 217948
200170 200182 200185 200191 200196 200211 217707 217710 217711 217763 217765
27209 27210 27211 217654 217660 217662 217664 217665 217688 217689
27239 27240 217562 217563 217564 217734 217812 217904 217905 217906 217907 217909 217911 217912 217932
25693 205556 205557 205559 205593 205596 205600 215178 215182 219698
25018 200146 200149 200182 200183 200184 200186 200187 200188 217737 217743 217744 217754 217758 217759
26955 215653 215654 215660 215664 215674 215681 215682 215685 215687 215688 215693 217865 218144
27187 27249 217530 217949 217950 218003 218004 218005 218006 218007 218008 218012 218014
217413 217520 218005 218007 218010 218011 218018 218029 218034 218035 218036 218038
217969 217974 217983 217986 217987 217990 217993 218395 218396 218397 218405 218406 218407
27302 218220 218222 218226 218228 218230 218232 218233 218234 218235 218236 218303 218425
26977 215594 215596 215599 215605 215617 215860 215861 215862 215864 215900 218202
26984 26986 26987 26988 215908 215909 215914 216290 218238 218245 218261 218264
27048 28561 216338 216339 218251 228481 228485 229895 229958 229983
27055 216280 216284 216476 216477 216478 216479 218244 218252 218258 218259 218275 218277
27293 218293 218328 218333 218334 218376 218381 218386 218391 218420 218424 218429 218432
22039 176352 176359 176360 176368 176369 176370 176378 176379 176381 176431 176437 176438 176439 176442
2785 22055 22276 176361 176363 176446 178193 178210 178222 178233 178249 178252 178253 178254 178277
27525 176790 218531 220216 220223 220226 220232 220233 220235 220238 220282
3418 218439 218441 218442 218449 218481 218489 218491
27311 27315 27316 176351 176362 176439 176445 218487 218488 218490 218492 218493 218550 218551 218554
3416 27306 27325 218441 218444 218449 218481 218483 218484 218486 218489 218491 218495 218561 218562
27339 27340 27773 218650 218684 218686 218692 218706 218708 218897 218909 218910
218693 218694 218720 218721 218724 222092 222093 222094 222616 225988 225990
27373 218710 218711 218712 218713 218732 218733 218734 218736 218979 222161
27364 27375 218801 218802 218859 218945 218946 218947 218948 218949 218950 218951 218954 219373 219374
52 27470 219438 219439 219442 219443 219444 219458 219459 219460 219461 219462 219467
219081 219091 219092 219094 219106 219134 219137 219299 219301 219307 220390 220440
27375 218926 218929 218931 218935 218946 218952 218955 218956 218957 218959 218960 218991 219028 219031
27397 27430 219416 219418 219419 219420 219424 219609 219610 219612 219625 219626 219674
27410 27412 27414 219086 219292 219293 219297 219305 219502
429 24058 24059 27491 192476 192479 192480 192506 192532 192535
219411 219426 219432 219436 219743 219751 219757 219758 219783
27473 27475 219476 219478 219481 219483 219517 219787 219789 219794 219796
219447 219455 219513 219516 219518 219523 219524 219746 219748 219753 219789 219792 219795
27513 219859 219860 220087 220089 220091 220093 220095
27467 219684 219685 219686 219757 219758 219760 219762 219767 219770 219845 219847 219849 219851 219873
27542 220350 220355 220358 220361 220365 220367 220369 220370 220374 220375 220380
3436 27539 192634 192650 192651 192657 220325 220344 220346 220347 220349 220378
3435 24075 27536 27539 192657 220322 220323 220325 220326 220342 220343 220347 220349
27511 27512 27539 192651 219925 219926 219931 219932 219939 219946 219953 220103 220110 220346 220349
24073 24081 192599 192600 192601 192602 192603 192604 192656 219947 219952 219953
24091 24094 192734 192736 192738 192740 192743 192754 192756 192757 192762 219975 219976 219978 219980
219937 220017 220020 220022 220029 220068 220101 220106 220108 220339
3442 220209 220210 220243 220244 220245 220248 220250 220251 220252 220254 220259 220265 220268 220269
3441 27526 27528 220201 220203 220205 220247 220250 220252 220254 220256 220258 220263 220267 220268
178297 178301 178306 218587 220473 220475 220524 220527
27381 218953 218972 218999 219001 219024 219034 219035 220487 220490 220492 220587 220589 220590 220591
22280 22284 22287 178239 178260 178262 178265 178296 178299 178310
27347 218569 218594 218595 218601 220471 220472 220474 220530 220531
27596 27597 220411 220412 220415 220416 220417 220435 220437 220794 220798
27548 27603 27604 27605 27618 27620 220807 220809 220833 220836 220839 220840 220841
27598 220746 220775 220776 220797 220799 220800 220801 220804
220924 220927 220928 220929 220930 220931 220949 220952 220953
220869 220871 220894 220896 220898 220903 220904 220923 220925
27617 220932 220933 220935 220940 220948 220969 220972 220975 220977 220980 220985
27615 27653 220886 220889 220895 220906 221243 221245 221247 221249 221250 221251 221252 221253
220963 220979 220991 220995 220997 221003 221004 221005 221006 221008 221009 221011 221013
27625 221007 221008 221025 221027 221030 221031
27609 27610 27614 27652 220873 220876 220884 220885 220886 220906 220908 221215 221250
27629 220994 221036 221037 221038 221039 221040 221041 221043 221044 221049 221050 221051 221053
27683 27714 27717 27718 27734 27736 221765 221850 221885 221887 221889 221901 221956 221959 221963
27645 221120 221155 221156 221159 221162 221163 221164 221166 221168 221176
27674 27714 27737 221894 221898 221906 221907
3465 27733 221840 221842 221847 221851 221852 221853 221856 221869 222041 222817 222819 222820
3464 221519 221521 221523 221526 221528 221529 221590 221591 221592 221594 221595
221204 221206 221237 221240 221242 221308 221311
3462 221510 221528 221529 221531 221532 221533 221539 221540 221567 221595
3461 27733 27734 27735 221840 221847 221852 221856 221857 221862 221891 221897 222042 222044 222045
27740 27743 220689 221939 221940 221941 221942 221948 221975 221976 221977 221978 221979 222000 222004
27378 27379 218992 219004 219038 219040 220563 220565 222002 222159 222160 222163
220564 220566 220618 220619 220620 220696 220697 220700 220712 220715 220716 220719 220720 220721 220727
27571 219026 220586 220587 220588 220590 220592 220593 220595 220597 220617 220618 220718 220727 220761
22334 22335 22336 22360 178714 178720 178722 178871 178873 178879
27305 27328 27332 27772 27774 176275 176279 176280 178375 178376 178398 178400 178707 178732 178733
27745 218714 218987 218988 219005 219006 219007 219008 222083 222112 222154 222156 222157 222192 222193
22294 22300 178230 178237 178307 178309 178315 178380 178384 178386 178389 178390 178391 178393 178394
27817 222519 222523 222529 222531 222558 222565
28250 28273 222598 222605 222625 222637 222638 222643 222678 222682 222683 225982 226206
27994 32452 222387 222412 222418 222420 222474 222476 222477 223936 223947 259138 259189 259385 259388
3478 222446 222448 222449 222450 222451 222505 222508
3477 27806 27808 27811 222446 222448 222452 222454 222473 222505 222507 222508
3530 27829 27841 27850 222600 222601 222624 222626 222627 222635 222636 222637 222666 222686 222765
3481 223222 223225 223238 223239 223263 223264 223266 223269
3480 3482 27901 27907 222882 222884 222885 222887 223216 223220 223222 223225 223229 223263 223266
3481 3526 27901 27903 28244 222882 222891 223215 223216 223220 223229 225922 225924 225926 225927
27897 27899 223201 223202 223208 223209 223212 223218 223219 223221 223230 223232 225638 225918 225919
27866 222970 222972 222975 222982 222984 222986 222989 223057 223059
222826 222853 222856 222859 222862 222930 222933 222935 222936 222944 222950 222957 222960 222962
3488 27928 28204 223149 223151 223169 223178 223182 223183 223184 223203 223204 223206 223448 223482
27884 27891 223102 223103 223106 223110 223111 223112 223118 223122
3486 223088 223169 223174 223178 223183 223191 223247 223253 223283 223285 223287 223482 223488 223491
223593 223599 223601 223604 223649 225890 225897
223088 223092 223095 223097 223173 223488 223492 223494 223495
27962 28030 28051 223700 223718 224248 224249 224253 224254 224255 224257 224259 224263 224425
27942 27949 223581 223587 223589 223594 223596 223598 223651
27832 27833 27834 27835 222656 222659 222662 222664 222715 223347 223351 223389 223390 223419 225974
28264 223573 223575 223579 223580 223583 223638 223645 223671 223673 223680 223682 223739 223743 226049
28003 224007 224008 224010 224038 224042 224045 224047 224050 224068 224070 224073 224074 224079
28005 28263 224043 224069 224071 224072 224251 224252 224255 224257 224260 226065 226067 226069
27974 27981 223790 223791 223795 223798 223827 223837 223838
28263 224044 224063 224066 224067 224069 224071 226061 226066 226068
28003 223982 223986 223988 223989 224000 224001 224002 224003 224004 224005 224006 224044 224050 224052
27985 223876 223877 223880 223881 223897 223898 223899 223902 223903 223905
223944 223948 223950 224104 224107 259139 259379 259384 259431 259627 259628 259633
28021 28024 223815 223819 223847 223851 223854 223859 224196
28032 224211 224214 224217 224237 224239 224242 224243 224271 224335
225805 225830 225836 226105 226110 226136 226137 226139 226142 226144
27944 27959 28061 223664 223665 223666 223669 223686 223687 224317 224396 224403 224446 224454 224480
3508 28079 224605 224606 224607 224608 224614 224615 224657
28083 28084 224297 224622 224627 224644 224649 224650 224684 224714 224716 224721 224723 224724
3506 28061 224281 224285 224289 224294 224314 224317 224489 224590 224602 224605 224607 224614 224615
224561 225178 225181 225182 225185 225187 225806 225809 225810 225832
28097 224788 224793 224816 224823 224824 224825 224826 224827 224842 224844 224847 224850 224866 224872
28140 28230 225152 225154 225156 225158 225159 225166 225882 225887
225180 225184 225188 225189 225190 225191 225241 225808 225813 225814 225818
3514 28142 28143 28226 225124 225129 225130 225142 225144 225145 225156 225169 225175 225176 225180
3513 28142 225140 225142 225144 225159 225164 225168 225175
28157 225245 225276 225299 225301 225310 225790 225791 225792 225794 225815 225819 225823 225850
28178 28180 28183 225417 225419 225420 225426 225430 225431 225432 225449 225456 225460 225466 225479
444 28129 225030 225032 225033 225034 225070 225072 225076 225099 225101 225112 225118 225121
28098 28099 224778 224802 224864 224894 224901 225202 225205 225218 225219 225220 225221 225236 225237
3521 28198 28199 223453 223456 223473 225570 225574 225578 225579 225584 225585 225602 225603 225605
28192 28194 28198 223452 223480 225519 225584 225601 225606 225610 225614 225631 225679
3519 28190 225522 225529 225544 225546 225550 225551 225570 225574 225586 225602 225603 225605
28192 225610 225613 225614 225679 225680 225714 225715 225718
28209 28213 225612 225616 225680 225683 225720 225723 225724
28203 28206 28211 225646 225648 225650 225656 225658 225660 225661 225662 225670 225674 225694 225697
28163 28212 225274 225277 225316 225318 225694 225696 225697 225702 225729 225785 225788
3482 27903 28244 223215 225922 225924 225928 225931 225932 225935
27901 28244 223220 225924 225927 225929 225932 225955
28214 28220 225732 225733 225734 225742 225776 225781 225784 225855 225856
3530 222626 222635 226188 226189 226190 226194 226199
439 3479 3529 28245 222626 222635 222636 222686 225981 226189 226194
222653 222656 223389 223390 223392 225974 226044 226045 226171 226172 226180 226181 226196 226200 226209
28252 28276 223383 226040 226086 226087 226162 226163 226166
223703 223704 223705 223707 223708 223711 223713 226070 226072 226090 226093 226098 226101
28299 28302 28499 28502 226366 226372 226394 226395 226396 228003 228006
28277 226222 226224 226225 226285 226286 226298
28287 226218 226223 226272 226274 226302 227859 263269 263273 263274 263276 263277 263280 263324
28278 28279 226228 226239 226240 226241 226252 226253 226254 226288 226290
226479 226481 226483 226490 226493 226497 226499 226501 226733
28308 224774 224777 224778 224798 224963 224966 224970 224981 224984 226503 226761 226765
226510 226785 226786 226787 226788 226789 226795 226797 229522 229533 229539 229808
3542 226698 226724 226725 226964 227158 227161 227171 227180 227183 227187 263076 263085 263086 264969
3541 28368 226964 226986 227180 263081 263085 263086 264943 264965 264969 264973 264976 265003 265004
226706 226714 226717 226750 226751 226755 226757 226759 226885 226908
28355 28657 30556 226801 226863 226866 229238 229239 229275 229289 229293 229295
3548 224954 224961 224964 226796 226848 226853 226854 229465 229469
28682 28685 226849 226855 229456 229460 229461 229475 229476 229482 229516 239085 239091
28366 30849 226924 226931 246803 246956 246957 246958 246959
3545 28683 226848 226853 226854 226858 229463 229464 229465 239093 239096 239097
6293 6304 50412 50413 50451 50453 50456 227374 227429 227431 227433 227435 227436 227437 227485
28396 28427 226613 226617 226635 226636 227200 227206 227386 227393 227407 227470 227471 227472
28377 30861 227011 227017 227022 227034 227035 227340 227347 246900 246935 246936 246937 246938
6474 6475 28405 28449 227318 227320 227353 227540 227541 227547
28407 227290 227294 227296 227302 227327 227543 227546 227552 227562 227570 227582
32939 226622 226628 226632 227197 227199 227204 227654 227658 227666 263339 263340 263344 263506
28444 28516 51389 51395 51426 54824 54827 227266 227267 227271 227272 227571 227584 227586 227589
6288 28459 50326 50513 50514 50521 227679 227684 227721 227729 227731 227863 227868 227875 227878
178 226343 226345 226356 226388 226423 226424 227938 227955 227957 227962 227963 227964 227971
28488 226221 226223 226270 226272 226273 226301 226302 227689 227726 227797 227851 227853 227859 227865
216825 227995 227999 228016 228018 228019 228021 228061 228078
28522 28548 226377 226387 227952 227977 227978 228170 228174 228176 228208 228211
28497 226339 226340 226344 226357 227949 227953 227971 227974 227975 228101 228113
226377 226387 226388 226389 226414 226417 226421 226422 226425 227968 227970 227975
28504 50625 227747 227748 227780 227784 227785 227810
28560 228299 228482 228483 228484 228486 228501 228502 228503 228505 228506 228507 228508 228509 228545
3566 3567 28540 228260 228261 228298 228299 228300 228302 228303 228317 228319 228320 228324 228506
3565 28531 28535 28540 228241 228258 228259 228260 228261 228262 228263 228265 228300 228302 228303
3565 228297 228300 228314 228317 228319 228320 228322 228324 228325 228326 228335 228475 228505 228506
28543 28544 28556 228374 228375 228376 228378 228400 228403 228404
28528 228224 228225 228226 228227 228230 228231 228232 228276
28951 228441 228594 228596 228597 228599 228601 231572 231615 231625
3572 28522 28548 228165 228167 228170 228171 228211 228213
3571 28548 28626 228167 228170 228171 228173 228175 228198 228206 228211 228213 228360 228365 228368
28606 28607 28608 228667 228872 228873 228913 228914 228920
3575 28590 228166 228167 228168 228169 228172 228173 228175 228181 228363 228717 228724 228725 228732
3574 228363 228724 228725 228728 229052 229055 229056 229060
28624 228816 228861 228863 228866 228916 228955 228960 228962 228997 228998 229002
228687 228762 228771 228777 228783 228857 228860 228861 228862 228864 228865 229001
228879 228887 228888 228889 228891 228895 228956 228957 228958 228959 228963 228965 228966 244384 244386
3581 28697 229413 229422 229568 229571 229572 229609 229612
224952 224986 224990 224993 225000 229561 229563 229568 229574 229615 229633
3579 28673 229412 229413 229417 229422 229430 229571 229579 229609
229424 229429 229432 229434 229437 239044 239047 239050 239051 239053 239055 239059 239063 239066 239072
28687 229439 229441 229467 229473 229492 229494 229496 229498 229505
28650 28652 28654 229180 229191 229197 229200 229201 229203 229204 229250 229251 229253 229745
28117 28690 224934 224935 224936 224940 224942 224945 224946 224950 224951
30626 30628 229389 229396 230784 245006 245009 245010 245013 245015
28610 28714 28715 28914 228901 228902 228906 228908 228912 228915 228928 228929 228931 228932 228933
28622 28737 228983 229005 229007 229008 229009 229012 229015 229016 229760 229763 229764 229779 229785
28120 224926 224928 224994 224999 225018 225020 225021 225024 225025 225029 225030 225033 225038
28739 28740 28752 229074 229079 229866 229868 229909 229913 229916 229918 229919 229932 229965 229972
28750 228449 228453 228455 229131 229132 230003 230004 230030 231544
28629 228353 228354 228355 228356 228357 228358 229044 229046 229072
228470 229894 229899 229986 229987 229989 230015 230016 230017 230018 230044
229906 229908 229998 230067 230070 230093 230094 230099 230100
28963 28966 231686 231687 231688 231689 231692 231694 231697 231698 231714 231716 231741 231742 231746
29216 230334 230336 230340 230360 230361 230363 230364 230365 233745 233746 233749
28773 28782 230153 230155 230157 230200 230221 230228 230229 230231 230254 230255 230258 230259 230264
230038 230076 230104 230506 231081 231082 231104 231108 231109 231135 231136 231757
28800 230382 230383 230387 230411 230415 230416 230438 230440 230467 230468 230671 230997 230998
3601 28827 28856 229652 229654 229678 230606 230610 230611 230613 230615 230843 230856 230860
3600 28827 28853 28856 229654 229676 229686 230838 230843 230846 230852 230855 230856 230857 230858
230899 231201 231255 231284 231285 231286 231288 231290 231291 231292
28862 28899 28903 230920 230921 230924 230928 231219 231225 231234 231236 231240 231247 231248 231249
3607 28842 28845 28846 230716 230717 230722 230760 230764 230766 230767 230768 230770 230772 242428
3818 28913 30360 230894 230897 230900 231266 231267 231268 231312 231316 231322 242915 242916 244372
29170 230741 230753 233329 233333 233351 233353 233355 233360 233362 233365
446 3604 28842 28846 230770 230772 230774 242417 242428 242435 242438 242442 242588 242589
28849 28851 230781 230786 230790 230791 230795 230796 230813 230816 230822 230826 230827 230828 230829
28823 28851 229151 229596 229603 230786 230788 230790 230794 230796 230797 230817
231153 231154 231156 231158 231416 231444 231445 231446 231447 231451 231453 231454 231456 231461 231464
3614 231187 231188 231189 231193 231211 231213 231220 231397 231405 231406 231411
29112 29113 29207 232877 232878 232931 232932 233110 233114
28889 28911 28920 28922 231352 231356 231380 231382 231383 231384 231387 231388 231396
3611 231193 231208 231212 231213 231215 231220 231222 231400 231405 231406 231411
231474 231479 231482 231484 231488 232050 232062 232251 232940 232941 232943 232944 232946 233659 233660
28896 231155 231156 231157 231158 231160 231464 231486 231489
28892 28896 231483 231485 231486 231487 231494 231853 232038 232040 232041 232043
29005 231495 231498 231593 232022 232024 232025 232028 232031
3624 29004 231475 231494 232029 232032 232034 232038 232040 232042 232047 232048 232052
28946 28948 28950 231506 231538 231573 231576 231582 231583 231585 231587 231588 231589 231591 231592
232170 232173 232174 232175 232176 232180 232199 232200
28953 228519 228526 228527 228528 228529 231626 231627 231629 231630 231632
28997 28999 231978 231979 231980 232014 232017 232018 232020
3619 29001 29004 231852 231999 232003 232004 232005 232006 232010 232013 232016 232032 232038 232042
452 29007 29011 29012 232054 232056 232066 232067 232277 232283 232284 232286 232615 232950 232993
3649 29029 29240 232237 232238 232262 233612 233613 233647 233648 233649 233651 233888 233890 233892
29043 29044 232327 232358 232359 232409 232410 232413 232415 232422 232492 232496
232066 232268 232273 232274 232278 232280 232282 232288 232289 232293 233580 233588 233589 233591 233598
29028 232271 232288 232293 232294 232295 233585 233588 233589 233611 233618 233620 233621 233623 233624
11486 29054 29056 91921 232389 232423 232424 232440 232456 232458 232459 232466 232467 232469
29049 232117 232119 232120 232124 232128 232130 232137 232155 232159
29116 232277 232286 232950 232953 232960 232965 232969 232990 232993 233599 233605 233606 233608
451 29121 29123 232569 232571 232572 232573 232609 232995 232996 232997 233013 233018
232617 232619 232643 232912 232913 232915 232949 232953 232954 232955 232962 232964
29077 232631 232644 232648 232652 232653 232654 232655 232656 232658
29118 29119 232642 232910 232975 232976 232977 232978 232980 232983 232984 232985 233027 233031
29198 232876 232882 232883 232904 232919 233056 233057 233077 233078 233079 233080 233081 233082 233085
29125 232646 232648 232671 232673 232676 232681 232803 232807 233003 233004 233008
29076 29081 232661 232666 232667 232668 232669 232670 232672 232674 232676 232707 232714 232748 232752
29725 29727 233452 233454 233457 233481 233499 233501 233507 233509 237790
29164 233337 233339 233340 233344 233351 233367 233368 233374 233377 233383
232963 233058 233059 233060 233083 233084 233628 233635
29177 233099 233393 233397 233399 233401 233402 233408 233428 233429 233433 233435 233440 233443
30367 233188 233195 233196 242938 242940 242941
29195 29197 233451 233477 233483 233485 233507 233565 233567
3647 233542 233557 233558 233560 233562 233564 233567 233632
3646 29214 233542 233548 233551 233560 233632 233641 233642 233721
29030 29205 29209 232244 232248 232249 232939 233629 233633 233659 233662
3626 29240 233612 233613 233614 233622 233623 233626 233647 233649 233651 233653 233656
233584 233585 233588 233618 233619 233621 233962
29269 234094 234120 234136 234137 234139 234140 234142 234143 234145 234147 234148 234149 234174
234045 234048 234120 234121 234122 234123 234124 234208
29221 233763 233765 233767 233768 233769 233770 233771 233773 233775 233776 235622 235776 235802
29228 29232 212695 233842 233843 233844 233847 233849 233850 233851
29239 232195 232213 233886 233899 233901 233906 233907 233913 233915 233930 233933 233936 233937 233939
234259 234261 234263 234265 234268 234349 234350 234351 234352 234353 234354 234462 234467
3715 29275 234192 237678 237682 237700 237705 237707 237708 237709 237712 237713 237763
29249 29277 234015 234213 234216 234217 234219 234318 234321 234341 234343 234345 234346
234189 234190 234191 234194 234195 234196 234198 237676 237713
234555 234556 234557 234560 234562 234587 234589 234590 234597
29282 29285 234273 234280 234283 234354 234357 234437 234458 234464 234465 234466 234472 234475
29302 234424 234427 234428 234474 234477 234482 234486 234487 234489 234492 234540
29305 234498 234521 234526 234531 234532 234534 234535 234683
234575 234576 234577 234582 234583 234584 234628 234630 234633 237692 237693
29311 29317 234882 234886 234891 234892 234894 234895 234898 234903 234908
29311 29336 234855 234856 234857 234879 234882 234899 234902 234904 234905 234908 234909 234928
29326 29331 234618 234641 234644 234659 234660 234661 234662 234663 234664 234665 234668
29363 29364 235592 235593 235595 235596 235621 235624 235629 235630 235778 235779 235781 235782
29334 29690 29691 234645 234646 234648 234832 237563 237567 237572 237574 237576 237578 237579 237723
29475 235559 235589 235590 235592 235595 235780 235796 235798 235799 235800 235801 235803 235804
434 29422 29428 235310 235337 235338 235396 235404 235405 235408 235410
29393 209422 235199 235202 235203 235206 235207 235210 235211 235212
29389 29390 29393 29395 29397 235143 235150 235151 235158 235184 235189 235191 235196 235206 235209
29430 235285 235291 235316 235318 235319 235320 235321 235322 235323 235324 235435 235438 235439 235440
29408 29412 235245 235247 235274 235275 235276 235278 235279 235280 235296 235303 235326 235331
29391 29392 29399 235139 235216 235219 235221 235230 235238 235240 235243 235286
3678 29380 29383 29426 235108 235109 235113 235343 235347 235348 235350 235355 235413 235414 235432
3677 235342 235343 235344 235350 235351 235352 235355 235356 235413 236750 236751 236753 236757
29379 235061 235062 235064 235065 235066 235080 235082 235083 235084 235087 235091
29481 29498 29519 235734 235824 235825 235826 235853 235854 235995 236062 236066 236126 236145
235731 235733 235822 235847 235848 235850 235856 236066
461 462 235823 235877 235878 235879 235880 235891 235895 235897 235953 236145 236833 236834 236837
29465 29466 29467 29468 29469 29481 29519 235734 235735 235747 235748 235750 235751 235824 236126
29456 29461 29485 235716 235719 235743 235830 235831 235898 235900 235901 235902 235903 235904
29437 29483 29484 235485 235491 235492 235493 235867 235868 235869 235870 235871 235873 235905
3687 3689 28701 29545 229392 229395 229398 229598 229599 229601 236366 236368 236372
3686 3689 29545 229395 229598 236349 236352 236358 236359 236362 236363 236365 236366 236367 236368
3690 236004 236010 236012 236016 236019 236021 236024 236027
3686 3687 28671 28701 229392 229394 229395 229598 229599 236349 236366
3688 3691 29503 235977 236010 236016 236017 236024 236394
3690 29497 29499 29503 229651 235974 235975 235976 235977 236010 236015 236017 236401
29495 29500 235988 235991 235997 236002 236008 236032 236059 236060 236063
29502 235957 235991 235996 235997 236003 236058 236059 236142 236148 236160 236165 236167 236178
236399 236400 236402 236404 236405 236408 236417 236421 236433 236459
236808 236840 236857 236859 236862 236863 236866 236874 236876 236878 236879 236880 236885
235895 236766 236788 236789 236790 236793 236816 236817 236818 236819 236822 236824 236826 236830 236832
29560 29566 236500 236511 236512 236515 236518 236536 236538 236539 236540 236541 236543 236544 236691
224988 224997 225008 225012 229621 236439 236440 236441 236443 236444 236479
236643 236667 236669 236676 236677 236679 236680 236681 236725 236729
29578 236536 236537 236541 236542 236650 236652 236654 236656 236660 236683 236684
29674 237199 237203 237343 237344 237352 237353 237354 237391 237401 237414 237448 237526 237542 237545
29534 236255 236258 236262 236264 236265 236290 236291 236296
29508 236038 236042 236080 236082 236083 236104 236105 236106 236107 236969
29672 237196 237345 237346 237348 237349 237350 237355 237611 237613
237393 237396 237397 237406 237453 237455 237456 237457 237458 237459
29638 29639 237101 237130 237131 237132 237153 237155 237159
29671 29672 237281 237282 237285 237334 237340 237341 237355 237525 237528 237531 237586 237587 237610
29647 29649 29650 237179 237181 237373 237380 237388 237402
29669 237438 237439 237460 237461 237463 237464 237469 237476 237477
29660 237289 237311 237330 237332 237333 237524 237541 237543 237549 237553 237573 237577 237584
29536 236268 236269 236271 236272 236274 236276 236280 236287 236288 236301 238595 238596 238602 238603
29619 237468 237472 237475 237490 238559 238565 238569
237470 237498 237499 237502 237504 237507 237510 237511 237512 237513 237516 237519
236263 236267 236269 236270 236271 236273 236276 236917 236918 237479 237484 237486 237489 237492 237500
3657 29711 237678 237707 237709 237712 237722 237745 237749 237750 237759 237761 237762 237763 237767
29726 29732 237777 237779 237780 237784 237786 237787 237788 237794
29764 238078 238080 241545 241550 241573 241575 241576 241583
29739 29741 237894 237895 237911 237912 237916 238157 238268
29737 29767 237917 238147 238149 238335 238355 238356 238357 238358 238359
3765 238085 238111 238115 238116 241173 241199 241200 241202 241203 241231 241233
29736 237891 237908 237917 237919 238358
237905 238117 238122 238143 238144 238148 238151 238180 241137
238300 238303 238317 238334 238338 238339 238340 238341 238342
238344 238347 238348 238350 238352 238353 238355 238364 238367 238374
29768 29770 29771 29772 29773 238133 238136 238159 238165 238167 238169 238187 238188 238260 238265
238140 238142 238154 238156 238163 238168 238170 238179 238184 238330
29803 238466 238471 238484 238507 238518 238519 238520 238521
238529 238530 238532 238552 238555 238556 238566 238588 238591 238593 238596
238173 238324 238327 238329 238360 238366 238436 238440 238462 238463 238467
238165 238189 238192 238248 238251 238254 238454 238455 238479 238480
29814 29816 29835 238536 238539 238540 238543 238647 238724 238725 238726 238817 238819
239209 239234 239235 239236 239238 239239 239302 239305 239306
238874 238907 238909 238983 238984 238986 238987 239037 239044 239063 239066 239067 239072 239073
238680 238684 238700 238701 238702 238703 238704 238706 238707 238922
29836 29839 29945 238703 238704 238707 238711 238713 239535 239536 239544 239576 239579 239581 239582
29925 29928 29930 239454 239455 239457 239458 239459 239460 239462 239464 239474 239482 239564 239566
29926 29932 239419 239425 239458 239460 239783 239784 239789 239790 239793 239794 239795
29945 239530 239536 239554 239556 239562 239565 239566 239568 239581 239584 239587 239588 239590
239440 239445 239451 239452 239476 239478 239614 239628 239719 239725
238215 238230 238233 239500 239507 239512 239591
29934 239439 239450 239486 239487 239494 239508 239682 239691 239692 239693 239694 239697
29968 30205 239698 239699 239705 239706 239737 239738 239741 241613 241614 241637 241640
29753 237996 237997 237999 238051 238053 238059 241148 241159
237920 237960 237961 238057 238102 238202 238203 238206 238209 238239 238240 241095 241109 241112 241114
29964 30204 239424 239728 239732 239740 239752 239753 239756 239986 241624 241628 245381 245405 245406
29765 238021 238056 238098 238100 241208
30000 239958 239960 240004 240007 240008 240009 240011 240013 240014 240015 240016
30675 245198 245382 245385 245387 245397 245400 245402 245403 245405 245407 245408 245409 245440 245444
30206 239740 239986 241621 241623 241624 241628 241629 241630 241684 241685 241686 241690 241693 245410
239917 239918 239921 239923 239924 239927 239933 239934 239951
30175 30180 240010 240019 240077 241368 241369 241392 241393 241394 241397 241433 241675 241698 241699
30026 30027 30030 240202 240204 240209 240211 240212 240220 240222 240224 240229 240235 240239 240246
30016 239967 239968 240047 240048 240049 240051 240076 240147 240149 240150 240151 240167
30003 30008 239848 239874 239876 239878 239881 239883 239887 239888 239889
3756 30128 241007 241008 241010 241011 241012 241013 241014 241016 241025 241029
3755 3762 30128 241002 241007 241009 241012 241013 241025 241029
30119 239784 239786 239815 239821 240626 240648 240652 240959 240961 240984
30074 30076 239834 240448 240450 240452 240460 240479 240482 240483 240485 240486 240487 240491 240492
3915 29902 239260 239261 239828 239830 240477 240478 240481 240488 240489 240490 240492 240494 240496
30081 240481 240483 240484 240488 240489 240490 240491 240492 240493 240636 240641
240362 240363 240371 240418 240427 240428 240433 240435 240437 240441 240524 240528 240535
3756 241002 241012 241022 241025 241029 241034 241037 241042
30108 30137 240849 240850 240907 240908 240909 240910 240912 240913 240914 240916 240917 240918 240940
29761 30146 237926 237927 237929 238058 238103 238128 238132 241092 241100 241152 241156 241162 241178
3720 30148 237901 238085 238107 238109 238116 241084 241093 241143 241170 241173 241174 241197 241199
30153 30159 30182 241181 241182 241219 241250 241252 241258 241275
30161 241401 241402 241406 241407 241421 241431 241434 241435 241442 241443 241445 241449 241458 241464
241476 241500 241509 241510 241530 241531 241532 241534
3770 30217 241325 241326 241328 241336 241506 241507 241509 241510 241736 241743
3769 30215 241325 241335 241506 241565 241705 241741 241743
30196 30197 30214 238045 241606 241607 241610 241644 241645 241665 241667
30166 241330 241365 241367 241399 241400 241708 241710
3775 30280 241577 241579 241723 241772 242326 242330 242331 242332 242333
30200 30213 241638 241658 241676 241680 241683 241713 241717
3773 242326 242329 242330 242331 242333 242342 242349
239680 239684 241601 241602 241605 241626 241633 241649 241657
30226 241784 241788 241789 241790 241792 241793 241794 241798
30441 241861 243409 243552 243555 243558 243559 243562 243583 243588
30226 241790 241907 241980 241981 241984 241986 241988 241990
30273 30274 30281 242174 242182 242183 242190 242191 242192 242193 242197 242198 242205 242232 242233
30229 241816 241830 241832 241836 241871 241872 241874 241875 241893 241895 241897 241898 241900
30276 242146 242197 242198 242201 242205 242206 242207 242210 242232
30279 242038 242042 242045 242046 242048 242050 242051 242055 242061 242062 242063 242066 242131 242132
30275 242144 242145 242150 242165 242168 242170 242171 242172 242693 242724
3798 242753 243492 243493 243494 243496 243497 243499 243523 243526
242539 242540 242541 242542 242544 242545 242701 242703 242812 242813 242814 242818 242821 242830
30288 242274 242279 242280 242288
242311 242314 242316 242318 242319 242320 242321 242324 242325 242328 242330 242331 242332 242334 242335
30331 30332 242534 242638 242644 242695 242706 242709 242710 242712
242271 242272 242276 242311 242313 242314 242315 242317 242318 242319
30290 30291 30311 242374 242375 242390 242391 242392 242394 242395 242396 242397 242398 242399 242400
30352 242783 242787 242788 242804 242806 242809 242820 242823 242825 243524 243525
233210 233214 233262 243070 243072 243073 243074 243079 243080 243081 243082 243083 243090 243092
3796 30369 30385 242792 242794 242948 242949 242951 242954 242970 242971 242972 242973 242985 243093
30390 30394 243166 243167 243168 243169 243171 243206 243721 243722 243723
3794 30370 30371 242857 242942 242948 242949 242954 242955 242956 242958 242969 242970 242971 242987
30356 30434 30437 30457 30461 242744 242807 243516 243517 243522 243527 243533
3785 243489 243492 243493 243494 243495 243497 243498 243499 243501 243503 243675 243676
3800 243253 243256 243432 243437 243439 243457 243458 243459 243464
475 3799 30431 30451 243432 243456 243457 243458 243459 243467 243652 243679 243687
243470 243471 243472 243474 243477 243478 243479 243587 243590 243592 243612 243613 243614 243618
243560 243562 243564 243566 243567 243568 243573 243574 243575 243576 243578
58 30427 243371 243408 243422 243445 243447 243452 243476 243480 243645
30420 30423 243366 243372 243373 243374 243379 243381 243389 243391 243393 243396 243398 243412 243415
243347 243351 243352 243353 243355 243356 243357 243358 243361 243363 243444 243446 243448
30421 30449 243392 243399 243400 243403
30514 30524 244091 244092 244095 244096 244097 244099 244101 244104 244108 244109 244110 244112 244116
30470 30476 243798 243807 243814 244074 244077 244079 244103
30484 243802 243805 243808 243811 243823 243825 243829 243857 243864 244044 244045 244046 244047 244048
30266 30328 242110 242112 242645 242663 242664 242665 242666 242668 242670
30538 243735 243740 243741 243742 243764 243765 243766 243767 243769 243775 243782 243951
30362 242571 242599 242629 242828 242829 242833 242837 242846 242848 242850
3815 30574 30597 243977 243978 243980 244630 244631 244632 244633 244634 244760 244762 244817
30496 30498 243987 243989 244004 244005 244006 244009 244011 244012 244014 244016 244667 244668 244672
3813 30573 30597 30610 244576 244577 244580 244581 244586 244632 244633 244636
30549 30554 226833 226872 226873 226874 244460 244461 244462 244463 244480 244481 244499 244503 244504
481 30553 30561 30585 244227 244470 244471 244472 244473 244474 244495 244673 244674 244676 244678
3605 30541 231267 231312 231316 244347 244354 244370 244372 244530 244532 244534 244535 244536 244558
30555 226941 227029 227031 244401 244405 244406 244407 244409 244412
30557 30558 244494 244496 244497 244498 244648 244649 244651 244684
30595 30616 244487 244578 244579 244634 244643 244650 244760 244815 244892 244893 244894 244899 244902
30606 244518 244547 244572 244575 244602 244603 244820 244821 244822 244847 244875 244881 244882 244906
30629 245001 245002 245003 245004 245007 245022 245026 245027 245028 245029 245035 245038 245053
30298 30301 242414 242419 242422 245028 245029 245035 245037 245039 245083
30615 244729 244736 244739 244741 244742 244746 244747 244765 244919 244921
30632 30633 245034 245036 245080 245082 245083 245084 245085 245088 245089 245097 245099 245104 245105
30299 30305 242404 242405 242406 242408 242409 242410 242419 242423 245037 245044 245077 245078 245079
30588 244714 244715 244721 244724 244725 244733 244734 244740 244743 244757
244698 244699 244703 244705 244707 244710 244713 244719 244720
30290 242334 242338 242348 242378 242379 242380 242381 242384 242386 242387 242390 242392
3833 30650 245184 245185 245187 245190 245192 245206 245221 245226 245233 245234
30664 30666 245321 245324 245326 245328 245329 245330 245332
3831 30707 245184 245187 245188 245205 245206 245207 245208 245209 245628
30667 30686 245313 245316 245317 245319 245320 245346 245353 245357 245430
30241 242024 242028 242030 242068 242071 242072 242074 242081 242086 242089 242090
30648 30655 244727 245157 245223 245224 245229 245232 245233 245235 245236 245239 245294 245295 245303
30645 245124 245126 245144 245147 245180 245358 245359 245363 245368 245393 245424 245425
30715 30744 245671 245673 245676 245687 245692 245703 245708 245714 245715 245727 245728 245729 245935
245944 245973 245978 245986 245987 246022 246023 246025 246028 246029 246232 246233 246234 246562
30767 245700 246128 246131 246133 246134 246143 250537 250545 250547 250732 250734
30713 250338 250539 251209 251211 251214 251216 251217 251219 251222
3845 246094 246097 246098 246099 246157 246164 246167 246179 246185
30751 30755 245740 245744 245760 245776 245779 245780 245782 245783 245805 245806 245941 245985 246025
30822 30823 245949 246036 246038 246039 246041 246044 246045 246048 246089 246228 246231 246236 246265
3842 240252 240256 240257 240258 240259 246098 246164 246167 246170 246185 246382
246028 246033 246233 246234 246260 246561 246562 246564 246567 246568
246147 246217 246220 246221 246222 246249 246251 246273 246276 246277 246304 246306 246307
29982 30035 30037 30046 239862 240265 240280 240284 240287 240289 240292 240296 240297 240314 240318
30043 31343 240290 240291 240383 250762 250766 250790 250791 250793 250794 250821 250823
30912 30916 30917 246475 246477 246480 246481 246516 246518 246519 246526 246591 246592 246593 246595
30694 30698 30701 245603 245604 245605 245606 245607 246440
29979 29985 239893 239897 239899 239900 239902 239905 239908 240211 240212 240216 240243 240250
30856 246765 246770 246774 246815 246820 246822 246823 246825 246826 246827 246854 246855 246856 246860
30857 30865 244223 246866 246870 246877 246901 246902 246903 246904 246905 247111
30526 30527 30857 244212 244233 246860 246861 246862 246864 246865 246866 246867 246868 246870 246873
30866 246924 246925 246926 246927 246928 246929 247114 247118
30879 246977 246979 246980 247011 247031 247032 247033 247035 247036
30840 30841 30847 30848 246724 246725 246728 246729 246730 246735 246737 246739
30835 30838 30891 246704 246706 246707 246708 246709 246710 246754 246756 246757 246758 246760 246762
30843 30875 246719 246723 247050 247052 247053 247557 247590 247600 247607
30838 246707 246728 246730 246732 247146 247147 247149 247150 247159 247166 247167 247169 247573 247594
246060 246521 246576 246577 246581 247284 247287 247288 247290 247291 247292
245261 245582 245583 245584 245585 245588 245591 245592 245593 247335
30909 247220 247223 247252 247253 247255 247256 247257 247277 247279 247304
30938 247399 247405 247480 247481 247485 247487 247488 247513
30926 30937 30938 247399 247428 247432 247473 247479 247480 247482 247486 247487 247488 247489 247491
246003 246007 246525 246543 246545 246546 246547 246548 246549 246550 246551 246554 246578 246580 247442
30969 247737 247744 247761 247762 247764 247769 247782 247787 247790 247793 247796 247854
31106 248838 248840 248841 248845 248856 248857 248861
31082 31147 248660 249043 249177 249182 249184 249191 249212 249214 249217 249219
31110 248832 248833 248897 248898 248899 248900 248902 248908 248942
247770 247771 247772 247775 248681 248706 248708 248709 248711 248712 248714 248795 248796 248799 248800
247884 247887 247889 247891 247893 247895 247907 247918 247956 247970 247971 247972 247973 247974 247975
30963 247711 247713 247715 247716 247717 247719 247720 247747 247748 247752 247766
30974 31089 31094 248761 248771 248773 248774 248776 248777 248799 248825
31070 248083 248086 248088 248089 248091 248093 248584 248586 248588
247712 247714 247723 247725 247822 247828 247830 247831 247832 247833 247835 247844 247846 247847 247848
30955 31017 247642 247644 247646 247649 247651 247688 248067 248074 248077
248089 248092 248584 248585 248587 262841 262845 262847 262848 262856
248082 248083 248085 248086 248530 248531 248534 248535 248575 248579 248580 248583 248588
31012 31071 248107 248108 248110 248112 248119 248120 248122 248324 248362 248363 248566 248567 248572
247038 247039 247042 247063 247561 247611 247612 247614 248177 248184 248189 248198
249017 249073 249085 249088 249091 249277 249278 249280 249282 249292 249293
3885 248858 248859 248873 248877 248879 248880 248962 248964 248966 249001 249003 249004 249031 249227
3884 31110 248832 248859 248863 248879 248880 248881 248887 248888 248962 248964
31108 248869 248876 248961 249006 249019 249023 249025
31108 31109 31113 248867 248869 248885 248937 248945 248960 248961 248991 249006 249007 249253 249255
248884 248885 248892 248895 248926 248929 248945 248946 248960 248976
31120 31155 248973 249000 249002 249003 249005 249226 249227 249228 249231 249234 249239 249240
249265 249267 249271 249305 249308 249310 249311 249323 249325
31192 31193 249524 249528 249529 249531 249532 249535 249536 249537 249543 266644
31156 31176 249379 249381 249382 249383 249385 249386 249392
31138 31179 31181 33266 249485 249486 249493 249494 249495 249496 249508 249521 249526 249527 266123
31207 249617 249623 249624 249625 249626 249627 254091 254094 266572 266578 266580
31241 249593 249598 249632 249633 249634 249636 249972 249976 250012 250014 250015 250016 250021 250023
31188 31190 31191 33318 249533 249554 249561 249619 249620 249621 249624 249626 249648 266554 266571
31167 249349 249355 249360 249361 249363 249364 249369 249371 249372
31192 249357 249531 249533 249534 249539 249540 249542 249543 249544 249550 249551 249552 249554 249555
31302 249867 249873 249880 249881 249884 249887 249888 249889 249891 249893 253152
249700 249702 249704 249904 249908 249911
249571 249572 249607 249608 249609 253989 254031 254033 254054 254055 254058
31254 249823 249825 249848 250001 250028 250035 250036
31264 249835 249836 249839 249844 249850 249856 249860 250108 250110 250112 250115 250116 250166
31230 249807 249835 249860 249861 249864 249901 249916 249922 249924 249925 250134
31255 249947 249948 249951 249959 249963 249967 249968 249980 250080
31313 31314 250092 250264 250473 250474 250477 250490 250498 250504 250528 250532
31284 250059 250060 250064 250067 250233 250237 250252 250253 250255 250257 250259
31304 250384 250390 250415 250417 250418 250426 250427 250435 250439 250465 250470 250472 251332 251339
31272 31301 250185 250187 250393 250395 250428 250429 250430 250432 250434
31277 31279 31280 250171 250182 250199 250201 250203 250205 250229
31406 250351 250355 251064 251234 251236 251238 251241 251245 251246 251253 251254 251258 251261 251274
31274 31275 31276 31277 31279 250190 250191 250196 250200 250204 250209 250213
250297 250341 250343 250344 250345 250347 251202 251204 251215 251227 251247
30047 30053 240367 240374 240384 240385 240410 240440 250785 250786 250824
3759 29902 30054 30055 30056 239255 239257 239260 240472 240477 240481 240488 240489 240496 240498
240442 240443 240447 240464 240466 240467 240468 240469 240470 240499 250834
240413 240529 250815 250816 250826 250827 250828 250829
31332 31351 250671 250672 250674 250690 250693 250698 250699 250805 250806 250811 250883 250974 250976
30048 250701 250702 250703 250704 250778 250783 250784 250800 250801 250818 250819 250820 250825 251000
250959 250960 250966 250973 250974 250977 250978 250979 250981 250987
3922 31327 250598 250639 250647 250649 250650 250651 250653 250660
3921 31327 250595 250596 250599 250646 250648 250650 250651 250652
31437 250937 250938 250951 251446 251448 251449 251450 251451 251452 251497 251498 251500 251502 251505
250947 250948 250949 250950 250952 250953 250961 251476 251478
488 31324 250565 250569 250571 250590 251020 251022 251039 251042 251052 251054 251057 251059 251060
31317 31379 250558 250560 250563 250568 251023 251025 251028 251030 251034 251072 251074
250611 251279 251461 251462 251466 251468 251469 251470 251475 251482 251483 251488 251489
251150 251157 251161 251292 251334 251335 251336 251337 251338 251369 251370 251371 251372
251642 251670 251677 251757 251758 251759 251760 251761 251798 252483 253055
31562 252493 252516 252517 252518 252519 252523 252528 252529 252530 252531 252534 252554
31561 31566 252482 252504 252505 252508 252514 253028 253057 253058 253062 253063 253084
31470 31472 251774 251781 251786 251787 251788 251796 251797 251799
31488 251851 251855 251881 251885 251886 251887 251888 251889 251890
251621 251624 251626 251627 251628 251629 251630 251632 251633 251722
31468 31471 251752 251753 251754 251757 251800 251807 253052
31584 251702 252393 252603 252604 252607 252667 252688 252689 252691
31502 251507 251510 251511 252023 252024 252027 252048 252052 252056 252057 252059 252060 252061 252062
29904 29905 29907 239252 252298 252320 252321 252322 252325 252634
31365 31367 250874 250878 250880 250911 250916 250919 250920 250921 250922 250932 252327 252631 252635
31516 31517 252123 252126 252127 252138 252159 252164 252241 252243 252245 252246 252248 252249 252254
31363 250913 250919 250932 250936 250940 252640 252641 252642 252643
31585 31587 252388 252606 252667 252669 252673 252687 252688 252689 252690 252691 252693 252699 252714
493 252241 252254 252257 252258 252259 252260 252261 252282 252285 252286 252287 252290
253167 253168 253171 253182 253184 253189 253191 253192
31573 31583 252575 252579 252582 252613 252614 252692 252694 252695 252696 252697 252698 252727
250185 250428 250429 252813 252814 252815 252843 252868
31620 252510 252738 252740 252742 252935 252937 252939 252941 252944 252945 252946 252947 252948 252955
31606 31610 252579 252584 252750 252751 252827 252829 252830 252833 252834 252853
518 31642 31648 253089 253122 253124 253128 253130 253131 253140 253141 253144 253145
31637 252970 252976 252977 252980 252981 252984 253006 253011 253092 253093 253094 253104 253108 253109
31647 252974 252978 252979 252982 252983 252985 252986 253095 253096 253180
31666 252996 253026 253035 253036 253037 253342 253343 253380 253417
31655 31656 31658 31681 253240 253321 253323 253324 253326 253327 253329 253330 253431 253433 253442
31656 31657 253229 253240 253245 253247 253248 253249 253324 256648
253254 253257 253258 253677 253681 253682 256675 256690 256696 256730
31668 253034 253035 253037 253039 253040 253338 253339 253341 253342 253343 253345 253350 253417
31633 31638 253065 253069 253072 253076 253077 253078 253340 253344 253345
253270 253272 253276 253279 253292 253299
31674 31677 31679 253397 253400 253408 253415 253420 253422 253423 253424 253425 253427 253438 253439
31692 31697 253546 253547 253575 253597 253599 253602 253603 253610
31898 31901 253546 253600 253601 253610 255212 255217 255221 255224 255225 255230 255232 255239
31699 32067 253577 253580 253581 253614 253619 253623 253624 253625 253627 256526 256528
31708 31709 253459 253461 253465 253466 253650 253652 253657 253660 253667
253586 253620 253622 253626 253660 253661 253667 253668 253690 253693
31731 253531 253837 253857 255093 255096 255146 255147 255150
31705 31706 253460 253461 253464 253465 253466 253467 253652 253667 253669 253670 253671 253688 253689
3968 31738 253471 253474 253475 253665 253772 253774 253776
3967 31738 253468 253470 253474 253666 253773 253774 253776 253778 253802 253803
31718 31720 31722 31741 253697 253698 253717 253718 253721 253731 253757 253760 253764 253766 253768
253978 254047 254340 254342 254346 254347
253762 253782 253783 253785 253810 253812 253813 253815 253919 253924
31796 253874 253875 253876 253877 254394 254396
31774 31794 254348 254349 254350 254379 254381 254383 254384 254386
254108 254109 254111 254168 254169 254170 254172 254174 254176 254178 254180 254181
267595 267599 267602 267605 267607 267608 267609 267613 267665
31818 31827 31840 254555 254558 254559 254620 254655 254657 254658 254659 254661 254662 254664 254665
33466 33469 267725 267730 267738 267739 267742 267743 267796
266415 266417 266418 266419 266421 266422 266423 267647 267650
254699 254700 254735 254736 254752 254758 254761 254783 254787
31728 31890 31893 255080 255140 255144 255145 255146 255147 255148 255151 255152 255164
254468 254800 254801 254802 254803 254804 254809 254810 254811 254812 254813 254814 254815
31886 31891 254956 255094 255114 255116 255117 255118 255119 255120 255121 255124 255125 255131
31877 254971 254973 254974 254978 254997 255025 255027 255029
31884 31895 31896 31899 255047 255051 255052 255053 255054 255059 255069 255170 255172 255176 255177
31873 254988 254992 254994 254995 254996 254997 254998 254999 255000 255004 255005
31915 31917 255257 255278 255279 255280 255346 255347 255348 255350 255351 255353 255356
255184 255185 255186 255189 255215 255219 255220 255222 255223 255226 255233 255234 255237 255250 255255
31879 31881 255072 255076 255154 255155 255157 255158 255159 255179 255201 255203 255206 255213
31915 255245 255247 255248 255250 255252 255253 255254 255255 255257 255258 255268 255269 255271 255274
31950 255588 255592 256304 256312 256427 257013 257014
31936 32044 255417 255419 255436 255437 255438 255486 256327 256328 256333 256335 256338 256352 256353
555 31925 255407 255446 255460 255518 256145 256148 256259 256294 256299 256325 256331 256334
31925 255414 255440 255515 255516 255595 256298 256299 256324 256329 256330 256332 256334 256336 256337
31993 31995 255951 255965 255971 255972 255973 255975 255982 255994 255999 256000
32028 256217 256220 256222 256245 256247 256274 256275 256276 256277
32023 32025 32029 255241 255245 255246 255275 256190 256193 256194 256214 256215 256218 256222 256223
32024 255306 255309 255310 255331 255334 255336 255985 256020 256022 256230
31906 255220 255273 255275 256193 256210 256214 256216
33380 33382 266500 266949 267004 267006 267008 267009 267011 267012 267013 267014 267015 267016 267064
267072 267073 267074 267075 267078 267079 267081 267095 267099 267102 267103 267120 267123 267128 267620
33397 266972 266974 266975 267119 267121 267124 267132 267133 267159 267161 267162 267166 267185 267187
67 33392 261730 267149 267169 267173 267474 267475 267477 267478 267481 267483 267484 267523
4004 32738 261732 261736 261917 261918 261922 261925 261938 261940 267473 267474 267482
4003 261917 261922 261923 261938 267471 267482 267485
4008 32074 256597 256599 256600 256602 256603 256604 256605 256606 256610
32082 32084 256537 256601 256607 256609 256611 256616 256622 256638 256719 256720 256722
266124 266129 266586 266606 266632 266648 266649 266650 266651
4005 4009 256584 256590 256591 256597 256599 256600 256606
4008 256564 256566 256584 256585 256591 256592 256600
256802 256803 256804 256805 256807 256808 256809 256812 256816 256841
32081 32083 32093 256614 256615 256617 256619 256708 256709 256710 256713 256721 256724 256725
495 32058 32060 32063 253632 256500 256505 256512 256513
32048 256381 256382 256383 256419 256421 256425 256567
253440 253445 256764 256766 256788 256789 256791 256793 256796 256799
4016 256789 256795 256796 256855 257052 257054 257058 257084
4015 256795 257052 257057 257058 257082 257083 257084 257088
256982 256986 256989 256995 257020 257022 257023 257026 257028 257165 257167 257168 257169 257170 257171
256874 256896 257114 257116 257118 257119 257142 257143 257145 257147
32150 257191 257192 257193 257195 257197 257198 257200 257203 257220
63 32196 257348 257359 257361 257365 257366 257367 257556 257559 257613
32192 257345 257346 257347 257350 257352 257365 257554 257557
4026 32196 32197 257359 257560 257562 257564 257587 257603 257607 257612
257699 257768 257771 257773 257776 257778 257780 257785 257788 257791 257793 257795
32208 257666 257667 257668 257675 257676 257683 257686 257691
257707 257730 257731 257732 257735 257741 257767 258247 258252 258255 258256 258258 258259 258309 258311
4022 257359 257587 257603 257611 257612 257808 257811
257844 257846 257864 258242 258275 258276 258277 258280 258282 258288 258291
257869 257930 257961 257963 258044 258045 258046 258047 258048 258054 258212 259477 259479
258106 258189 258192 258193 258194 258196 258216 258218 258219 258405 258465 258522 259490 259491
32278 32284 258207 258215 258217 258225 258232 258240 258248 258249 258261 258263 258282 258283
32274 32275 32279 258194 258197 258198 258199 258216 258265 258293 258300
258098 258105 258109 258131 258162 258167 258173 258178 258186 258190 259486 259511 260183 260191 260192
4034 32243 32255 257995 258003 258005 258006 258012 258014 258020 258064 260172 260173
4033 257995 258000 258003 258012 258063 258064 258065 258068 258071
4037 32327 32411 258589 258590 258648 258655 258672 258703 259309 259316 259317 259339 259729
32510 258477 258480 258482 258484 258485 258486 260120 260152 260157
4035 32327 258589 258590 258591 258593 258597 258598 258599 258602 258655 258672 258683 258703 258753
258405 258407 258409 258410 258430 258463 258465 258521 258526
32485 258581 258585 258658 258663 258667 258668 258671 259297 259301 259303 259304 259305 259757
4042 32348 258595 258597 258599 258600 258601 258753 258757 258786 258787
258195 258196 258221 258222 258227 258250 258253 258262 258264 258266 258267 258406 258432 258433 258434
4040 32348 258577 258587 258591 258595 258600 258601 258670 258690 258692 258701 258753 258755 258757
32383 259045 259047 259050 259098 259099 259100 259101 259102 259103 259414
32358 32359 32364 32400 258863 258866 258875 259245 259250
32365 32385 257421 257423 257444 257445 257446 258967 258974 258977 258978 258979 259041 259046 259119
32276 32281 258227 258228 258249 258250 258251 258253 258258 258260 258376 258401 258432
32358 32399 258861 258868 258885 259175 259179 259213 259214 259217 259218 259225 259348 259349
32424 259135 259138 259140 259141 259144 259146 259147 259186 259188 259378 259379 259384 259385 259389
258933 258963 258964 258968 258970 258971 259110 259111 259113 259115 259118
32435 257904 257926 257927 257928 257934 257937 257938 257939 257940 259472 259476 259509 259518 259520
32183 32186 32454 223865 223866 223883 223888 224165 257496 257521 257523 257524 259446 259607 259630
32173 32433 32439 257473 257507 257509 257510 257511 257512 257513 259461 259465 259501 259548
257618 257647 257898 257899 257904 257906 257908 259473
32401 32441 32464 259232 259234 259237 259240 259246 259354 259360 259395 259659 259662
32429 32442 257525 257531 259454 259455 259456 259464 259534 259568 259569 259573 259586 259588 259590
32480 258654 259293 259310 259312 259314 259315 259721 259737 259743 259744 259745 259746 259747 259748
32476 259796 259797 259799 259802 259804 259807 259812 259813 259814 259879
32494 32496 259784 259785 259790 259897 259899 259900 259978 259981 259982 259983 259984 259985 259989
32506 32513 260035 260053 260070 260072 260084 260131 260132
4062 32331 32477 258619 258623 258625 258631 258633 258643 259846 259854 259875 259876 259878 259885
32269 32524 32530 258147 258151 258175 260164 260168 260199 260203 260207 260209 260231
4060 32477 258643 259811 259815 259818 259846 259847 259854 259875 259876 259882 259883 259884
4064 259904 259905 259906 259908 259909 259910 259914 259915 259932 259945 259947 259987
4063 32493 259814 259815 259881 259904 259908 259918 259987
32000 256014 256026 256035 256047 256048 256051 256054 256056 256057 256058 256126
32010 256099 256101 256103 256105 256109 256110 256111 256112 256116 260548
32547 32552 260402 260404 260419 260422 260424 260426 260436
260270 260271 260275 260305 260307 260460 260469 260476
260708 260717 260718 260720 260721
31956 31976 255765 255772 255831 255834 255838 255839 255840 255866 255870
255738 255740 255741 255747 255752 255754 255769 255778 255780 255784
260675 260677 260715 260751 260800 260804 260805 260806 260810
255705 255709 255710 255711 255717 255718 255719 255720
257908 257909 257910 259473 259519 260891 260900 260905
32630 32631 32634 32639 261055 261056 261058 261072 261075 261077 261087 261104 261109
256934 257238 257239 257263 257264 257267 257271 257273 260773
257223 257224 257226 257229 257243 257245 257246 257248 257250
32107 253333 256825 256827 256834 256844 256845 256849 256852 256853 256870
32596 260781 260815 260817 260830 260859
32627 260993 261014 261022 261045 261046 261047 261050 261057 261059 261063 261065
32853 32854 32856 262838 262842 262849 262850 262854 262857 263013
32657 32664 33146 261240 261243 261246 261285 261287 261288 261289 261291 261292 265129 265131 265151
32667 32680 261280 261281 261284 261296 261298 261299 261319 261320 261322 261350 261351 261352 261354
31005 31006 248055 261326 261328 261381 261383 262843 262845 262846 262847 262851
32675 33105 261400 261401 261402 261403 261405 261472 261474 261476
261496 261501 261502 261505 261606 261607 261608 261609 261610 261643 261646 261674
32863 262878 262881 262883 262885 262886 262887 262923
4090 261515 261518 261519 261520 261521 261524 261525 261671 261673 265320
32694 32778 261507 261539 261568 261569 261570 261571 261572 261591 261592 261593 261594 261595 261596
4088 4095 261520 261671 261707 265315 265316 265320 265321 265357
32731 261882 261884 261885 262032 262036 262041 262043 262067
4093 261756 261791 261795 262152 262166 262168 262172 262178 262179 262180 262181 262182 262196
4092 261756 261760 261774 261780 261783 261786 261787 261791 261795 261826 261830 262166 262182
32716 261732 267171 267172 267173 267174 267210 267448 267476 267478 267483
4090 261520 261707 261784 261807 265313 265314 265318 265319 265321 265359
262498 262500 262506 262509 262548 264230 264248 264249 264251 264252 264254 264262 264263
262342 262370 262374 262375 262452 262454 262455 262457 262520 264498
33055 262343 262478 262523 262553 264529 264530 264533 264534 264596 264598
262500 262501 262502 262508 262509 262513 264251 264253 264254 264256
262456 262496 262502 262504 262505 262518 264256 264531 264532
32800 262244 262254 262258 262302 262303 262306 262308 262310 262316 262317 262319 262320 264553
32861 32862 32863 32864 32865 262881 262894 262910 262912 262914 262916 262917 262923 262925
32884 32887 262727 262728 262748 262752 262759 262760 263129 263132 263137 263138 264800 264801 264956
32916 263106 263108 263114 263126 263143 263144 263367 263368
33100 262798 262799 262961 263042 263049 263052 264882 264884 264885 264886 264910 265103
32842 262754 262757 262758 262800 262806 262808 262960 262967 263044 263055 263059 263133 263136 264955
513 263112 263114 263118 263119 263121 263124 263125 263383 263384 263397
32842 262787 262793 262801 262802 262805 263041 263045 263048 263054 263055
263087 263091 263093 263301 263304 263305 263306 263328 263353
32851 262783 262785 262786 262792 263033 263035 263038 263040
263239 263240 263241 263243 263244 263249 263252 263253 263265 263267
263310 263312 263314 263346 263351 263484 263486 263488 263526 263530 263532 263537 263541
4116 32901 32903 32950 32951 32953 263179 263183 263205 263643
32924 263189 263191 263192 263193 263194 263195 263379 263747 263751
32911 32933 50530 263216 263217 263219 263221 263249 263288 263447 263535 263543 263546 263550 263553
4113 32903 32950 32953 32954 263179 263205 263206 263726 263727
32928 263123 263189 263193 263195 263197 263376 263377 263379 263380 263401 263403 263404 263734 263742
6318 50541 50545 50547 50548 263439 263440 263462 263463 263650 263689 263695 263699 263701 263732
32961 32962 32965 32968 263687 263691 263697 263700 263702 263734 263735 263738 263743 263764 263775
4136 33012 264069 264076 264078 264079 264083 264084 264116 264118 264124 264148 264149 264151
32981 47535 263681 263683 263705 263706 263771 263791 263793 263866 263868 263886
6354 6356 47438 50838 50840 263674 263675 263712 263862 263864
32979 47790 47795 47848 263897 263900 263903 263910 263913 263919 263920
32984 263823 263824 263826 263830 263835 263836 263878 264046 264107 264109
32817 33009 262539 264003 264004 264021 264023 264036 264037 264045 264052 264054 264102 264106
33052 264433 264434 264436 264437 264438 264453 264506 264507 264508 264629
33056 262365 262370 262371 264426 264450 264453 264461 264470 264475 264499 264506 264508
32793 262357 262358 262360 262362 262363 262381 262383 264449 264451 264455 264458 264459 264477 264478
33042 262532 262533 264282 264292 264293 264294 264296 264303 264307 264316 264324
32813 33038 33044 33045 33062 262515 262516 262529 262530 264286 264291 264365 264468 264495 264500
33044 264379 264382 264391 264400 264407 264410 264411
33045 264283 264286 264365 264367 264374 264376 264413 264417 264420 264421 264500 264616
264171 264192 264198 264201 264264 264267 264269 264271 264279 264295 264357 264358
32998 33000 263933 263941 263942 263943 264002 264004 264005 264006 264011 264013 264020 264022 264024
262472 262517 262553 262555 262557 262559 264528 264529 264533 264557 264562 264563 264597
4120 33012 264079 264083 264084 264086 264089 264091 264095 264096 264146 264148 264149
264182 264183 264184 264185 264189 264224 264225 264226 264599 264610
33021 33027 264187 264207 264210 264211 264213 264214 264215 264219 264221 264234 264698 264786
98 33126 263350 263356 263361 263362 263364 263415 263417 263418 263420 264957 264961 264962 264985
263341 263498 263500 265031 265032 265033 265035 265036 265039
263157 263159 263160 263164 263166 263167 264743 264774 264775 264779 264780 264788 264796 264811
33172 33600 261776 261777 261778 265310 265311 265314 265318 265352 265353 268822 268825 268827 268829
33174 33175 33177 33206 33207 265276 265281 265287 265288 265292 265394 265396 265400 265401 265677
33163 33164 33177 265278 265280 265286 265294 265297 265301 265303 265304
32711 32713 33168 261708 261711 261713 261718 265309 265360 265363 265365 265378
265193 265198 265550 265555 265573 265575 265576 265577 265578 265579 265611 265614 265617 265620 265621
33229 265390 265392 265395 265398 265402 265403 265404 265405 265563 265660 265663 265664 265670
33196 265580 265588 265602 265606 265616 265668
247943 248591 248593 248595 249158 249163 265555 265582 265611 265613 265617
33205 265407 265672 265673 265676 265725 265727 265731 265735
33236 265865 265892 265893 265894 265899 265901 265902 265903 266046 266084 266086 266775
4195 33516 265933 265934 265937 265944 265947 265948 265949 265951 265957 266003 268140 268184 268186
33234 33235 265870 265871 266067 266073 266074 266075 266079 266081 266082 266083 266095
33235 265868 265870 265893 265894 265896 265897 265899 265900 266081 266082
265768 265769 265770 265771 265772 268423 268428 268449
33548 265755 265759 265762 265764 265765 265766 268381 268431 268432 268441
33276 266232 266256 266258 266260 266262 266267 266369 266446 266475
33272 266206 266207 266234 266249 266250 266251 266254 266256 266257
265897 265898 266102 266105 266111 266770 266772 266773 266776
266134 266137 266162 266165 266203 266205 266227 266253 266272 266598 266601 266621 266623 266624 266625
4166 33262 265891 265892 266143 266147 266156 266304 266777 266779 266819 266820
65 4196 33277 33353 33355 266182 266187 266188 266190 266868 266875 266879 266880 266882 266884
249529 249530 249532 249535 266117 266122 266590 266592 266644 266645 266647 266670
33353 33359 266182 266192 266861 266864 266865 266866 266868 266870 266884 266942 266946
266860 266919 266923 266924 266925 266927 266931 266940 266941
4161 265891 265892 266044 266747 266754 266758 266760 266765 266777 266779 266791 266819 266820
266604 266620 266655 266657 266667 266669 266671 266672 266691 266692
33332 33345 266593 266594 266597 266634 266647 266673 266674 266700 266701 266702
33336 266623 266658 266684 266690 266693
266705 266706 266707 266729 266731 266732 266733 266735 266736 266789 266790
33359 33364 266884 266888 266889 266911 266916 266918 266939 266942 266946
33442 267336 267347 267348 267350 267386 267426 267429 267433 267507 267510 267541 267545 267547
4175 33389 267100 267105 267108 267109 267110 267114 267176 267178 267180 267181 267184 267285 267520
33404 33425 267203 267204 267234 267240 267308 267338 267339 267340 267342 267382 267417 267418 267419
4173 267100 267105 267106 267110 267111 267114 267180 267181 267184
33407 33411 33414 267294 267330 267331 267334 267335 267339 267952 267953 267954 267972 267973
33404 33407 267283 267286 267288 267289 267290 267295 267334 267339 267340 267341 267538
33385 267117 267118 267186 267187 267189 267191 267193 267194 267198 267199 267278
33489 33491 33492 267294 267584 267952 267954 267956 267957 267958 267961 267963 267964 267966
33497 267910 267928 267929 267931 267932 267934 267998
267577 267596 267893 267898 267902 267936 267943 267947
33478 267823 267826 267827 267828 267831 267833 267834 267856 267857 267858 267859 267860 267862 267863
33446 33462 267568 267595 267600 267684 267686 267692 267693 267694 267720 267721
33485 33487 267575 267690 267876 267879 267880 267881 267885 267886 267899
33476 267783 267784 267787 267801 267804 267871
267750 267751 267753 267772 267774 267775 267776 267777 267778 267785 267786 267787 267788 267789 267790
265934 265957 268140 268141 268180 268181 268183 268208
267259 267260 267262 267264 267266 268189 268192 268193
33478 267830 267832 267991 267992 267993 267994 267995 267996
33546 33549 268369 268370 268374 268375 268378 268379 268380 268383 268399 268415 268430 268445
33413 267360 267364 267984 267986 267987 268038 268039 268041 268042 268247 268248
33515 33525 33527 268115 268154 268155 268176 268207 268210 268213 268214 268354 268395 268397 268419
4222 33413 33415 33417 267353 267354 267358 267359 267360 267361 267362 267363 267364 267367 268008
33591 268317 268343 268403 268409 268410 268461 268463 268464 268471 268475 268476 268482 268571 268726
4152 4198 33516 265947 265948 265951 266003 268126 268127 268135 268139 268140 268184 268190 268680
4162 33406 266180 266188 266191 266861 266868 266875 266884 267252 267254 267255 267256 267258 267260
33557 33558 33574 268455 268456 268483 268488 268489 268495 268648
4195 265454 265947 265948 266001 266003 266871 266891 268126 268127 268680 268685 268689 268693
33604 33605 33607 33608 265296 268838 268840 268842 268845 268847
33573 33576 33577 268501 268593 268597 268603 268635 268636 268638 268640 268645 268934 268935
33510 268065 268067 268068 268072 268589 268604 268605 268608 268610 268617 268634
33620 33623 268901 268903 268939 268947 268959 268962 268977 268978 268979 268980 268982 268989
33060 264457 269017 269039 269040 269041 269043 269044 269045 269049 269051 269071 269073 269074 269075
4208 261964 261971 262009 262010 262012 262013 262014 262015 262017 262018 269428
32792 32793 262358 262362 262377 262379 262381 262382 262383 262384 262387 262388 262389 262391 262393
533 33634 33639 33640 33680 262391 262400 262434 269092 269097 269470
33629 269054 269057 269060 269089 269123 269124 269127 269459 269466 269480 269482 269483 269484
4204 32751 33678 261963 261964 261965 261967 261971 262010 262012 262017 262018 262031 262037 269418
33673 33676 269398 269400 269403 269405 269410 269412 269415 269419 269421 269423
33686 269435 269440 269441 269442 269446 269496 269501 269503 269505
269634 269635 269672 269715 269957 269959 269960 269962 269963 269964 269967
33715 33717 268930 269725 269730 269735 269736 269741 269747 269753 269761 269765 269767 269770
33695 269625 269627 269628 269648 269651 269655 269657
33728 269820 269822 269823 269825 269826 269852
4216 33562 33611 33614 268592 268594 268595 268598 268599 268602 268928 269786 269787 269788 269789
4215 33614 33722 269780 269782 269783 269784 269785 269786 269787 269788 269789 269796
33725 269748 269772 269815 269816 269817 269818 269819 269822 269851 269854
33780 267808 267811 267844 267846 270241 270277 270282 270284
33719 268061 268064 268070 268266 269995 269999 270002 270033 270034 270035 270189 270190
33788 270157 270160 270163 270172 270175 270176 270226 270227 270228
267836 267840 267841 267843 268028 268030 268237 268238 270180 270216
4193 4224 33417 33424 267353 267358 267359 267362 267364 267365 267367 267368 267370 267376 267378
33576 268063 268066 268069 268071 268498 268499 268507 268510 268594 268595 268596 268597 268600 268645
4222 33421 33424 267343 267345 267347 267353 267358 267365 267370 267375 267376 267378 267427 267428
33423 267374 267377 267401 268611 268614 268615 268616 268932 268933 268936 270671
33793 33828 33829 33869 270399 270402 270405 270419 270442 270614 270687 270690 270940 270943
33759 33833 33836 33840 270068 270399 270605 270607 270608 270687 270693 270703 270732 270733 270739
33858 270845 270849 270850 270851 270854 270900 270902 270922 270923 270924 270925 270927 270928 270931
33750 33751 269990 270011 270015 270021 270660 270661 270663 270669 270670
267373 267375 267399 267400 267404 267405 270446 270673 270682
35421 35480 270507 270546 270547 270548 270577 270581 270882 270887 283376 283411
33851 270778 270785 270786 270788 270789 270790 270793 270795 270796 270798 270799
33919 33920 271099 271104 271119 271232 271303 271309 271311 271313 271314 271315 271316 271318 271338
4235 33883 33917 33924 271083 271091 271094 271095 271098 271101 271110 271402 271433
4234 33917 33924 271069 271071 271072 271091 271094 271101 271339 271386 271401 271405 271406 271425
33882 33889 271084 271085 271090 271139 271160 271169 271172
271184 271185 271427 271474 271902 271904 271905 271906 271909 271913
35491 270985 270988 270991 270992 270993 270994 270995 271019 271027 271029 271035 283910 283912
271182 271183 271188 271202 271219 271220 271221 271222 271223 271225 271245 271246 271248 271251
33932 33938 271480 271484 271515 271517 271521 271522 271525 271526 271556 271558
33939 33948 270868 270897 270899 271539 271543 271544 271562 271569 271573 271576 271589 271590 271591
554 33939 33954 33958 35482 271568 271570 271571 271574 271630 271632 271636 271651 271652 271654
4246 270839 270841 270906 271576 271577 271578 271580 271587 271588 271589 271590 271599 271604
33844 33845 33846 33848 33850 270741 270748 270749 270810 270813 270817 270818 270830 270831 270832
33765 270125 270141 270147 270150 270151 270152 270161 270306 270312
4243 33866 270842 270899 270902 270903 270905 270906 270956 270959 271590 271599 271601 271602 271603
270389 270404 270909 270912 270915 270917 270918 270919 270920 270939 270941 270944 270947 270948 270951
33763 270131 270135 270139 270145 270146 270149 270152 271774 271776
269574 269604 269641 269910 269912 269913 269914 269915 269916 269954 269955
34014 34023 34027 272039 272145 272147 272149 272150 272167 272168 272179 272180 272184 272199 272201
34011 34012 269900 272061 272063 272064 272065 272072 272073 272091 272094 272098 272102 272105 272170
33667 269314 269315 269321 269322 269586 269587 269589 269590 272266 272267
33669 269339 269342 269343 269347 269353 269354 269357 269573 269577 269578 269580 269584
34028 272037 272149 272201 272202 272203 272250 272283 272309
33998 34000 34017 271998 272017 272046 272047 272048 272049 272050 272053 272134 272136 272137
34003 34010 272016 272024 272028 272030 272032 272033
34004 34005 272006 272008 272010 272012 272040 272041 272042 272375 272377
33991 33996 33997 271215 271943 271944 271945 271946 271980 271983 271985 271986 271987 271988 271989
4263 34047 34048 34049 34050 34054 272386 272403 272404 272407 272408 272409 272410 272413 272416
33648 269182 269184 269188 269189 269191 269247 269250 269251 269252 269253 269255 269256
34073 34076 34077 34079 272571 272573 272578 272579 272582 272587 272594 272595 272596 272624 272629
34053 271956 271957 271958 271960 272389 272471 272474 272475 272476 272481
4259 34048 34054 272386 272388 272392 272393 272407 272416 272426 272430 272465 272466 272467 272541
273276 273333 273334 273335 273336 273337 273338 273354 273357 273358 273359 273360 273389
34182 34219 273490 273491 273493 273499 273504 273777
273179 273181 273183 273184 273185 273186 273191 273192 273193
34215 273408 273410 273411 273412 273414 273415 273661 273742 273768 273827 273832 273833 273834 273835
34174 34178 34181 272702 272703 273422 273448 273453 273455 273460 273466 273508
34177 34227 273331 273420 273423 273424 273425 273465 273771 273801 273802 273803 273804 273805 273806
34173 34189 34191 273432 273434 273435 273436 273437 273439 273440 273441 273497 273501 273505 273528
269140 269221 269223 269224 269227 273514 273516 273518 273522 273535 273536 273539 273540 273541
34192 269027 273543 273549 273552 273555 273556 273563 273566 273568 273570 273573 273574 273631
34196 269023 269027 273575 273576 273578 273582 273586 273587
34198 34199 273579 273605 273609 273612 273614 273619 273624 273625 273628 273635 273637 273638 273642
4278 264314 264319 264465 273561 273562 273629 273632 273633 273634 273707 273710 273718
34196 269020 269021 273578 273579 273581 273583 273584 273585 273586 273623 273625 273630
269022 269025 269030 269031 269033 269037 269039 269062 269063 269067 269068 269069 269074 269075 269083
4275 33040 34203 264319 264389 264394 273626 273629 273632 273640 273641 273644 273707 273709 273718
34294 274136 274139 274211 274212 274214 274230 274232 274234 274238 274239
34209 34213 34216 273725 273730 273732 273733 273737 273740 273743 273748 273749
34205 34262 47900 47901 48049 273681 273689 274057 274060 274063 274067 274070 274073 274105
34221 34226 273757 273758 273763 273764 273780 273832
537 273763 273769 273772 273777 273778 273779 273783 273785
34218 273782 273787 273788 273789 273791 273792 273793 273794 273796
273239 273241 273242 273243 273245 273246 273247 273251 273252 273258
273285 273287 273291 273968 273970 273971 273975 273977
34121 34124 272952 273024 273026 273030 273031 273054 273116
34242 272966 272975 272976 272982 272987 273003 273007 273015 273017 273938 273943 273963 273974 274560
4324 34305 274446 274447 274448 274461 274462 274467
34298 34321 34322 273948 273949 274273 274277 274282 274289 274372 274566 274567 274568
34305 274431 274438 274441 274443 274445 274448 274449 274451 274452 274453
272997 273000 273052 274525 274526 274527 274528 274530 274535 274537 274603
34298 34310 34322 273945 274546 274548 274552 274559 274563 274567 274568 274572 274574
34376 34380 274978 274980 274995 275011 275013 275014 275015 275016 275021 275024 275057 275058 275069
34392 34425 275127 275140 275142 275148 275150 275152 275153
274730 274753 274757 274760 274762 274770 274786 275003 275028 275030 276639
34368 34369 274923 274925 274927 274933 274934 275229
34382 34388 34393 34427 34430 274869 274982 274986 275063 275067 275071 275099 275106 275107 275165
34344 274736 274737 274738 274739 274741 274746 274751 274804 274805 274806 274810
274860 274979 275048 275054 275057 275059 275076
34420 34476 275100 275103 275144 275146 275147 275369 275370 275374 275381 275410 275442 275446 275447
34461 275705 275706 275708 275710 275711 275714 275749 275751 275752 275754 275755 275756 275762 275785
34578 34579 276584 276585 276616 276619 276644 276650 276653 276667 276670 276671 276672 276674
34460 34588 275664 275666 275697 275699 276678 276682 276691 276694 276695 276697 276711 276728
34577 34578 34583 275675 275676 275725 275728 275731 276630 276633 276653 276656 276657 276660 276667
34592 275663 275665 275666 275667 275674 275677 276675 276678 276681 276683 276684 276692 276693 276694
34448 34552 34553 275639 275641 275643 276385 276405 276406 276408 276413 276723
34300 34301 274432 274433 274434 274435 274436 274437 274441 274443 274453 274474 274711 274822 274828
34525 271285 271286 271288 271290 271294 271296 271298 271307 271320 276158 276161 276192 276217
35153 35168 276049 276050 276053 276059 276076 276083 276084 276085 276086 276291 276293 276294 281353
275839 275843 275855 275858 275862 275863 275865 275952 276030 276034 276037 276040 276317
273120 273122 273126 273128 273133 273138 273142 273149 273150 273153 273155 273158 273160 273161 273162
34490 275919 275920 275921 275924 275966 275969 275970
34521 271285 276145 276148 276152 276153 276158 276160 276163 276165 276213
34546 275875 275880 275883 276400 276401 276403 276405 276426 276428
34539 34561 34563 34565 275895 276507 276510 276517 276534
275892 275894 276319 276322 276326 276327 276328 276330 276515 276521 276533
34136 273033 273050 273061 273074 273079 273080 273083 273084 273085 273086 273087 273090
34129 34133 273046 273049 273050 273051 273056 273074 274610 274612 274618 274621
34547 34551 276402 276404 276409 276410 276416 276417 276420 276421 276424 276427 276686 276756 276765
34591 34596 34599 276412 276418 276419 276720 276724 276727 276737 276759 276765 276770 276795
274630 274641 274642 274716 274721 274722 274724 274830 274831 274832
34325 34328 274611 274612 274628 274645 274646 274661 274665 274666 274667 274676
4289 34304 34307 34308 274442 274446 274447 274463 274467 274807
34653 275833 275835 276799 276800 276818 276820 276821 276823 276824 276826 276827 276828 276833 277247
34600 276859 276862 276863 276876 276879 276880 276881 276887 276888 276889 276891 276894 276913 276915
4332 34719 277040 277042 277047 277051 277065 277067 277070 277073 277148 277152
277044 277045 277109 277112 277113 277114 277138 277146 277147 277151 277153 277156
34624 34627 276931 276980 276981 276985 276987 277006
34636 34717 277109 277121 277123 277134 277136 277137 277138 277147 277155 277156 277814
544 277048 277049 277050 277053 277068 277074 277077 277079 277090 277091
4327 4338 277042 277051 277065 277067 277068 277069 277070 277073 277076 277091 277163
34678 277416 277417 277419 277420 277519 277526 277530 277531 277597 277599 277600 277603 277634
34671 277359 277361 277362 277365 277658 277659 277694 277695 277724 277729
35064 277642 277643 277922 277923 277944 277945 277947 277949 277950 277952 277953 277954 277957
34692 277557 277559 277564 277571 277573 277580 277581 277583 277584 277640 277646
34688 277334 277345 277346 277347 277350 277364 277367 277368 277370 277371 277372 277388 277391 277396
4332 34720 277067 277070 277073 277075 277076 277161 277163 277167 277738 277739 277763
277587 277588 277589 277590 277591 277611 277612 277613 277614 277615 280367 280370 280516
277928 277930 277931 277932 277935 277936 277938 277942
34738 34863 277899 277901 277902 277903 277904 277905 277906 277910 278010 278017 278080 278115 280534
34871 35040 277930 278926 278928 280521 280523 280525 280542 280543 280544 280546 280547
34852 278095 278101 278106 278107 278109 278132 278824 278826 278827 278828 278832 278833 278834 278836
277794 277795 278501 278503 278509 278514 278516 278517 278518 278520 278521 278524 278525
34764 34862 277871 277872 277983 278035 278039 278118 278149 278150
34768 278168 278187 278188 278729 278732 278735 278736 278737
34721 34725 278478 278480 278481 278484 278486 278487 278511
34779 278523 278526 278699 278701 278719 278721 278722 278724
4351 34777 278686 278704 278706 278708 278711 278712 278713 278714 278715 278716 278717 278718
34779 278513 278517 278519 278521 278522 278523 278525 278526 278532 278606 278609 278611 278696
4349 34780 34839 34841 34842 278626 278673 278699 278700 278701 278703 278704 278708 278716 278718
34829 278324 278325 278326 278328 278329 278332 278357 278359
34726 34814 34815 34818 278501 278524 278560 278569 278572 278578 278579 278582 278584 278586 278588
278418 278420 278422 278423 278424 278425 278427 278491 278494
34859 34865 34866 278869 278872 278874 278883 278901 278902 278903 278904 278905 278906 278909 278912
541 34867 278841 278854 278865 278867 278884 278886 278899 278923
34883 34886 278985 278986 278989 279008 279010 279053 279054 279055 279057 279058 279059 279073 279094
34889 279121 279122 279125 279127 279128 279148 279150
34871 34872 278924 278926 278929 278931 278933 278935 278943 278945 278946 278948 278949 278951
34847 34848 278742 278746 278747 278748 278749 278753 278768 278772 278773 278781 278799 278800 278801
34898 279222 279228 279229 279231 279233 279234 279239 279250 279252 279253 279254 279256 279675
34907 34957 279262 279264 279265 279267 279269 279271 279333 279581 279670 279682
34904 34905 34906 279273 279275 279276 279277 279278 279279 279280 279281 279284 279353 279436
34924 34942 279398 279399 279467 279469 279470 279542 279544 279545
4367 34914 34950 279335 279366 279571 279572 279575 279603 279613
34937 34939 279247 279249 279449 279453 279454 279493 279495 279496 279498 279499
4365 34914 34950 279326 279327 279328 279329 279331 279332 279335 279338 279571 279603 279614
259959 259961 260012 260013 260015 279416 279418 279420 279421 279422 279423 279455 279457 279465
34939 279448 279450 279452 279459 279461 279462 279471 279473 279475 279477 279478 279496 279499 279500
4374 279511 279514 279518 279519 279894 279905 279914 279916 279920 279921
4377 35014 35208 280103 280104 280105 280109 280112 280137 280138 281689
35008 35015 280049 280054 280077 280148 280153 280154 280160
279962 279963 279971 279972 279977 279986 279991 279999 280001 280004 280005 280016
4370 279518 279519 279870 279891 279894 279896 279897 279901 279905 279914 279921 279924
32513 258148 258149 258150 260055 260071 260072 260082 260083 260084 260103 260104 260105 260108 260113
34961 279688 279691 279692 279694 279701 279704 279706 279708 279709 279712
4371 280101 280103 280105 280111 280112 280113 280136 280137 280138 280139
34951 34952 34955 279598 279599 279639 279648 279649 279652 279655 279660
35047 279785 280247 280312 280313 280316 280317 280318 280327 280333 280349
278932 278934 278938 278966 278970 278971 278974 278975 278976 278978 280339 280343 280362 280582
35036 280276 280277 280278 280279 280280 280282 280288 280295 280300 280605 280608 280613
35041 35079 280333 280334 280337 280341 280578 280647 280649 280653 280654 280655
35069 280509 280533 280535 280559 280560 280562 280563 280565 280568 280572 280635 280641
35025 280209 280217 280219 280221 280224 280661 280662
279030 279032 279035 279036 279039 279041 279042 279043 279045 279046 279711 279713 280276 280280 280605
282279 282280 282311 282312 282313 282315 282317 282362 282385 282465 282468
277429 277436 277437 280394 280395 280396 280397 280426 280429 280432 280433 280460 280760 280765 281094
280784 280834 280836 282364 282383 282384 282385 282386 282466 282467 282469 282470
280738 280778 280805 280806 280812 280835 280898 282309 282312 282317
35130 280719 280761 280762 280764 280792 281035 281039 281040 281061 281064 281069 281070 281072 281716
35139 35142 277377 277378 277379 281142 281146 281149
281007 281034 281772 281776 281778 281779 281780 281866 281867 281868 281875
35143 277371 277397 277401 277402 277403 277485 281118 281140 281144 281147
35135 35136 277476 277477 281075 281076 281077 281078 281082 281083 281086 281854 281857 281862
547 281441 281453 281454 281456 281457 281458 281463 281465 281467 281474 281546 281613 281615 281617
35157 281239 281240 281242 281243 281246 281248 281249 281250 281252 281256 281257 281262 281440
281258 281259 281261 281265 281268 281270 281272 281273 281274 281275 281278
281197 281202 281203 281204 281205 281206 281207 281208 281209 281241 281247 281432 281437 281439 281620
34661 277295 277329 277331 281169 281630 281631 281636 281637 281645 281646 281655 281659
35176 35177 281192 281212 281213 281218 281429 281431 281432 281433
260489 260492 260516 260520 260521 260522 260523 281994
35228 35237 35238 35261 281756 281758 281761 281928 281929 281931 282037 282100 282103
281905 281911 281952 281956 281957 281960 281967 281970 281977
35262 35263 35264 282070 282072 282074 282075 282086 282087 282092 282104 282108 282109 282112 282113
4406 35326 282063 282076 282077 282408 282410 282611 282612 282613 282618 282621 282622 282631
4405 4407 281736 281737 281740 282063 282064 282065 282070 282073 282404 282408 282410 282429 282430
4406 281736 282404 282406 282407 282429 282430 282437
35304 282415 282416 282417 282418 282423 282425 282427 282587 282588 282592
35268 35314 35318 35319 282170 282175 282526 282529 282530 282533 282553
4413 260448 260449 260450 260451 260452 260453 260456 282147 282176
35279 35281 282208 282209 282210 282212 282223 282225 282227 282228 282232 282266
257990 260047 260074 260077 260079 260106 260111 260112 260137 260415 260416 282222 282226
4410 32561 35314 260447 260450 260454 260456 282147 282176 282549 282551
260413 282206 282209 282211 282213 282214 282215 282216 282217 282221 282224
35283 35285 279992 280050 280075 280151 280186 280191 280198 282292 282293
4422 35438 283516 283518 283519 283522 283524 283528 283529 283533 283535 283537 283544
282061 282062 282064 282067 282646 282647 282830 282832 282833
35311 35348 35556 282450 282451 282456 282458 282460 282476 282479 282502 282507 282787 282788 282789
35345 282514 282714 282724 282726 282729 282731 282734 282736 282753 282775 282779
35386 35388 282975 282983 282988 282990 282994 283068 283070 283110
282058 282059 282061 282638 282646 282832 283184 283187 283188 283191 283198 283202 283206
4416 35438 283145 283149 283190 283519 283522 283524 283526 283528 283532 283533 283535
35436 281978 281979 281981 283223 283461 283462 283466 283496 283498 283500 283501 283504 283506 283507
35429 35432 283427 283438 283439 283440 283441 283444 283445 283447 283449 283469 283477
35428 283334 283379 283380 283383 283384 283387 283388 283398 283399
32568 35249 35251 281964 281965 281967 281987 281988 281990 281991 283210 283214 283235 283236
35405 35408 256080 260552 283247 283266 283269 283270 283271 283272 283273
35412 283338 283339 283340 283341 283342 283343 283344 283355 283356
283285 283287 283288 283290 283291 283292 283293 283294 283296 283328 283333 283336 283338 283339 283359
32003 35418 256034 256036 256037 256040 256060 283309 283310 283317
35526 35534 284184 284186 284210 284214 284215 284217 284274 284282 284283 284285 284295 284299 284300
283887 283889 283890 283891 283892 283893 283894 284076 284080 284082
284038 284052 284061 284062 284064 284065 284066 284084 284086
35461 35533 283456 283479 283480 283481 283482 283669 283670 283671 283691 283692 283694 284246 284270
283483 283484 283487 283489 283513 283554 283558 284246 284248 284268
284092 284095 284099 284100 284105 284114 284115 284120 284147
4438 284109 284111 284113 284116 284122 284124 284130 284132 284133 284135 284138 284144 284160 284163
4437 35518 35520 35522 284130 284131 284132 284133 284163 284165 284173 284201 284203 284204 284310
35548 284337 284338 284339 284408 284409 284410 284440 284441 284444 284446 284448
35542 284335 284340 284341 284347 284355 284356 284359 284361 284469 284470
280827 280848 280849 280853 282398 282434 282435 282440 284413
553 35559 35560 35561 35563 35564 282877 282935 282946 284492
280868 284365 284370 284388 284391 284392 284397 284399 284402
35107 35108 280841 280863 280865 280866 280871 280876
282931 282937 282939 282940 282963 284487 284488 284489 284493
280847 284366 284369 284373 284374 284378 284393 284395 284400 284401 284403
4449 35588 35589 35590 35593 35595 35598 35600 35601 35602 35786 35789 36041
4471 4472 35583 35584 35766 35767 35768 35770 35772 35774 35799
4447 35575 35582 35585 35588 35589 35594 35595 35786 35787 35790 35791 35808 35812
74 4506 35591 35592 35596 35793 35840 36036
4462 4473 35621 35623 35698 35749 35760 35782 35783 35784
35603 35606 35607 35608 35610 35612 35639 35642 35644 35646 35947
4489 4499 35610 35612 35613 35615 35646 35921 35923 35924 35947 35949 35951 36014 36015
4455 35605 35631 35636 35639 35640 35642 35679 35682
4454 4456 4460 35636 35638 35640 35641 35642 35674 35678 35679 35680 35682 35684 35707
4455 35640 35641 35642 35643 35644 35645 35646 35651 35678 35680 35683 35955
35643 35645 35647 35648 35649 35947 35950 35957 35982 35985 35986
4668 35648 35649 35650 35651 35652 35653 35655 35981 37188 37193
560 35633 35635 35659 35661 35665 35668 35670 35671 35687 35688 35692
4455 4461 35635 35636 35638 35641 35652 35656 35657 35658 35659 35660 35670 35671 35672
4460 35638 35640 35641 35652 35655 35657 35658
4451 4473 35621 35693 35694 35695 35749 35750 35752 35784
560 4467 35665 35667 35709 35712 35726 35731 35732 37335 37354 37526 37530 37532 37537
35675 35677 35710 35711 35734 35738 37332 37334 37338 37341
35674 35682 35684 35685 35686 35701 35707 35712 35715 35735 35744 35745 37531 37532 37641
4669 35663 35716 35718 35719 35720 35722 35728 37355 37358 37360 37565 37568 37569 37634
560 4463 35665 35685 35687 35690 35697 35699 35709 35725 35731 35745 35747 35748 37527
35681 35701 35702 35705 35707 35714 35735 35736 35737 35743 37639 37729
594 4473 35698 35747 35749 35760 35781 35782 37642 37645 37646 37669 37693 37694 37695
4489 35615 35704 35740 35742 35785 35890 35892 35895 35922 35923 37702 37726
4448 4472 35767 35768 35770 35799 35803 35807 39275 39278 39286 39288
4448 4471 35581 35583 35585 35768 35774 35787 35791 35799 35807 35808 39288
594 4451 4462 4469 35698 35749 35750 35760 35782 35784 37642 37672
4476 4910 4914 35797 35802 35806 35816 35824 35826 35837 39219 39220 39225 39226 39242
614 4906 4908 35801 35802 35804 35830 39225 39226 39228 39229 39230 39236
4474 35794 35796 35797 35800 35802 35805 35806 35837 39219 39221 39222 39223 39224 39225
4478 4479 35856 35859 35866 35867 35868 35869 36121 36122
4477 4479 4480 36113 36119 36121 36122 36123 36145 36147
4477 4478 4480 35856 35869 36117 36122
4478 4479 36113 36115 36117 36122 36125 36145
4482 35822 35823 35825 35829 35831 35832 35833 35857 35858 35868 39108 39142 39146 39148
4481 4483 4484 35822 35823 35833 35836 35838 35845 35853 35855 35857 35858 39146 39148
4482 35819 35821 35822 35823 35836 35838 35839 35840 35845 36042 39147
4482 4504 35822 35838 35845 35850 35851 35852 35853 35854 35857 35870 35871 36047 36048
35876 35882 35884 35885 35891 35897 37703 37704 37706
35882 35896 35897 35898 35901 35904 35926 35929 35930 35935
4489 35708 35893 35894 35914 35916 35919 35921 35924 35948
35876 35877 35878 35879 35880 37704 37706 39119 39136 39137 39138
4453 4470 4487 35615 35742 35890 35892 35893 35894 35895 35921 35923 35924
4514 4521 35846 36064 36112 36114 36116 36118 36126 36127 36128 36140 36141 36142 36174
4496 4498 35899 35906 35908 35909 35912 35914 35941 35944 35945 35959
35967 35970 35972 35973 35989 35992 35993 35995 35996 35997 36515
4495 35953 35954 35956 35957 35958 35959 35960 35961 35967 35974 35976 35978 35979 35986
4660 4665 35964 35965 35971 36480 36482 36483 36484 36490 36541 36544 37271 37282 37283
4493 35958 35961 35967 35974 35975 35976 35977 35978 35984 35985 35986 35987 35989 35990
4491 35909 35910 35911 35912 35941 35944 35959 35960 35961 35962 35963 35964 35965 35966
35934 35937 35938 35939 35940 35999 36006 36084 36087 36091 36469 36470 36472 36509 36511
4491 35908 35914 35916 35924 35944 35945 35946 35948 35949 35950 35951 35956 35958 35959
564 4453 35951 36014 36015 36016 36017 36018 36019 36021 36023 36024 36025 36027
564 35928 35929 36002 36003 36004 36005 36009 36011 36012 36018 36022 36032 36043 36044
566 4502 35847 35848 35876 35879 35880 35928 36011 36043 36044 36046 36049 36052 36053
566 4501 35846 35847 35880 36043 36046 36049 36054 36059 36061 36089 36127 36133 36138
4508 36059 36062 36064 36065 36089 36116
4484 4505 35850 35852 35853 35854 36048 36050 36117 36124
4504 4514 36050 36064 36114 36115 36117 36118 36124
4450 35591 35793 35816 35821 35837 35839 35840 36036 36037
36068 36069 36070 36099 36103 36105 36258 36260 36262 36280
4503 4509 36062 36065 36066 36089 36094 36112 36116
4508 4513 36060 36062 36063 36066 36067 36070 36089 36090 36094 36100
36067 36068 36073 36075 36077 36078 36080 36098 36101 36103
36078 36079 36080 36081 36082 36084 36085 36091 36093 36095 36096 36097 36098 36101 36466
36105 36246 36255 36257 36258 36259 36260 36261 36262 36265 36268 36269 36270
4509 36063 36067 36080 36082 36090 36094 36095 36098 36100 36103 36129 36130 36169
4490 4505 36064 36065 36071 36108 36112 36114 36115 36174
4518 4536 36102 36171 36257 36262 36268 36269 36275 36277 36278 36280 36281
36153 38884 38885 38889 38892 39169 39171 39172 39182
36159 36160 36164 36190 36438 37720 37721 37722 37759
4515 4536 36102 36171 36188 36190 36193 36196 36197 36262 36268 36269 36275
36093 36095 36096 36131 36134 36136 36137 36159 36161 36166 36170 36465 36466
4524 36164 36190 36199 36271 36273 36438 36442 36443 37719 37720 37721
4490 36114 36126 36128 36139 36140 36141 36142 36143 36174 39127 39129 39132
4525 4822 36205 36212 36240 36241 38565 38591 38869 38870 38872 38875
4825 36211 36213 36214 36215 36216 36234 36237 38582
4520 4717 36191 36192 36195 36199 36271 36440 36441 36442 36445 37717 37719 37731
4522 36181 36183 36205 36207 36241 36266 36267 38869 38872 38875
4530 36180 36185 36186 36205 36241 36252 36264 36267 38565 38566 38569 38570 38572
36221 36370 36373 36379 36383 38388 38389
4535 36189 36215 36218 36225 36235 36242 36244 36247 36248 36251 36294 36296 36297 37711
36222 36223 36224 36226 36228 36230 36298 36299 36300 37712
4526 36185 36204 36240 36241 36243 36249 36252 36267 38565 38570
36202 36235 36237 36238 36242 36245 36247 36250 36251
4560 36282 36284 36289 36321 36324 36327 36433 36437 36505
4546 4549 4551 36290 36298 36308 36310 36325 36412
4536 36272 36274 36275 36276 36277 36278 36279 36281 36283 36284 36285
4528 36242 36244 36247 36251 36294 36296 36297
71 4515 4518 4534 36102 36190 36192 36196 36197 36199 36271 36272 36273 36274 36275
4540 36306 36312 36313 36316 36350 36358 36360 36367 36368
4543 4544 36317 36318 36319 36320 36323 36326 36328 36329 36330 36335 36338 36416
4541 4542 4576 36320 36340 36341 36344 36345 36595 36596 36597 36664
572 4537 36312 36347 36350 36352 36358 36360 36750 36754
570 4539 4573 36341 36344 36348 36351 36353 36591 36594 36595 36660 36664
570 4539 4543 36309 36314 36315 36317 36320 36336 36338 36340 36341 36344
4538 4542 4546 36309 36310 36315 36317 36328 36329 36331 36336 36338 36414
4538 36287 36301 36317 36318 36321 36324 36325 36326 36327 36328 36329 36330 36407
36303 36305 36307 36311 36399 36408 36411 36415
4533 4543 4549 4551 36308 36309 36310 36329 36331 36395 36407 36410 36412 36414
4549 36223 36300 36305 36308 36401 36403 36404 36406 36408 36411 36412 38411 38412
36328 36333 36334 36392 36396 36418 36421 36629 36631 37528
4533 4546 4547 4551 4719 36223 36224 36298 36300 36308 36406 36409 36410 36412 38412
4584 36304 36366 36367 36378 36381 36385 36391 36693 38077 38079 38081 38383 38385
4533 4546 4549 36290 36298 36310 36325 36329 36407 36409 36410
4558 36438 36442 36443 36445 36446 36447 36448 37719
4555 4717 36398 36405 36440 36445 36451 37529 37717 37733
577 4562 36335 36342 36343 36424 36426 36428 36492 36605 36606 36633 36634
4553 36326 36327 36330 36398 36405 36416 36428 36436 36440 36441 36442 36445 36451 36452
4557 4562 4563 4567 36322 36323 36326 36342 36424 36428 36436 36437 36452 36502 36503
577 4556 4562 36424 36425 36429 36431 36436 36452 36495 36496 36497 36503 36526
585 4552 4559 36430 36438 36443 36444 36446 36447 36456 36460 36476
585 4558 36423 36427 36429 36430 36446 36447 36448 36450
4532 4563 36284 36433 36437 36501 36502 36505
4566 36481 36491 36494 36496 36498 36535 37258 37260 37265 37284 37287 37323 37325
577 4554 4556 4557 36322 36342 36424 36492 36495 36497 36526 36527 36528 36536
4556 4560 4567 36437 36501 36502 36503 36505 36526 36527
4565 36495 36498 36500 36525 36526 36533 36535 36536
4564 4566 36498 36500 36507 36522 36524 36525 36532 36533 36534 36535 36537
4561 4565 36491 36498 36532 36534 36535 36537 36539 37221 37258 37265 37287
4556 4563 36318 36319 36321 36322 36323 36326 36437 36505 36527
4625 36558 36565 36590 36744 36765 36768 36770 36771 36985 36989
4570 4572 4575 36547 36548 36553 36556 36571 36574 36578 36580 36599
4569 4619 36556 36557 36561 36567 36574 36575 36580 36599 36955 36997
4574 4619 36554 36555 36557 36559 36575 36584 36596 36598 36599
576 4569 4575 36492 36545 36547 36552 36553 36578 36579 36599 36600 36601 36602 36603
4541 36588 36590 36591 36592 36593 36594 36660 36661 36742 36749
4571 4577 36555 36575 36582 36584 36586 36587 36595 36596 36597 36598 36657 36664
4569 4572 4577 4614 36575 36577 36578 36579 36580 36581 36599 36600 36603 36611 36612
4539 4578 36320 36338 36339 36340 36343 36345 36346 36597 36598 36600 36604
4574 4575 4578 36575 36581 36597 36598 36599 36600 36603 36607 36609 36612 36615 36618
4576 4577 36339 36340 36343 36597 36600 36603 36607 36609 36630 36632 36659
4596 4613 36666 36667 36673 36674 36675 36677 36687 36691 36751 36752 36756 36761
4581 4613 36643 36646 36650 36654 36656 36658 36661 36674 36749 36752 36762 36924 36926
4580 36639 36643 36644 36646 36647 36649 36652 36654 36658 36924
36392 36420 36422 36629 36635 36641 36642 37525 38085
4586 4587 4591 4611 36697 36701 36706 36710 36714 36715 36720 36721 36722 36723 36728
4550 4585 4764 36363 36366 36367 36391 36666 36669 36690 36693 36727 38072 38077 38078
4584 4764 36666 36669 36673 36683 36686 36691 36692 36693 38090 38092
4583 4587 4589 4611 36388 36696 36697 36701 36703 38059 38101 38103 38107 38108 38109
4583 4586 4589 4595 4611 36696 36697 36703 36715 36716 36721 36722 38117
36362 36387 36391 36670 36671 36688 36689 36694 36695 38065 38073 38084 38086 38093
4586 4587 4595 36388 36696 36697 36700 36721 36723 38103 38108
574 36364 36670 36689 36695 36697 36700 36701 36720 36723 36724 36725 36726 38086 38107
4583 36715 36721 36722 36728 36729 36778 36780 36785 36786
36354 36355 36357 36359 36362 36671 36730 36732 36733
4597 36670 36671 36672 36725 36730 36733 36734
4601 36673 36675 36676 36680 36731 36732 36735 36755 36756 36757 36759 36760 36761 36925
4587 4589 36696 36698 36699 36703 36716 36719 36721 36722
4579 4613 36666 36673 36675 36677 36683 36686 36687 36691 36927
574 4593 36670 36672 36724 36725 36726 36729 36734 36774 36781 36784
4616 7217 36813 36814 36823 36909 36916 36928 36935 36938 57739 57744 57747 57749
4605 7219 7222 36846 36856 36857 57700 57704 57727 57765 57768
908 4602 36775 36776 36798 36799 36801 36806 36807 36808 36811
4594 36676 36678 36680 36682 36731 36757 36758 36783 36884 36891 36894 36899 36925 36927
4600 36795 36798 36799 36801 36808 36811 36817 36818 36819 36820 36821 36822 57752 57759
36711 36851 36854 36857 36858 36859 36862 36866 36870 36871
899 4606 36712 36713 36782 36787 36790 36793 36855 36858 36860
4599 4608 7219 36851 36856 36857 36859 36861 57704
899 4604 36712 36715 36716 36782 36786 36787 36793 36848 36860 36864 36890 36896 36897
899 4609 7215 36843 36848 36879 36897 36901 36907 36908 57708 57709 57710 57711 57719
4605 7219 36856 36861 36865 36867 36873 36875 36876
4607 36848 36879 36887 36888 36889 36890 36897 36908 38097 38098 57709
36710 36714 36879 36881 36885 36886 36888 38094 38095 38097
4583 4586 4587 36703 36708 36710 36714 36715 36716 36887 36888 36890 38099 38101 38117
7216 36709 36848 36852 36860 36864 36868 36871 36887 38096 38098 38124 38151 57706 57712
4579 4580 4596 36646 36674 36677 36687 36761 36762 36924 36926 36930
4575 36576 36577 36578 36579 36580 36581 36611 36612 36613 36614 36616 36617 36621 36946
36650 36653 36654 36919 36924 36932 36936 36943 36944 36948 36949
4598 36760 36814 36905 36925 36928 36929 36931 36933 36934 36935 36938 57744
904 4618 7270 36910 36912 36913 36914 36917 36920 36923 36936 36937 36944 36980 57746
4617 36912 36917 36919 36920 36923 36936 36940 36944 36949 36958 36959 36962 57748 58138
4570 4571 36557 36559 36560 36561 36575 36583 36584 36950 36955 36961 36992 36997
4627 36567 36569 36574 36957 36966 36973 36975 36993 36994 36997 36998 36999
4626 36769 36805 36918 36982 36984 36987 36988
4623 4624 36977 37008 37012 37022 37023 37024 58198 60083 60115
4622 4624 36981 37009 37012 37013 37015 37022 58198 58199
936 4622 4623 36977 36981 37009 37012 37013 37015 58174 58198 58199 60115 60116
904 4568 36768 36770 36979 36985 36986 36987 36989 37009 37014
4621 4628 36982 36984 36987 37011 37016 37018
4620 36971 36973 36975 36976 36994 36996 36998 37000 37002 37026 37030 60121 60123 60125
4626 36827 36982 36983 36984 37011 37016 37018 58171 58178 58191 58193
578 4630 36954 36995 37046 37048 37052 37226 37228 37230 37231 37232 37233 37253 37256
4629 36546 36551 36569 36570 36571 36954 36994 36995 36996 37226 37231 37232 37233 37256
4633 36939 36941 36954 36956 36965 37046 37050 37057
37032 37033 37035 37036 37037 37039 37040 37042 37043 60070 60128
4631 37046 37050 37051 37055 37057 37058 37060
37038 37041 37049 37075 37079 37080 37081 37082 37084 37229 37234 37235 37242
4687 37047 37053 37063 37070 37071 37073 37248 37250 37497 37503
7500 37062 37068 37083 37091 37092 37093 37099 37102 37146 37150 60060 60137 60138
7516 7520 37099 37103 37105 37136 37139 37142 37145 37487 37491 60134 60136 60180
935 7500 37092 37094 37095 37098 37099 37105 37145 37147 37150 37151 60047 60134
37096 37097 37098 37100 37143 37147 37149 37181
37111 37113 37114 37116 37117 37126 37131 37132
4645 37122 37123 37124 37127 37128 37129 37172 37176
37101 37103 37104 37134 37137 37139 37141 37143 37166 37487 37490 37492 37511 37515 37516
37108 37110 37132 37135 37409 37410 37442
4668 35652 35654 35657 37189 37190 37194 37195 37346 37347
4641 37122 37128 37169 37171 37172 37176 37177 37178 37180
37121 37137 37141 37143 37153 37155 37159 37160 37163 37164 37166 37168 37175 37181 37197
4648 37156 37159 37160 37197 37201 37202 37205 37206 37207 37211
580 4647 37159 37168 37197 37199 37202 37206 37207
4666 4668 4684 37169 37177 37184 37187 37188 37189 37192 37193 37194 37279 37302 37303
580 4684 35979 37168 37191 37199 37206 37274 37277 37278 37298 37300
35968 35970 35973 35975 35977 37198 37201 37207 37208
37144 37148 37152 37154 37156 37157 37158 37160 37205 37210 37211
583 4654 4657 4686 37215 37216 37236 37241 37243 37247 37266 37268 37269 37270 37272
4653 4657 37214 37215 37216 37218 37220 37236 37238 37239 37240 37266 37272
36579 36601 36608 37252 37255 37257 37259 37260 37261 37262 37285 37289 37292
581 4657 37220 37223 37228 37230 37239 37245 37249 37250 37251 37253 37254 37257 37264
583 4653 4654 4656 4686 37073 37214 37236 37238 37239 37243 37245 37248 37249 37266
37076 37077 37078 37146 37152 37215 37236 37237 37240
37275 37277 37278 37280 37297 37299 37311 37312 37313 37328 37330
4494 4661 35963 35964 35969 35971 36541 37200 37281 37282 37283 37314 37317 37319 37327
579 4660 35969 37165 37198 37200 37202 37203 37280 37281 37282 37283 37296 37297 37313
36333 36421 36426 36449 36627 36628 36631 36633 36634 37320
36423 36425 36450 36481 36494 37286 37315 37320 37323 37324
35912 35913 35953 35960 35963 37281 37327 37328 37329
4494 36480 36482 37271 37283 37288 37294 37319 37321 37322
4649 4667 4668 4684 35650 35917 35954 35979 37193 37274 37301 37304 37331 37333
4666 35917 37274 37301 37304 37306 37308 37331 37332 37333
4458 4644 4649 4666 35650 35652 35653 35654 35656 35676 37188 37189 37193 37194 37276
4466 4671 4672 37358 37360 37364 37557 37558 37565 37566 37567 37569 37570
35732 35733 37335 37336 37337 37340 37367 37392 37394 37522 37524 37526 37540
12 4669 4699 35719 37356 37360 37361 37363 37364 37368 37371 37422 37569 37570 37582
4669 4694 37358 37362 37364 37366 37369 37419 37422 37547 37557 37567 37570 37571 37573
4699 4702 35724 37361 37363 37610 37632 37634 37637 37638
4676 37412 37416 37418 37420 37423 37425 37429 37431 37433 37434 37572 37579
37424 37578 37580 37601 37603 37605 37606 37607
4674 37368 37371 37416 37423 37424 37425 37434
4683 4693 37396 37397 37401 37421 37428 37452 37453 37454 37521 37523
117 4680 37365 37366 37367 37370 37372 37374 37375 37392 37394 37396 37397 37400 37419
7524 37396 37415 37417 37418 37421 37426 37427 37428 37433 37435 37437 37440 37441 37449
117 4678 4682 37367 37370 37373 37375 37383 37384 37390 37392 37394 37397 37398 37400
4682 37108 37110 37405 37406 37409 37442 37443 37444 37445 37446 37447 37448 37450 60199
4680 4681 4683 37383 37397 37398 37402 37403 37404 37405 37406 37441 37445 37447 37450
4677 4682 37397 37398 37399 37401 37402 37447 37450 37452 37453 37454 37455 37456 37462
4649 4650 4666 35979 37171 37191 37192 37193 37274 37278 37298 37300 37301 37302 37304
37305 37306 37307 37309 37334 37387 37388 37389 37391 37467 37470 37471
4653 4657 4688 37243 37248 37249 37265 37266 37270 37273 37284 37288 37290 37294 37500
4635 37047 37051 37053 37250 37253 37254 37497 37498 37499
4686 37249 37284 37287 37290 37291 37293 37294 37316 37321 37326 37501
37141 37163 37164 37296 37297 37299 37312 37506 37510 37511 37512
4719 36406 37538 37539 37741 37742 37743 37744 38410 38411 38412 38415 38419 38421
38408 38410 38411 38414 38415 38417 38418 38419 38421 38452 38454
4695 4696 37533 37536 37537 37559 37560 37562 37563 37566 37780
4677 37396 37421 37428 37518 37521 37523 37542 37576 37577
4672 37366 37369 37419 37422 37518 37519 37541 37543 37547 37549 37553 37555 37557 37571
558 592 4692 4696 4710 35728 37560 37561 37562 37563 37564 37565 37566 37568 37662
4692 4695 4748 37533 37558 37559 37561 37565 37566 37629 37634 37780 37781 37981 37986
4703 37554 37572 37573 37578 37582 37583 37586 37588 37590 37591 37601 37606 37627 37628
37608 37610 37612 37616 37619 37620 37623 37630 37868
12 4671 4673 35724 37361 37363 37569 37624 37629 37631 37632 37634 37635 37637
587 4707 37613 37616 37654 37656 37666 37840 37871
556 35729 35751 37633 37636 37658 37664 37665 37666
4673 35724 35727 37625 37626 37630 37632 37633 37634 37636 37638
4697 37624 37627 37628 37631 37951 37961 37962 37963 37964 37979 37983 37984 37985 37990
971 37596 37597 37598 37599 37600 37603 37604 37927 37928 37929 37933 37970
590 37671 37674 37675 37679 37683 37762 39309 39310 39313 39315
4728 4732 37661 37682 37830 37832 37833 37834
4700 4732 37654 37661 37666 37832 37834 37840 37871
4724 37680 37685 37690 37691 37697 37767 37768 39304 39306 39317 39318 39320 39323
561 35756 35761 35763 35765 37688 37689 37690 37696 39281 39303 39306 39320 39321 39324
592 4695 37564 37655 37657 37660 37662 37663 37667 37779 37781 37783 37785 37786
36158 36160 36162 36163 36171 36188 36196 37710 37757 37759 38577 38578 39128
4713 4716 4824 36201 38547 38550 38552 38553 38554 38575 38576
4712 4716 37714 37754 37756 37758 38547 38552 38576
569 4719 36218 36225 36226 36229 36402 36409 37711 37712 37718 37735 37737 37740 37747
36217 36219 38398 38399 38400 38401 38402 38403 38404 38425 38426 38428 38433
4712 4713 4824 36189 36201 36218 37713 37714 37716 37750 37752 37754 37756 38547 38576
4524 4553 36195 36440 36445 37717 37719 37731 37732 37733 37734
569 36222 36224 37741 37745 38400 38404 38406 38412 38424 38425 38426 38427 38431 38432
569 4549 4690 4714 36224 36226 36409 36410 37715 37736 37737 37738 37739 37740 37741
4807 38481 38482 38483 38484 38485 38486 38488 38489 38688
75 4723 4812 37775 38502 38503 38535 38536 38537 38538 38539 38582 38607 38608 38610
37807 37810 37811 37812 39380 39992 39994 39995 40095 40097
595 4721 4725 4812 37775 37806 38503 38535 38538 38539 38540
4708 37680 37764 37767 37768 37809 37810 39317 39318 39356 39358 39360 39384
4723 37748 37750 37770 37774 37775 38539 38540 38542
591 593 594 37646 37657 37660 37675 37678 37679 37765 37766 37776 37778 37784 37805
37782 37784 37785 37797 37799 37800 37801 37802 37803 37805
4706 4729 4732 37659 37676 37682 37761 37787 37789 37796 37817 37829 37830 37831 37833
588 589 4728 4732 37817 37821 37822 37823 37824 37826 37827 37828 37829 37830 37833
4732 37791 37822 37824 37827 37829 37831 37877 37878 37881 40075 40096
37845 37849 40150 40151 40155 40157 40158
4706 4707 4728 4729 4730 37824 37829 37830 37831 37832 37834 37836 37838 37839 37840
37821 37824 37827 37841 37842 37843 37846 37847 37848 40074 40075 40076
588 589 37826 37828 37833 37835 39365 39374
7706 7710 37912 37917 37920 37921 37922 37923 37925 37930 37934 37936 37939 40125 40127
4738 5019 37853 37854 37856 37857 37911 40153 40159 40160 40162 40165 40166 40170 40172
37862 37886 37888 37891 37893 37896 37897 37898 37901 37902 37905
118 4736 5016 5019 5022 37851 37853 37856 37858 40159 40166
4741 4742 37854 37859 37879 37882 37886 37891 37902 37905 40126 40153 40156 40160
37884 37886 37888 37890 37907 37910 40104 40123 40126 40129 40132 40156
4739 5014 37854 37879 37882 40118 40121 40126 40156 40159 40160 40162 40191
4739 37854 37859 37860 37862 37865 37867 37868 37869 37873 37874 37879 37882 37885 37886
37937 37942 37946 37949 37950 37951 37952 37953 37954 37992 40102 40106 40109
626 37837 37838 37844 37852 37859 37864 37866 37869 37871 37874 37875 37876 37879 37881
37593 37595 37887 37890 37900 37914 37924 37925 37929 37930 37931 37932 37933 37934 37936
37554 37586 37977 37978 37979 37980 37985 37990 37995 37996 37997 37999
4749 37786 37788 37790 37793 37794 37795 37798 37799 37802 37804 37987
4696 37561 37780 37781 37783 37786 37804 37986 37987
4747 37655 37658 37783 37785 37786 37787 37789 37790 37793 37796 37799 37802
4758 38005 38017 38019 38020 38021 38022 38044 38046 38048 38056 38318 38319 38321 38326
38125 38126 38127 38128 38152 38154 38180 38211 38213 38214
38014 38016 38018 38132 38201 38202 38205 38209 38212
4756 4795 4802 38029 38031 38035 38036 38037 38039 38073 38076 38354
114 38014 38017 38050 38132 38133 38134 38139 38202 38218 38219 38222 38224 38226 38227
5339 38012 38013 38018 38226 38227 42688 42689 42698 42702 42711 42712
4753 38031 38033 38035 38039 38042 38043 38061 38063 38075
4761 38016 38049 38052 38121 38122 38124 38128 38129 38130 38212 38213
4750 4790 36388 38005 38044 38045 38048 38103 38108 38109 38110 38111 38114 38115 38321
114 38130 38131 38133 38134 38140 38142 38143 38144 38145 38146 38166 38169
38046 38047 38048 38104 38106 38111 38112 38135 38136 38137 38317 38322
4757 36709 36868 38049 38096 38100 38119 38121 38122 38124 38129 38143 38147 38149 38151
38065 38066 38068 38070 38073 38089 38093
36681 36684 36685 36689 36892 38069 38088 38089 38091
573 4584 4585 36666 36686 36690 36691 36693 38072 38078 38087 38092
38164 38170 38172 38175 38176 38177 38188 38189
38159 38185 49684 49687 49720 49857 49858 49861 49864 49869 49875 49883 49885 57687 57772
38163 38165 38167 38168 38169 38172 38175 38177 38178 38179
4770 4771 38181 38182 38183 38184 38185 38187 38192 38193 38195 38200 49680 57651 57652
775 4770 4773 38176 38183 38189 38194 49617 49644 49645 49674 49677 49720 49723 49735
4768 4769 4773 38181 38183 38185 38187 38188 38189 38191 38193 38195 38198 49674 49680
4768 4779 38187 38192 38193 38195 38198 38199 38200 42676 57651 57652
4773 49614 49616 49620 49671 49672 49673 49676 49677 49680 57647 57650 57657
775 4769 4770 4772 4778 38193 38198 49614 49615 49616 49617 49645 49672 49674 49677
4778 4779 38198 42672 42674 42675 42676 49604 49608 49615
5329 43846 43848 49219 49221 49257 49263 49596 49600 49643 49648
38186 38190 38195 38196 38197 38199 38203 38204 38206 38207 38208 38215 38233 42677 42679
38221 38225 38229 38235 38238 38246 38250 42655 42658 42687
4773 4774 4779 38193 38198 38200 49608 49615 49616 49672
4771 4774 4778 38193 38195 38198 38200 42676
38019 38022 38253 38254 38259 42708 42709 42710 42713 42714 42720 42743
663 4786 38256 38259 38295 38296 38302 42735 42739 42741 42742 42817 42851 42853
596 38284 38293 38674 38676 38680 38684 38686 42745 42752 42801 42803 42804
5336 38234 38235 42646 42649 42656 42661 42664 42665 42668
661 4789 38292 38298 38683 42750 42813 42814 42815 42816 42820
599 663 4789 38249 38292 38294 38296 38297 38299 38301 38302 42817 42818
4781 38251 38256 38257 38259 38261 38295 42739 42742 42744 42855
38266 38274 38276 38288 38290 38294 38299 38300 38303 42747
4792 38277 38278 38284 38287 38288 38293 38297 38300 38305 38308 38311 38367 42746 42748
599 4784 4785 4792 38292 38297 38298 38301 38304 42750 42816 42818 42820
4758 4791 38030 38041 38044 38110 38114 38316 38318 38321 38323 38327 38328
4790 38248 38313 38314 38316 38318 38319 38321 38327 38328 38330 38332 38334 38335
4788 4789 38293 38297 38298 38300 38304 38305 38311 42746 42750
38020 38024 38217 38220 38250 38251 38255 38260 38261 38317 38320
38041 38271 38273 38274 38275 38307 38316 38323 38333 38336 38348 38350 38352 38353 38354
4753 36387 38035 38036 38039 38073 38075 38076 38080 38084 38086 38105 38323 38347 38349
4797 36368 36376 36378 36383 36399 36404 38079 38379 38385 38386 38388 38408 38409 38416
4796 4801 36383 38377 38378 38379 38380 38382 38385 38386 38389 38409 38416 38420 38453
4802 38034 38037 38038 38040 38076 38081 38084 38345 38351 38352 38376 38383 38445 38446
38370 38398 38423 38426 38429 38432 38433 38434 38435 38436 38460 38463 38484 38485 38486
38369 38370 38371 38372 38393 38394 38395 38397 38436 38437 38438 38439 38441 38641
4797 4808 38378 38379 38382 38416 38449 38451 38453 38456 38457 38461 38464
4753 4798 38029 38034 38037 38076 38272 38352 38353 38354 38445
38364 38368 38438 38439 38440 38441 38476 38480 38481 38643 38644 38668 38670 38695 38698
4807 38438 38614 38645 38648 38664 38665 38670 38694 38698
4806 38689 38694 38695 38696 38697 38698 40039 40041 40042 40045 40046 40047 42776
664 4805 38291 38477 38480 38677 38695 38696 38698 40039 40045 40046 40098 42776 42779
4720 4804 38434 38438 38481 38482 38484 38485 38612 38614 38645 38664 38688 38689 38694
4801 38374 38382 38442 38449 38451 38456 38461 38462 38464 38466
38263 38265 38267 38270 38271 38274 38280 38285 38288 38290 38359 42716 42767 42770
38028 38263 38267 38268 38273 38275 42715 42716
4828 38501 38502 38531 38534 38537 38618 38619 38623 38624 38687 38700 38707 38709
595 4721 4723 4817 38496 38499 38502 38503 38535 38536 38538 38700
38516 38518 38519 38521 38524 38934 38943
595 4820 38490 38499 38538 38540 38541 38543 38544 38545
38497 38498 38505 38506 38507 38508 38509 38510 38511 38512 38513 38762 38805
4818 38509 38510 38513 38515 38528 38533 38595 38598 38599 38805 38831 38834 38837 38839
4812 38496 38500 38501 38502 38504 38687 38700 38707
4816 4821 38495 38499 38510 38515 38528 38529 38530 38531 38532 38533 38598 38599
76 604 38509 38533 38534 38620 38630 38809 38810 38811 38834
4814 4823 4825 37750 38538 38539 38540 38541 38542 38544 38582 38605 38606 38607 38609
4818 4823 38528 38529 38530 38531 38587 38589 38596 38597 38598 38599 38602 38603
606 4522 36212 38525 38560 38564 38565 38591 38832 38869 38870 38872 38873 38875
4820 4821 4825 36211 38530 38541 38582 38583 38584 38587 38597 38602 38603 38604 38607
4712 4716 36201 36202 36203 36235 38547 38550 38554 38574 38575 38581 38583 38606
4523 4820 4823 36202 36211 36215 36235 36236 36237 38541 38581 38582 38583 38584 38602
4838 38658 38659 38660 38663 38672 38682 38692 38718 38719 38723 38727 38728 38731
603 4828 38622 38625 38626 38629 38653 38656 38703 38704 38705
4811 4827 38619 38621 38622 38623 38624 38626 38631 38632 38653 38655 38664 38699 38703
38617 38621 38632 38633 38636 38638 38639 38647 38648 38649 38650
603 38657 38659 38692 38693 38703 38713 38722 38723 38725 38731 38732 40040 40043 40044
38489 38503 38613 38614 38615 38616 38619 38687 38688 38690 38700 38701 38709 40066
605 4838 38717 38720 38724 38727 38728 43058 43061 43066 43067
605 4835 4836 38717 38726 38730 38737 38744 43061 43092 43095 43097
601 4837 38681 38720 38724 43064 43065
4833 4836 5386 38717 38721 38722 38723 38726 38730 38737 43062 43095
667 4833 4835 4838 5386 38717 38718 38723 38727 38730 43056 43057 43058 43061 43062
601 4834 38675 38679 38680 38681 38686 38719 38720 38724 42802 42803 43060 43065 43067
4826 4832 4836 38717 38718 38719 38720 38724 38727 38728 43058 43060 43061 43063 43067
38678 38679 38680 38682 38719 42775 42776 42777 42779 42780 42781 42803 42805 43060
38504 38687 38707 38709 38711 38712 40059 40061 40066
4843 38739 38782 38783 39717 39733 39736 39739 39741 39744 39747 39748 39755 39758 39825
5002 38507 38511 38762 39750 40011 40013 40018 40037 40063
4841 4844 4855 38733 38736 38738 38739 38783 38787 39748 39753 39754 39755 39756 39758
4843 38733 38738 38741 38787 39751 39754 39759 39763 39764 43094
38741 39708 39751 43094 43121 43122 43123 43125
5004 38715 38735 38736 38740 38742 38755 38803 38804 38815 39756 39757 39761 40032 40033
4849 38737 38743 38744 38745 38746 43098 43100 43101
38765 38768 38774 38776 38848 38851 38928 38963 39478 39904 39929
4847 38734 38737 38743 38747 38807 39752 43098
38748 38753 38757 38758 38766 38777 38842 38843 38844 38845 38846 38932 38933 38957 39897
38765 38767 38773 38775 38789 38791 38794 38850
38771 38792 38793 38795 38798 38817 38818 38820 38821
602 604 38506 38752 38759 38762 38799 38800 38805 38806 38810 38811 38812 38814 38816
602 38513 38748 38749 38751 38754 38758 38760 38831 38838 38839 38840 38865 38930 38931
4843 38733 38736 38739 38783 38787 38788 38795 38796 38819
4863 38854 38860 38861 38862 38879 38880 38881 38905 38907 38926 38935 38937
4860 38825 38826 38830 38840 38843 38861 38862 38864 38865 38871 38878 38882 38933
36208 38876 38877 38879 38884 38890 38891 38895 38896 38905
4863 38866 38885 38886 38891 38899 38902 38903 38905 38906 38942
4857 38861 38862 38863 38864 38865 38930 38933 38935
4866 38848 38852 38856 38857 38859 38923 38924 38928 38929
4867 4872 38857 38911 38913 38914 38916 38918 38920 38923 38966 38968
4856 4859 4869 4883 38866 38886 38902 38905 38906 38907 38919 38926 38935 38937 38938
38906 38907 38908 38910 38911 38915 38917 38919 38920 38921 38922 38944 38947 38950 38951
4868 38916 38924 38928 38960 38963 38964 39483 39929
4861 38856 38857 38859 38920 38922 38923 38924 38925 38929 38952 38962 38965 38966 39930
4862 4868 4872 38916 38967 38968 38970 38972 38973 38975
4865 4867 38916 38960 38964 38966 38967 38968 38972 39482
4863 4870 4883 38902 38937 38938 38940 38945 38946
4869 38937 38945 38946 38951 38953 38956 39936
38770 38776 38848 38851 38852 38928 38929 38962 39834 39899 39903 39905 39929 39931
4862 4867 38912 38914 38916 38918 38968 38973 38975 38978
4876 4877 38991 38997 38998 39001 39002 39003 39005 39913 39922
4876 38976 38977 38979 38981 38982 38983 38984 39000 39003 39884 39910 39911 39912 39914
4878 4900 4901 38991 38992 38993 38994 38997 39023 39174
4873 4874 38982 38997 39000 39002 39003 39912 39914
4873 4878 38991 38992 38995 38998 38999 39001 39005 39011 39017
4875 4877 4900 38991 38992 38995 39020 39023 39201
4988 4991 38999 39001 39005 39008 39011 39031 39890 39916 39920 39921 39946 39947
38992 38993 38998 39003 39023 39024 39025 39026 39027 39028 39031 39032 39034
38992 39011 39013 39017 39019 39020 39023 39024 39028 39042 39044 39196 39197 39204
38915 38990 39021 39022 39025 39026 39027 39029 39030 39035 39038 39039 39040 39096 39178
4863 4869 38902 38940 38941 38942 38944 38945 38949 39064
4886 39010 39011 39013 39028 39041 39042 39043 39044 39056 39057
4894 4897 39051 39053 39056 39074 39077 39079 39086 39087
4884 39008 39009 39010 39013 39015 39044 39045 39046 39056 39084 39891
36145 36147 36154 39099 39151 39152 39154 39158 39159 39160 39161 39184 39187
4891 38522 38556 38557 38559 38563 38567 38568 38571 39067 39102
4895 39058 39066 39069 39072 39073 39074 39077 39087 39090 39103 39158 39187 39188
4892 35822 35852 35857 35869 35870 35871 39104 39105 39115 39116 39117 39142 39143 39144
4888 38557 38568 39067 39097 39101 39102 39126 39157
4890 39078 39080 39104 39105 39107 39108 39115 39116 39117 39148
36149 38522 38562 38563 38893 38894 38896 38897 38898 38900 38901 38904 39067 39102 39154
4885 4897 4903 39053 39074 39077 39078 39079 39081 39087 39108 39188 39189 39191 39213
609 4889 35866 35867 39087 39089 39090 39103 39158 39162 39164 39187 39188 39213
4897 4898 4903 35827 35828 35829 35831 35860 35865 39213 39214 39215 39217 39218
609 4885 4894 4896 4898 4903 39053 39084 39086 39087 39188 39192 39213 39217 39218
4896 4897 4903 35827 35861 35865 39082 39192 39195 39198 39207 39209 39211 39213 39215
567 609 35863 39167 39170 39179 39180 39196 39203 39204
4875 4878 4901 39020 39023 39174 39201 39204
4875 4900 38985 38988 38990 38993 38994 39023 39025 39174 39175
4904 39009 39016 39047 39049 39050 39054 39083 39085 39193 39194 39195 39238 39440 39442
4894 4896 4897 4898 39053 39081 39082 39083 39084 39191 39192 39193 39195 39198 39211
4902 39007 39009 39014 39016 39018 39238 39442
38996 39014 39015 39016 39017 39018 39019 39047 39082 39195 39198 39199 39200 39202 39206
614 4475 4908 35801 39190 39216 39219 39220 39225 39226 39228 39236 39237 39239 39240
39055 39076 39085 39190 39239 39240 39246 39417 39445
614 4475 4906 4909 35800 35804 39223 39225 39241 39243 39245 39263 39264 39265
613 4908 35769 39223 39241 39245 39250 39254 39257 39258 39264 39265 39266 39267 39268
4474 4914 35816 35821 35823 35824 35825 39110 39111 39146 39147 39216 39220 39226 39242
39075 39076 39106 39107 39109 39110 39111 39220 39246
4917 4920 4925 39250 39254 39255 39274 39331 39334 39353 39354 39355 39387 39425 39428
4915 39251 39279 39283 39285 39316 39335 39337 39338 39339 39340 39344 39357
4474 4910 35806 35816 35820 35821 39109 39111 39114 39140 39147 39219 39224 39242 39289
4913 39316 39335 39337 39338 39344 39347 39349 39357 39360
35762 39283 39304 39305 39308 39309 39310 39312 39315 39316 39317 39340
611 4912 39255 39334 39350 39351 39352 39353 39355 39387 39389
610 4923 39347 39348 39349 39350 39386 39388 39389 39390 39403 39413 40008 40064
4923 39392 39402 39403 39404 39406 39408 39979 39982 39983 40005 40008 40014 40022 40023
4912 39250 39331 39354 39355 39423 39424 39428
39341 39343 39345 39346 39392 39393 39395 39405 39407 39416 40006
39341 39396 39397 39398 39949 39950 39951 39978 39986
4918 4919 4924 39345 39347 39348 39386 39392 39402 39403 39408 39411 39413 40005 40008
4923 39249 39252 39253 39345 39348 39402 39408 39409 39411 39412 39413 39414 39415
613 4912 39250 39254 39255 39256 39257 39410 39421 39425 39428 39430 39447
39402 39404 39406 39409 39410 39412 39415 39448 39461 40012 40014
39257 39258 39263 39420 39421 39424 39427 39438 39447 39450 39451 39452 39455 39457 39458
39431 39435 39457 39460 39887 39888 39943 39945 40017
39406 39410 39429 39430 39456 39461 40009 40012 40014 40015 40016 40019 40023
612 39237 39261 39263 39441 39446 39450 39452 39453 39454
39433 39434 39886 39888 39942 39943 39944 39948
39006 39049 39432 39433 39440 39442 39942 39948
4937 4957 4959 39471 39472 39473 39475 39477 39509
4935 4936 4992 38961 38967 38969 38970 38972 39468 39469 39470 39479 39482 39484 39485
619 4934 4936 4940 4992 39467 39468 39469 39470 39471 39472 39479 39481 39502 39504
4934 4935 4939 4978 4985 39466 39467 39468 39479 39484 39501 39504 39514 39515 39568
4933 4941 4957 39473 39508 39509 39510 39511 39512 39571
39516 39517 39518 39523 39527 39528 39529
4936 4978 39466 39484 39500 39501 39515 39516 39518 39522 39523 39526 39531 39536 39541
4935 39512 39513 39514 39515 39525 39526 39559 39568 39572 39574 39575 39576
4937 4943 4957 39508 39510 39511 39512 39513 39556 39557 39560 39561 39571 39572 39574
39517 39524 39527 39528 39530 39549 39552 41107
619 4941 4946 39560 39561 39564 39573 39574 39575 41155
39523 39527 39530 39531 39543 39547 39548 41105 41106 41107 41152 41158
39555 39582 39583 41072 41075 41095 41097
619 4943 39559 39560 39562 39564 39575 41155 41157
39556 39559 39560 41087 41095 41096 41097 41099 41100 41102 41135 41138 41140 41141 41157
4956 4974 4977 39626 39627 39628 39629 39631 39635 39636 39638 39650 39702 41174 41177
39584 39589 39607 39609 39620 39624 39639 39648 39671 41156 41162 41164 41166 41168 41170
5394 39623 39625 39633 39637 39640 41216 41218 41222 43162 43163 43168 43170 43175
39614 39615 39617 39618 39641 39642 39644 41220 41227
4953 5145 39584 39610 39616 39620 39643 39645 41166 41168
4952 5145 39616 39619 39620 39643 39644 41165 41167 41238
39622 39623 39625 41169 41174 41201 41204 41205 41216 41217 41218 41221 41222
39554 39558 39581 39585 39587 39608 39611 39667 39670
4948 4977 39598 39629 39631 39650 39656 39680 39692 39696 39698 39700 39702 39703 39811
4933 4937 4941 4959 39471 39473 39477 39502 39506 39508 39509 39512 39561 39563 39570
39589 39639 39646 39648 39651 39655 39658 39662 39664 39666 39671
618 4933 4957 4960 4961 39471 39475 39477 39506 39570 39571 39591 39660 39665 39669
4959 39660 39663 39665 39668 39669 39674 39678 39681 39683 39685 39686 39689
618 4959 39477 39660 39661 39664 39665 39669 39673
38772 39655 39662 39663 39679 39680 39683 39684 39686 39687 39688 39692
674 4972 5005 39752 39754 39760 39764 39765 39766 39768 39771 39772 40026 40028 40345
4967 4983 39597 39676 39681 39688 39732 39804 39806 39809 39815 39816 39846
39729 39730 39734 39800 39815 39816 39817 39820 39822 39826 39850
39736 39738 39739 39741 39757 39762 39796 39821 39823 39824 39825 40024 40025
621 4964 4969 39688 39728 39732 39800 39803 39806 39808 39809 39814 39815 39816 39817
621 4969 38778 39687 39690 39692 39693 39698 39700 39719 39721 39726 39728 39735 39811
621 4967 4968 39721 39722 39724 39726 39727 39728 39729 39730 39731 39735 39814 39815
4974 4977 39694 39697 39700 39702 39704 39705 39776 39781 39782 39785 39810 39812 39813
39731 39798 39800 39801 39803 39814 39817 39818 39819 39824 39826
4963 5005 39766 39768 39771 39791 39794 39796 39823 40345 40346
4975 39595 39599 39600 39631 39675 39703 39803 39805 39806 39808 39809 41175
4948 4970 4977 39626 39628 39634 39635 39702 39704 39705 39784 39785 39810 41177 41178
4973 4977 39631 39703 39805 39807 39808 41175 41177
39778 39779 39781 39787 39789 39790 39792 39798 39799 39801 39802 39813 39818
4948 4956 4970 4974 4975 39626 39629 39631 39700 39702 39703 39805 39807 39808 39810
4936 4939 4985 39479 39484 39500 39501 39503 39504 39534 39536 39537 39539 39568 39871
4983 39734 39804 39829 39834 39835 39849 39850 39852 39855 39856
619 39504 39505 39564 39565 39567 39569 39842 39845
4985 39857 39859 39864 39865 39868 39870 39871 39873
4984 39497 39858 39863 39867 39869 39875 39876
4964 4979 39676 39677 39681 39682 39732 39804 39815 39834 39835 39840 39846 39849 39850
4982 4991 39858 39860 39863 39867 39875 39913 39915
4936 4978 4981 39479 39484 39485 39501 39503 39839 39865 39870 39871 39873
39464 39487 39488 39489 39490 39494 39495 39498 39499 39520 39521 39532 39872 39874
4992 39474 39476 39478 39480 39483 39502 39505 39506 39507 39678 39682 39685 39689 39838
4879 4991 39858 39861 39876 39883 39890 39891 39916 39917 39920 39921 39947
38947 38950 38974 39881 39884 39885 39894 39907 39924 39925 39940
38777 39827 39828 39855 39897 39900 39901 39902 39933 39935 39937
4879 4984 4988 39858 39860 39890 39913 39916
4934 4935 4987 38961 39470 39471 39472 39474 39479 39480 39481 39482 39483 39502 39505
5009 39965 39970 40082 40313 40317 40318 40320 40322 40324 40325 40326 40391 40396 40399
39985 39987 39988 39991 39996 40001 40002 40328 40352
39967 39969 39973 40378 40398 40400 40403 40406 40407 40432
39953 39955 39956 39961 39970 39971 39973 39975 39976 40319 40321 40326 40327 40398 40400
4999 39392 39393 39979 39980 39983 39984 39985 39987 40003 40005 40006 40007 40008
5039 39950 39974 39978 39981 39993 40359 40360 40362 40363 40364 40367
4997 39982 39983 39984 39987 40003 40008 40344 40349 40350 40352
39979 39980 40022 40055 40057 40349 40350 40354
39462 39887 39945 40009 40017 40020
622 4842 39750 40018 40024 40027 40033 40037 40063
669 5004 40026 40030 40031 40049 40054 40351 40357
669 4846 5003 5006 5007 39757 39760 39761 40025 40026 40030 40032 40033 40034 40035
4963 4972 5006 39754 39758 39760 39761 39762 39765 39771 39823 40026 40345 40346 40347
5004 5005 39757 39761 39762 39823 40025 40346 40355
622 5004 40025 40027 40032 40035 40056 40355 40357
5012 7706 40117 40122 40125 40128 40131 40133 40188 40268 40269 40270 61666 61671 61673
4993 40072 40073 40074 40080 40082 40084 40086 40089 40092 40322 40323 40391 40392 40396
40079 40083 40084 40292 40295 40323 40390 40392 40395
5014 37876 37878 40070 40079 40100 40103 40108 40112 40114
5008 37938 40110 40111 40117 40125 40128 40268 40269 61671 61672
40104 40109 40113 40115 40120 40123 40129 40190 40271 40296
4741 5011 37879 37882 40100 40107 40108 40112 40116 40118 40121
5050 5051 40164 40168 40404 40406 40407 40408 40409 40410 40414 40427 40434
118 4738 5019 5022 37851 40150 40166 40167 40174 40175
5020 5021 40141 40142 40177 40180 40195 40196 40197 40201 40202 40205
37909 40140 40141 40145 40146 40180 40183 40196 40221
4736 4738 5016 5022 37853 40149 40166 40170 40171 40172 40175
5017 5032 40180 40196 40197 40199 40200 40203 40204 40205 40208
5017 7698 40142 40144 40177 40193 40195 40198 40201 40202 40206 61638
118 630 4738 5016 5019 5052 40161 40166 40167 40170 40174 40175 40217 40300 40415
5027 5028 40209 40230 40231 40232 40235 40236 40639 40645
5025 5027 5054 40232 40447 40632 40639 40642 40643
5024 5027 40226 40231 40232 40233 40447 40559 40643
40202 40237 40239 40240 40243 40244 40611 40624
628 5023 5024 5025 5028 5029 5075 40226 40231 40232 40558 40559 40560 40639 40641
628 5023 5027 5029 5031 40223 40230 40231 40235 40236 40248 40558 40612 40616 40641
628 5027 5028 5034 5075 40223 40226 40556 40557 40558 40559 40560 40561 40574 40579
5032 40192 40201 40202 40204 40242 40244 40245 40247 40248 40249 40588 40613 40614
628 5028 5032 5035 40199 40200 40208 40209 40211 40216 40219 40223 40230 40248 40257
5020 5030 5031 5035 40192 40197 40199 40200 40203 40204 40223 40230 40247 40248 40251
628 5034 40215 40216 40219 40220 40223 40257 40297 40298 40309 40311 40312 40581 40582
628 5029 5033 5048 40215 40226 40227 40311 40481 40482 40552 40556 40559 40577 40584
5031 5032 40178 40199 40208 40216 40219 40221 40223 40251 40257 40264
40135 40138 40176 40177 40182 40188 40194 40195 40258 40262 40263 40265 40266 40270 40274
629 40282 40285 40301 40302 40307 40308 40529 40585
39993 40332 40336 40338 40339 40342 40359 40364 40368 40370 40371
625 4998 40359 40362 40364 40365 40367 40371 40372 40373
5042 40315 40316 40317 40320 40374 40379 40522 40524
[truncated: 22,437,233 more chars]
