# Supplementary material for: AF driver detection in pulmonary vein area by electropcardiographic imaging: Relation with a favorable outcome of pulmonary vein isolation
Source: Front Physiol. 2023 Jan 30;14:1057700. doi: 10.3389/fphys.2023.1057700 (PMC9922892; doi:10.3389/fphys.2023.1057700)
Supplement: Supplementary file 4 [file DataSheet2.ZIP › SimulationCode/CarlosF_22_03_15_AblationOriginal_2StimAtriaSplit/Aur_vels1.txt]

1
0.2
1
1
0.2
1
1
1
0.7
1
0.7
0.7
0.7
1
1
1
0.7
0.7
1
0.7
1
0.7
1
1
1
1
1
0.7
1
1
1
1
1
0.7
0.7
0.7
0.7
1
1
1
0.2
0.7
1
0.7
1
1
1
1
1
0.7
1
1
0.2
0.2
0.2
1
1
1
1
0.2
1
1
0.2
0.2
1
0.2
1
0.2
0.2
0.7
1
1
0.7
0.7
0.7
0.7
0.7
1
0.7
0.7
1
1
0.7
0.7
0.7
0.2
1
1
0.2
1
1
1
1
1
0.2
0.2
1
0.2
1
0.7
0.7
1
0.2
1
0.7
0.2
1
1
1
1
1
1
1
1
1
1
1
0.7
1
1
0.7
1
0.7
0.7
0.7
1
0.7
1
0.7
0.7
0.7
1
1
1
0.7
1
1
1
0.7
0.7
1
1
1
1
1
0.7
1
1
0.7
0.7
1
0.7
0.7
1
1
1
1
1
1
1
0.7
0.7
0.7
0.7
1
1
1
1
1
1
1
1
1
1
1
1
1
1
1
1
0.7
0.7
1
1
1
1
0.7
1
0.7
1
1
0.7
1
1
1
0.7
1
0.7
1
1
1
1
1
1
1
1
0.7
0.7
0.7
0.7
0.7
1
0.7
0.7
0.7
0.7
0.7
0.7
0.7
1
1
1
1
1
1
1
1
1
0.7
0.7
0.7
1
1
1
1
0.7
1
1
1
0.7
1
1
0.7
1
1
0.7
1
1
1
0.7
0.7
1
1
0.7
1
1
0.7
1
1
1
1
1
0.7
0.7
0.7
1
1
1
0.7
1
1
0.7
1
0.7
1
1
0.7
1
1
0.7
1
1
1
1
1
1
1
1
1
1
1
0.7
1
1
1
0.7
0.7
0.7
1
0.7
1
0.7
1
1
1
1
1
1
1
1
0.7
1
1
1
0.7
0.7
0.7
1
1
0.2
1
0.2
1
0.2
0.2
0.2
1
0.2
1
1
0.2
0.2
0.2
0.2
1
1
0.2
1
1
1
1
1
1
0.2
1
0.2
0.2
1
0.2
0.2
0.2
0.2
1
1
0.2
0.2
1
1
0.2
1
1
1
1
1
1
1
1
0.2
1
0.2
1
1
0.2
0.2
1
1
1
0.2
1
0.7
1
1
1
1
1
1
0.7
1
1
1
1
0.7
1
0.7
1
1
1
0.7
1
1
0.2
0.2
0.2
0.2
1
1
0.7
0.2
1
1
1
1
1
1
0.7
1
0.7
1
1
1
1
1
1
1
1
1
1
0.2
1
0.2
1
0.2
1
1
1
1
0.2
0.2
1
1
1
1
1
0.2
1
1
1
1
1
1
0.7
1
1
0.7
1
0.2
1
1
0.2
1
1
1
1
1
0.2
1
1
1
0.2
1
0.2
0.7
0.7
1
0.7
0.7
1
1
1
0.2
1
1
1
1
1
0.2
1
1
1
1
1
1
1
1
0.2
0.2
0.2
1
0.2
0.2
0.2
0.2
0.2
1
0.2
0.2
1
1
1
1
1
1
1
1
1
0.2
1
0.2
0.2
1
0.2
0.2
1
1
0.2
1
1
0.2
1
0.2
0.2
0.2
1
0.2
1
0.2
1
0.2
1
1
1
0.2
1
0.2
0.2
0.2
1
1
1
1
1
1
0.2
0.2
0.2
0.7
0.7
1
0.7
0.7
1
0.7
0.7
0.7
0.7
1
0.7
0.7
1
0.7
0.7
0.7
1
1
1
0.7
1
0.7
1
0.7
0.7
1
1
1
1
1
0.7
0.7
0.7
0.7
0.7
0.7
1
0.7
1
0.7
0.7
1
0.7
1
0.7
1
0.7
0.7
0.7
0.7
0.7
1
0.7
1
1
0.7
0.7
0.7
1
1
0.7
0.7
1
0.7
0.7
1
0.7
1
0.7
0.7
1
0.7
1
0.7
0.7
1
0.7
0.7
0.7
0.7
0.7
1
0.7
0.7
0.7
0.7
1
0.7
1
0.7
1
0.7
0.7
0.7
0.7
1
1
1
1
1
1
1
1
1
0.7
1
1
1
1
1
1
1
1
1
1
0.7
0.7
1
1
1
1
1
0.7
1
0.7
0.7
0.7
0.7
0.7
0.7
1
1
1
1
1
0.7
1
1
0.7
1
1
0.7
0.7
0.7
0.7
1
0.7
0.7
1
0.7
0.2
0.2
1
1
0.2
1
1
0.2
1
1
0.2
1
0.7
1
0.7
1
0.7
1
1
1
0.2
1
0.2
0.2
0.2
1
0.2
1
1
0.2
1
0.2
1
1
1
1
0.2
1
0.2
0.2
0.2
0.2
0.2
0.2
0.2
0.2
0.2
0.2
0.2
0.2
1
0.2
0.2
1
1
1
0.2
1
1
0.2
0.2
1
1
0.7
0.2
0.2
1
1
1
0.2
0.2
1
1
1
0.2
0.2
1
0.2
0.2
0.2
0.2
1
1
1
1
1
1
1
1
1
1
1
1
0.7
0.7
1
0.7
1
1
0.7
1
0.7
1
0.2
0.7
0.7
0.2
1
0.7
0.7
0.7
0.7
1
1
1
1
1
0.7
1
0.7
1
1
0.7
1
1
1
1
0.7
1
0.7
0.7
0.7
0.7
1
0.7
0.7
0.7
0.7
1
1
0.7
1
1
1
1
1
1
1
1
1
1
1
1
1
1
1
1
1
1
1
1
1
1
1
1
0.2
1
1
1
1
1
1
1
1
1
1
1
1
1
1
1
1
1
1
1
1
1
0.7
1
1
1
1
1
1
1
1
1
1
1
1
1
0.7
1
0.7
1
1
0.7
1
1
1
0.7
1
1
1
1
1
1
1
1
1
1
0.7
0.7
0.7
0.7
0.7
0.7
0.7
1
0.7
0.7
1
0.7
1
0.7
0.7
1
0.7
1
0.7
1
1
0.7
0.7
1
1
1
1
1
1
1
1
1
1
1
0.7
1
1
0.7
1
0.7
1
1
0.7
0.7
0.7
1
0.7
0.7
1
0.7
0.7
1
1
0.7
1
1
1
1
1
1
1
1
1
1
0.7
1
1
1
1
0.7
0.7
0.7
0.7
0.7
0.7
0.7
1
0.7
0.7
0.7
0.7
0.7
0.7
0.7
1
0.7
0.7
1
1
0.7
1
0.7
1
0.7
0.7
0.7
0.7
0.7
0.7
0.7
1
1
0.7
0.7
0.7
1
0.7
1
1
1
1
0.7
1
0.7
0.7
1
1
0.7
1
1
1
1
0.7
0.7
1
0.7
0.7
0.7
0.7
1
1
1
1
0.7
1
1
0.7
1
1
1
1
1
0.7
0.7
1
1
1
1
1
0.7
1
1
1
1
1
1
1
0.7
1
1
0.7
0.7
0.7
1
0.7
0.7
0.7
1
0.7
0.7
1
0.7
0.7
0.7
1
0.7
0.7
1
1
1
1
1
1
1
1
1
1
1
1
0.7
0.7
1
1
1
1
1
1
1
1
0.7
0.7
0.7
1
1
0.7
0.7
0.7
0.7
1
1
1
1
1
1
1
1
1
1
1
1
0.7
1
1
1
0.7
1
0.7
1
1
1
1
0.7
0.7
0.7
1
0.7
0.7
1
0.7
0.7
0.7
1
1
1
1
1
0.7
1
1
1
1
1
1
1
1
1
1
1
1
0.7
1
1
1
1
1
0.7
0.7
0.7
0.7
1
0.7
0.7
0.7
0.7
1
0.7
0.7
1
0.7
0.7
0.7
0.7
1
1
0.7
1
1
0.7
0.7
0.7
1
1
1
1
0.7
0.7
1
1
0.7
1
0.7
1
1
1
0.7
0.7
1
1
0.7
0.7
0.7
0.7
1
0.7
0.7
0.7
1
0.7
0.7
0.7
1
0.7
1
1
0.7
1
1
1
1
1
1
1
1
1
1
0.7
0.7
1
0.7
1
0.7
1
0.7
1
0.7
0.7
1
1
1
1
1
1
1
1
1
1
0.7
0.7
1
1
0.7
0.7
0.7
0.7
0.7
1
1
0.7
1
0.7
0.7
1
1
0.7
1
0.7
1
1
0.7
1
0.7
1
1
1
1
1
1
1
1
1
1
1
1
1
1
0.7
1
0.7
1
1
0.7
0.7
1
1
0.7
1
1
0.7
1
1
0.7
1
1
0.7
1
1
1
0.7
1
1
1
1
0.7
1
1
0.7
0.7
1
0.7
0.7
0.7
0.7
1
1
1
0.7
0.7
1
0.7
0.7
0.7
1
0.7
0.7
1
0.7
0.7
1
1
1
1
0.7
1
0.7
0.7
1
1
1
0.7
1
1
0.7
1
1
1
0.7
0.7
1
1
1
1
1
1
1
1
1
1
1
0.7
0.7
1
0.7
1
1
1
1
0.7
1
0.7
0.7
1
1
0.7
1
1
1
1
1
0.7
1
0.7
1
1
1
1
1
0.7
1
1
1
1
1
1
1
1
1
1
1
1
1
1
1
1
1
0.7
0.7
1
1
1
1
1
1
1
0.7
0.7
1
1
1
0.7
1
1
1
1
1
1
1
1
0.7
1
0.7
0.7
0.7
0.7
1
1
0.7
0.7
0.7
0.7
1
0.7
0.7
1
1
0.7
1
1
0.7
1
0.7
0.7
0.7
0.7
0.7
0.7
1
1
0.7
0.7
0.7
0.7
1
1
0.7
0.7
0.7
0.7
0.7
0.7
1
1
1
0.7
1
1
0.7
0.7
0.7
1
0.7
1
1
1
0.7
1
1
1
1
0.7
0.7
0.7
0.7
0.7
0.7
1
0.7
0.7
0.7
0.7
0.7
0.7
1
1
1
0.7
0.7
0.7
0.7
1
1
1
1
1
1
1
1
0.7
1
1
0.7
1
0.7
0.7
0.7
0.7
0.7
1
0.7
0.7
0.7
0.7
1
0.7
0.7
1
1
1
1
1
1
1
1
1
0.7
0.7
1
1
1
1
0.7
1
1
1
1
1
1
1
1
1
0.7
1
0.7
1
1
1
1
1
0.7
1
1
1
1
1
1
1
1
1
1
0.7
1
0.7
1
0.7
1
1
1
0.7
1
1
1
1
1
0.7
0.7
1
0.7
1
0.7
1
1
1
1
1
1
1
1
1
0.7
1
0.7
1
1
0.7
0.7
1
1
0.7
0.7
0.7
1
0.7
1
1
1
0.7
1
1
1
1
1
1
1
0.7
0.7
0.7
1
1
1
1
1
0.7
1
1
1
1
0.7
0.7
0.7
0.7
0.7
1
0.7
1
0.7
1
1
1
1
1
1
1
1
1
1
1
0.7
1
1
1
1
1
1
0.7
1
1
1
1
0.7
0.7
0.7
0.7
1
0.7
1
1
1
1
1
1
1
1
1
1
1
1
1
1
0.7
1
1
0.7
1
1
1
0.7
0.7
0.7
1
1
0.7
1
1
0.7
1
1
1
1
0.7
0.7
1
1
1
1
1
1
1
1
0.7
0.7
1
0.7
0.7
0.7
0.7
0.7
0.7
0.7
0.7
0.7
1
0.7
1
1
0.7
1
1
1
1
1
1
1
1
1
1
1
1
0.7
1
0.7
0.7
1
1
1
1
0.7
0.7
1
1
1
0.7
0.7
1
0.7
0.7
0.7
0.7
1
1
1
0.7
0.7
0.7
1
1
1
0.7
0.7
1
0.7
0.7
1
0.7
1
1
1
1
0.7
1
1
0.7
1
0.7
1
0.7
0.7
0.7
0.7
0.7
1
0.7
0.7
0.7
1
0.7
1
0.7
0.7
0.7
0.7
1
1
1
1
1
1
1
1
1
0.7
1
0.7
1
1
1
1
1
0.7
0.7
0.7
0.7
1
0.7
1
1
1
1
1
1
0.7
1
1
1
1
1
1
1
1
1
1
1
1
1
1
1
1
1
0.7
0.7
1
1
1
0.7
0.7
1
1
1
1
0.7
1
0.7
1
1
1
1
1
1
1
1
1
1
1
1
1
1
1
1
1
0.7
0.7
1
1
1
0.7
0.7
1
1
0.7
0.7
1
1
1
1
1
0.7
0.7
0.7
1
0.7
1
0.7
1
0.7
1
1
0.7
1
1
1
1
0.7
0.7
1
1
1
1
0.7
1
1
1
0.7
0.7
1
0.7
0.7
1
0.7
0.7
0.7
1
0.7
0.7
1
1
0.7
1
0.7
0.7
0.7
0.7
1
0.7
0.7
1
0.7
0.7
1
0.7
0.7
0.7
0.7
1
1
1
0.7
1
0.7
1
0.7
1
1
1
1
1
1
1
1
1
1
1
0.7
1
1
1
1
1
1
0.7
0.7
0.7
0.7
0.7
1
1
1
1
1
1
1
1
1
1
0.7
0.7
0.7
0.7
1
1
1
1
0.7
0.7
0.7
0.7
0.7
0.7
0.7
0.7
1
0.7
0.7
0.7
1
1
1
0.7
0.7
1
1
0.7
0.7
0.7
0.7
0.7
1
0.7
1
0.7
0.7
0.7
0.7
0.7
1
0.7
0.7
0.7
1
0.7
0.7
1
0.7
0.7
1
0.7
1
1
1
1
1
1
1
1
1
1
0.7
0.7
1
1
0.7
1
0.7
0.7
0.7
1
1
0.7
0.7
0.7
1
1
0.7
0.7
0.7
0.7
1
1
1
1
1
1
1
1
1
1
1
1
1
1
1
1
0.7
0.7
1
1
0.7
0.7
1
0.7
0.7
0.7
0.7
0.7
0.7
0.7
1
1
1
0.7
0.7
0.7
1
0.7
1
0.7
1
1
1
1
1
1
1
1
1
0.7
0.7
0.7
0.7
0.7
0.7
0.7
0.7
1
0.7
1
0.7
0.7
1
0.7
0.7
0.7
0.7
1
1
1
0.7
0.7
0.7
0.7
0.7
1
0.7
1
0.7
1
1
1
0.7
0.7
1
1
1
0.7
0.7
1
0.7
1
0.7
1
1
0.7
1
1
1
0.7
1
1
0.7
1
1
1
1
0.7
1
0.7
0.7
0.7
0.7
1
0.7
0.7
0.7
1
1
1
1
1
1
1
0.7
1
1
1
1
1
1
1
1
1
1
1
1
1
1
1
1
1
1
1
1
1
1
1
1
1
1
1
1
1
1
1
1
1
1
1
1
1
1
1
1
1
1
1
1
1
1
1
1
1
1
1
1
1
1
1
1
1
1
1
1
0.2
0.7
1
0.7
0.7
0.7
1
0.7
1
0.7
1
1
0.2
0.2
1
0.2
0.2
1
0.2
1
1
1
0.2
1
0.2
0.2
0.2
0.2
0.2
0.7
1
1
1
0.7
0.7
1
1
1
1
1
1
1
1
1
1
1
0.2
1
1
1
1
1
1
1
1
1
0.7
1
0.7
1
1
1
1
1
1
1
1
1
0.7
0.7
0.7
1
1
0.7
0.7
0.7
0.7
0.7
0.7
0.7
0.7
0.7
0.7
1
0.7
0.7
0.7
1
0.7
1
0.7
0.7
0.7
0.7
0.7
1
0.7
0.7
1
0.7
0.7
0.7
0.7
1
1
0.7
1
1
1
1
1
0.7
0.7
0.7
1
1
0.7
0.7
0.7
0.7
1
1
1
1
1
1
1
1
1
1
1
1
1
1
1
1
0.7
1
0.7
1
1
1
1
0.7
0.7
0.7
0.7
0.7
0.7
0.7
0.7
0.7
1
1
0.7
1
0.7
1
1
1
1
1
1
1
1
1
1
1
1
1
1
1
0.7
1
1
0.7
0.7
0.7
1
0.7
0.7
0.7
0.7
0.7
1
1
1
1
1
1
1
0.2
1
1
1
1
1
0.2
1
1
1
0.7
0.7
0.7
0.7
0.7
0.2
0.7
0.7
1
1
0.2
1
1
1
1
1
1
1
1
1
1
1
1
1
1
0.7
1
0.7
1
0.7
0.7
0.7
0.7
0.7
0.2
0.2
1
0.2
1
0.2
1
0.2
1
0.2
0.2
0.2
0.2
0.2
1
0.2
1
0.2
0.2
0.2
1
1
0.2
0.2
0.2
0.2
0.2
0.2
0.2
0.2
1
0.2
1
1
1
1
1
1
1
1
1
1
1
1
1
1
0.2
0.2
1
1
1
1
1
1
1
1
1
1
0.2
0.2
1
1
0.2
1
0.2
1
0.2
0.2
1
0.2
0.2
1
0.2
0.2
1
1
1
0.2
0.2
0.2
1
0.2
0.2
0.2
1
0.2
1
0.2
0.2
1
1
0.2
1
0.2
0.2
0.2
1
1
0.2
0.2
1
0.2
0.2
0.2
0.2
1
0.2
0.2
0.2
1
0.2
0.2
0.2
0.2
0.2
1
1
1
1
1
1
1
1
1
1
1
1
1
1
1
1
1
1
1
1
1
1
1
1
1
1
1
1
1
1
1
1
1
1
0.2
0.2
1
0.2
0.2
1
0.2
1
1
1
1
1
1
1
1
1
1
1
1
1
1
1
1
1
1
1
1
1
1
0.2
1
0.2
1
0.2
1
0.2
1
1
1
1
1
1
1
1
1
1
1
1
1
0.2
1
1
1
1
1
1
1
1
1
0.2
1
1
1
1
1
0.2
0.2
0.2
0.2
1
0.2
1
0.2
1
0.2
1
0.2
0.2
0.2
1
1
1
0.2
1
1
1
1
0.2
0.2
0.2
1
0.2
1
0.2
1
1
0.2
1
1
1
1
1
1
1
1
1
1
1
1
1
0.2
0.2
1
0.2
0.2
0.2
1
0.2
0.2
1
1
0.2
1
0.2
0.2
0.2
0.2
0.2
1
0.2
0.2
1
0.2
1
1
0.2
1
0.2
1
0.2
0.2
1
1
0.2
1
1
1
0.2
0.2
1
1
0.2
0.2
1
0.2
1
0.2
0.2
0.2
0.2
0.2
1
0.2
1
1
1
1
1
1
1
1
0.2
1
1
0.2
1
0.2
1
1
0.2
0.2
0.2
0.2
0.2
0.2
0.2
1
0.2
1
1
0.2
1
0.2
0.2
1
1
0.2
1
0.2
0.2
1
0.2
1
0.2
1
0.2
0.2
0.2
1
0.2
1
0.2
0.2
0.2
1
0.2
0.2
1
0.2
0.2
0.2
0.2
1
0.2
1
0.2
1
1
1
0.2
1
1
0.2
1
1
1
0.2
1
0.2
1
0.2
0.2
0.2
0.2
0.2
0.2
0.2
0.2
0.2
0.2
0.2
0.2
0.2
0.2
0.2
0.2
0.2
1
1
0.2
0.2
1
0.2
1
1
1
0.2
1
1
1
1
1
0.2
1
1
0.2
0.2
0.2
0.2
0.2
1
0.2
1
0.2
0.2
1
0.2
0.2
0.2
0.2
1
1
0.2
1
1
1
0.2
0.2
1
1
1
0.2
1
0.2
0.2
0.2
0.2
1
1
0.2
0.2
0.2
1
1
1
1
1
1
1
0.2
0.2
1
1
1
0.7
0.7
0.7
0.7
1
1
0.7
1
0.2
0.7
1
1
0.2
0.7
0.7
0.7
1
0.7
1
1
1
1
1
1
1
1
1
1
1
1
1
1
1
1
1
1
1
1
1
1
0.7
1
1
1
1
1
1
1
1
1
1
1
1
1
1
1
1
1
1
1
1
1
1
1
1
0.7
1
0.7
0.7
1
1
1
0.7
0.7
0.7
0.7
1
0.7
0.7
1
1
1
1
1
0.2
1
1
0.2
1
1
1
1
1
1
1
1
1
1
1
0.7
0.7
1
0.7
0.7
1
1
1
1
0.7
1
0.7
1
1
0.7
0.7
1
0.7
0.7
1
0.7
0.7
0.7
1
0.7
1
0.7
0.7
0.7
0.7
0.7
0.7
0.7
1
0.7
1
0.7
1
0.7
1
0.7
1
0.7
0.7
0.7
0.7
0.7
0.2
0.2
0.2
0.7
0.2
1
0.7
0.7
0.2
1
1
0.7
1
1
0.7
0.7
1
1
0.7
1
1
1
1
1
1
1
0.2
0.2
0.2
1
0.2
0.2
0.2
0.2
0.2
0.2
0.2
0.2
0.2
1
0.2
0.2
1
0.2
0.2
0.2
1
0.2
1
1
1
0.2
1
0.2
0.2
1
0.2
0.2
1
0.2
0.2
0.2
0.2
1
0.2
0.2
0.2
0.2
0.2
0.2
0.2
1
0.2
0.2
0.2
0.2
1
1
0.2
0.2
1
1
1
1
1
1
1
1
1
0.2
0.2
1
0.2
1
1
1
0.2
1
0.2
0.2
0.2
0.2
1
1
0.2
0.2
0.2
1
0.2
0.2
1
0.7
0.7
0.7
0.7
0.2
0.7
0.7
1
1
0.7
0.7
1
0.7
1
1
0.7
1
1
1
1
1
0.7
1
0.7
1
1
0.7
1
0.7
1
0.2
1
0.2
0.7
1
1
1
1
0.7
1
1
1
0.7
1
1
0.7
0.2
1
1
1
0.7
0.7
0.7
0.2
1
1
0.2
1
1
1
0.2
1
1
1
1
1
1
1
0.2
1
1
1
1
0.2
1
1
1
1
1
1
1
1
1
1
1
1
1
1
1
1
1
1
1
1
1
1
1
1
1
1
1
1
1
1
1
1
1
1
1
1
0.2
1
1
1
1
1
1
1
1
1
1
1
1
1
0.2
1
1
1
1
1
1
1
1
1
1
1
1
1
1
0.2
0.2
1
1
0.2
0.2
0.2
1
1
1
1
1
0.2
0.2
1
0.2
0.2
0.2
0.2
0.2
0.2
0.2
1
1
0.2
1
0.2
0.2
1
0.2
0.2
0.2
0.2
1
0.2
0.2
1
1
1
0.2
1
1
1
1
1
1
1
1
1
1
1
1
1
1
1
1
1
0.2
0.2
0.2
0.2
1
0.2
1
1
1
1
0.2
1
1
0.2
1
0.2
0.2
1
0.2
1
1
1
1
1
0.2
1
0.2
0.2
1
1
0.2
1
1
1
1
1
1
1
1
1
1
1
1
1
1
1
1
1
1
1
1
1
1
1
1
1
1
1
0.2
1
1
0.2
1
1
0.2
1
1
0.2
1
1
1
1
1
1
1
1
1
1
1
1
1
1
1
1
1
1
1
1
1
1
1
1
0.2
0.2
0.2
0.2
0.2
1
0.2
1
1
1
1
1
1
1
1
1
1
1
1
1
1
1
1
1
1
1
1
0.2
1
1
1
1
1
1
1
1
1
1
1
1
1
1
1
1
1
1
1
1
0.7
1
1
1
1
1
0.7
1
1
1
1
1
0.7
0.2
0.7
1
0.2
0.7
0.2
0.2
0.2
1
1
0.7
1
0.2
1
1
0.7
0.2
0.2
0.2
0.2
1
0.2
0.2
0.2
0.2
1
1
0.2
1
1
1
0.2
0.2
0.2
0.2
0.2
0.2
0.2
0.2
0.2
1
1
1
1
1
1
1
1
1
1
1
1
1
1
0.2
0.2
1
1
0.2
0.2
0.2
0.2
1
1
0.2
0.2
0.2
0.2
0.2
0.2
1
1
0.2
1
1
0.2
0.2
0.2
1
0.2
0.2
0.2
0.2
1
0.2
0.2
0.2
0.2
0.2
0.2
0.2
0.2
0.2
0.2
0.2
0.2
1
1
1
1
1
1
1
1
0.2
1
1
1
1
0.2
1
1
1
1
1
0.2
0.2
0.2
1
1
0.2
1
0.2
1
0.2
0.2
0.2
1
1
0.2
0.2
0.2
0.2
0.2
0.2
0.2
0.2
0.7
0.7
0.7
0.7
0.7
0.7
0.7
1
0.7
0.7
0.2
0.2
0.7
0.2
1
1
1
1
1
1
1
0.7
0.7
0.7
0.7
0.7
0.7
0.7
0.7
0.7
0.7
1
0.7
0.7
0.2
0.2
0.2
0.2
0.2
1
1
1
0.2
1
1
0.2
1
1
1
1
0.2
1
1
1
1
0.2
1
0.2
0.7
1
1
1
1
0.2
0.2
0.2
0.2
1
0.2
1
1
1
1
1
0.2
1
1
0.2
0.2
0.2
0.2
1
1
1
1
0.2
0.2
0.2
0.2
0.2
1
0.2
1
0.2
1
0.2
0.2
0.2
1
1
1
0.2
1
1
1
0.2
1
1
1
1
1
1
0.2
0.2
1
0.2
0.2
1
1
1
0.2
1
1
1
0.2
0.2
0.2
1
1
1
0.2
1
0.2
0.2
1
0.2
0.2
1
0.2
1
1
0.2
1
1
0.2
0.2
1
1
1
1
1
1
0.2
0.2
1
0.2
1
1
0.2
1
1
0.2
0.2
1
0.2
1
1
0.2
1
0.2
0.2
1
0.2
0.2
0.2
0.2
0.2
0.2
0.2
0.2
1
1
0.2
0.2
0.2
1
0.2
1
0.2
0.2
1
0.2
1
1
0.2
0.2
0.2
1
1
0.2
0.2
0.2
0.2
1
0.2
0.2
0.2
0.2
0.2
0.2
0.2
0.2
0.2
0.2
1
0.2
0.2
0.2
0.2
0.2
0.2
1
1
1
1
1
1
1
1
1
1
1
1
1
1
0.2
1
0.2
0.2
0.2
0.2
0.2
0.2
0.2
0.2
0.2
0.2
1
0.2
0.2
0.2
1
1
1
0.2
1
0.2
0.2
0.2
0.2
0.2
1
1
0.2
1
0.2
1
0.2
0.2
1
0.2
1
1
1
1
1
1
1
1
1
1
1
1
1
1
1
1
1
1
1
0.2
1
1
1
0.2
1
0.2
1
0.2
1
0.2
1
1
0.2
1
1
1
1
0.2
1
1
0.2
1
0.2
0.2
1
1
1
0.2
1
1
1
1
1
1
1
1
1
1
1
1
1
1
1
1
1
1
1
1
1
1
1
1
1
1
1
1
1
1
0.2
1
0.2
1
1
0.2
0.2
1
1
1
1
0.2
1
1
0.2
1
1
1
1
1
0.2
1
0.2
0.2
0.2
0.2
1
0.2
0.2
0.2
0.2
0.2
0.2
0.2
1
1
1
1
1
1
1
1
1
1
1
1
1
1
1
1
1
1
1
1
1
0.2
0.2
0.2
0.2
0.2
0.2
0.2
1
0.2
0.2
1
0.2
1
0.2
1
1
1
1
1
1
1
1
0.2
1
1
1
0.2
1
1
0.2
1
1
0.2
0.2
1
1
0.2
0.2
0.2
0.2
0.2
1
1
1
1
1
1
1
1
1
1
1
1
0.2
0.2
1
0.2
0.2
0.2
1
1
0.2
1
1
0.2
1
1
0.2
1
0.2
1
0.2
1
1
1
1
1
0.2
0.2
0.2
1
0.2
0.2
0.2
1
1
0.2
0.2
1
1
1
1
0.2
0.2
1
0.2
0.2
1
1
1
1
1
1
1
1
1
0.2
1
0.2
0.2
0.2
0.2
0.2
0.2
0.2
0.2
0.2
1
0.2
1
1
1
0.2
1
1
1
1
0.2
1
0.2
1
1
1
1
1
0.2
0.2
0.2
1
1
0.2
1
1
0.2
1
0.2
1
0.2
0.2
1
0.2
1
1
0.2
1
1
1
1
1
1
1
1
1
1
0.2
0.2
1
1
1
1
1
0.2
0.2
0.2
0.2
0.2
0.2
0.2
1
1
0.2
1
1
1
1
0.2
1
1
0.2
0.2
1
1
0.2
0.2
1
0.2
1
1
1
1
0.2
1
0.2
0.2
0.2
0.2
1
0.2
0.2
0.2
0.2
0.2
0.2
1
1
0.2
0.2
1
1
1
1
1
1
1
1
1
1
1
1
1
0.2
0.2
1
0.2
0.2
1
1
0.2
0.2
0.2
1
1
1
1
1
1
1
1
1
1
1
0.2
0.2
1
1
0.2
0.2
0.2
0.2
0.2
0.2
0.2
0.2
0.2
0.2
0.2
0.7
0.7
0.7
0.7
0.7
0.7
0.7
0.7
0.7
0.7
0.7
0.7
0.7
0.7
0.7
0.7
1
1
1
0.7
1
1
0.7
1
0.7
0.7
0.7
0.7
0.7
0.7
0.7
0.7
0.7
0.7
0.7
0.7
0.7
0.7
1
1
1
1
1
0.7
1
0.7
1
1
0.7
1
1
1
0.7
0.7
0.7
0.7
0.7
0.7
0.7
0.7
0.7
0.7
0.7
0.7
0.7
0.7
0.7
0.7
0.7
0.7
1
1
1
1
1
0.7
0.7
1
0.7
0.7
0.7
0.7
0.7
0.7
0.7
0.7
0.7
0.7
0.7
1
0.7
1
0.7
0.7
0.7
0.7
1
1
0.7
1
1
1
1
1
1
1
1
1
1
1
1
1
1
0.7
1
1
0.7
0.7
0.7
1
0.7
0.7
0.7
0.7
0.7
1
0.7
1
1
0.7
1
1
1
1
1
1
1
1
1
1
0.7
1
0.7
0.7
0.7
0.7
0.7
1
0.7
1
0.7
1
0.7
0.7
1
0.7
0.7
0.7
0.7
1
1
0.7
1
1
1
1
1
1
1
1
1
1
0.7
1
0.7
0.7
0.7
0.7
0.7
0.7
1
0.7
0.7
0.7
1
0.7
1
0.7
1
1
1
1
0.7
0.7
0.7
1
0.7
0.7
0.7
1
0.7
0.7
0.7
1
0.7
0.7
1
0.7
1
1
1
0.7
1
1
1
1
1
1
1
1
1
0.7
1
1
0.7
1
0.7
1
0.7
0.7
1
1
1
1
1
1
1
1
1
1
1
1
1
1
1
1
1
1
1
1
1
0.7
0.7
0.7
0.7
0.7
1
0.7
0.7
0.7
0.7
1
1
1
1
1
1
1
0.7
1
1
1
1
1
1
1
1
1
1
1
1
0.7
0.7
0.7
0.7
0.7
0.7
0.7
1
0.7
0.7
0.7
0.7
1
1
0.7
1
0.7
0.7
1
1
1
1
1
1
1
1
1
1
1
1
1
0.7
0.7
1
1
1
1
0.7
1
0.7
1
1
1
1
1
1
1
0.7
1
0.7
1
1
1
1
1
0.7
0.7
1
0.7
1
1
0.7
1
0.7
0.7
0.7
1
1
1
1
1
1
1
1
1
1
1
1
1
1
1
1
1
1
1
1
1
1
1
1
1
0.7
1
1
0.7
1
1
0.7
0.7
0.7
1
0.7
1
1
0.7
0.7
0.7
0.7
0.7
0.7
0.7
1
1
1
1
0.7
0.7
0.7
1
0.7
0.7
0.7
1
0.7
0.7
0.7
1
0.7
0.7
0.7
0.7
0.7
1
0.7
0.7
1
0.7
0.7
0.7
0.7
0.7
1
1
0.7
0.7
0.7
1
0.7
0.7
0.7
0.7
0.7
0.7
0.7
1
1
1
1
1
0.7
1
1
1
1
1
1
1
0.7
0.7
1
0.7
0.7
0.7
0.7
0.7
0.7
0.7
0.7
0.7
1
0.7
0.7
1
1
1
0.7
1
0.7
0.7
1
1
1
1
0.7
0.7
0.7
0.7
0.7
0.7
0.7
1
0.7
0.7
0.7
0.7
0.7
0.7
0.7
0.7
0.7
0.7
0.7
0.7
0.7
0.7
1
0.7
0.7
1
0.7
1
1
0.7
0.7
0.7
0.7
1
0.7
0.7
0.7
0.7
0.7
0.7
0.7
0.7
1
1
1
1
1
0.7
1
1
1
1
1
1
1
1
1
1
1
1
1
0.7
1
0.7
1
0.7
0.7
0.7
1
1
0.7
0.7
1
1
0.7
0.7
0.7
0.7
1
0.7
0.7
1
1
1
1
1
1
1
1
1
1
1
1
1
0.7
0.7
0.7
0.7
0.7
0.7
0.7
0.7
0.7
0.7
0.7
0.7
0.7
0.7
0.7
0.7
0.7
1
1
1
0.7
1
1
1
0.7
1
0.7
0.7
0.7
1
1
1
1
1
0.7
0.7
0.7
0.7
0.7
0.7
1
0.7
0.7
1
1
0.7
0.7
0.7
1
1
1
1
1
1
1
1
1
1
1
1
0.7
0.7
1
0.7
1
0.7
0.7
0.7
0.7
0.7
0.7
0.7
0.7
0.7
0.7
0.7
1
1
1
1
1
0.7
0.7
1
1
1
0.7
0.7
1
1
1
1
0.7
1
0.7
0.7
1
0.7
0.7
0.7
0.7
1
0.7
1
1
0.7
1
1
1
0.7
0.7
0.7
0.7
0.7
0.7
0.7
0.7
0.7
0.7
0.7
1
0.7
1
1
0.7
1
1
1
1
1
1
1
1
1
1
0.7
1
0.7
0.7
0.7
0.7
0.7
1
0.7
0.7
0.7
0.7
0.7
0.7
1
0.7
1
1
1
1
1
1
1
1
1
1
1
1
1
1
1
1
1
0.7
0.7
0.7
0.7
0.7
0.7
0.7
0.7
0.7
0.7
0.7
0.7
1
1
1
1
1
1
1
1
1
1
1
1
0.7
0.7
1
1
0.7
0.7
0.7
0.7
0.7
0.7
0.7
0.7
0.7
0.7
0.7
0.7
1
0.7
0.7
0.7
1
1
1
1
1
0.7
1
1
1
1
1
1
1
1
1
1
1
1
1
1
1
1
1
1
1
1
1
1
1
1
1
1
1
1
1
1
1
1
1
1
1
1
1
1
1
1
1
1
1
1
1
1
1
1
1
1
1
1
1
1
1
1
1
1
1
0.7
0.7
1
0.7
1
1
1
0.7
0.7
1
1
1
1
1
1
1
1
1
1
1
1
1
1
1
1
1
1
1
1
1
1
1
1
1
1
1
1
1
1
1
1
1
1
1
1
1
1
1
1
1
1
1
1
1
1
1
1
1
1
1
1
0.7
1
1
1
1
1
1
0.7
1
1
1
0.7
1
1
1
1
1
1
0.7
1
1
1
1
1
0.7
1
1
0.7
1
1
1
1
0.7
1
0.7
1
0.7
0.7
0.7
0.7
1
1
0.7
1
1
1
1
1
0.7
1
1
1
1
0.7
0.7
0.7
1
1
0.7
1
0.7
0.7
0.7
0.7
0.7
0.7
0.7
0.7
0.7
0.7
1
1
1
1
1
1
0.7
1
1
1
0.7
0.2
0.7
0.7
0.7
1
1
1
0.2
0.7
0.7
1
0.2
0.7
0.2
1
0.7
0.7
0.7
0.7
0.7
1
0.7
0.7
0.7
0.7
1
1
1
1
1
1
1
1
1
1
1
1
1
1
1
1
0.7
1
0.7
1
0.7
1
1
1
0.7
0.7
1
1
1
0.7
0.7
1
0.7
0.7
0.7
0.7
0.7
0.7
1
1
1
1
1
1
1
1
1
1
1
0.7
1
1
1
1
1
1
1
1
0.7
1
1
1
1
1
1
0.7
1
0.7
1
0.7
1
1
0.7
1
1
1
1
1
1
1
1
1
1
1
1
1
1
1
1
0.7
0.7
0.7
0.7
0.7
0.7
0.7
1
1
1
1
1
1
1
1
1
1
1
1
1
1
1
1
1
1
1
1
0.7
1
1
1
1
1
1
1
0.7
1
0.7
0.7
0.7
1
0.7
0.7
0.7
1
1
1
1
1
1
1
1
1
0.7
1
1
1
1
0.7
0.7
1
0.7
0.7
0.7
0.7
0.7
0.7
0.7
0.7
0.7
0.7
0.7
1
0.7
1
1
0.7
0.7
0.7
1
1
1
0.7
0.2
0.7
0.7
0.2
0.2
0.2
0.2
0.2
1
0.2
0.2
0.2
0.2
0.2
0.2
0.2
0.7
0.2
0.2
0.2
0.2
0.2
0.2
0.7
0.7
0.7
0.2
0.7
0.2
1
0.7
0.2
0.2
0.2
0.2
0.2
0.2
0.2
1
1
1
1
1
1
1
1
0.2
0.2
0.2
1
0.2
1
0.2
0.2
0.2
0.2
0.2
0.2
0.2
0.2
0.2
1
1
1
0.2
1
1
0.2
1
1
1
1
1
1
1
1
1
1
1
1
1
1
1
1
1
1
1
1
1
1
0.2
1
1
1
1
1
1
1
1
1
1
1
1
1
0.2
0.2
1
1
1
1
1
1
1
1
1
1
1
1
1
1
1
1
1
1
1
1
1
1
1
1
1
1
1
1
1
1
0.2
0.2
0.2
0.2
0.2
1
1
1
1
1
1
1
1
1
1
1
1
1
1
1
1
1
1
1
1
0.2
0.2
0.2
1
0.2
0.2
1
0.2
0.2
1
0.2
1
0.2
1
1
1
1
1
1
1
1
1
1
1
1
1
1
1
1
1
1
1
0.2
0.2
1
0.2
1
1
1
0.2
1
0.2
0.2
1
1
1
1
1
1
1
1
1
1
1
1
1
1
1
1
1
1
1
1
1
1
1
1
1
1
0.2
0.2
1
1
1
1
0.2
1
1
0.2
0.2
1
1
0.2
0.2
0.2
0.2
0.2
0.2
0.2
1
0.2
1
1
0.2
0.2
0.2
0.2
1
1
1
1
1
1
0.2
1
1
1
0.2
1
0.2
1
1
0.2
1
1
1
1
1
1
1
1
1
1
0.2
1
1
1
1
1
1
1
1
1
1
1
1
1
1
1
1
1
1
1
1
1
1
1
1
1
1
0.2
1
1
1
1
1
0.2
1
1
1
1
1
0.2
1
0.2
1
1
0.2
1
1
1
1
1
0.2
0.2
0.2
1
1
1
1
1
1
1
1
1
1
0.2
0.2
0.2
0.2
0.2
0.2
0.2
0.2
0.2
0.2
0.2
0.2
0.2
0.2
0.2
0.2
0.2
0.2
0.2
0.2
0.2
0.2
0.2
0.2
0.2
0.2
0.2
0.2
0.2
0.2
0.2
0.2
0.2
0.2
0.2
0.2
1
1
0.2
1
1
1
0.2
1
0.2
0.2
1
0.2
0.2
0.2
1
0.2
0.2
0.2
1
1
1
0.2
1
0.2
0.2
0.2
1
0.2
1
0.2
0.2
1
0.2
0.2
0.2
0.2
0.2
0.2
0.2
0.2
0.2
0.2
0.2
0.2
0.2
0.2
0.2
0.2
0.2
0.2
0.2
0.2
0.2
0.2
0.2
0.2
0.2
0.2
1
0.2
0.2
0.2
0.2
0.2
0.2
1
0.2
0.2
0.2
0.2
0.2
0.2
0.2
0.2
0.2
0.2
0.2
0.2
0.2
0.2
0.2
0.2
0.2
0.2
1
0.2
0.2
0.2
0.2
1
1
1
1
1
1
0.2
1
1
1
1
1
1
1
1
1
1
1
1
1
1
1
1
1
1
1
1
1
1
0.2
1
1
0.2
1
0.2
0.2
0.2
1
0.2
0.2
0.2
0.2
0.2
0.2
1
0.2
1
0.2
0.2
0.2
0.7
1
1
1
0.2
0.2
0.2
0.2
0.2
0.2
1
1
1
1
1
1
1
1
1
0.2
1
1
0.2
0.2
0.2
0.7
0.2
1
0.7
0.2
0.7
1
1
0.7
0.7
0.7
1
1
1
1
0.7
1
1
0.7
0.7
1
1
0.7
0.7
1
1
1
1
0.7
1
1
0.7
0.7
1
1
0.7
0.2
0.2
0.2
0.2
0.2
0.2
1
0.2
1
1
0.2
0.2
1
0.2
0.2
0.2
0.2
0.2
0.2
0.2
0.2
0.2
0.2
0.2
0.2
0.2
1
0.2
0.2
0.2
1
0.2
0.2
0.2
0.2
0.2
1
0.2
1
0.2
1
1
1
1
0.2
1
0.2
1
1
1
0.2
1
1
1
1
1
1
0.2
1
1
0.2
1
0.2
1
1
1
0.2
1
1
1
1
1
1
0.2
0.2
0.2
0.2
0.2
0.2
0.2
0.2
0.2
1
0.2
0.2
0.2
1
0.2
0.2
0.2
0.2
0.2
0.2
1
0.2
0.2
0.2
0.2
0.2
0.2
0.2
1
0.2
1
0.2
1
1
1
1
0.2
0.2
1
1
1
1
1
1
1
1
1
1
1
1
1
1
1
1
1
1
1
1
1
1
1
1
1
1
1
1
1
1
1
1
1
1
1
1
1
1
1
1
1
1
1
1
1
1
1
1
1
1
1
1
1
1
1
1
1
1
1
1
1
1
1
1
1
1
1
0.7
1
1
0.2
0.7
0.7
1
0.7
0.7
0.7
0.7
0.7
1
1
0.7
1
1
1
1
1
1
1
1
1
1
1
1
1
1
1
1
1
1
1
1
0.7
1
0.7
0.7
1
0.7
1
0.7
1
0.7
0.7
0.7
0.7
0.7
0.7
0.7
0.7
0.7
0.2
1
1
0.2
1
0.2
1
1
0.2
0.2
0.2
0.2
0.2
1
1
0.2
1
0.7
0.7
1
1
0.7
0.7
0.7
0.2
0.2
0.7
0.2
0.2
0.2
1
0.2
0.2
0.2
0.2
1
0.2
0.7
0.7
0.7
0.7
0.7
0.7
0.7
0.7
0.7
0.7
1
0.7
0.7
0.7
0.7
1
1
1
1
0.7
0.7
0.7
1
0.7
0.7
0.7
0.7
0.7
0.7
0.7
0.7
0.7
0.7
0.7
0.7
0.7
1
1
0.7
1
1
0.7
0.7
1
1
1
0.7
0.7
0.7
0.7
0.7
0.7
0.7
0.7
0.7
0.7
0.7
0.7
0.7
0.7
0.7
0.7
0.7
0.7
0.7
0.7
0.7
0.7
0.7
0.7
0.7
0.7
0.7
1
0.7
0.7
1
0.7
1
0.7
1
1
1
0.7
1
1
1
0.7
1
0.7
0.7
0.7
0.7
1
0.7
0.7
1
0.7
0.7
1
1
1
1
1
1
1
1
1
1
0.7
1
1
1
0.7
1
0.7
0.7
0.7
0.7
0.7
0.7
0.7
0.7
1
0.7
1
1
1
1
1
1
1
1
1
1
1
1
1
1
1
1
1
1
1
1
1
1
1
1
1
1
1
0.7
1
0.7
1
1
1
0.7
1
0.7
0.7
1
1
1
1
1
1
1
1
1
1
1
1
1
1
1
1
0.7
1
0.7
1
1
0.7
0.7
0.7
1
1
0.7
1
1
1
1
1
1
1
1
1
1
1
1
1
1
1
1
1
1
1
1
1
1
1
0.7
1
1
1
1
1
1
1
1
1
1
1
1
1
1
1
0.7
0.7
0.7
0.7
0.7
1
0.7
1
1
0.7
0.7
1
0.7
1
1
0.7
0.7
0.7
0.7
0.7
0.7
0.7
0.7
0.7
0.7
0.7
0.7
0.7
0.7
0.7
0.7
0.7
0.7
0.7
1
0.7
0.7
1
1
0.7
1
1
0.7
0.7
0.7
1
0.7
0.7
0.7
1
1
1
1
0.7
0.7
0.7
0.7
0.7
0.7
0.7
1
0.7
0.7
0.7
0.7
0.7
0.7
0.7
0.7
0.7
0.7
0.7
1
0.7
1
1
0.7
0.7
0.7
0.7
0.7
0.7
0.7
0.7
0.7
0.7
0.7
0.7
0.7
0.7
0.7
0.7
0.7
1
0.7
0.7
0.2
1
0.7
1
1
1
1
1
1
1
1
1
1
1
1
1
1
1
1
1
1
1
1
1
1
1
1
1
1
0.7
0.7
1
1
1
1
0.7
1
0.7
1
1
1
1
1
1
1
1
1
1
1
1
1
1
1
1
1
1
1
1
1
1
1
1
1
1
1
1
1
1
1
1
1
1
1
1
1
1
1
1
1
1
1
1
1
1
1
1
1
1
1
1
1
1
1
1
1
1
1
1
1
1
1
1
1
1
1
1
1
1
1
1
1
1
1
1
1
1
1
1
1
1
1
1
1
1
1
1
1
1
1
1
1
1
1
1
1
1
1
1
1
1
1
0.7
0.7
1
1
0.7
0.7
0.7
0.2
0.2
0.2
0.2
1
1
0.2
1
1
1
1
1
1
1
1
1
1
1
1
1
1
1
1
1
1
0.2
0.2
0.2
1
1
1
1
1
1
1
1
1
1
1
1
1
1
1
1
1
1
1
1
1
1
1
1
1
1
1
1
1
1
1
1
1
1
1
1
1
1
1
1
1
1
1
1
1
1
1
1
1
1
1
1
1
1
1
1
1
1
1
1
1
1
1
1
1
1
1
1
1
1
1
1
1
1
1
1
1
1
1
1
1
1
1
1
1
1
1
1
1
1
1
1
1
1
1
1
1
1
1
1
1
1
1
1
1
1
1
1
1
1
1
1
1
1
1
1
1
1
1
1
1
1
1
1
1
1
1
1
1
1
1
1
1
1
1
1
1
1
1
1
1
1
1
1
1
1
1
1
1
1
1
1
1
1
1
1
1
1
1
1
1
0.7
0.7
0.7
0.7
0.7
0.7
1
1
1
0.7
1
1
1
1
1
1
1
1
1
1
1
1
1
1
1
1
1
1
1
1
1
1
1
1
1
1
1
1
1
1
1
1
1
1
1
1
1
1
1
0.7
0.7
0.7
1
0.7
1
1
1
1
1
1
1
1
1
1
1
1
1
1
1
1
1
1
1
1
1
1
1
0.7
0.7
0.7
0.7
0.7
1
0.7
1
0.7
0.7
1
1
1
0.7
1
1
1
1
1
1
1
1
0.7
0.7
1
1
1
1
0.7
0.7
0.7
0.7
0.7
0.7
1
0.7
0.7
1
0.7
1
0.7
0.7
0.7
1
1
1
1
1
1
1
1
1
1
0.7
0.7
1
0.7
1
0.7
1
1
0.7
0.7
1
0.7
0.7
0.7
0.7
1
1
0.7
0.7
0.7
0.7
1
1
1
1
1
1
1
1
1
1
0.7
1
0.7
0.7
1
1
1
1
1
1
1
1
1
1
1
1
1
1
0.7
1
0.7
0.7
0.7
0.7
0.7
0.7
0.7
0.7
0.7
1
1
1
1
1
1
1
1
1
1
1
1
1
1
1
1
1
1
1
1
1
1
1
1
1
1
1
1
1
1
1
1
1
1
1
1
1
1
1
1
1
1
1
1
1
1
1
1
1
1
1
1
1
1
1
1
1
1
1
1
1
1
1
1
1
1
1
1
0.7
1
1
1
1
1
1
1
1
1
1
1
1
1
1
1
1
1
1
1
1
1
1
1
0.7
0.7
1
0.7
1
1
1
1
1
0.7
1
0.7
0.7
0.7
0.7
0.7
0.7
0.7
0.7
1
0.7
0.7
0.7
0.7
0.7
0.7
0.7
0.7
0.7
0.7
0.7
1
0.7
0.7
0.7
1
1
0.7
0.7
1
0.7
0.7
0.7
0.7
1
0.7
1
1
0.7
1
0.7
1
1
1
1
1
1
1
1
1
1
1
1
0.7
1
1
1
1
1
1
0.7
1
1
0.7
1
1
0.7
0.7
1
1
1
1
1
0.7
1
0.7
1
1
0.7
1
1
1
1
1
1
1
0.7
1
0.7
1
0.7
1
1
1
1
1
1
0.7
0.7
1
1
0.7
1
0.7
1
1
1
1
1
1
1
1
1
1
1
0.7
1
1
1
1
1
1
1
1
1
1
1
1
1
1
1
1
1
0.7
1
0.7
1
1
1
1
1
1
1
1
1
1
1
1
1
1
1
1
1
1
1
1
1
1
1
1
1
1
1
1
1
1
1
1
1
1
1
1
1
1
1
1
1
1
1
1
1
1
1
1
1
1
1
1
1
1
1
1
0.7
1
1
1
0.7
1
1
0.7
1
1
0.7
0.7
0.7
1
0.7
0.7
0.7
0.7
0.7
0.7
1
0.7
0.7
0.7
0.7
0.7
1
1
1
1
1
1
1
1
1
1
1
0.7
1
0.7
0.7
1
1
0.7
1
0.7
1
1
1
0.7
1
1
1
1
1
1
1
1
1
1
1
1
0.7
0.7
0.7
0.7
1
0.7
0.7
0.7
0.7
0.7
0.7
1
1
1
0.7
1
0.7
1
1
1
1
0.7
1
1
1
1
1
1
1
1
1
1
0.7
0.7
1
1
0.7
0.7
1
0.7
0.7
1
1
0.7
1
1
1
1
1
1
1
1
1
1
1
0.7
1
1
1
1
1
1
1
0.7
1
0.7
0.7
0.7
0.7
1
0.7
0.7
0.7
0.7
0.7
0.7
0.7
0.7
1
0.7
1
1
1
0.7
1
0.7
1
1
1
1
0.7
1
0.7
1
0.7
0.7
0.7
0.7
0.7
1
1
0.7
0.7
0.7
1
0.7
0.7
0.7
0.7
1
1
1
0.7
1
0.7
1
1
1
1
1
1
1
1
1
1
1
1
1
1
1
1
1
1
1
1
1
1
1
1
1
1
1
1
1
1
1
1
0.7
0.7
1
0.7
0.7
0.7
0.7
0.7
1
0.7
0.7
0.7
1
1
0.7
1
1
1
0.7
1
0.7
0.7
0.7
0.7
0.7
0.7
1
0.7
1
0.7
0.7
0.7
1
0.7
0.7
0.7
1
1
1
0.7
0.7
1
0.7
1
1
1
1
0.7
0.7
0.7
0.7
1
0.7
0.7
0.7
0.7
0.7
0.7
0.7
1
1
1
1
1
1
1
1
1
1
1
1
1
1
1
1
1
1
1
1
1
1
1
1
1
1
1
1
1
1
1
1
1
1
1
1
1
1
1
1
1
1
1
1
1
1
0.7
1
1
1
0.7
1
1
0.7
1
1
1
1
1
1
1
1
1
1
1
1
1
1
1
1
1
1
1
1
1
1
0.7
0.7
1
1
1
1
1
1
1
1
1
1
1
1
1
0.7
1
1
1
1
0.7
1
1
1
1
1
1
0.7
0.7
1
0.7
0.7
0.7
0.7
0.7
0.7
0.7
0.7
0.7
0.7
0.7
0.7
0.7
0.7
0.7
1
0.7
0.7
0.7
0.7
0.7
1
0.7
0.7
0.7
1
0.7
0.7
0.7
0.7
0.7
0.7
0.7
0.7
0.7
1
0.7
0.7
0.7
0.7
0.7
0.7
0.7
0.7
0.7
0.7
0.7
0.7
0.7
0.7
0.7
0.7
0.7
1
1
1
1
1
0.7
1
1
1
1
1
1
1
0.7
1
1
0.7
1
1
0.7
0.7
1
0.7
0.7
0.7
0.7
0.7
0.7
0.7
0.7
0.7
1
0.7
0.7
0.7
0.7
0.7
0.7
0.7
0.7
0.7
1
0.7
1
1
1
1
1
1
0.7
1
0.7
0.7
0.7
0.7
0.7
0.7
0.7
0.7
0.7
0.7
1
0.7
1
1
1
1
1
1
0.7
0.7
0.7
1
0.7
1
1
0.7
1
0.7
1
0.7
0.7
0.7
1
0.7
0.7
0.7
1
0.7
0.7
0.7
0.7
0.7
0.7
1
0.7
1
0.7
0.7
0.7
0.7
0.7
0.7
0.7
0.7
1
1
0.7
0.7
0.7
0.7
0.7
0.7
0.7
1
1
0.7
0.7
0.7
0.7
0.7
1
1
1
0.7
0.7
0.7
0.7
0.7
0.7
0.7
0.7
0.7
0.7
0.7
0.7
0.7
1
1
0.7
1
1
0.7
1
1
1
1
1
1
1
1
1
1
1
0.7
0.7
0.7
0.7
0.7
0.7
1
1
0.7
0.7
0.7
0.7
0.7
0.7
1
1
0.7
0.7
1
1
1
1
1
1
1
1
0.7
1
1
1
0.7
0.7
0.7
0.7
0.7
0.7
1
0.7
0.7
0.7
0.7
0.7
0.7
1
1
1
1
1
1
1
1
1
1
1
1
1
1
1
1
1
1
0.7
0.7
0.7
0.7
0.7
0.7
0.7
0.7
0.7
1
1
0.7
0.7
1
0.7
1
0.7
1
0.7
0.7
1
0.7
1
1
1
1
1
1
1
1
1
1
1
1
1
1
1
0.7
0.7
1
0.7
0.7
1
1
1
1
0.7
1
0.7
0.7
1
1
0.7
1
0.7
1
0.7
0.7
1
0.7
0.7
0.7
0.7
0.7
0.7
1
0.7
0.7
1
1
0.7
1
1
1
1
1
1
0.7
1
1
0.7
0.7
1
1
1
1
1
1
0.7
0.7
1
0.7
0.7
1
1
1
0.7
0.7
0.7
0.7
0.7
0.7
1
1
0.7
0.7
1
1
1
1
1
1
1
0.7
1
1
1
1
0.7
0.7
1
0.7
1
0.7
0.7
0.7
0.7
0.7
0.7
0.7
0.7
0.7
0.7
0.7
1
0.7
1
1
1
1
0.7
1
1
0.7
1
0.7
0.7
0.7
0.7
0.7
0.7
0.7
0.7
0.7
0.7
0.7
0.7
0.7
1
0.7
0.7
1
0.7
0.7
1
0.7
0.7
0.7
0.7
1
0.7
1
1
1
1
1
0.7
1
0.7
0.7
0.7
1
0.7
0.7
0.7
0.7
0.7
0.7
0.7
0.7
0.7
0.7
0.7
1
0.7
1
1
0.7
1
1
1
1
1
1
1
1
1
1
1
1
1
1
1
1
0.7
0.7
0.7
0.7
0.7
0.7
0.7
1
1
0.7
1
1
0.7
0.7
1
1
1
1
1
1
1
1
1
1
0.7
1
1
1
0.7
0.7
1
1
1
0.7
0.7
0.7
1
0.7
1
1
1
1
1
1
1
1
0.7
1
1
0.7
0.7
1
0.7
0.7
1
0.7
0.7
0.7
1
1
1
0.7
1
0.7
1
0.7
0.7
1
1
0.7
1
1
1
1
1
1
1
1
1
1
1
1
1
1
1
1
1
1
1
1
1
1
0.7
1
1
1
1
1
1
1
1
1
1
1
1
1
1
1
1
1
1
1
1
1
1
1
1
1
1
1
1
1
1
1
1
1
1
1
1
1
1
1
1
0.7
1
1
1
0.7
0.7
0.7
1
0.7
1
0.7
1
1
1
1
1
1
1
1
1
1
1
1
1
1
1
1
1
1
1
1
1
1
1
1
1
1
1
1
0.7
1
0.7
1
0.7
1
1
1
1
1
1
1
1
1
1
1
1
1
1
1
1
1
1
0.7
0.7
0.7
1
1
1
1
1
1
0.7
0.7
1
1
1
1
1
1
1
1
1
1
1
1
1
1
0.7
1
1
1
1
1
1
1
0.7
1
1
0.7
1
0.7
0.7
0.7
0.7
0.7
1
1
1
1
1
0.7
0.7
1
0.7
0.7
0.7
0.7
0.7
0.7
1
0.7
1
0.7
0.7
1
0.7
0.7
0.7
0.7
0.7
0.7
1
0.7
0.7
1
1
0.7
1
0.7
0.7
1
0.7
0.7
0.7
0.7
0.7
1
0.7
0.7
0.7
0.7
0.7
0.7
0.7
0.7
1
0.7
0.7
0.7
1
0.7
1
1
1
1
1
1
0.7
1
0.7
0.7
0.7
0.7
0.7
0.7
0.7
1
0.7
0.7
0.7
0.7
0.7
0.7
0.7
1
1
1
1
1
1
1
0.7
0.7
0.7
0.7
1
0.7
0.7
0.7
0.7
0.7
0.7
0.7
0.7
0.7
0.7
0.7
1
1
1
0.7
1
1
0.7
0.7
0.7
0.7
0.7
0.7
0.7
0.7
0.7
0.7
1
1
0.7
0.7
0.7
0.7
1
1
0.7
1
1
1
1
0.7
1
1
1
1
1
1
1
1
1
0.7
0.7
1
1
0.7
0.7
0.7
1
0.7
0.7
0.7
0.7
1
1
1
1
1
1
1
1
1
0.7
1
1
1
0.7
1
1
1
1
1
1
1
1
1
1
1
1
1
1
1
1
1
1
1
1
1
1
1
1
1
1
1
0.7
1
1
0.7
1
1
1
1
1
1
1
1
1
1
1
1
1
1
1
1
1
1
1
1
0.7
1
1
1
1
1
0.7
0.7
0.7
1
0.7
1
1
1
1
0.7
1
1
1
1
1
1
1
1
1
1
1
1
1
1
1
1
1
1
1
0.7
1
1
1
1
1
1
1
1
1
1
1
1
1
1
1
1
1
1
1
1
1
1
0.7
0.7
0.7
0.7
0.7
1
0.7
1
1
0.7
1
1
1
0.7
0.7
1
0.7
1
0.7
0.7
0.7
0.7
0.7
0.7
0.7
0.7
0.7
0.7
0.7
0.7
0.7
1
0.7
0.7
0.7
0.7
0.7
0.7
1
1
1
1
1
1
1
0.7
1
0.7
1
0.7
0.7
0.7
0.7
0.7
0.7
0.7
0.7
0.7
0.7
0.7
1
0.7
1
1
0.7
1
1
1
1
1
1
1
0.7
0.7
0.7
0.7
1
0.7
0.7
0.7
0.7
0.7
0.7
0.7
0.7
0.7
0.7
0.7
0.7
0.7
0.7
0.7
1
0.7
0.7
1
0.7
1
1
1
0.7
1
1
1
1
1
1
0.7
1
0.7
0.7
0.7
0.7
0.7
0.7
0.7
0.7
0.7
0.7
0.7
0.7
1
1
1
1
1
1
1
1
1
1
1
1
1
1
0.7
1
1
1
0.7
0.7
1
1
1
1
1
1
1
1
1
1
1
1
1
1
1
1
1
1
1
1
1
1
1
1
1
1
1
0.7
1
1
1
1
1
1
1
1
0.7
1
0.7
1
1
1
1
1
1
1
1
1
1
1
1
0.7
1
0.7
1
1
1
1
0.7
1
0.7
0.7
0.7
0.7
0.7
1
0.7
1
1
1
0.7
1
1
1
1
1
1
1
1
0.7
1
1
1
1
1
1
1
1
1
1
1
1
0.7
1
1
0.7
1
1
0.7
1
1
0.7
1
0.7
1
0.7
1
1
1
1
1
1
1
1
1
1
1
1
1
1
0.7
0.7
1
1
1
0.7
0.7
0.7
0.7
0.7
1
0.7
0.7
0.7
0.7
1
1
1
1
1
0.7
0.7
1
0.7
1
0.7
0.7
1
0.7
0.7
0.7
0.7
0.7
0.7
0.7
0.7
1
0.7
1
1
0.7
1
1
0.7
0.7
1
1
0.7
1
1
1
0.7
0.7
1
0.7
0.7
1
0.7
1
1
0.7
0.7
0.7
0.7
0.7
0.7
1
0.7
1
0.7
0.7
0.7
0.7
0.7
1
0.7
0.7
0.7
0.7
0.7
0.7
1
0.7
1
0.7
1
1
1
0.7
1
1
1
1
1
1
1
0.7
0.7
1
1
1
0.7
1
1
1
0.7
1
0.7
1
1
1
1
1
1
1
1
1
1
1
1
1
0.7
0.7
0.7
0.7
0.7
1
0.7
0.7
1
1
1
1
1
1
1
1
1
1
1
1
1
1
1
1
1
1
1
1
1
1
1
1
0.7
1
1
0.7
0.7
1
0.7
1
1
1
1
1
1
1
0.7
1
1
0.7
1
1
1
1
1
1
1
1
1
1
1
1
1
1
1
1
1
1
1
1
1
1
1
1
1
1
1
1
1
1
1
1
1
1
1
1
1
1
1
1
1
1
1
1
1
1
1
1
1
1
1
1
1
1
1
1
1
1
1
1
1
1
1
1
1
1
1
0.7
0.7
0.7
0.7
0.7
0.7
0.7
0.7
0.7
0.7
1
1
1
1
1
1
1
1
1
0.7
1
1
1
1
1
1
1
1
1
1
1
1
1
1
0.7
0.7
0.7
0.7
1
1
0.7
0.7
0.7
1
0.7
0.7
0.7
0.7
1
0.7
0.7
1
1
0.7
1
1
1
1
1
1
1
1
1
1
1
1
1
0.7
0.7
0.7
0.7
0.7
0.7
0.7
0.7
0.7
0.7
0.7
1
0.7
1
0.7
1
1
1
1
0.7
0.7
0.7
0.7
1
1
0.7
1
1
0.7
0.7
0.7
0.7
0.7
1
0.7
0.7
0.7
0.7
0.7
0.7
0.7
1
0.7
0.7
0.7
0.7
0.7
0.7
0.7
0.7
1
0.7
0.7
1
1
1
1
1
1
1
1
1
1
1
0.7
1
1
1
1
0.7
0.7
0.7
0.7
0.7
0.7
0.7
0.7
0.7
0.7
1
1
1
1
1
0.7
1
1
1
1
1
1
1
1
1
1
1
1
1
1
1
1
0.7
0.7
0.7
0.7
0.7
0.7
0.7
0.7
0.7
0.7
0.7
0.7
1
0.7
0.7
0.7
0.7
1
1
0.7
1
1
1
1
1
1
1
1
1
1
1
1
0.7
0.7
0.7
0.7
0.7
0.7
0.7
0.7
0.7
1
0.7
0.7
1
1
1
1
1
1
1
1
1
1
1
1
1
1
1
1
0.7
1
1
0.7
1
0.7
0.7
0.7
1
1
1
0.7
0.7
1
1
0.7
1
0.7
0.7
1
0.7
0.7
0.7
0.7
0.7
1
1
1
1
1
1
1
1
1
1
0.7
1
1
1
1
0.7
0.7
0.7
0.7
1
0.7
1
0.7
1
1
1
0.7
1
1
0.7
0.7
0.7
0.7
0.7
0.7
0.7
0.7
1
0.7
0.7
0.7
0.7
0.7
0.7
0.7
0.7
0.7
0.7
0.7
0.7
0.7
0.7
0.7
0.7
0.7
0.7
1
1
1
0.7
1
1
1
0.7
1
1
1
1
1
0.7
0.7
0.7
0.7
0.7
0.7
0.7
1
1
0.7
0.7
0.7
0.7
1
1
1
1
1
1
1
1
1
1
0.7
1
0.7
1
0.7
0.7
1
0.7
1
1
0.7
1
0.7
1
0.7
0.7
0.7
0.7
0.7
0.7
1
1
1
1
0.7
1
1
0.7
0.7
0.7
1
0.7
1
0.7
1
0.7
0.7
0.7
1
0.7
0.7
0.7
0.7
0.7
1
1
1
1
0.7
0.7
0.7
0.7
1
0.7
1
1
1
1
0.7
1
1
1
1
1
1
1
1
1
1
0.7
0.7
0.7
0.7
0.7
1
0.7
0.7
0.7
0.7
0.7
1
1
1
1
0.7
1
1
1
1
1
1
1
0.7
0.7
1
1
1
0.7
0.7
0.7
0.7
0.7
0.7
1
1
1
0.7
1
0.7
0.7
0.7
0.7
0.7
0.7
0.7
0.7
0.7
0.7
1
1
1
1
1
1
0.7
1
1
0.7
0.7
0.7
1
1
0.7
0.7
0.7
0.7
1
0.7
0.7
0.7
0.7
0.7
1
1
1
1
0.7
0.7
0.7
1
1
0.7
0.7
1
0.7
0.7
1
1
1
0.7
1
0.7
1
0.7
0.7
0.7
1
1
1
1
1
1
0.7
0.7
1
1
1
1
1
1
0.7
1
1
1
1
1
1
1
1
1
1
1
1
1
1
1
0.7
1
0.7
1
1
0.7
1
1
0.7
1
1
1
0.7
1
1
1
1
1
1
1
1
1
1
1
0.7
1
0.7
1
0.7
0.7
0.7
1
0.7
0.7
0.7
0.7
1
0.7
1
1
1
1
1
1
1
1
1
1
1
1
1
1
1
1
1
1
0.7
1
0.7
1
1
0.7
1
1
1
1
0.7
1
1
1
1
0.7
0.7
0.7
0.7
0.7
1
0.7
0.7
0.7
0.7
0.7
0.7
0.7
0.7
0.7
0.7
0.7
1
1
0.7
1
0.7
1
0.7
0.7
1
1
1
0.7
1
0.7
0.7
0.7
0.7
0.7
0.7
1
0.7
0.7
1
0.7
0.7
1
0.7
1
1
1
1
1
1
0.7
1
1
1
1
1
1
1
1
1
1
0.7
1
1
1
1
1
0.7
0.7
0.7
0.7
0.7
1
1
0.7
0.7
1
0.7
0.7
1
1
0.7
1
0.7
0.7
0.7
1
0.7
1
0.7
0.7
0.7
0.7
0.7
0.7
0.7
0.7
0.7
0.7
0.7
1
0.7
0.7
1
1
1
1
0.7
1
1
0.7
1
1
0.7
0.7
0.7
0.7
1
1
1
1
1
1
1
1
1
1
1
1
1
1
1
1
1
1
1
1
1
1
0.7
0.7
0.7
0.7
0.7
1
0.7
0.7
0.7
0.7
0.7
1
1
1
1
1
1
1
1
1
1
0.7
1
1
1
1
1
1
0.7
0.7
1
0.7
0.7
1
0.7
0.7
0.7
0.7
1
1
0.7
1
1
0.7
1
0.7
1
1
1
1
1
1
1
1
1
1
1
0.7
0.7
1
0.7
0.7
1
0.7
0.7
1
0.7
0.7
1
0.7
0.7
0.7
1
1
1
1
1
1
1
1
1
1
1
0.7
1
0.7
1
1
0.7
0.7
0.7
1
1
0.7
1
0.7
0.7
0.7
0.7
1
1
0.7
0.7
1
0.7
0.7
1
0.7
0.7
0.7
1
1
1
0.7
0.7
0.7
0.7
0.7
0.7
0.7
0.7
0.7
0.7
0.7
0.7
0.7
0.7
0.7
0.7
1
0.7
0.7
0.7
0.7
1
0.7
1
1
0.7
1
1
1
1
1
1
0.7
1
1
0.7
1
1
0.7
0.7
0.7
1
0.7
1
0.7
1
0.7
0.7
1
0.7
1
0.7
1
1
1
1
1
1
1
0.7
1
0.7
1
0.7
0.7
0.7
0.7
0.7
0.7
0.7
0.7
0.7
1
1
0.7
0.7
1
0.7
0.7
1
1
0.7
0.7
0.7
1
0.7
1
1
1
1
1
1
1
1
1
1
1
1
0.7
1
1
0.7
0.7
1
1
1
1
1
1
0.7
1
1
1
1
1
1
1
1
1
1
1
1
1
1
1
1
1
1
1
1
0.7
0.7
0.7
0.7
0.7
0.7
1
0.7
1
1
1
1
1
1
1
1
1
1
1
1
1
1
1
1
1
1
1
1
1
1
1
1
1
1
1
1
1
0.7
1
1
1
1
1
1
1
1
1
1
1
1
1
1
1
1
1
1
1
1
1
1
1
1
0.7
0.7
1
1
0.7
0.7
1
0.7
1
0.7
0.7
1
1
1
1
1
1
1
1
1
1
1
1
1
1
1
1
1
1
1
1
1
1
1
1
1
1
1
1
1
1
1
1
1
1
1
1
0.7
0.7
1
0.7
0.7
1
0.7
1
0.7
0.7
0.7
0.7
0.7
0.7
0.7
1
0.7
0.7
0.7
0.7
0.7
0.7
0.7
0.7
0.7
0.7
0.7
0.7
0.7
1
0.7
1
1
0.7
0.7
1
1
1
0.7
1
0.7
0.7
1
1
1
0.7
0.7
1
1
1
1
1
1
1
1
1
1
1
1
1
1
0.7
0.7
0.7
0.7
0.7
0.7
0.7
0.7
0.7
0.7
0.7
0.7
0.7
0.7
1
0.7
0.7
0.7
0.7
0.7
0.7
0.7
0.7
1
0.7
0.7
0.7
0.7
0.7
0.7
0.7
1
1
1
0.7
1
1
0.7
0.7
0.7
0.7
1
0.7
0.7
1
1
0.7
0.7
0.7
0.7
0.7
0.7
0.7
0.7
1
1
1
1
1
1
1
1
1
1
1
1
1
1
1
1
1
0.7
0.7
0.7
0.7
1
0.7
0.7
0.7
0.7
0.7
0.7
0.7
0.7
1
1
1
1
1
1
1
1
1
1
1
1
1
1
1
0.7
0.7
0.7
1
0.7
0.7
0.7
0.7
0.7
0.7
0.7
0.7
0.7
0.7
0.7
0.7
0.7
0.7
0.7
0.7
0.7
0.7
0.7
0.7
1
1
1
0.7
1
1
0.7
0.7
1
1
1
1
1
1
1
1
1
1
1
1
1
1
1
1
1
1
1
1
1
1
0.7
0.7
0.7
0.7
0.7
0.7
0.7
0.7
0.7
0.7
0.7
1
1
1
1
0.7
0.7
0.7
0.7
0.7
1
1
1
1
1
1
1
1
1
1
1
0.7
1
1
1
1
1
0.7
0.7
0.7
0.7
0.7
0.7
0.7
0.7
0.7
0.7
0.7
0.7
1
0.7
0.7
1
0.7
0.7
1
1
1
1
1
1
1
1
1
1
1
1
1
0.7
1
0.7
1
0.7
0.7
0.7
0.7
0.7
0.7
0.7
1
0.7
0.7
0.7
1
1
1
1
1
1
1
1
0.7
0.7
1
0.7
1
0.7
0.7
0.7
0.7
0.7
0.7
0.7
0.7
0.7
0.7
0.7
0.7
0.7
0.7
0.7
0.7
1
0.7
1
0.7
0.7
0.7
1
1
1
1
1
0.7
1
1
0.7
0.7
0.7
1
0.7
0.7
0.7
0.7
0.7
0.7
0.7
0.7
0.7
0.7
0.7
0.7
0.7
0.7
1
0.7
0.7
0.7
0.7
0.7
0.7
0.7
0.7
0.7
0.7
0.7
0.7
1
1
1
0.7
0.7
1
0.7
1
1
0.7
1
1
1
1
1
1
1
1
1
1
1
1
1
1
1
0.7
0.7
0.7
0.7
0.7
0.7
0.7
0.7
1
0.7
0.7
0.7
0.7
1
0.7
0.7
0.7
0.7
0.7
0.7
0.7
0.7
0.7
0.7
0.7
0.7
1
1
0.7
0.7
1
1
1
0.7
1
0.7
1
0.7
0.7
1
0.7
0.7
1
1
0.7
1
1
1
1
1
1
1
1
1
1
1
1
1
1
1
1
1
1
1
1
1
1
1
1
0.7
0.7
1
1
1
1
1
1
0.7
1
0.7
0.7
0.7
0.7
1
1
1
0.7
0.7
0.7
0.7
0.7
0.7
0.7
0.7
0.7
0.7
0.7
0.7
0.7
0.7
1
0.7
1
0.7
0.7
0.7
1
1
1
1
1
1
1
1
1
0.7
1
1
0.7
0.7
0.7
0.7
0.7
0.7
1
0.7
0.7
1
1
0.7
1
1
1
1
1
1
1
1
1
1
1
1
1
1
1
1
1
0.7
0.7
0.7
0.7
1
1
1
1
1
0.7
0.7
0.7
1
0.7
1
1
1
1
1
1
1
1
1
1
1
1
1
1
1
1
1
1
1
1
1
1
1
1
1
1
1
1
1
1
1
1
1
1
1
1
1
1
1
1
1
1
1
1
1
1
1
1
1
1
1
1
1
1
1
0.7
0.7
0.7
1
1
1
1
1
1
1
1
1
1
1
1
1
1
1
1
1
1
1
1
1
0.7
1
1
1
1
1
0.7
1
1
1
1
1
1
1
1
1
1
1
1
1
0.7
1
0.7
0.7
0.7
0.7
0.7
1
0.7
0.7
1
1
1
0.7
1
1
1
1
1
1
1
1
1
0.7
0.7
0.7
0.7
0.7
0.7
0.7
0.7
0.7
0.7
0.7
0.7
0.7
1
0.7
1
1
1
1
1
1
1
1
0.7
1
0.7
1
1
1
0.7
1
1
1
0.7
0.7
0.7
0.7
1
1
0.7
0.7
0.7
0.7
0.7
0.7
1
1
1
1
1
0.7
0.7
1
0.7
0.7
0.7
0.7
0.7
1
0.7
0.7
0.7
1
0.7
0.7
0.7
0.7
0.7
0.7
1
0.7
0.7
1
0.7
0.7
1
1
1
1
1
1
0.7
1
1
1
1
1
1
1
1
1
1
0.7
0.7
0.7
1
0.7
0.7
0.7
0.7
0.7
0.7
1
0.7
1
1
1
1
0.7
1
1
1
1
1
1
1
1
1
1
1
0.7
0.7
0.7
1
1
0.7
0.7
0.7
1
1
1
1
0.7
1
0.7
1
1
1
1
1
1
0.7
1
1
1
1
1
1
1
1
1
1
1
1
0.7
0.7
0.7
0.7
1
1
1
1
1
1
0.7
1
1
1
1
1
1
1
1
1
1
1
1
1
1
1
1
1
1
1
0.7
0.7
1
0.7
1
1
1
1
0.7
1
1
1
1
1
1
1
1
1
1
1
1
1
1
1
1
1
1
1
1
1
1
1
1
1
1
1
1
1
1
1
1
1
0.7
1
1
1
1
1
1
0.7
1
1
1
1
1
1
1
1
1
1
1
1
1
1
0.7
1
1
1
1
1
1
1
1
1
1
1
1
1
1
1
1
1
1
1
1
1
1
1
1
1
1
1
1
1
1
1
1
1
1
1
1
1
1
1
1
1
1
1
1
1
1
1
1
1
1
1
1
1
1
1
1
1
1
1
1
1
1
0.7
1
1
1
1
1
0.7
1
1
1
1
0.7
1
0.7
0.7
1
0.7
1
1
0.7
1
1
1
1
1
1
0.7
1
1
0.7
1
0.7
1
1
1
1
1
1
1
0.7
1
1
0.7
0.7
0.7
0.7
0.7
1
0.7
0.7
1
1
1
0.7
1
1
1
1
1
1
1
1
1
1
1
1
1
1
1
1
1
0.7
0.7
0.7
0.7
1
1
0.7
0.7
0.7
0.7
0.7
0.7
1
1
1
1
1
1
1
0.7
1
0.7
0.7
0.7
1
1
1
0.7
1
1
1
1
1
1
1
1
1
1
1
1
1
0.7
1
0.7
0.7
0.7
0.7
0.7
0.7
1
0.7
0.7
0.7
0.7
0.7
0.7
0.7
0.7
0.7
1
1
0.7
1
1
0.7
1
1
1
1
1
1
1
1
1
0.7
1
1
1
1
0.7
1
1
1
1
1
1
1
1
1
1
1
1
1
1
1
1
1
1
1
1
1
1
1
1
1
1
1
1
1
1
1
1
1
1
1
1
1
1
1
1
1
1
0.7
0.7
0.7
1
1
1
1
1
0.7
0.7
0.7
1
1
1
1
1
1
1
0.7
0.7
1
1
1
1
0.7
1
1
0.7
0.7
1
0.7
0.7
0.7
0.7
0.7
0.7
0.7
0.7
0.7
0.7
0.7
0.7
0.7
0.7
0.7
0.7
1
1
1
1
0.7
1
0.7
0.7
0.7
1
0.7
1
0.7
0.7
0.7
0.7
1
0.7
0.7
0.7
0.7
0.7
0.7
0.7
0.7
1
1
1
1
1
1
1
1
1
1
0.7
1
1
1
1
1
1
1
0.7
1
1
1
0.7
1
0.7
0.7
0.7
0.7
0.7
0.7
0.7
1
1
0.7
0.7
0.7
0.7
1
0.7
0.7
0.7
0.7
0.7
0.7
0.7
0.7
0.7
0.7
0.7
0.7
0.7
0.7
0.7
0.7
0.7
0.7
0.7
0.7
1
0.7
1
1
1
0.7
0.7
0.7
1
1
0.7
0.7
1
1
1
1
0.7
1
1
1
1
1
1
1
1
1
1
1
1
1
1
1
1
1
1
1
1
1
1
1
1
1
1
0.7
1
1
0.7
1
1
1
1
1
1
1
1
1
1
0.7
1
0.7
0.7
1
1
0.7
0.7
1
0.7
0.7
0.7
0.7
0.7
0.7
1
1
0.7
1
1
0.7
1
0.7
1
1
0.7
1
0.7
1
1
0.7
0.7
0.7
0.7
0.7
0.7
0.7
0.7
1
1
1
1
1
1
1
0.7
1
1
1
0.7
0.7
0.7
0.7
0.7
0.7
0.7
0.7
0.7
0.7
0.7
0.7
0.7
0.7
0.7
0.7
0.7
0.7
0.7
0.7
0.7
0.7
1
0.7
0.7
0.7
0.7
0.7
0.7
0.7
0.7
0.7
1
0.7
0.7
0.7
0.7
1
1
0.7
1
1
0.7
1
0.7
1
0.7
0.7
1
1
0.7
1
0.7
0.7
0.7
0.7
0.7
0.7
0.7
0.7
0.7
0.7
0.7
0.7
1
0.7
0.7
1
0.7
1
1
0.7
1
1
1
1
1
1
1
1
1
0.7
0.7
0.7
0.7
0.7
0.7
0.7
0.7
0.7
0.7
0.7
0.7
0.7
0.7
0.7
0.7
1
1
1
1
1
1
1
0.7
1
1
0.7
0.7
0.7
0.7
0.7
0.7
0.7
0.7
0.7
0.7
0.7
0.7
0.7
0.7
0.7
0.7
0.7
0.7
1
0.7
1
0.7
1
1
1
1
1
1
1
1
1
1
1
1
1
1
0.7
0.7
0.7
0.7
0.7
1
0.7
0.7
0.7
0.7
0.7
0.7
1
0.7
0.7
0.7
0.7
0.7
0.7
0.7
0.7
1
1
1
1
1
1
1
1
1
1
1
1
1
1
1
1
1
1
1
1
1
1
1
1
1
1
1
1
1
1
1
0.7
0.7
0.7
0.7
0.7
0.7
1
0.7
0.7
0.7
0.7
0.7
1
1
1
0.7
0.7
0.7
1
0.7
0.7
0.7
0.7
1
0.7
0.7
1
0.7
0.7
1
0.7
1
1
1
1
1
1
1
1
1
1
0.7
0.7
1
0.7
0.7
0.7
0.7
1
0.7
0.7
1
1
1
1
1
1
1
1
1
1
0.7
1
1
0.7
1
1
0.7
1
0.7
0.7
0.7
0.7
1
0.7
0.7
0.7
0.7
1
1
0.7
0.7
0.7
1
0.7
1
0.7
1
1
0.7
0.7
0.7
1
0.7
0.7
0.7
1
0.7
1
0.7
1
0.7
1
0.7
0.7
0.7
0.7
0.7
0.7
0.7
0.7
1
0.7
1
1
1
1
1
0.7
0.7
0.7
1
1
1
1
1
1
1
1
0.7
1
0.7
0.7
0.7
0.7
0.7
0.7
0.7
0.7
0.7
0.7
0.7
0.7
1
0.7
0.7
0.7
1
1
0.7
1
1
0.7
0.7
0.7
0.7
0.7
0.7
0.7
0.7
0.7
0.7
0.7
0.7
0.7
0.7
0.7
0.7
0.7
0.7
0.7
0.7
0.7
1
0.7
1
1
0.7
1
1
0.7
0.7
1
1
1
1
1
1
0.7
0.7
1
0.7
1
0.7
0.7
0.7
0.7
0.7
0.7
0.7
0.7
0.7
0.7
0.7
0.7
0.7
0.7
0.7
0.7
0.7
0.7
0.7
1
0.7
0.7
0.7
0.7
0.7
0.7
0.7
0.7
0.7
0.7
1
0.7
0.7
0.7
0.7
1
1
1
0.7
0.7
1
1
1
1
1
1
1
1
1
1
1
1
1
1
1
1
1
1
1
1
1
1
1
0.7
1
1
1
1
1
1
1
1
1
1
1
1
1
1
1
1
1
1
1
1
1
1
1
1
1
1
1
1
1
1
1
1
1
1
1
1
1
1
1
1
1
1
1
1
1
1
1
1
1
1
1
1
1
1
1
1
1
1
1
1
1
1
1
1
1
1
1
1
1
0.7
1
0.7
1
1
0.7
0.7
0.7
0.7
0.7
0.7
0.7
0.7
0.7
0.7
0.7
0.7
1
0.7
1
0.7
1
0.7
0.7
1
0.7
1
0.7
0.7
1
0.7
0.7
0.7
0.7
1
1
0.7
1
0.7
0.7
0.7
0.7
0.7
0.7
1
0.7
0.7
1
1
1
1
1
1
1
1
1
1
1
1
1
1
1
0.7
0.7
0.7
0.7
0.7
0.7
0.7
0.7
1
0.7
0.7
0.7
0.7
0.7
1
0.7
0.7
0.7
0.7
1
1
0.7
1
1
0.7
0.7
0.7
1
0.7
1
0.7
0.7
0.7
0.7
0.7
0.7
0.7
1
0.7
0.7
0.7
0.7
1
1
1
1
1
1
1
1
1
1
1
1
1
1
1
1
1
1
1
1
1
1
1
1
1
1
1
0.7
1
0.7
0.7
0.7
0.7
0.7
0.7
0.7
0.7
0.7
0.7
0.7
0.7
1
1
1
0.7
1
0.7
1
1
1
1
1
1
1
1
1
1
1
1
1
1
1
1
1
1
1
1
1
1
1
1
1
0.7
0.7
1
1
1
1
0.7
1
1
1
0.7
0.7
1
1
1
1
1
0.7
0.7
1
1
1
0.7
0.7
0.7
0.7
0.7
0.7
0.7
0.7
0.7
0.7
0.7
0.7
0.7
0.7
1
0.7
0.7
1
0.7
1
1
0.7
1
1
1
1
1
1
1
1
0.7
1
1
1
0.7
1
0.7
1
1
0.7
1
1
1
0.7
0.7
0.7
0.7
0.7
0.7
0.7
0.7
0.7
1
1
1
0.7
0.7
1
1
1
1
1
1
1
1
1
0.7
1
1
1
1
1
1
1
1
1
1
1
0.7
1
0.7
1
1
0.7
1
1
0.7
1
1
1
1
1
1
1
1
1
1
1
1
1
1
1
1
1
1
0.7
1
0.7
0.7
0.7
0.7
0.7
1
1
0.7
0.7
0.7
0.7
1
0.7
1
0.7
0.7
1
1
1
1
1
1
1
1
1
1
1
1
1
1
1
0.7
1
1
0.7
1
1
0.7
0.7
1
0.7
1
1
1
1
1
1
1
1
1
1
1
1
1
1
1
1
1
1
1
1
1
1
1
1
1
1
1
1
1
1
1
1
1
1
1
1
1
1
1
1
0.7
0.7
0.7
0.7
1
0.7
0.7
1
1
1
1
1
1
1
1
1
1
1
1
1
1
1
1
1
0.7
1
0.7
1
1
1
0.7
0.7
1
1
1
1
1
1
1
1
1
1
1
1
1
1
1
1
1
1
1
1
1
0.7
1
1
1
0.7
1
1
1
0.7
1
1
1
1
1
0.7
1
1
1
1
1
0.7
0.7
1
1
1
1
1
1
1
1
1
1
1
1
1
1
1
1
1
1
1
1
0.7
1
1
1
1
1
1
1
0.7
1
1
1
1
1
0.7
1
0.7
1
0.7
1
0.7
1
1
1
1
1
1
1
1
1
0.7
0.7
1
0.7
1
0.7
0.7
1
1
1
0.7
1
0.7
1
1
1
1
1
1
1
0.7
1
0.7
0.7
1
1
0.7
1
1
1
1
1
1
1
0.7
0.7
1
1
1
1
1
1
1
1
0.7
1
1
1
1
1
0.7
1
0.7
0.7
0.7
1
0.7
0.7
1
0.7
0.7
0.7
1
0.7
0.7
0.7
0.7
1
0.7
0.7
0.7
1
0.7
1
0.7
0.7
1
1
0.7
0.7
0.7
0.7
1
1
0.7
0.7
0.7
0.7
0.7
0.7
0.7
0.7
0.7
0.7
0.7
0.7
0.7
1
1
1
1
1
1
1
1
1
1
1
1
1
1
1
1
1
1
0.7
0.7
0.7
0.7
0.7
0.7
1
0.7
0.7
0.7
0.7
1
1
0.7
1
1
1
1
1
1
1
1
1
1
1
1
1
1
1
1
1
0.7
1
0.7
1
0.7
1
1
1
1
1
1
1
1
1
1
1
1
1
1
1
1
1
1
1
1
1
1
1
1
1
1
1
1
1
1
1
1
1
1
1
1
1
0.7
1
0.7
0.7
1
1
0.7
0.7
1
1
1
1
1
1
1
1
1
1
1
1
1
1
1
1
0.7
1
1
1
1
1
1
1
0.7
0.7
0.7
0.7
1
0.7
0.7
0.7
0.7
0.7
0.7
0.7
0.7
1
0.7
1
1
1
1
1
1
1
1
0.7
1
1
1
1
1
0.7
0.7
0.7
0.7
0.7
0.7
0.7
1
0.7
1
0.7
0.7
0.7
1
1
1
1
1
1
1
1
1
1
1
1
0.7
1
1
1
1
0.7
0.7
0.7
0.7
0.7
0.7
0.7
0.7
0.7
0.7
0.7
0.7
0.7
0.7
0.7
0.7
0.7
0.7
0.7
0.7
0.7
0.7
0.7
1
1
1
1
1
0.7
0.7
0.7
0.7
0.7
0.7
0.7
0.7
0.7
0.7
0.7
0.7
0.7
0.7
0.7
0.7
0.7
0.7
1
1
1
1
1
1
0.7
0.7
1
1
1
0.7
1
1
0.7
1
1
1
1
1
1
1
1
1
1
1
1
1
1
1
1
1
1
1
1
1
1
1
0.7
0.7
0.7
0.7
0.7
1
1
1
1
1
1
1
1
1
1
1
1
1
1
1
1
0.7
1
1
0.7
0.7
0.7
0.7
0.7
0.7
0.7
0.7
1
0.7
0.7
0.7
0.7
0.7
0.7
1
1
1
1
0.7
1
0.7
1
1
1
1
1
1
1
1
1
1
1
1
1
1
1
0.7
1
1
0.7
0.7
0.7
1
1
1
0.7
1
1
0.7
0.7
1
1
0.7
0.7
1
0.7
0.7
0.7
1
0.7
0.7
0.7
0.7
0.7
0.7
0.7
0.7
0.7
0.7
0.7
0.7
0.7
0.7
1
0.7
0.7
1
1
1
1
1
0.7
1
0.7
0.7
0.7
1
0.7
0.7
0.7
1
0.7
0.7
0.7
0.7
0.7
0.7
0.7
1
1
0.7
0.7
1
1
1
0.7
1
0.7
0.7
1
1
1
1
1
1
1
1
1
1
1
0.7
0.7
1
0.7
1
1
0.7
0.7
0.7
0.7
0.7
0.7
0.7
1
1
1
1
1
1
1
1
1
1
0.7
1
1
0.7
1
0.7
1
0.7
0.7
0.7
1
0.7
0.7
1
1
1
0.7
0.7
0.7
0.7
1
1
0.7
1
0.7
1
1
1
1
0.7
1
1
1
1
1
1
1
1
1
1
1
0.7
0.7
0.7
0.7
0.7
1
0.7
1
0.7
0.7
0.7
0.7
0.7
0.7
0.7
0.7
1
0.7
1
1
1
1
1
0.7
1
1
1
1
1
1
1
1
1
1
1
1
1
1
1
1
1
1
1
1
1
1
1
1
1
0.7
1
1
0.7
0.7
1
0.7
1
0.7
0.7
1
1
0.7
0.7
1
0.7
0.7
0.7
0.7
1
0.7
1
1
1
1
0.7
1
1
1
1
1
1
1
1
1
1
1
1
1
0.7
0.7
0.7
0.7
1
0.7
1
0.7
0.7
0.7
0.7
0.7
0.7
1
1
0.7
1
1
1
0.7
1
1
1
1
1
1
1
1
1
1
1
0.7
0.7
1
0.7
1
0.7
1
0.7
1
1
0.7
0.7
0.7
0.7
0.7
1
0.7
0.7
0.7
0.7
0.7
0.7
0.7
1
0.7
1
0.7
0.7
0.7
0.7
0.7
0.7
0.7
1
1
0.7
1
0.7
0.7
0.7
1
0.7
0.7
0.7
0.7
1
0.7
1
1
0.7
1
1
1
1
0.7
1
0.7
1
1
1
1
1
1
1
1
1
1
0.7
1
1
0.7
0.7
0.7
0.7
0.7
1
1
1
0.7
0.7
1
1
1
0.7
0.7
1
0.7
0.7
0.7
1
0.7
0.7
0.7
0.7
1
0.7
1
0.7
1
1
1
0.7
1
0.7
1
0.7
0.7
0.7
0.7
0.7
0.7
0.7
1
1
1
1
1
1
1
1
1
1
1
1
1
1
1
1
1
1
1
1
1
1
1
1
1
1
1
1
1
1
1
1
1
1
1
1
1
1
1
1
1
1
1
1
0.7
0.7
0.7
0.7
1
0.7
0.7
0.7
0.7
0.7
1
1
1
1
1
1
1
1
1
1
1
1
1
1
1
1
1
1
1
1
1
1
1
1
1
1
1
1
1
1
1
1
1
1
1
1
1
1
1
1
0.7
1
1
1
1
0.7
1
1
1
1
1
1
0.7
0.7
0.7
0.7
0.7
0.7
0.7
0.7
0.7
1
1
0.7
0.7
1
0.7
0.7
0.7
1
1
1
1
0.7
1
1
1
1
1
0.7
1
1
0.7
0.7
0.7
0.7
0.7
0.7
0.7
1
1
1
1
1
1
1
1
1
1
0.7
0.7
0.7
0.7
0.7
1
0.7
0.7
0.7
1
0.7
1
0.7
1
0.7
0.7
1
0.7
0.7
0.7
1
0.7
0.7
1
0.7
0.7
0.7
1
1
0.7
1
1
1
1
1
1
1
1
0.7
0.7
1
0.7
1
1
0.7
0.7
0.7
0.7
0.7
0.7
0.7
0.7
1
1
1
1
1
1
1
1
1
1
1
1
0.7
1
1
1
0.7
0.7
0.7
0.7
1
0.7
1
0.7
0.7
0.7
0.7
0.7
0.7
0.7
1
0.7
1
0.7
1
1
0.7
1
1
1
1
0.7
1
1
0.7
1
1
0.7
1
0.7
1
1
1
1
0.7
0.7
0.7
0.7
0.7
0.7
0.7
1
0.7
1
0.7
0.7
0.7
1
1
1
1
1
1
1
1
1
0.7
1
0.7
1
0.7
1
0.7
0.7
1
0.7
0.7
0.7
1
0.7
1
1
0.7
1
1
1
1
1
1
1
0.7
0.7
0.7
1
1
0.7
1
0.7
0.7
0.7
1
0.7
1
0.7
0.7
0.7
0.7
0.7
1
1
1
0.7
0.7
1
1
1
1
1
1
1
1
0.7
1
1
1
0.7
0.7
0.7
0.7
0.7
0.7
0.7
0.7
0.7
0.7
0.7
0.7
1
0.7
0.7
0.7
0.7
1
1
1
0.7
0.7
1
1
1
0.7
1
1
1
1
1
1
1
1
0.7
0.7
1
0.7
1
0.7
0.7
1
1
1
1
1
0.7
0.7
1
0.7
1
0.7
1
0.7
0.7
0.7
0.7
0.7
0.7
0.7
0.7
0.7
0.7
0.7
1
0.7
1
0.7
1
0.7
1
1
0.7
1
0.7
0.7
0.7
1
0.7
0.7
1
0.7
0.7
0.7
0.7
0.7
0.7
0.7
1
0.7
1
1
1
1
1
1
1
1
1
1
1
1
1
0.7
1
1
0.7
1
0.7
0.7
1
1
1
0.7
0.7
0.7
1
0.7
0.7
0.7
0.7
0.7
0.7
0.7
1
1
0.7
1
0.7
0.7
1
1
1
0.7
1
1
0.7
0.7
0.7
0.7
0.7
0.7
0.7
0.7
0.7
0.7
0.7
1
0.7
0.7
0.7
1
0.7
1
1
1
1
1
0.7
1
1
0.7
1
1
1
1
1
1
1
1
1
1
1
1
1
1
1
1
1
1
1
1
1
1
1
1
1
1
1
1
0.7
1
1
0.7
0.7
1
1
0.7
1
1
0.7
1
1
1
1
1
1
1
1
1
1
1
1
1
1
1
1
1
1
0.7
1
0.7
0.7
1
1
1
1
1
1
1
1
1
1
1
1
1
1
1
1
1
1
1
1
1
1
1
1
1
0.7
1
1
1
1
1
1
0.7
1
1
0.7
1
0.7
0.7
0.7
0.7
0.7
0.7
1
0.7
0.7
0.7
0.7
1
1
1
0.7
1
0.7
1
1
0.7
1
1
1
1
0.7
0.7
0.7
0.7
0.7
0.7
1
1
1
1
1
1
1
1
1
1
1
1
0.7
0.7
0.7
1
1
1
0.7
0.7
1
0.7
0.7
0.7
1
1
0.7
1
1
0.7
1
1
0.7
1
0.7
0.7
1
0.7
1
1
1
1
1
1
1
0.7
1
0.7
0.7
0.7
0.7
0.7
0.7
0.7
0.7
0.7
0.7
0.7
0.7
0.7
1
1
1
1
1
1
1
1
1
1
0.7
0.7
1
0.7
0.7
1
0.7
0.7
0.7
0.7
0.7
0.7
0.7
0.7
0.7
1
0.7
0.7
0.7
1
0.7
0.7
0.7
0.7
0.7
0.7
1
1
1
0.7
0.7
0.7
1
1
1
1
1
0.7
0.7
0.7
0.7
0.7
0.7
1
0.7
0.7
0.7
0.7
0.7
0.7
0.7
1
0.7
1
0.7
1
0.7
1
1
1
1
1
1
1
1
1
1
1
1
0.7
0.7
0.7
1
0.7
0.7
0.7
0.7
0.7
0.7
1
1
1
1
1
1
1
1
1
1
1
1
1
1
0.7
1
1
1
1
0.7
0.7
0.7
0.7
0.7
0.7
0.7
1
0.7
0.7
0.7
1
0.7
1
0.7
0.7
1
0.7
0.7
0.7
0.7
1
0.7
0.7
0.7
0.7
1
1
0.7
0.7
1
0.7
0.7
1
0.7
0.7
1
0.7
0.7
1
1
1
1
1
1
1
1
1
1
1
1
1
1
1
0.7
0.7
0.7
1
0.7
1
0.7
1
1
0.7
1
1
0.7
1
1
0.7
0.7
1
1
0.7
1
1
1
1
1
1
1
1
1
1
1
0.7
1
1
1
1
0.7
0.7
0.7
0.7
0.7
0.7
0.7
0.7
1
0.7
0.7
0.7
0.7
0.7
0.7
0.7
0.7
1
1
1
1
1
1
1
1
1
1
1
1
1
1
1
1
0.7
0.7
0.7
0.7
0.7
0.7
0.7
0.7
0.7
0.7
1
1
0.7
1
1
1
1
1
0.7
1
1
1
0.7
1
1
1
1
0.7
1
1
0.7
0.7
0.7
0.7
0.7
0.7
0.7
0.7
0.7
0.7
0.7
0.7
0.7
1
1
0.7
1
1
1
1
1
1
1
1
1
1
1
1
1
1
0.7
1
0.7
0.7
0.7
0.7
0.7
0.7
0.7
1
0.7
0.7
0.7
0.7
0.7
1
0.7
0.7
0.7
1
0.7
0.7
0.7
0.7
0.7
0.7
0.7
0.7
1
1
0.7
1
1
0.7
0.7
0.7
0.7
1
1
1
1
1
1
1
1
1
1
1
0.7
0.7
0.7
1
0.7
0.7
0.7
0.7
0.7
0.7
0.7
0.7
1
0.7
1
0.7
1
1
0.7
0.7
1
0.7
0.7
1
1
0.7
1
0.7
1
0.7
0.7
1
0.7
0.7
0.7
1
0.7
0.7
1
0.7
0.7
0.7
1
0.7
1
1
1
1
1
1
1
1
1
1
1
1
1
1
1
0.7
1
1
0.7
0.7
0.7
0.7
0.7
0.7
1
0.7
0.7
1
0.7
1
0.7
1
1
1
1
1
1
1
1
1
1
1
1
1
1
1
0.7
1
0.7
0.7
0.7
0.7
0.7
1
0.7
0.7
1
1
1
1
1
1
1
1
1
1
1
1
1
1
1
1
1
1
1
1
1
0.7
1
1
1
1
1
1
1
1
1
1
0.7
0.7
0.7
0.7
1
1
0.7
1
1
1
1
1
1
1
1
1
1
1
1
0.7
1
0.7
1
1
1
0.7
1
1
1
1
1
1
1
1
1
1
1
1
1
1
1
1
1
1
1
1
1
1
1
1
1
0.7
1
1
1
1
0.7
0.7
0.7
1
1
1
1
1
1
1
1
1
1
1
1
1
1
1
1
1
1
1
1
1
1
1
1
1
1
0.7
1
0.7
1
1
0.7
0.7
1
0.7
1
0.7
0.7
0.7
1
0.7
0.7
1
0.7
0.7
1
1
0.7
0.7
1
0.7
0.7
0.7
1
0.7
0.7
0.7
0.7
0.7
0.7
1
1
1
0.7
0.7
1
0.7
1
0.7
1
0.7
1
1
0.7
0.7
0.7
0.7
1
1
0.7
1
1
0.7
1
0.7
1
0.7
0.7
0.7
0.7
0.7
0.7
1
0.7
0.7
1
1
0.7
1
0.7
1
1
1
1
1
1
1
1
1
1
1
1
1
1
1
1
1
1
1
1
1
1
1
1
1
1
1
0.7
0.7
1
0.7
0.7
0.7
1
1
1
1
1
1
1
0.7
1
1
1
1
1
1
1
1
1
1
1
1
1
1
1
1
1
1
1
1
1
1
1
1
1
1
1
1
1
1
1
1
1
1
1
1
1
1
1
1
1
1
1
1
1
1
1
1
1
1
1
1
1
1
1
1
1
1
1
0.7
1
1
1
1
1
1
1
1
1
1
1
1
1
1
1
1
1
1
1
1
1
1
1
1
1
1
1
1
1
1
1
1
1
1
1
1
1
1
1
1
1
1
1
1
1
1
1
1
1
1
1
1
1
1
1
0.7
1
0.7
1
0.7
1
0.7
0.7
0.7
0.7
0.7
0.7
0.7
0.7
0.7
1
1
0.7
0.7
1
0.7
1
0.7
1
1
1
1
1
1
1
1
1
1
1
1
0.7
1
0.7
0.7
0.7
0.7
0.7
0.7
0.7
0.7
0.7
0.7
0.7
0.7
0.7
0.7
0.7
0.7
0.7
1
1
1
1
1
1
1
1
1
1
1
1
1
1
1
1
0.7
1
0.7
1
0.7
0.7
0.7
0.7
0.7
0.7
0.7
0.7
0.7
0.7
1
1
1
1
0.7
1
1
1
1
1
1
1
1
1
1
1
1
0.7
0.7
1
0.7
0.7
0.7
0.7
0.7
0.7
0.7
1
0.7
1
0.7
1
1
1
1
1
1
1
1
1
1
1
1
1
1
1
1
1
1
1
1
1
1
1
1
1
1
1
1
1
1
1
1
1
1
1
1
1
1
1
1
1
1
1
1
1
1
1
1
1
1
1
1
1
1
1
1
1
1
1
1
1
1
1
1
1
1
1
1
1
1
1
1
1
1
1
1
1
1
1
1
0.7
0.7
1
1
1
1
1
1
1
1
1
1
1
1
1
1
1
1
1
1
1
1
1
1
1
1
1
1
1
1
1
1
0.7
1
1
1
1
1
1
1
1
1
1
1
1
1
1
1
1
1
1
1
1
1
1
1
1
1
1
1
1
1
1
1
1
1
0.7
0.7
1
1
1
0.7
0.7
1
1
1
1
1
0.7
1
0.7
0.7
0.7
0.7
0.7
0.7
0.7
1
0.7
0.7
0.7
1
0.7
1
1
0.7
0.7
1
1
0.7
1
0.7
1
1
1
0.7
1
1
1
0.7
0.7
0.7
0.7
0.7
0.7
0.7
1
1
1
1
1
1
1
1
1
1
1
1
1
1
1
1
1
0.7
0.7
0.7
0.7
0.7
0.7
0.7
1
0.7
0.7
0.7
0.7
0.7
1
1
1
1
1
1
1
1
1
1
1
1
1
1
0.7
1
0.7
0.7
0.7
1
0.7
0.7
0.7
0.7
0.7
0.7
0.7
0.7
0.7
1
0.7
0.7
1
0.7
0.7
0.7
1
1
0.7
0.7
0.7
0.7
0.7
1
0.7
0.7
0.7
0.7
0.7
0.7
0.7
0.7
0.7
0.7
0.7
0.7
0.7
0.7
0.7
0.7
1
1
1
0.7
1
1
0.7
0.7
1
1
1
1
1
0.7
1
0.7
0.7
1
0.7
1
0.7
0.7
0.7
0.7
0.7
0.7
0.7
1
0.7
1
1
1
1
1
1
1
1
1
1
0.7
0.7
1
1
1
0.7
1
0.7
1
1
0.7
0.7
0.7
0.7
1
1
1
1
1
1
1
1
1
1
1
1
1
1
1
1
1
1
1
1
1
1
1
1
1
1
1
1
1
1
1
1
1
1
1
1
1
1
1
1
1
1
1
1
1
1
1
1
1
1
1
1
1
1
1
1
0.7
1
1
0.7
1
1
0.7
1
1
1
1
1
1
1
1
1
1
1
1
1
1
1
1
1
1
1
1
1
1
1
1
1
1
1
1
1
1
1
1
1
1
0.7
1
1
1
1
1
0.7
1
1
1
1
1
0.7
1
0.7
1
0.7
1
1
1
0.7
1
1
1
0.7
0.7
0.7
0.7
0.7
0.7
0.7
0.7
0.7
0.7
0.7
0.7
0.7
0.7
0.7
0.7
0.7
1
0.7
0.7
0.7
0.7
1
0.7
0.7
1
0.7
0.7
0.7
0.7
0.7
0.7
0.7
0.7
0.7
0.7
0.7
0.7
0.7
0.7
0.7
0.7
0.7
1
0.7
1
0.7
0.7
1
1
1
1
1
1
0.7
1
0.7
0.7
0.7
0.7
0.7
0.7
0.7
0.7
0.7
1
1
0.7
1
0.7
0.7
1
1
1
1
1
1
1
1
1
1
0.7
1
0.7
1
0.7
0.7
1
0.7
0.7
0.7
0.7
0.7
0.7
0.7
1
0.7
0.7
0.7
0.7
0.7
1
1
1
1
1
1
1
1
1
1
1
1
1
1
1
0.7
0.7
0.7
0.7
0.7
0.7
0.7
0.7
0.7
0.7
0.7
0.7
0.7
0.7
0.7
0.7
0.7
0.7
0.7
0.7
0.7
0.7
0.7
1
0.7
0.7
0.7
1
0.7
1
0.7
0.7
0.7
0.7
0.7
0.7
0.7
0.7
0.7
0.7
0.7
0.7
0.7
0.7
0.7
0.7
1
0.7
0.7
0.7
0.7
0.7
0.7
1
1
1
1
1
1
0.7
1
0.7
0.7
1
0.7
0.7
0.7
0.7
0.7
0.7
0.7
1
0.7
0.7
0.7
0.7
1
1
1
1
1
1
1
1
0.7
1
1
0.7
0.7
1
0.7
1
0.7
1
0.7
1
0.7
0.7
0.7
0.7
0.7
0.7
0.7
0.7
0.7
1
0.7
0.7
1
0.7
0.7
1
0.7
1
1
0.7
0.7
0.7
0.7
0.7
1
0.7
0.7
0.7
0.7
0.7
1
0.7
0.7
0.7
1
1
1
1
1
1
1
1
1
1
1
1
1
1
1
1
1
1
1
1
1
0.7
1
0.7
1
0.7
1
0.7
0.7
1
1
1
0.7
0.7
1
1
0.7
0.7
0.7
0.7
1
1
1
1
0.7
0.7
0.7
1
0.7
1
0.7
1
1
1
1
0.7
0.7
1
1
0.7
1
1
1
1
1
1
1
1
1
1
1
1
1
1
1
1
1
1
1
1
1
1
1
1
1
1
1
1
1
1
1
1
1
1
1
1
1
1
1
1
1
1
1
1
1
1
1
1
1
1
1
1
1
1
1
1
1
1
1
1
1
1
1
1
1
1
1
1
1
1
1
1
1
1
1
1
1
1
1
1
1
1
1
1
1
1
1
1
1
1
1
1
1
1
1
0.7
0.7
1
0.7
1
1
0.7
1
0.7
1
1
1
0.7
0.7
0.7
0.7
0.7
0.7
0.7
0.7
1
0.7
1
1
1
1
0.7
1
1
1
1
1
1
0.7
0.7
0.7
0.7
0.7
0.7
0.7
0.7
0.7
0.7
0.7
0.7
0.7
1
0.7
1
1
1
1
1
1
1
1
1
1
1
1
1
1
1
1
1
1
1
1
0.7
1
0.7
0.7
0.7
1
0.7
0.7
0.7
1
1
1
1
1
1
0.7
0.7
1
0.7
1
0.7
1
1
1
1
0.7
1
0.7
1
1
0.7
0.7
1
0.7
0.7
0.7
0.7
0.7
0.7
1
0.7
1
1
1
1
1
1
1
1
1
1
1
1
1
1
1
1
1
1
1
1
1
1
1
1
1
1
1
1
1
1
1
1
1
1
1
1
1
1
1
1
1
1
1
1
1
1
1
1
1
1
1
1
1
1
1
1
1
1
1
1
1
1
1
1
1
1
1
1
1
1
1
1
1
1
1
1
1
1
1
1
1
1
1
1
1
1
1
1
1
1
1
1
1
1
1
1
1
1
1
1
0.7
1
0.7
1
1
1
1
1
0.7
0.7
1
1
0.7
0.7
0.7
1
0.7
0.7
1
1
0.7
1
0.7
1
0.7
0.7
0.7
0.7
0.7
0.7
0.7
0.7
0.7
0.7
0.7
0.7
0.7
0.7
1
1
1
1
1
1
1
0.7
1
1
1
1
1
1
1
1
1
0.7
1
0.7
1
0.7
0.7
0.7
0.7
0.7
0.7
0.7
0.7
0.7
0.7
0.7
0.7
0.7
0.7
0.7
1
0.7
0.7
1
1
0.7
0.7
0.7
0.7
0.7
1
0.7
0.7
0.7
0.7
0.7
0.7
0.7
1
1
1
0.7
0.7
0.7
1
0.7
0.7
1
0.7
0.7
0.7
0.7
0.7
1
1
0.7
0.7
0.7
1
1
1
1
0.7
0.7
1
0.7
0.7
1
1
1
1
1
1
1
1
0.7
1
1
1
1
0.7
1
1
0.7
0.7
0.7
1
0.7
0.7
0.7
0.7
0.7
0.7
0.7
0.7
1
1
0.7
0.7
0.7
0.7
1
1
0.7
1
1
1
1
1
1
1
1
1
1
1
1
1
1
1
1
0.7
0.7
0.7
0.7
0.7
0.7
0.7
0.7
0.7
0.7
0.7
0.7
0.7
0.7
0.7
0.7
1
1
1
1
0.7
1
1
1
1
1
1
1
1
1
1
1
0.7
0.7
0.7
0.7
0.7
1
0.7
1
0.7
1
0.7
0.7
0.7
1
0.7
0.7
1
1
1
1
1
1
1
1
1
1
1
0.7
1
1
0.7
0.7
0.7
0.7
0.7
0.7
0.7
0.7
0.7
0.7
1
0.7
1
0.7
0.7
1
0.7
1
0.7
1
1
1
0.7
1
0.7
0.7
1
0.7
0.7
0.7
0.7
0.7
0.7
0.7
0.7
0.7
0.7
0.7
0.7
1
0.7
0.7
0.7
0.7
0.7
0.7
0.7
0.7
1
0.7
0.7
1
0.7
0.7
0.7
0.7
0.7
0.7
1
1
0.7
1
1
0.7
0.7
0.7
0.7
0.7
1
1
1
1
1
1
1
0.7
0.7
0.7
1
0.7
0.7
0.7
0.7
0.7
0.7
0.7
0.7
0.7
0.7
0.7
0.7
0.7
0.7
1
0.7
0.7
0.7
1
0.7
1
0.7
0.7
0.7
0.7
0.7
1
0.7
1
0.7
0.7
0.7
0.7
0.7
0.7
0.7
0.7
0.7
1
0.7
1
1
1
1
1
1
1
0.7
1
1
1
1
1
1
1
1
1
0.7
0.7
0.7
0.7
1
1
0.7
0.7
1
1
0.7
0.7
0.7
1
0.7
0.7
0.7
1
0.7
0.7
1
1
1
0.7
0.7
1
0.7
0.7
1
0.7
0.7
0.7
0.7
0.7
0.7
0.7
0.7
1
1
1
0.7
0.7
0.7
0.7
0.7
0.7
0.7
0.7
1
1
1
0.7
0.7
1
1
1
1
1
1
1
1
1
1
1
1
1
1
1
0.7
1
1
1
0.7
0.7
1
0.7
0.7
1
1
1
1
1
1
1
1
1
1
1
0.7
0.7
1
1
1
0.7
1
1
0.7
0.7
0.7
1
0.7
1
0.7
1
1
1
1
1
1
1
1
1
1
1
1
1
1
1
1
1
1
1
1
1
1
1
0.7
1
1
0.7
1
0.7
1
0.7
1
1
1
1
1
1
1
1
1
1
1
1
1
1
1
1
1
1
1
1
0.7
1
1
0.7
0.7
0.7
0.7
0.7
0.7
0.7
0.7
0.7
1
0.7
0.7
0.7
0.7
0.7
1
1
0.7
0.7
0.7
1
0.7
0.7
0.7
0.7
0.7
0.7
0.7
0.7
0.7
0.7
0.7
0.7
0.7
0.7
0.7
0.7
0.7
0.7
0.7
0.7
0.7
1
0.7
1
1
1
0.7
1
0.7
0.7
0.7
1
0.7
1
0.7
0.7
0.7
0.7
0.7
0.7
0.7
1
0.7
0.7
0.7
0.7
0.7
0.7
0.7
0.7
0.7
1
0.7
0.7
0.7
0.7
0.7
0.7
1
0.7
1
0.7
0.7
1
0.7
0.7
0.7
0.7
0.7
0.7
0.7
0.7
0.7
0.7
0.7
0.7
0.7
0.7
0.7
1
1
1
1
1
1
1
1
0.7
1
1
0.7
1
1
1
1
0.7
1
1
1
1
1
0.7
1
1
1
1
1
1
1
1
1
1
1
1
1
1
1
1
0.7
0.7
1
1
0.7
1
0.7
1
1
1
1
1
1
1
1
1
1
1
1
0.7
0.7
1
1
1
0.7
0.7
1
0.7
0.7
0.7
0.7
0.7
1
0.7
1
1
1
0.7
0.7
1
1
1
1
1
1
1
1
1
1
1
1
1
1
1
1
1
1
1
0.7
0.7
0.7
0.7
0.7
0.7
1
1
1
0.7
1
1
0.7
0.7
0.7
1
1
0.7
0.7
0.7
0.7
0.7
0.7
1
0.7
0.7
1
0.7
0.7
0.7
0.7
0.7
0.7
0.7
0.7
0.7
0.7
0.7
1
0.7
0.7
1
0.7
0.7
0.7
0.7
0.7
0.7
0.7
0.7
0.7
0.7
0.7
0.7
0.7
1
0.7
1
0.7
0.7
0.7
1
0.7
0.7
0.7
1
1
1
0.7
0.7
1
0.7
0.7
0.7
0.7
0.7
0.7
0.7
0.7
0.7
0.7
0.7
0.7
0.7
0.7
0.7
0.7
0.7
0.7
0.7
0.7
0.7
1
0.7
0.7
0.7
0.7
0.7
0.7
0.7
0.7
0.7
0.7
0.7
0.7
0.7
0.7
0.7
0.7
0.7
0.7
0.7
0.7
0.7
1
0.7
0.7
0.7
1
1
1
1
1
1
1
1
1
0.7
1
0.7
0.7
0.7
0.7
0.7
0.7
0.7
0.7
0.7
0.7
1
0.7
1
0.7
0.7
0.7
0.7
0.7
0.7
1
0.7
0.7
0.7
0.7
0.7
0.7
0.7
0.7
0.7
1
0.7
0.7
1
0.7
0.7
0.7
0.7
0.7
0.7
0.7
1
0.7
1
1
1
0.7
0.7
0.7
0.7
1
0.7
1
0.7
0.7
0.7
1
1
0.7
1
1
1
0.7
0.7
1
1
1
0.7
1
1
1
1
1
1
1
1
1
1
1
1
1
1
1
0.7
1
0.7
1
1
0.7
1
0.7
1
1
0.7
1
1
1
1
1
1
1
1
1
1
1
1
1
1
1
1
1
1
1
0.7
0.7
0.7
1
1
0.7
1
1
1
1
0.7
1
0.7
1
1
1
1
1
1
1
1
1
1
1
1
1
1
1
0.7
1
0.7
1
0.7
0.7
0.7
1
1
0.7
1
1
1
1
1
1
1
0.7
0.7
0.7
0.7
0.7
0.7
1
0.7
1
1
1
0.7
0.7
1
1
1
1
1
1
1
1
0.7
0.7
0.7
0.7
0.7
0.7
1
0.7
0.7
0.7
1
0.7
0.7
0.7
0.7
0.7
0.7
0.7
0.7
0.7
0.7
0.7
0.7
1
0.7
1
1
0.7
0.7
1
1
0.7
0.7
0.7
0.7
0.7
0.7
0.7
0.7
0.7
0.7
0.7
0.7
0.7
0.7
0.7
1
0.7
1
0.7
1
0.7
0.7
0.7
0.7
1
0.7
0.7
0.7
0.7
0.7
0.7
0.7
0.7
0.7
0.7
1
0.7
0.7
0.7
1
1
1
1
1
1
0.7
0.7
0.7
0.7
1
0.7
0.7
0.7
0.7
0.7
0.7
0.7
0.7
0.7
0.7
0.7
0.7
0.7
0.7
0.7
0.7
0.7
1
1
0.7
0.7
1
1
0.7
0.7
0.7
1
1
0.7
1
1
1
0.7
0.7
0.7
1
1
0.7
0.7
0.7
0.7
0.7
0.7
0.7
0.7
0.7
0.7
1
1
1
1
1
1
1
1
1
1
1
1
1
1
1
1
1
0.7
0.7
0.7
0.7
0.7
0.7
0.7
0.7
0.7
0.7
0.7
1
1
1
1
1
1
1
1
1
1
1
1
1
1
1
1
1
1
1
0.7
0.7
0.7
0.7
0.7
0.7
0.7
0.7
0.7
0.7
0.7
0.7
0.7
0.7
0.7
0.7
1
0.7
0.7
1
0.7
1
0.7
1
1
1
1
0.7
1
1
1
1
0.7
0.7
0.7
0.7
0.7
1
0.7
1
0.7
0.7
0.7
0.7
0.7
0.7
1
0.7
0.7
0.7
0.7
0.7
0.7
0.7
0.7
0.7
0.7
0.7
0.7
0.7
0.7
0.7
0.7
1
0.7
0.7
0.7
1
1
1
1
1
1
1
1
1
0.7
0.7
1
0.7
0.7
0.7
0.7
0.7
0.7
0.7
0.7
0.7
0.7
0.7
0.7
1
0.7
0.7
1
1
0.7
0.7
1
0.7
0.7
0.7
1
1
0.7
1
1
1
1
0.7
0.7
0.7
0.7
0.7
0.7
0.7
1
0.7
0.7
1
1
1
1
1
0.7
1
0.7
1
1
1
1
1
1
0.7
1
1
1
1
1
1
0.7
0.7
1
1
0.7
1
0.7
1
0.7
0.7
0.7
1
0.7
0.7
1
1
1
1
1
1
1
1
0.7
1
1
1
0.7
1
0.7
0.7
0.7
0.7
0.7
0.7
0.7
1
0.7
0.7
1
1
1
0.7
1
1
1
1
1
1
1
1
1
1
1
1
1
1
1
1
1
0.7
1
1
0.7
1
1
0.7
1
0.7
0.7
0.7
1
1
0.7
1
1
1
1
1
1
1
1
1
1
1
1
1
1
1
1
1
1
1
1
1
1
1
1
1
1
1
1
1
1
1
1
1
1
1
1
1
1
1
1
1
1
1
1
1
1
0.7
1
0.7
0.7
0.7
1
0.7
1
1
1
0.7
0.7
1
1
0.7
1
1
1
1
1
1
1
1
0.7
1
0.7
0.7
1
1
1
1
1
1
1
1
1
1
1
1
1
1
1
0.7
1
1
1
1
0.7
1
0.7
0.7
0.7
1
0.7
0.7
0.7
0.7
1
0.7
0.7
0.7
0.7
0.7
0.7
0.7
0.7
0.7
1
0.7
1
0.7
0.7
1
0.7
0.7
0.7
0.7
0.7
0.7
0.7
0.7
0.7
0.7
0.7
0.7
0.7
0.7
1
0.7
0.7
1
0.7
1
0.7
1
1
1
1
1
0.7
0.7
0.2
0.7
0.7
0.2
1
0.7
0.7
0.2
0.2
1
0.2
1
0.7
0.7
1
1
0.7
1
0.2
1
0.7
0.2
1
1
0.7
1
1
1
1
1
1
1
1
1
0.7
1
1
1
1
0.7
1
0.7
0.7
1
1
1
1
1
1
1
1
1
1
1
0.7
1
0.2
1
1
0.2
1
1
1
1
1
1
1
1
1
1
1
1
1
1
1
1
1
1
1
1
1
1
1
1
1
1
1
1
1
1
1
1
1
1
1
1
1
1
1
1
1
1
1
1
1
1
1
1
1
1
1
1
1
1
1
1
1
1
1
1
1
1
1
1
1
1
1
1
1
1
1
1
1
1
1
1
1
1
1
1
1
1
1
1
1
1
1
1
1
1
1
1
1
1
1
1
1
1
1
1
1
1
1
1
1
1
1
1
1
1
1
1
1
1
1
1
1
1
1
1
1
1
1
1
0.2
1
1
1
1
1
1
1
1
1
1
1
1
1
1
1
1
1
1
1
1
1
1
1
1
1
1
1
1
1
1
1
1
1
1
1
1
1
1
1
1
1
1
1
1
1
1
1
1
1
1
1
1
1
1
1
1
1
1
1
1
1
1
1
1
1
1
1
1
1
1
1
1
1
1
1
1
1
1
1
1
1
1
1
1
1
1
1
1
1
1
1
1
1
1
1
1
1
1
1
1
1
1
1
1
1
1
1
1
1
1
1
1
1
1
1
1
1
1
1
1
1
1
1
1
1
1
1
1
1
1
1
1
1
1
1
1
1
1
1
1
1
1
1
1
1
1
1
1
1
1
1
1
1
1
1
1
1
1
1
1
1
1
1
1
1
1
1
1
1
1
1
1
1
1
1
1
1
1
1
1
1
1
1
1
1
1
1
1
1
1
1
1
1
1
1
1
1
1
1
1
1
1
1
1
1
1
1
1
1
1
1
1
1
1
1
1
1
1
1
1
1
1
1
1
1
1
1
1
1
1
1
1
1
1
1
1
1
1
1
1
1
1
1
1
1
1
1
1
1
1
1
1
1
1
1
1
1
1
1
1
1
1
1
1
1
1
1
1
1
1
1
1
1
1
1
1
1
1
1
1
1
1
1
1
1
1
1
1
1
1
1
1
1
1
1
1
1
0.2
1
1
1
1
1
1
1
1
1
1
1
1
1
1
1
1
1
1
1
1
1
1
1
1
0.2
1
1
1
0.2
0.2
1
0.2
1
0.2
1
1
0.2
1
0.2
1
1
1
1
1
1
0.2
0.7
0.2
0.7
1
1
0.7
1
0.7
1
1
1
1
1
1
1
1
0.7
1
0.7
1
1
1
0.7
1
0.7
0.7
0.7
0.7
0.7
0.7
0.7
0.7
0.7
0.7
1
0.7
1
0.7
0.7
0.7
0.7
1
1
1
0.7
0.7
0.7
0.7
0.7
0.7
0.7
1
0.7
0.7
0.7
0.7
0.7
0.7
0.7
0.7
0.7
0.7
0.7
0.7
0.7
0.7
0.7
0.7
1
1
1
1
1
0.7
1
0.7
1
1
1
1
1
1
0.7
1
0.7
1
0.7
0.7
1
0.7
0.7
0.7
1
0.7
1
0.7
1
0.7
1
1
1
1
1
1
1
0.7
0.7
0.7
0.7
1
0.7
1
0.7
1
0.7
0.7
0.7
0.7
0.7
0.7
0.7
0.7
0.2
0.7
0.2
0.7
0.2
0.2
0.2
0.2
0.2
1
0.2
0.2
1
0.2
0.2
1
0.2
1
0.2
0.2
0.2
0.2
0.2
0.2
0.2
0.7
0.7
0.7
0.7
0.7
0.7
0.2
1
1
1
1
1
1
1
1
1
1
1
1
1
1
0.2
0.2
0.2
1
0.2
0.2
0.2
0.2
0.2
1
0.7
0.7
0.7
0.7
0.7
0.7
0.2
0.2
0.2
0.2
0.7
0.7
0.2
0.2
0.2
0.2
0.2
0.2
0.2
0.2
0.2
0.2
1
1
1
0.2
0.2
0.7
0.7
0.7
0.2
1
0.7
0.7
0.7
1
1
0.7
1
1
1
0.7
0.7
0.7
0.7
0.7
1
0.7
0.7
0.7
0.7
0.7
0.7
0.7
0.7
0.7
0.7
0.7
0.7
0.7
1
1
0.7
0.7
0.7
0.7
0.7
1
1
0.7
1
0.7
0.7
1
1
0.7
0.7
0.7
1
0.7
1
1
1
1
1
0.7
1
0.7
0.7
0.7
0.7
1
0.7
0.7
1
1
1
1
1
1
1
1
1
1
1
1
1
1
1
1
1
0.7
1
1
1
0.7
1
1
1
1
1
1
1
1
1
1
1
1
1
1
1
1
1
1
0.7
0.2
0.2
0.7
0.7
0.7
0.2
0.2
0.7
1
1
1
1
1
1
1
1
1
1
1
1
1
1
1
1
1
1
1
1
1
1
1
0.7
0.7
1
0.7
1
1
1
1
0.7
0.2
1
1
1
1
0.7
1
1
1
1
1
1
1
1
1
1
1
1
1
1
1
1
1
1
1
1
1
1
1
0.2
1
0.2
1
0.2
1
1
1
1
1
1
1
1
1
1
1
1
1
1
1
1
1
1
1
1
1
1
1
1
1
1
1
1
1
1
1
1
1
1
1
1
1
1
1
1
1
1
1
1
1
1
1
1
1
1
1
1
1
1
1
0.7
0.7
1
0.7
0.7
0.7
1
0.7
0.7
0.7
1
0.7
0.7
0.7
1
1
1
1
1
1
0.7
1
0.7
1
1
1
1
1
0.7
1
1
1
1
1
1
1
1
1
1
1
1
1
1
1
1
1
1
1
1
1
1
1
1
1
1
1
1
1
1
1
0.7
0.7
1
0.7
1
1
1
1
1
1
1
1
1
1
1
1
1
1
1
1
1
1
1
1
1
1
1
0.7
0.7
0.7
1
1
1
1
1
0.7
1
0.7
1
1
1
1
1
1
1
1
1
1
1
1
1
1
1
1
0.7
0.7
1
0.7
1
1
1
0.7
0.7
0.7
0.7
0.7
0.7
1
1
1
1
1
1
1
1
1
0.7
1
0.7
1
0.7
0.7
1
1
1
0.7
0.7
0.7
0.7
0.7
1
0.7
0.7
0.7
0.7
0.7
0.7
0.7
0.7
1
1
0.7
1
1
0.7
1
0.7
0.7
1
0.7
0.7
0.7
0.7
0.7
1
0.7
0.7
0.7
0.7
0.7
0.7
0.7
1
1
1
1
1
0.7
0.7
1
1
1
1
1
1
1
1
1
1
0.7
0.7
0.7
1
1
0.7
1
1
0.7
0.7
0.7
1
0.7
0.7
0.7
0.7
0.7
0.7
0.7
0.7
0.7
0.7
0.7
0.7
0.7
0.7
0.7
0.7
0.7
1
0.7
0.7
1
0.7
0.7
1
0.7
0.7
0.7
0.7
0.7
0.7
0.7
0.7
1
1
0.7
0.7
0.7
1
0.7
1
1
1
1
1
1
1
1
0.7
0.7
1
1
0.7
0.7
1
0.7
0.7
0.7
0.7
0.7
0.7
0.7
0.7
0.7
0.7
0.7
0.7
0.7
0.7
0.7
0.7
0.7
0.7
0.7
0.7
0.7
0.7
0.7
0.7
0.7
0.7
0.7
0.7
1
0.7
1
0.7
1
0.7
1
1
1
0.7
1
1
1
0.7
0.7
1
0.7
0.7
1
0.7
0.7
0.7
0.7
1
1
0.7
0.7
0.7
0.7
0.7
0.7
0.7
0.7
1
1
0.7
1
1
1
1
1
1
1
1
1
1
1
0.7
1
0.7
0.7
0.7
1
0.7
0.7
0.7
1
0.7
0.7
0.7
0.7
1
1
1
1
1
1
1
1
1
1
1
1
1
1
1
1
1
1
0.7
0.7
0.7
0.7
0.7
0.7
0.7
0.7
0.7
0.7
0.7
0.7
0.7
0.7
0.7
1
1
1
1
1
1
1
0.7
1
1
1
1
1
0.7
0.7
1
1
0.7
0.7
0.7
0.7
0.7
0.7
1
0.7
0.7
0.7
0.7
0.7
0.7
1
1
0.7
1
0.7
0.7
0.7
1
1
1
1
1
1
1
1
1
0.7
1
1
0.7
0.7
0.7
1
0.7
0.7
0.7
0.7
0.7
0.7
1
1
1
0.7
0.7
1
1
0.7
1
1
0.7
0.7
1
0.7
0.7
0.7
1
0.7
0.7
0.7
0.7
0.7
0.7
0.7
0.7
0.7
0.7
1
0.7
0.7
0.7
0.7
1
0.7
0.7
0.7
0.7
0.7
0.7
0.7
1
0.7
0.7
0.7
0.7
0.7
0.7
0.7
0.7
0.7
0.7
0.7
0.7
0.7
0.7
1
1
1
1
1
1
1
1
1
1
1
1
1
1
1
1
1
1
1
1
1
1
1
1
1
1
1
1
1
1
1
1
1
1
1
1
1
1
1
1
1
1
1
1
1
1
1
1
1
1
1
1
1
1
1
1
1
1
1
1
1
1
1
1
1
1
1
1
1
1
1
1
1
1
1
1
1
1
1
1
1
1
1
1
1
1
1
1
1
1
1
1
1
1
1
0.7
1
1
1
1
1
0.7
0.7
0.7
1
1
1
1
1
1
1
1
1
1
1
1
1
1
1
1
1
1
1
1
1
1
1
1
1
1
1
1
1
1
1
1
1
1
0.7
1
1
0.7
0.7
1
1
1
1
1
1
1
1
1
1
1
1
1
1
0.7
0.7
1
0.7
0.7
0.7
0.7
0.7
0.7
0.7
0.7
0.7
0.7
0.7
0.7
0.7
0.7
1
1
1
1
0.7
0.7
1
1
1
0.7
1
0.7
1
0.7
0.7
0.7
1
0.7
0.7
0.7
0.7
0.7
0.7
0.7
0.7
0.7
0.7
0.7
0.7
0.7
0.7
1
1
1
1
1
1
1
0.7
1
1
1
1
1
1
1
1
0.7
1
0.7
1
0.7
0.7
0.7
1
0.7
0.7
0.7
0.7
1
0.7
1
1
1
1
1
1
0.7
1
0.7
1
0.7
1
0.7
0.7
0.7
0.7
0.7
0.7
0.7
0.7
1
0.7
0.7
0.7
0.7
0.7
0.7
0.7
0.7
1
0.7
0.7
1
0.7
1
1
1
1
1
1
0.7
1
1
1
0.7
1
1
1
1
1
1
1
1
1
1
1
1
1
1
1
1
1
1
1
1
1
1
1
1
1
1
1
1
1
1
1
1
1
1
1
1
1
1
1
0.7
1
1
1
1
0.7
1
0.7
1
1
0.7
1
0.7
0.7
1
1
1
1
1
1
1
1
1
1
1
1
1
1
1
1
1
1
1
1
1
1
1
1
1
1
1
1
1
1
1
1
1
1
1
1
1
1
1
1
1
1
1
1
1
1
1
1
1
1
1
1
1
1
1
1
1
1
1
1
1
1
1
1
1
1
1
1
1
1
1
1
1
1
1
1
1
1
1
1
1
1
1
1
1
1
1
1
1
1
1
1
1
0.7
1
0.7
1
1
1
1
1
0.7
0.7
1
1
0.7
0.7
1
1
0.7
0.7
0.7
0.7
1
0.7
1
0.7
1
1
1
1
0.7
1
1
0.7
0.7
0.7
0.7
0.7
0.7
0.7
0.7
0.7
0.7
0.7
0.7
0.7
0.7
0.7
0.7
0.7
0.7
0.7
0.7
0.7
0.7
0.7
0.7
0.7
0.7
0.7
0.7
0.7
0.7
0.7
0.7
0.7
0.7
1
0.7
0.7
0.7
0.7
0.7
0.7
0.7
0.7
0.7
0.7
1
1
1
1
1
1
1
1
0.7
0.7
0.7
0.7
1
0.7
0.7
1
1
1
0.7
1
1
1
1
1
1
1
1
0.7
1
1
1
1
1
1
1
1
1
1
1
1
1
1
1
1
1
1
1
1
1
1
1
1
1
1
1
1
1
1
1
1
0.7
0.7
0.7
0.7
0.7
1
1
0.7
1
1
0.7
1
0.7
1
1
1
1
1
0.7
1
1
1
1
1
1
1
1
1
1
1
1
1
1
1
1
1
1
1
1
1
1
1
1
1
1
1
0.2
0.2
0.2
0.2
1
1
1
1
1
0.2
1
1
1
1
1
0.2
0.2
1
0.2
1
1
1
0.2
0.2
0.2
0.2
1
1
0.2
0.2
1
0.7
0.7
0.7
1
1
1
0.7
0.7
1
0.7
0.7
0.7
0.7
0.7
0.7
0.7
0.7
0.7
0.7
1
0.7
0.7
1
0.7
0.7
1
1
1
1
0.7
0.7
0.7
1
1
1
1
0.7
0.7
1
0.7
0.7
0.7
0.7
0.7
0.7
0.7
0.7
0.7
0.7
0.7
0.7
0.7
0.7
0.7
0.7
0.7
0.7
0.7
1
0.7
1
0.2
1
1
0.7
1
1
0.7
0.7
0.7
0.7
0.7
0.7
0.7
0.7
0.7
0.7
0.7
0.7
0.7
0.7
0.7
0.7
0.7
0.7
0.7
1
1
1
0.7
0.7
0.2
1
0.2
0.2
0.2
0.2
0.2
0.2
0.7
0.7
0.7
0.7
0.7
0.7
0.7
0.2
0.2
0.2
0.2
0.2
1
0.2
1
0.2
0.2
1
0.2
0.2
1
1
1
1
1
1
1
0.2
1
0.2
0.2
1
1
0.2
1
1
0.2
1
1
1
1
1
1
1
1
1
1
1
1
1
1
1
1
1
1
1
1
1
1
1
1
1
1
1
1
1
1
1
1
1
1
1
1
1
1
1
1
1
1
1
1
1
1
1
1
1
0.7
1
0.7
0.7
1
0.7
1
1
1
0.7
1
1
1
1
1
1
1
1
1
1
1
1
1
1
1
1
1
1
1
1
1
1
1
1
1
1
1
1
1
1
1
1
1
1
1
1
1
1
1
1
1
1
1
1
1
1
1
1
1
1
1
1
0.7
1
1
0.7
0.7
1
1
0.7
0.7
0.7
0.7
0.7
0.7
0.7
0.7
0.7
0.7
0.7
0.7
0.7
1
1
1
1
1
1
0.7
0.7
1
1
0.7
1
0.7
0.7
0.7
0.7
0.7
0.7
0.7
0.7
0.7
0.7
0.7
0.7
0.7
0.7
0.7
0.7
0.7
0.7
0.7
1
0.7
1
1
0.7
1
0.2
0.7
0.7
0.7
0.7
0.7
0.7
0.2
0.7
0.7
1
0.2
0.2
0.2
0.2
1
0.2
0.2
1
1
1
1
1
0.2
0.2
0.2
1
1
1
0.2
1
1
1
0.2
1
1
1
1
0.2
1
1
1
0.2
1
1
0.2
1
0.2
1
0.2
0.2
0.2
0.2
0.2
0.2
0.2
0.2
0.2
0.2
0.2
0.2
0.2
0.2
0.2
0.2
0.2
0.2
0.2
1
0.2
0.2
1
1
0.2
1
0.2
0.2
0.2
0.2
0.2
0.2
0.2
1
0.2
0.2
0.2
0.2
0.2
0.2
0.2
0.2
0.2
0.2
0.2
0.2
0.2
0.2
0.2
0.2
1
0.2
1
0.2
0.2
0.2
1
0.2
0.2
0.2
1
0.2
1
0.2
0.2
0.2
0.2
0.2
0.2
0.2
0.2
0.2
0.2
0.2
0.2
0.2
0.2
0.2
1
1
1
1
1
1
1
1
1
0.2
0.2
0.2
0.2
0.2
0.2
0.2
0.2
0.2
0.2
0.2
0.2
0.2
0.2
0.2
0.2
0.2
0.2
0.2
0.2
0.2
0.2
0.2
0.2
0.2
0.2
0.2
0.2
0.2
0.2
0.2
1
1
0.2
1
1
1
0.2
0.2
1
0.2
0.2
0.2
0.2
0.2
0.2
0.2
1
0.2
0.2
0.2
0.2
0.2
0.2
0.2
0.2
0.2
0.2
0.2
0.2
0.2
0.2
0.2
0.2
0.2
0.2
0.2
1
0.2
0.2
0.2
0.2
1
0.2
1
0.2
1
1
1
1
1
1
1
0.2
0.2
0.2
0.7
0.7
0.2
0.2
0.2
0.2
0.2
1
0.2
0.2
1
1
0.2
0.2
0.2
0.2
1
0.2
1
0.2
0.2
0.2
1
0.2
0.2
1
1
0.2
1
1
0.2
0.2
0.2
0.2
0.2
0.2
0.2
0.2
0.2
0.2
1
0.2
1
1
1
1
1
1
1
1
1
1
1
1
1
1
1
1
1
0.2
1
0.2
0.2
0.2
0.2
1
0.2
0.2
0.2
0.2
0.2
0.2
0.2
1
1
0.2
1
0.2
1
1
1
0.2
1
1
1
0.2
0.2
1
1
0.2
1
1
0.2
0.2
1
0.2
0.2
0.2
0.2
0.2
0.2
0.2
1
1
1
0.2
1
1
1
0.2
0.2
0.2
1
1
1
1
1
0.2
1
0.2
0.2
1
0.2
0.2
1
0.2
1
1
1
1
1
1
1
1
0.2
0.2
1
1
1
1
1
1
1
1
1
1
1
1
1
1
1
1
1
1
1
1
0.2
1
1
1
0.2
0.2
0.2
0.2
1
1
1
1
1
1
1
1
1
1
1
1
1
1
1
0.2
1
1
1
1
0.2
1
1
1
1
1
1
1
1
1
1
1
1
1
1
1
1
1
1
1
1
1
1
1
1
1
1
0.2
0.2
1
0.2
1
1
0.2
0.2
0.2
0.2
0.2
0.2
0.2
0.2
1
0.2
1
0.2
1
1
1
1
1
1
1
1
1
1
1
1
1
1
1
1
0.2
1
0.2
0.2
1
0.2
1
1
1
1
1
1
1
1
1
1
1
1
1
1
0.2
0.2
0.2
0.2
0.2
0.2
0.2
0.2
0.2
0.2
0.2
0.2
0.2
0.2
0.2
0.2
0.2
0.2
0.2
0.2
0.2
0.2
0.2
1
0.2
0.2
1
0.2
0.2
1
1
1
1
1
1
1
1
1
1
0.2
0.2
0.2
0.2
1
0.2
0.2
0.2
0.2
0.2
0.2
0.2
1
0.2
1
0.2
0.2
1
1
0.2
1
1
1
1
1
1
1
1
1
1
1
1
1
1
1
1
1
1
0.2
1
1
0.2
0.2
0.2
1
0.2
0.2
0.2
1
1
0.2
0.2
0.2
0.2
1
1
0.2
1
0.2
0.2
1
1
1
1
1
1
1
1
1
1
1
1
1
1
1
0.2
0.2
1
1
0.2
1
0.2
1
0.2
0.2
0.2
1
1
1
1
1
0.2
1
1
1
1
0.2
1
0.2
1
1
1
0.2
1
0.2
1
0.2
0.2
0.2
0.2
0.2
0.2
0.2
0.2
1
0.2
0.2
0.2
1
0.2
1
0.2
1
1
1
1
1
1
0.2
0.2
1
0.2
0.2
0.2
1
0.2
1
1
0.2
0.2
1
1
0.2
0.2
1
1
1
0.2
0.2
0.2
0.2
0.2
0.2
0.2
0.2
0.2
0.2
1
1
0.2
0.2
0.2
1
1
1
0.2
1
0.2
0.2
0.2
1
1
1
1
1
1
1
1
1
1
0.2
0.2
0.2
0.2
1
1
0.2
0.2
0.2
0.2
0.2
0.2
0.2
0.2
0.2
0.2
0.2
0.2
0.2
0.2
0.2
0.2
1
0.2
0.2
0.2
0.2
0.2
0.2
0.2
0.2
0.2
0.2
0.2
0.2
0.2
0.2
0.2
0.2
0.2
0.2
0.2
0.2
0.2
0.2
0.2
0.2
0.2
0.2
1
1
1
0.2
1
1
1
1
0.2
1
1
0.2
0.2
0.2
0.2
1
0.2
1
1
0.2
0.2
0.2
0.2
0.2
0.2
0.2
0.2
0.2
0.2
0.2
0.2
0.2
0.2
0.2
1
0.2
1
1
0.2
0.2
1
1
0.2
0.2
0.2
0.2
0.2
0.2
0.2
0.2
0.2
0.2
0.2
0.2
0.2
0.2
0.2
0.2
0.2
1
0.2
0.2
0.2
0.2
0.2
0.2
0.2
0.2
0.2
0.2
1
1
0.2
0.2
0.2
1
0.2
0.2
1
1
0.2
0.2
1
1
0.2
0.2
1
1
1
1
1
1
1
1
1
1
1
1
1
1
1
1
1
0.2
1
1
1
1
1
1
0.2
0.2
0.2
0.2
0.2
0.2
1
1
0.2
1
1
1
1
0.2
1
1
1
1
0.2
1
1
1
1
1
1
1
0.2
1
1
1
1
1
0.2
0.2
1
0.2
1
1
0.2
1
1
1
0.2
1
1
1
1
1
1
1
1
1
1
1
1
0.2
1
1
1
1
1
0.2
0.2
0.2
0.2
0.2
0.2
0.2
0.2
1
1
1
1
1
1
1
1
1
1
0.2
1
0.2
0.2
0.2
0.2
0.2
0.2
0.2
0.2
0.2
0.2
0.2
1
0.2
0.2
1
1
1
0.2
1
1
0.2
1
1
1
1
1
1
1
1
1
1
0.2
1
0.2
1
1
1
0.2
0.2
1
0.2
0.2
1
1
0.2
0.2
1
1
1
1
1
0.2
1
1
0.2
0.2
1
1
1
1
1
1
1
1
1
1
1
1
1
1
1
1
1
1
1
1
1
1
1
1
1
1
1
1
1
1
1
1
1
1
1
1
1
1
1
1
1
1
1
1
1
1
1
1
1
1
1
1
1
1
1
1
1
1
1
1
1
1
1
1
1
1
1
1
1
1
1
1
1
1
1
1
1
1
1
1
1
1
1
1
1
1
1
1
1
1
1
1
1
1
1
1
1
1
1
1
1
1
1
1
1
1
1
1
1
1
1
1
1
1
1
1
1
1
1
1
1
1
1
1
1
1
1
1
1
1
1
1
1
1
1
1
1
1
1
1
1
1
1
1
1
1
1
1
1
1
1
1
1
1
1
1
1
1
1
1
1
0.7
0.7
0.7
1
0.7
1
1
0.2
0.2
0.2
0.2
0.2
1
0.2
0.2
1
1
1
1
1
1
1
1
1
1
1
1
1
1
1
1
1
1
1
0.2
0.2
0.2
0.2
0.2
0.2
0.2
1
1
1
1
1
1
1
1
1
1
1
1
1
1
1
1
1
1
1
0.2
0.2
1
1
1
1
1
0.2
1
1
1
1
1
1
1
1
1
1
1
1
1
1
1
1
1
1
1
1
1
1
1
1
1
1
1
1
1
1
1
1
1
1
1
1
1
1
1
1
1
1
1
1
1
1
1
1
1
1
1
1
1
1
1
1
1
1
1
1
1
1
1
1
1
1
1
1
1
1
0.2
0.2
0.2
0.2
1
0.2
1
1
1
1
1
1
1
1
1
1
1
1
1
1
1
1
1
1
1
1
1
1
1
1
1
1
1
1
1
1
1
1
1
1
1
1
1
1
1
1
1
1
1
1
1
1
1
1
1
1
1
1
1
1
1
1
1
1
1
1
1
1
1
1
1
1
1
1
1
1
1
1
1
1
1
1
1
1
1
1
1
1
1
1
1
1
1
1
1
1
1
1
1
1
1
1
1
1
1
1
1
1
1
1
1
1
1
1
1
1
1
1
1
1
1
1
1
1
1
1
1
1
1
1
1
1
1
1
1
1
1
1
1
1
1
1
1
1
1
1
1
1
1
1
1
1
1
1
1
1
1
1
1
1
1
1
1
1
1
1
1
1
1
1
1
1
1
0.2
0.2
0.2
0.2
1
0.2
1
1
1
0.2
1
0.2
1
1
1
1
1
1
1
1
1
1
1
1
0.2
0.2
0.2
0.2
0.2
1
1
1
1
1
1
1
1
1
1
1
1
1
1
1
1
1
1
1
1
1
1
1
1
1
1
1
1
1
1
1
1
1
1
1
1
1
1
1
1
1
1
1
1
1
1
1
1
1
1
1
1
1
1
1
0.2
1
0.2
0.2
0.2
1
1
1
1
1
1
1
0.2
1
1
1
1
1
1
1
1
1
1
1
1
1
1
1
1
1
0.2
0.2
0.2
0.2
0.2
1
0.2
0.2
0.2
0.2
0.2
0.2
0.2
0.2
1
1
1
1
1
1
1
1
1
1
1
1
1
1
1
1
1
0.2
0.2
0.2
1
0.2
0.2
0.2
0.2
1
0.2
0.2
0.2
0.2
1
1
1
1
1
1
1
1
1
1
1
1
1
1
1
1
1
1
1
1
1
1
1
0.2
1
1
1
1
1
1
1
1
1
1
1
1
1
1
1
1
0.2
1
0.2
0.2
1
0.2
0.2
1
1
0.2
0.2
1
0.2
1
0.2
0.2
1
0.2
0.2
1
0.2
0.2
0.2
0.2
1
1
0.2
0.2
1
0.2
0.2
1
1
0.2
0.2
1
1
1
0.2
0.2
0.2
1
0.2
0.2
0.2
0.2
0.2
1
1
1
1
1
1
1
1
1
1
1
1
1
0.2
0.2
0.2
1
1
1
0.2
1
1
0.2
0.2
0.2
0.2
0.2
1
1
0.2
0.2
0.2
1
0.2
0.2
0.2
0.2
0.2
0.2
0.2
0.2
0.2
0.2
0.2
0.2
1
1
0.2
0.2
1
0.2
1
0.2
0.2
0.2
0.2
1
1
1
0.2
1
0.2
1
0.2
0.2
1
0.2
1
1
0.2
0.2
0.2
0.2
0.2
0.2
0.2
0.2
1
0.2
1
1
1
1
1
1
1
1
1
1
1
1
1
1
1
1
1
1
1
0.2
0.2
0.2
0.2
0.2
0.2
0.2
0.2
0.2
0.2
0.2
0.2
0.2
1
1
1
1
1
1
1
1
1
1
1
1
0.2
1
0.2
1
0.2
0.2
0.2
0.2
0.2
0.2
0.2
0.2
0.2
0.2
0.2
0.2
0.2
1
1
1
1
1
1
1
1
1
1
1
1
1
1
1
1
1
0.2
1
0.2
0.2
0.2
0.2
0.2
0.2
0.2
0.2
0.2
0.2
1
0.2
0.2
0.2
0.2
0.2
0.2
0.2
0.2
0.2
0.2
1
1
1
1
1
1
1
1
1
1
1
1
1
1
1
1
1
1
1
0.2
1
0.2
0.2
1
0.2
0.2
1
0.2
1
0.2
0.2
1
1
0.2
1
0.2
0.2
0.2
0.2
0.2
0.2
1
1
0.2
0.2
0.2
1
1
0.2
1
1
1
1
1
1
1
1
1
1
1
1
0.2
0.2
0.2
1
1
1
0.2
0.2
1
0.2
0.2
1
1
1
1
1
1
1
1
1
0.2
1
0.2
0.2
0.2
0.2
1
1
0.2
0.2
1
0.2
0.2
0.2
1
1
1
1
1
1
1
1
1
1
1
1
1
1
1
1
1
0.2
1
0.2
1
1
1
1
1
1
1
1
1
1
1
1
1
1
1
1
0.2
1
1
1
1
1
1
1
1
1
1
1
1
1
1
1
1
1
1
1
1
0.2
0.2
1
1
1
0.2
0.2
1
1
0.2
0.2
0.2
1
1
1
1
1
0.2
1
0.2
1
0.2
1
1
0.2
1
0.2
0.2
1
0.2
1
1
1
1
1
1
1
1
0.2
1
1
1
0.2
1
1
0.2
1
1
0.2
0.2
1
0.2
0.2
1
0.2
1
1
1
1
0.2
0.2
0.2
0.2
0.2
0.2
0.2
0.2
0.2
0.2
0.2
0.2
0.2
0.2
0.2
0.2
0.2
1
0.2
0.2
0.2
1
0.2
0.2
1
0.2
0.2
0.2
0.2
0.2
0.2
0.2
1
0.2
0.2
0.2
0.2
1
0.2
1
1
1
1
1
1
1
1
1
1
1
1
1
1
0.2
0.2
0.2
0.2
0.2
1
0.2
0.2
1
0.2
0.2
0.2
0.2
0.2
0.2
0.2
0.2
0.2
0.2
0.2
0.2
1
1
1
0.2
0.2
0.2
0.2
0.2
0.2
0.2
0.2
0.2
0.2
0.2
0.2
0.2
0.2
0.2
0.2
0.2
1
0.2
0.2
1
0.2
0.2
0.2
1
1
1
1
1
1
1
0.2
1
1
1
1
1
1
1
0.2
0.2
0.2
0.2
0.2
0.2
0.2
0.2
0.2
0.2
0.2
0.2
0.2
1
0.2
0.2
1
0.2
0.2
1
0.2
1
0.2
0.2
0.2
0.2
0.2
0.2
0.2
0.2
0.2
0.2
1
0.2
0.2
0.2
0.2
0.2
1
0.2
0.2
1
1
1
0.2
0.2
0.2
0.2
0.2
1
0.2
0.2
1
0.2
1
0.2
1
0.2
1
1
1
1
0.2
1
1
0.2
1
1
1
0.2
0.2
1
0.2
0.2
1
0.2
0.2
0.2
0.2
0.2
1
0.2
1
0.2
0.2
0.2
0.2
0.2
0.2
0.2
0.2
0.2
0.2
0.2
1
1
0.2
0.2
1
1
1
1
1
1
1
1
1
1
1
1
1
0.2
1
1
1
1
1
1
1
1
1
1
1
1
1
1
1
1
1
1
1
1
0.2
1
1
1
1
1
1
0.2
1
1
0.2
1
1
1
1
1
0.2
1
1
0.2
0.2
0.2
0.2
0.2
0.2
0.2
0.2
0.2
0.2
0.2
1
0.2
1
1
1
1
1
1
1
1
1
1
0.2
0.2
0.2
0.2
1
1
1
1
0.2
1
0.2
0.2
0.2
0.2
0.2
0.2
0.2
0.2
1
1
0.2
0.2
0.2
0.2
0.2
0.2
1
1
0.2
1
0.2
1
1
1
1
1
0.2
1
1
0.2
0.2
0.2
0.2
0.2
0.2
0.2
0.2
0.2
0.2
0.2
0.2
0.2
0.2
0.2
0.2
0.2
0.2
0.2
1
1
0.2
1
1
1
0.2
0.2
0.2
1
0.2
0.2
0.2
0.2
0.2
0.2
0.2
0.2
0.2
0.2
0.2
0.2
1
1
1
1
1
1
1
1
1
1
1
1
1
1
1
1
1
1
1
1
1
0.2
1
1
0.2
1
1
1
1
1
1
1
1
1
0.2
1
1
1
1
1
1
0.2
1
1
1
0.2
1
1
1
1
1
1
1
0.2
1
1
0.2
0.2
0.2
0.2
0.2
0.2
1
1
0.2
1
1
1
1
0.2
0.2
1
0.2
1
1
1
1
1
1
1
0.2
1
1
1
1
1
1
1
1
1
1
1
0.2
1
1
1
1
1
1
1
1
1
1
1
1
1
0.2
1
0.2
1
0.2
0.2
1
1
1
0.2
0.2
0.2
1
0.2
1
0.2
0.2
1
0.2
0.2
0.2
0.2
0.2
0.2
0.2
1
1
1
1
1
1
0.2
0.2
0.2
0.2
0.2
0.2
0.2
0.2
0.2
0.2
0.2
0.2
0.2
0.2
1
0.2
0.2
0.2
0.2
0.2
1
1
1
0.2
1
0.2
1
1
1
1
0.2
1
0.2
1
0.2
0.2
0.2
0.2
0.2
0.2
0.2
0.2
0.2
0.2
0.2
0.2
0.2
0.2
0.2
0.2
0.2
0.2
1
0.2
0.2
0.2
0.2
0.2
0.2
0.2
0.2
1
1
0.2
0.2
1
0.2
0.2
0.2
0.2
0.2
0.2
0.2
0.2
0.2
0.2
0.2
1
1
1
1
1
1
1
1
1
1
0.2
1
0.2
1
0.2
0.2
0.2
1
0.2
1
0.2
1
0.2
0.2
1
0.2
0.2
0.2
1
0.2
1
0.2
1
0.2
0.2
0.2
0.2
0.2
0.2
1
0.2
0.2
0.2
0.2
0.2
0.2
1
1
0.2
1
0.2
0.2
0.2
1
0.2
1
1
1
0.2
0.2
0.2
1
1
1
0.2
1
0.2
0.2
0.2
0.2
0.2
1
1
0.2
0.2
0.2
1
0.2
0.2
1
1
1
1
1
1
1
1
0.2
1
0.2
1
0.2
1
0.2
0.2
1
0.2
0.2
0.2
0.2
0.2
0.2
0.2
0.2
0.2
0.2
0.2
1
0.2
1
1
1
1
1
1
1
1
1
1
0.2
1
1
0.2
1
0.2
0.2
0.2
1
0.2
0.2
0.2
0.2
0.2
0.2
0.2
0.2
0.2
0.2
0.2
1
1
1
1
0.2
0.2
1
1
1
1
1
1
1
1
1
1
0.2
0.2
0.2
0.2
0.2
0.2
0.2
0.2
0.2
0.2
0.2
0.2
0.2
0.2
0.2
0.2
0.2
0.2
0.2
0.2
0.2
0.2
1
1
1
1
1
1
1
1
1
1
1
1
1
1
1
0.2
1
1
1
1
1
1
1
0.2
0.2
1
0.2
1
1
0.2
0.2
0.2
0.2
0.2
0.2
0.2
0.2
1
1
0.2
0.2
0.2
0.2
0.2
0.2
1
1
0.2
0.2
0.2
1
0.2
0.2
0.2
0.2
0.2
0.2
0.2
1
1
0.2
1
0.2
1
1
1
1
1
0.2
1
0.2
0.2
0.2
0.2
0.2
0.2
0.2
1
0.2
0.2
0.2
0.2
1
1
1
1
1
1
1
1
1
1
1
1
1
1
1
1
1
1
0.2
0.2
0.2
0.2
0.2
0.2
0.2
1
1
0.2
1
1
0.2
0.2
0.2
0.2
0.2
0.2
0.2
0.2
0.2
1
1
1
1
0.2
0.2
0.2
1
0.2
0.2
1
1
1
1
0.2
1
1
1
1
1
1
1
1
1
1
1
1
1
1
1
1
1
1
1
1
1
1
1
1
1
1
0.2
1
1
0.2
1
1
0.2
0.2
1
1
1
0.2
1
0.2
0.2
0.2
0.2
0.2
0.2
0.2
1
1
1
1
1
0.2
1
1
1
1
0.2
0.2
1
1
1
1
1
1
1
1
1
1
1
1
1
1
1
1
1
1
1
1
1
1
1
1
0.2
1
1
1
1
0.2
1
1
1
0.2
1
1
1
1
1
1
0.2
0.2
0.2
0.2
0.2
0.2
0.2
0.2
1
0.2
0.2
0.2
0.2
0.2
0.2
0.2
1
0.2
0.2
0.2
0.2
1
0.2
1
0.2
1
0.2
0.2
0.2
0.2
1
0.2
0.2
0.2
1
0.2
0.2
0.2
0.2
0.2
0.2
0.2
0.2
0.2
0.2
1
1
1
0.2
1
1
1
1
1
0.2
1
1
1
0.2
1
1
1
0.2
0.2
0.2
0.2
0.2
0.2
0.2
1
0.2
0.2
1
0.2
0.2
0.2
1
0.2
0.2
0.2
1
0.2
0.2
1
0.2
0.2
0.2
0.2
0.2
0.2
0.2
0.2
0.2
0.2
0.2
0.2
0.2
0.2
0.2
0.2
0.2
1
0.2
0.2
0.2
0.2
0.2
0.2
0.2
0.2
0.2
0.2
1
1
1
1
0.2
1
1
1
0.2
0.2
0.2
0.2
0.2
1
1
0.2
1
1
0.2
1
0.2
0.2
1
1
0.2
1
1
1
1
0.2
0.2
1
1
1
1
1
1
0.2
1
1
1
1
1
0.2
1
1
1
1
1
0.2
0.2
0.2
0.2
0.2
0.2
0.2
0.2
0.2
0.2
0.2
0.2
0.2
0.2
0.2
0.2
1
1
1
1
1
1
1
1
1
1
1
1
1
1
1
1
1
1
1
1
1
1
1
1
1
1
1
1
1
1
1
0.2
0.2
1
1
1
0.2
1
1
0.2
1
0.2
0.2
1
0.2
0.2
0.2
0.2
0.2
0.2
0.2
1
1
1
0.2
0.2
1
0.2
0.2
0.2
1
0.2
0.2
0.2
0.2
0.2
0.2
0.2
0.2
0.2
1
0.2
1
1
1
1
1
1
1
1
1
1
1
1
0.2
0.2
1
0.2
1
0.2
0.2
0.2
0.2
1
0.2
0.2
0.2
0.2
0.2
1
0.2
0.2
0.2
0.2
0.2
1
0.2
0.2
0.2
0.2
0.2
1
0.2
0.2
0.2
0.2
0.2
0.2
0.2
0.2
0.2
0.2
0.2
0.2
0.2
0.2
0.2
0.2
0.2
0.2
1
1
1
0.2
1
0.2
0.2
1
1
1
1
1
0.2
1
0.2
1
0.2
0.2
0.2
0.2
0.2
0.2
0.2
0.2
0.2
0.2
0.2
1
1
0.2
1
1
1
0.2
1
1
1
0.2
1
0.2
0.2
0.2
0.2
0.2
0.2
1
0.2
0.2
0.2
0.2
0.2
0.2
0.2
0.2
0.2
0.2
0.2
0.2
1
0.2
0.2
1
0.2
0.2
0.2
1
0.2
0.2
0.2
0.2
0.2
0.2
0.2
0.2
0.2
0.2
0.2
0.2
0.2
0.2
0.2
0.2
0.2
0.2
0.2
0.2
0.2
0.2
0.2
0.2
0.2
1
0.2
1
0.2
0.2
1
1
1
1
0.2
1
1
0.2
1
1
0.2
1
0.2
0.2
0.2
0.2
0.2
0.2
0.2
0.2
0.2
0.2
0.2
0.2
0.2
0.2
1
1
1
1
1
0.2
1
0.2
1
1
1
1
0.2
0.2
0.2
0.2
0.2
0.2
0.2
0.2
1
0.2
0.2
0.2
1
0.2
1
0.2
1
1
0.2
1
1
1
0.2
1
1
1
1
1
1
0.2
1
1
1
0.2
0.2
0.2
0.2
0.2
0.2
0.2
0.2
0.2
0.2
1
1
0.2
0.2
0.2
1
1
1
0.2
1
1
0.2
0.2
0.2
1
0.2
0.2
0.2
0.2
0.2
0.2
0.2
1
0.2
1
0.2
0.2
1
1
1
0.2
1
1
0.2
1
1
1
1
1
0.2
0.2
0.2
1
1
1
1
1
1
1
0.2
1
1
1
1
1
1
1
1
1
0.2
1
1
0.2
0.2
0.2
1
0.2
1
1
1
1
0.2
0.2
1
1
1
1
1
1
1
0.2
1
1
0.2
0.2
0.2
0.2
0.2
1
1
1
1
1
1
1
1
1
1
1
1
1
1
1
1
1
1
1
1
1
1
1
1
1
1
1
1
1
1
1
1
1
1
1
1
1
1
1
1
1
1
0.2
1
0.2
0.2
0.2
0.2
1
1
1
0.2
1
1
1
1
1
1
1
1
0.7
0.7
0.7
1
0.7
0.7
0.7
0.2
0.2
0.2
0.2
0.2
0.2
0.2
0.2
0.2
0.2
0.2
0.2
1
0.2
0.2
1
0.7
0.2
0.2
1
1
1
1
1
0.7
0.7
0.7
1
1
1
1
1
1
0.2
0.2
0.2
0.2
0.2
0.2
0.7
0.7
1
0.7
0.7
0.7
0.7
0.7
0.7
0.7
0.7
0.7
0.7
0.7
1
0.7
0.7
0.7
0.7
0.7
0.7
0.7
0.7
0.7
0.7
0.7
0.7
0.7
0.7
0.7
0.7
0.7
0.7
0.7
0.7
0.7
0.7
0.7
0.7
0.7
0.7
0.7
0.7
0.7
0.7
0.7
0.7
0.7
0.7
0.7
0.7
1
0.2
1
1
1
1
1
1
1
1
0.2
0.2
1
1
1
1
0.2
0.2
1
0.2
0.2
1
0.2
0.7
0.7
0.2
0.2
0.2
0.2
0.2
0.2
0.2
1
0.2
0.2
1
1
1
0.2
0.2
1
1
1
1
1
1
0.2
0.2
0.2
0.7
0.7
0.7
0.7
0.7
0.7
0.7
0.7
0.7
0.7
1
0.7
0.7
0.7
0.7
1
1
0.7
1
0.7
0.7
1
0.7
1
0.7
0.7
0.7
0.7
1
0.7
0.7
0.7
0.7
0.7
0.7
0.7
0.7
0.7
0.7
1
1
1
1
1
0.7
0.7
1
1
0.7
1
1
1
0.7
1
1
0.7
0.7
0.2
1
1
0.2
0.2
0.7
0.7
0.7
1
0.7
1
1
1
1
1
1
1
1
1
1
1
1
1
1
1
1
1
1
1
1
1
1
1
1
1
1
1
1
1
1
1
1
1
1
1
1
1
1
1
1
1
1
1
1
1
1
1
1
1
1
1
1
1
1
1
1
1
1
1
1
1
1
1
1
1
1
1
1
1
1
1
1
1
1
1
1
1
1
1
1
1
1
1
1
1
1
1
1
1
1
1
1
1
1
1
1
1
1
1
1
1
1
1
1
1
1
1
1
1
1
1
1
1
1
1
1
1
1
1
1
1
1
1
1
1
1
1
1
1
1
1
1
1
1
1
1
1
1
1
1
1
1
1
1
1
1
1
1
1
1
1
1
1
1
1
1
1
1
1
1
1
1
1
1
1
1
1
1
1
1
1
1
1
1
1
1
1
1
1
1
1
1
1
1
1
1
1
1
1
1
1
1
1
1
1
1
1
1
1
1
1
1
1
1
1
1
1
1
1
1
1
1
1
1
1
1
1
1
1
1
1
1
1
1
1
1
1
1
1
1
1
1
1
1
1
1
1
1
1
1
1
1
1
1
1
1
1
1
1
1
1
1
1
1
1
1
1
1
1
1
1
1
1
1
1
1
1
1
1
1
1
1
1
1
1
1
1
1
1
1
1
1
1
1
1
1
1
1
1
1
1
1
1
1
1
1
1
1
1
1
1
1
1
1
1
1
1
1
1
1
1
1
1
1
1
1
1
1
1
1
1
1
1
1
1
1
1
1
1
1
1
1
1
1
1
1
1
1
1
1
1
1
1
1
1
1
1
1
1
1
1
1
1
1
1
1
1
1
1
1
1
1
1
1
1
0.7
0.7
1
1
0.7
0.7
0.7
0.7
0.7
0.7
0.7
0.7
1
1
1
1
1
1
1
0.7
0.7
0.7
0.7
0.7
0.7
0.7
1
1
0.7
1
0.7
0.7
1
0.7
0.7
0.7
0.7
1
1
0.7
1
1
0.7
0.7
1
0.7
0.7
1
1
0.7
1
1
0.7
0.7
0.7
1
0.7
0.7
0.7
0.7
0.7
1
1
0.7
1
1
1
1
0.7
1
0.7
1
1
0.7
1
0.7
0.7
1
0.7
0.7
0.7
1
0.7
0.7
0.7
0.7
0.7
0.7
0.7
1
0.7
1
0.7
0.7
0.7
0.7
0.7
0.7
0.7
0.7
1
1
1
0.7
0.7
0.7
1
1
1
1
1
1
1
1
1
1
0.7
1
1
0.7
1
1
1
1
1
1
0.7
0.7
0.7
1
0.7
0.7
0.7
0.7
1
0.7
0.7
0.7
1
0.7
1
1
1
1
1
1
1
1
1
1
1
1
1
1
1
1
1
1
1
1
1
1
1
1
1
1
1
1
1
1
1
1
1
1
1
1
1
1
1
1
1
1
1
1
1
1
1
1
1
1
1
1
0.7
1
1
0.7
1
1
0.7
0.7
0.7
1
1
1
1
1
1
1
1
1
1
1
1
1
1
1
1
1
1
0.7
1
1
1
0.7
0.7
1
1
0.7
0.7
0.7
0.7
0.7
1
1
1
1
1
1
1
1
1
1
1
1
1
1
1
1
1
1
0.7
1
0.7
0.7
0.7
0.7
0.7
0.7
0.7
0.7
0.7
0.7
1
0.7
0.7
0.7
0.7
1
1
1
0.7
0.7
1
1
1
1
1
0.7
0.7
0.7
0.7
0.7
0.7
1
0.7
0.7
0.7
0.7
0.7
1
0.7
1
1
0.7
1
1
1
0.7
1
1
1
0.7
1
0.7
0.7
1
1
1
1
0.7
0.7
1
1
0.7
1
0.7
1
0.7
1
0.7
0.7
1
1
0.7
0.7
1
0.7
1
1
1
1
1
1
1
1
0.7
1
1
0.7
1
1
0.7
0.7
1
1
0.7
1
0.7
0.7
1
1
0.7
1
1
0.7
1
0.7
0.7
1
1
1
1
0.7
1
0.7
0.7
0.7
0.7
0.7
0.7
1
0.7
1
1
1
1
1
1
1
1
0.7
1
1
1
1
1
0.7
0.7
0.7
0.7
0.7
0.7
0.7
0.7
0.7
0.7
0.7
0.7
0.7
0.7
1
1
1
1
1
1
1
1
1
1
1
1
1
1
1
1
1
1
0.7
0.7
1
1
0.7
0.7
0.7
1
0.7
0.7
0.7
0.7
0.7
0.7
1
1
1
1
1
1
1
1
1
0.7
1
1
1
1
0.7
1
0.7
0.7
1
0.7
0.7
0.7
0.7
0.7
0.7
0.7
0.7
0.7
0.7
0.7
0.7
0.7
1
1
1
0.7
1
0.7
0.7
1
1
1
1
0.7
1
1
0.7
1
0.7
0.7
1
0.7
0.7
0.7
0.7
0.7
0.7
0.7
1
0.7
0.7
0.7
0.7
0.7
0.7
0.7
0.7
0.7
0.7
1
1
0.7
1
0.7
0.7
1
0.7
0.7
0.7
0.7
0.7
0.7
0.7
0.7
0.7
0.7
0.7
0.7
0.7
0.7
1
0.7
0.7
0.7
1
0.7
1
1
1
0.7
1
0.7
0.7
0.7
0.7
0.7
0.7
1
0.7
0.7
0.7
0.7
0.7
0.7
0.7
0.7
0.7
0.7
0.7
0.7
1
1
0.7
0.7
0.7
0.7
0.7
0.7
0.7
1
1
1
1
1
1
1
1
1
1
0.7
0.7
0.7
0.7
0.7
0.7
0.7
0.7
0.7
0.7
0.7
0.7
1
0.7
1
1
1
1
1
1
1
1
0.7
0.7
0.7
0.7
0.7
0.7
0.7
0.7
0.7
0.7
0.7
0.7
0.7
1
0.7
0.7
0.7
0.7
0.7
0.7
0.7
0.7
0.7
0.7
1
1
1
1
0.7
0.2
0.2
0.2
0.2
0.2
0.2
0.2
0.7
0.2
0.7
0.7
0.7
0.7
0.7
0.7
0.7
0.7
0.7
0.2
0.7
0.2
1
0.2
0.7
0.2
1
1
0.2
0.2
0.2
1
1
1
1
1
0.7
0.7
0.7
0.7
0.7
0.7
0.7
0.7
1
0.7
0.7
0.7
0.7
0.7
0.7
0.7
0.7
0.7
1
1
0.7
1
1
1
1
1
1
1
1
1
1
0.2
0.2
0.2
0.2
0.2
0.2
0.2
0.2
0.2
0.2
0.2
0.2
0.2
0.2
0.2
0.2
0.2
0.2
1
1
0.2
0.2
0.2
0.2
1
1
1
1
1
0.2
0.7
0.7
1
0.7
0.7
0.7
0.7
0.7
0.7
0.7
0.7
0.7
0.7
1
0.7
0.7
0.7
0.7
1
0.7
0.7
0.7
0.7
1
1
0.7
0.7
0.7
0.7
0.7
0.7
1
0.7
0.7
0.7
0.7
0.7
0.7
0.7
1
0.7
1
0.7
0.7
0.7
1
1
0.7
1
1
1
1
1
1
1
1
1
1
1
1
1
1
1
1
1
1
1
1
1
1
1
0.7
1
1
1
1
1
1
1
1
1
1
1
1
1
1
1
1
0.7
1
1
1
1
0.7
0.7
1
1
1
1
1
1
1
1
1
1
1
1
1
1
1
1
1
1
1
1
1
1
1
1
1
1
1
1
1
1
1
1
1
1
1
1
1
1
0.2
1
0.2
1
1
1
1
1
1
0.2
0.2
1
0.2
0.2
0.2
0.2
0.2
0.2
0.2
0.2
0.2
0.2
0.2
1
1
1
1
0.2
0.2
0.2
0.2
0.2
1
1
1
1
0.2
1
1
0.2
0.2
1
0.2
0.2
0.2
1
0.2
0.2
1
0.2
0.2
1
0.2
1
0.2
1
0.2
1
1
0.2
1
1
1
1
1
0.2
1
0.2
1
1
0.2
0.2
0.2
0.2
0.2
0.2
0.2
0.2
0.2
0.2
0.2
0.2
0.2
1
0.2
0.2
1
0.2
0.2
1
1
0.2
0.2
1
0.2
0.2
0.2
0.2
0.2
0.2
0.2
0.2
0.2
0.2
0.2
0.2
0.2
1
0.2
0.2
0.2
0.2
1
0.2
0.2
0.2
1
0.2
1
1
0.2
1
0.2
0.2
0.2
0.2
0.2
0.2
0.2
0.2
1
1
1
1
1
1
0.2
0.2
1
1
1
0.2
0.2
0.2
0.2
0.2
0.2
0.2
0.7
0.7
0.2
0.2
0.7
0.7
0.7
0.7
0.7
0.7
0.7
0.7
1
1
1
0.7
1
1
0.7
1
1
1
1
1
1
1
1
1
0.2
0.2
1
0.2
0.2
0.2
0.2
0.2
0.2
0.2
0.2
0.2
0.2
0.2
1
1
0.2
0.2
0.2
0.2
1
1
1
1
1
1
1
1
1
1
0.2
1
0.2
0.2
0.2
0.2
0.2
0.2
0.2
0.2
0.2
0.2
0.2
1
0.2
1
1
1
1
1
1
1
0.2
0.2
0.2
0.2
0.2
0.2
0.2
0.2
0.2
0.2
0.2
0.2
0.2
1
0.2
1
0.2
0.2
0.2
0.2
0.2
1
0.2
0.2
1
1
0.2
1
0.2
0.2
0.2
1
0.2
0.2
0.2
0.2
1
0.2
0.2
0.2
0.2
0.2
0.2
0.2
0.2
0.2
0.2
0.2
0.2
0.2
0.2
0.2
0.2
0.2
0.2
0.2
0.2
1
1
1
1
1
1
1
1
0.2
1
0.2
0.2
0.2
0.2
0.2
0.2
0.2
0.2
0.2
1
0.2
0.2
1
0.2
0.2
0.2
1
1
1
1
1
1
1
1
1
1
0.2
1
1
0.2
0.2
0.2
0.2
0.2
0.2
0.2
0.2
0.2
0.2
0.2
0.2
0.2
0.2
0.2
1
0.2
1
1
1
0.2
0.2
0.2
0.2
1
1
1
1
1
1
1
1
1
1
0.2
0.2
0.2
0.2
0.2
1
0.2
1
1
1
0.2
1
0.2
0.2
0.2
1
0.2
0.2
0.2
0.2
1
1
0.2
0.2
0.2
0.2
0.2
0.2
0.2
0.2
0.2
1
0.2
0.2
0.2
0.2
0.2
1
1
1
1
1
1
1
1
1
1
1
1
0.2
1
1
1
1
1
1
1
1
1
1
1
1
1
1
1
1
1
1
0.2
1
1
0.2
1
1
1
0.2
1
1
1
1
1
1
1
1
1
1
1
1
1
1
0.2
1
1
0.2
1
1
0.2
0.2
1
1
0.2
0.2
0.2
0.2
1
0.2
1
1
1
1
1
1
1
1
1
1
1
1
1
1
1
1
1
1
1
1
1
1
1
1
1
1
1
1
1
1
1
1
1
1
1
1
1
0.2
1
0.2
0.2
0.2
0.2
0.2
0.2
0.2
0.2
1
0.2
1
1
0.2
0.2
0.2
0.2
1
0.2
0.2
1
1
0.2
1
1
1
0.2
1
1
1
1
0.2
0.2
0.2
1
0.2
0.2
1
0.2
0.2
1
0.2
0.2
0.2
1
1
0.2
1
0.2
1
0.2
0.2
1
0.2
0.2
1
1
0.2
0.2
0.2
0.2
0.2
0.2
0.2
0.2
0.2
0.2
0.2
0.2
0.2
0.2
0.2
0.2
0.2
0.2
1
0.2
0.2
0.2
0.2
0.2
0.2
0.2
0.2
0.2
0.2
0.2
0.2
0.2
0.2
0.2
0.2
0.2
1
0.2
0.2
0.2
0.2
0.2
1
1
1
1
1
0.2
1
1
0.2
0.2
0.2
0.2
0.2
1
1
1
1
1
1
1
1
1
1
1
1
1
1
0.2
0.2
0.2
0.2
0.2
0.2
0.2
0.2
0.2
0.2
0.2
0.2
0.2
0.2
0.2
0.2
0.2
1
0.2
1
0.2
1
1
0.2
1
1
1
1
1
1
1
1
1
1
1
1
0.2
0.2
0.2
0.2
0.2
1
0.2
1
0.2
1
0.2
0.2
0.2
0.2
0.7
0.7
0.7
0.7
0.2
0.2
0.7
0.7
0.7
0.2
0.2
0.2
0.2
1
1
1
1
1
1
1
0.2
0.2
0.2
0.2
0.2
0.2
0.2
0.2
0.2
0.2
0.7
0.2
0.2
1
0.7
0.2
0.7
1
1
0.7
0.7
1
0.7
0.7
0.7
0.7
0.7
0.7
0.2
0.7
0.2
0.7
0.7
0.7
0.7
1
1
1
1
0.7
0.7
1
0.7
0.7
1
1
1
0.7
1
1
0.7
0.7
0.7
0.7
1
1
0.7
0.7
0.7
0.7
0.7
0.7
0.7
0.7
0.7
0.7
0.7
1
1
1
1
1
1
1
1
1
1
1
1
1
1
1
1
1
1
1
1
0.7
0.7
0.7
0.7
1
0.7
0.7
0.7
1
1
1
1
1
1
1
1
1
1
1
1
1
1
1
1
1
1
1
1
1
1
1
0.7
0.7
1
0.7
0.7
0.7
1
0.7
0.7
0.7
0.7
0.7
0.7
1
1
1
1
1
1
1
1
1
1
1
1
1
1
1
0.7
0.7
0.7
0.7
0.7
1
0.7
1
1
1
1
1
1
1
1
1
1
1
0.7
0.7
1
0.7
0.7
1
0.7
0.7
0.7
0.7
0.7
0.7
0.7
0.7
0.7
1
0.7
1
1
1
1
1
1
1
1
1
1
0.7
0.7
0.7
1
0.7
0.7
0.7
1
1
1
1
1
1
1
1
1
1
1
1
1
1
1
1
1
1
1
1
1
1
1
1
1
1
1
1
1
1
1
0.2
1
0.2
1
0.2
1
0.2
0.7
0.7
1
0.7
1
0.2
1
0.7
1
1
1
1
1
1
1
1
1
1
1
1
1
1
1
1
1
1
1
1
1
1
1
1
1
1
1
1
1
1
1
1
1
1
1
1
1
1
1
1
1
1
1
1
1
1
1
1
1
1
0.7
0.7
1
1
1
1
1
1
1
1
1
1
1
1
1
1
1
1
1
1
1
1
1
1
0.7
0.7
0.7
1
0.2
0.7
0.7
1
1
1
1
1
1
1
1
1
1
1
1
1
1
1
1
1
1
1
1
1
0.7
0.7
0.7
0.7
0.7
1
0.7
0.7
0.7
0.7
0.7
1
0.7
0.7
0.7
1
1
1
1
1
1
0.2
1
0.2
1
0.7
1
1
0.2
0.7
0.2
0.2
0.2
0.2
0.2
0.2
0.2
0.2
0.2
0.2
0.2
0.2
1
0.2
0.7
1
1
1
1
1
1
1
1
1
1
1
1
1
0.7
0.7
1
1
1
1
0.7
1
0.2
0.2
0.2
0.7
0.2
0.7
0.2
1
0.2
1
1
1
0.2
1
0.2
1
1
1
1
1
1
0.2
0.2
1
0.2
0.2
0.2
0.2
0.2
1
0.2
0.2
1
0.2
0.2
0.2
0.2
1
0.2
1
1
1
0.2
1
1
1
1
0.2
0.2
1
1
0.2
1
1
1
1
1
1
1
1
1
1
1
1
1
1
1
1
1
1
1
1
1
1
1
1
1
1
1
1
1
1
1
1
1
1
1
1
1
1
1
1
1
1
1
1
1
1
1
1
1
0.2
1
1
1
1
0.2
1
1
1
1
0.2
1
1
1
1
1
0.2
1
1
1
1
1
1
1
1
1
0.2
0.2
1
1
0.2
0.2
0.2
0.2
0.2
1
0.2
0.2
1
1
0.2
1
1
1
1
1
1
1
1
1
1
1
1
1
1
1
1
1
1
1
1
0.2
1
1
1
1
1
1
1
1
1
1
1
1
1
1
1
1
1
1
1
1
1
1
1
1
1
1
1
1
1
1
1
1
1
1
1
1
1
1
1
1
1
1
1
1
1
1
1
1
1
1
1
1
1
1
1
1
1
1
1
1
1
1
1
1
1
1
1
1
1
1
1
1
1
1
1
1
1
1
1
1
1
1
1
1
1
1
1
1
1
1
1
1
1
1
1
1
1
1
1
1
1
1
1
1
1
1
1
1
1
1
1
1
1
1
1
1
1
1
1
1
1
1
1
1
1
1
1
1
1
1
1
1
1
1
1
1
1
1
1
1
1
1
1
1
1
1
1
1
1
1
1
1
1
1
1
1
1
1
1
1
1
1
1
1
1
1
1
1
1
1
1
1
1
1
1
1
1
1
1
1
1
1
1
1
1
1
1
1
1
1
1
1
1
1
1
1
1
1
1
1
1
1
1
1
1
1
1
1
1
1
1
1
1
1
1
1
1
1
1
1
1
1
1
1
1
1
1
1
1
1
1
1
1
1
1
1
1
1
1
1
1
1
1
1
1
1
1
1
1
1
1
1
1
1
1
1
1
1
1
1
1
1
1
1
1
1
1
1
1
1
1
1
1
1
1
1
1
1
1
1
1
1
1
1
1
1
1
1
1
1
1
1
1
1
1
1
1
1
1
1
1
1
1
1
1
1
1
1
1
1
1
1
1
1
1
1
1
1
1
1
1
1
1
1
1
1
1
1
1
1
1
1
1
1
1
1
1
1
1
1
1
1
1
1
1
1
1
1
1
1
1
1
1
1
1
1
1
1
1
1
1
1
1
1
1
1
1
1
1
1
1
1
1
1
1
1
1
1
1
1
1
1
1
0.2
0.2
0.2
0.2
1
1
0.2
1
1
1
1
1
1
1
1
1
1
1
1
1
1
1
1
1
1
1
1
1
0.2
1
1
0.2
1
1
1
1
1
1
1
1
1
1
1
1
1
1
1
1
1
1
1
0.2
1
1
1
1
1
1
1
1
1
1
1
1
0.2
1
1
1
1
1
1
1
1
1
1
1
1
1
1
1
0.2
1
0.2
1
1
1
1
1
0.2
1
0.2
0.2
1
0.2
1
1
1
1
0.2
1
1
1
1
1
1
1
1
1
1
1
1
1
1
1
1
0.2
0.2
0.2
1
1
0.2
1
0.2
0.2
0.2
0.2
0.2
0.2
0.2
0.2
0.2
1
1
0.2
1
1
1
0.2
1
1
1
1
1
0.2
1
1
1
0.2
0.2
1
0.2
0.2
1
0.2
0.2
0.2
0.2
0.2
1
1
1
0.2
1
1
1
1
1
1
1
0.2
1
1
1
1
1
1
1
1
1
0.2
1
1
1
1
1
1
1
1
1
1
1
1
1
1
1
1
1
1
1
0.2
1
1
1
0.2
0.2
0.2
0.2
0.2
0.2
1
1
1
0.2
0.2
0.2
0.2
0.2
0.2
0.2
0.2
0.2
0.2
0.2
0.2
0.2
0.2
1
1
1
0.2
0.2
1
1
0.2
1
1
0.2
0.2
0.2
0.2
0.2
0.2
0.2
0.2
0.2
0.2
0.2
1
1
0.2
1
1
1
1
1
1
1
0.2
1
0.2
1
0.2
1
1
0.2
1
1
1
0.2
0.2
0.2
0.2
0.2
0.2
0.2
0.2
0.2
0.2
0.2
0.2
1
0.2
0.2
1
1
0.2
0.2
0.2
0.2
1
0.2
0.2
0.2
0.2
0.2
0.2
0.2
1
0.2
0.2
0.2
0.2
0.2
0.2
1
0.2
0.2
1
0.2
0.2
0.2
0.2
0.2
0.2
0.2
0.2
0.2
0.2
0.2
0.2
0.2
0.2
0.2
0.2
0.2
0.2
0.2
0.2
0.2
0.2
0.2
0.2
0.2
0.2
1
1
0.2
1
1
0.2
0.2
0.2
1
0.2
0.2
0.2
0.2
0.2
0.2
0.2
0.2
0.2
1
0.2
0.2
0.2
0.2
0.2
1
1
1
1
1
1
1
1
1
1
1
1
0.2
1
1
0.2
0.2
0.2
0.2
0.2
0.2
0.2
0.2
0.2
0.2
0.2
0.2
0.2
0.2
0.2
1
0.2
1
0.2
1
1
1
1
0.2
1
1
1
1
1
1
1
1
0.2
0.2
0.2
0.2
0.2
0.2
0.2
1
0.2
1
0.2
0.2
0.2
0.2
0.2
1
0.2
0.2
0.2
0.2
1
0.2
1
1
1
1
1
1
1
1
1
1
1
1
1
1
0.2
1
1
1
1
1
1
1
1
1
1
1
1
1
1
1
0.2
1
0.2
0.2
1
0.2
0.2
0.2
1
1
0.2
1
0.2
1
0.2
0.2
0.2
1
1
1
0.2
0.2
1
0.2
1
1
0.2
0.2
1
1
0.2
1
1
1
1
1
1
1
1
1
1
1
1
1
1
1
1
1
1
1
1
1
1
1
1
1
1
1
1
1
1
0.2
1
1
1
0.2
1
1
0.2
0.2
1
1
1
0.2
1
1
1
0.2
0.2
0.2
1
1
1
1
1
1
1
1
1
1
1
1
1
1
1
1
1
0.2
0.2
0.2
1
0.2
0.2
0.2
0.2
0.2
0.2
0.2
0.2
0.2
1
1
1
0.2
1
1
1
1
1
1
1
1
1
1
1
1
1
1
1
1
0.2
1
1
0.2
1
0.2
0.2
1
0.2
0.2
0.2
0.2
0.2
0.2
0.2
1
0.2
1
1
1
1
1
0.2
1
1
1
1
0.2
1
0.2
0.2
1
1
0.2
1
0.2
1
0.2
1
0.2
1
0.2
0.2
0.2
1
1
0.2
1
0.2
0.2
1
0.2
1
1
0.2
1
1
1
0.2
0.2
1
0.2
1
0.2
0.2
0.2
0.2
0.2
0.2
0.2
0.2
0.2
1
1
0.2
0.2
1
0.2
1
0.2
0.2
0.2
1
0.2
0.2
1
0.2
0.2
1
1
1
0.2
1
1
1
1
0.2
1
1
1
1
1
1
1
1
1
1
1
1
1
1
1
1
1
1
1
0.2
1
0.2
0.2
1
1
1
0.2
1
0.2
1
0.2
0.2
0.2
0.2
1
0.2
0.2
0.2
0.2
1
1
1
1
1
1
1
1
1
1
1
1
1
1
1
1
1
1
1
1
1
0.2
0.2
0.2
1
1
0.2
1
1
1
1
1
1
1
1
1
1
1
1
1
1
1
1
1
1
0.2
0.2
1
0.2
1
0.2
1
1
1
0.2
1
1
1
1
1
1
0.2
0.2
1
1
0.2
0.2
1
0.2
0.2
0.2
0.2
0.2
0.2
0.2
0.2
0.2
1
0.2
1
1
1
0.2
1
1
1
1
1
1
0.2
0.2
0.2
0.2
0.2
0.2
0.2
1
0.2
1
1
0.2
0.2
1
0.2
0.2
1
0.2
1
1
1
1
1
1
0.2
1
1
1
1
0.2
1
1
1
1
1
1
0.2
1
0.2
0.2
0.2
1
0.2
0.2
0.2
1
1
0.2
1
1
1
1
1
1
1
1
1
1
1
1
1
1
1
1
1
1
0.2
1
1
0.2
1
1
1
1
1
1
1
1
1
1
1
1
1
1
1
1
1
1
1
1
1
1
1
1
1
0.2
1
1
1
1
1
1
1
1
1
1
1
1
1
1
1
1
1
1
1
1
1
1
1
1
1
1
1
1
1
1
1
1
1
1
1
1
1
1
1
1
1
1
1
1
1
1
1
1
1
1
1
1
1
1
1
1
1
1
1
1
1
1
1
1
1
1
1
1
1
1
1
1
1
1
1
1
1
1
1
1
1
1
1
1
1
1
1
1
1
1
1
1
1
1
1
1
1
1
1
1
1
1
1
1
1
1
1
1
1
1
1
1
1
1
1
1
1
1
1
1
1
1
1
1
0.2
1
0.2
1
1
1
0.2
1
0.2
1
1
1
1
1
1
0.2
1
0.2
1
1
1
1
1
1
1
1
1
1
1
1
1
1
1
0.2
1
1
1
1
1
1
1
1
1
1
1
1
1
1
1
1
1
1
1
1
1
1
1
1
1
1
1
1
1
0.2
1
1
1
0.2
0.2
1
1
1
0.2
0.2
1
1
1
0.2
0.2
0.2
0.2
0.2
1
0.2
0.2
0.2
1
0.2
1
0.2
0.2
1
1
1
1
1
1
1
1
1
1
1
1
1
0.2
0.2
0.2
0.2
0.2
1
1
0.2
1
1
1
1
1
1
1
1
1
1
1
1
1
1
1
1
1
1
1
1
1
1
0.2
1
1
1
1
1
1
1
1
1
1
1
1
1
1
1
1
1
1
1
1
1
1
1
1
1
1
1
1
1
1
1
1
1
1
1
1
1
1
1
1
1
1
1
1
1
1
1
1
1
1
1
1
1
1
1
1
1
1
1
1
1
1
1
1
1
1
1
1
1
1
1
1
1
1
1
1
1
1
1
1
1
1
1
1
1
1
1
1
1
1
1
1
1
1
1
1
1
1
1
1
1
1
1
1
1
1
1
1
1
1
1
1
1
1
1
1
1
1
1
1
1
1
1
1
1
1
1
1
1
1
1
1
1
1
1
1
1
1
1
1
1
1
1
1
1
1
1
1
1
1
1
1
1
1
1
1
1
1
1
1
1
1
1
1
1
1
1
1
1
1
1
1
1
1
1
0.2
1
1
1
1
1
1
1
1
1
1
1
1
0.2
1
1
1
1
1
1
1
0.2
1
1
1
1
1
1
1
1
0.2
1
1
1
1
0.2
1
0.2
1
1
1
1
1
0.2
0.2
1
1
1
1
1
1
1
1
1
1
1
1
1
1
1
1
1
1
1
1
1
1
1
1
1
1
1
1
1
1
1
1
1
1
1
1
1
1
1
1
1
1
1
1
1
1
1
1
1
1
1
1
1
1
1
1
1
1
1
1
1
1
1
1
1
1
1
1
1
1
1
1
1
1
1
1
1
1
1
1
1
1
1
1
1
1
1
1
1
1
1
1
1
1
1
1
1
1
1
1
1
1
1
1
1
1
1
1
1
1
1
1
1
1
1
1
1
1
1
1
1
1
1
1
1
1
1
1
1
1
1
0.2
1
0.7
0.7
0.2
1
1
0.7
0.7
1
1
0.7
1
1
1
1
1
1
1
1
1
1
1
1
1
0.2
1
1
1
1
0.7
1
1
1
1
1
1
1
1
1
1
1
1
1
1
1
1
1
1
1
1
1
1
1
1
1
1
1
1
1
1
1
1
1
1
1
1
1
1
1
1
1
1
1
1
1
1
1
1
1
1
1
1
1
1
1
1
1
1
1
1
1
1
1
1
1
1
1
1
1
1
1
1
1
1
1
1
1
1
1
1
1
1
1
1
1
1
1
1
1
1
1
1
1
1
1
1
1
1
1
1
1
1
1
1
1
1
1
1
1
1
1
1
1
1
1
1
1
1
1
1
1
1
1
1
1
1
1
1
1
1
1
1
1
1
1
1
1
1
1
1
1
1
1
1
1
1
1
1
1
1
1
1
1
1
1
1
1
1
1
1
1
1
1
1
1
1
1
0.7
1
0.7
0.7
1
0.7
0.7
0.7
0.7
0.7
0.7
0.7
1
0.7
1
1
0.7
1
1
0.7
1
0.7
1
0.7
0.7
1
0.7
1
1
0.7
1
1
0.7
0.7
0.7
0.7
0.7
0.7
0.7
0.7
0.7
1
1
1
1
1
1
1
1
1
1
0.7
1
0.7
0.7
0.7
0.7
0.7
0.7
0.7
0.7
0.7
0.7
0.7
0.7
0.7
0.7
0.7
1
0.7
0.7
1
1
1
0.7
1
1
1
1
1
1
1
1
1
0.7
1
0.7
0.7
0.7
0.7
0.7
0.7
0.7
0.7
0.7
0.7
0.7
0.7
0.7
0.7
1
0.7
0.7
0.7
1
1
1
1
1
1
1
1
1
1
1
0.7
0.7
0.7
0.7
0.7
0.7
0.7
0.7
0.7
0.2
0.2
0.7
0.2
0.2
0.2
0.2
0.2
0.7
0.2
0.2
0.7
0.7
0.7
0.2
1
1
1
1
1
0.2
0.2
0.2
0.7
0.2
0.2
0.2
0.2
0.2
0.2
0.2
1
0.2
0.2
0.2
0.2
0.2
0.2
0.2
0.2
1
0.2
1
0.2
1
1
1
1
0.2
1
1
1
0.2
0.2
1
0.2
0.2
1
1
1
0.2
1
1
1
1
1
1
1
0.2
1
1
1
0.2
1
1
0.7
0.7
1
1
0.7
0.7
0.7
1
0.7
0.2
0.2
0.2
0.2
0.2
0.2
0.2
0.2
0.2
0.2
0.2
0.2
0.2
0.2
1
1
1
0.2
0.2
1
1
1
1
1
1
0.2
0.2
1
1
0.2
0.2
0.2
0.2
0.2
0.2
0.2
0.2
0.2
0.2
0.2
0.2
0.2
0.2
0.2
0.2
0.2
0.2
0.2
1
1
0.2
0.2
1
1
1
0.2
1
1
0.2
0.2
0.2
0.2
0.2
0.2
0.2
0.2
0.2
0.2
0.2
1
0.2
1
0.2
1
0.2
1
1
0.2
0.2
0.2
1
0.2
1
0.2
0.2
1
1
0.2
1
0.2
0.2
0.2
0.2
1
1
1
0.2
0.2
0.2
0.2
0.2
0.2
1
1
0.2
0.2
0.2
0.2
1
1
0.2
1
1
1
1
1
1
1
1
1
1
1
1
0.2
1
1
1
1
0.2
1
1
0.2
1
0.2
0.2
0.2
1
0.2
0.2
0.2
0.2
0.2
1
1
0.2
0.2
0.2
0.2
0.2
0.2
0.2
0.2
0.2
0.2
0.2
0.2
0.2
0.2
0.2
0.2
0.2
0.2
0.2
0.2
1
0.2
1
0.2
0.2
1
1
0.2
0.2
1
0.2
0.2
0.2
1
1
1
0.2
1
1
1
0.2
1
0.2
1
0.2
1
1
1
1
1
1
1
1
1
1
1
1
1
1
1
1
1
1
1
1
0.2
1
0.2
0.2
0.2
1
1
1
1
1
1
1
1
1
1
1
1
1
1
0.2
1
1
1
1
1
1
1
1
1
1
1
1
1
1
1
1
1
1
1
1
0.2
0.2
1
1
1
1
1
1
1
1
1
1
1
1
1
1
1
1
1
1
1
1
1
0.2
0.2
1
0.2
0.2
1
1
0.2
0.2
0.2
1
0.2
0.2
1
0.2
1
1
1
1
1
1
1
1
1
1
1
1
1
1
0.2
1
1
0.2
0.2
1
0.2
0.2
0.2
1
0.2
0.2
0.2
0.2
0.2
1
1
1
1
1
1
1
1
0.2
1
0.2
1
0.2
0.2
0.2
1
1
1
0.2
0.2
0.2
0.2
0.2
0.2
0.2
0.2
0.2
0.2
1
1
1
1
1
0.2
1
1
0.2
0.2
1
1
1
1
0.2
1
0.2
1
1
1
1
1
0.2
0.2
0.2
0.2
0.2
0.2
1
0.2
0.2
1
0.2
0.2
1
1
1
1
1
1
1
1
1
1
0.2
0.2
1
0.2
1
0.2
1
0.2
1
0.2
1
0.2
0.2
0.2
0.2
0.2
1
0.2
1
0.2
0.2
0.2
0.2
0.2
0.2
0.2
0.2
1
0.2
0.2
0.2
1
0.2
1
1
1
1
1
1
0.2
0.2
0.2
0.2
0.2
0.2
0.2
0.2
0.2
0.2
0.2
0.2
0.2
0.2
0.2
0.2
0.2
1
1
1
1
1
1
1
1
0.2
1
0.2
0.2
0.2
0.2
0.2
0.2
0.2
0.2
0.2
0.2
0.2
0.2
0.2
0.2
0.2
0.2
0.2
1
0.2
0.2
0.2
1
1
0.2
1
1
0.2
1
1
0.2
0.2
0.2
0.2
0.2
0.2
0.2
0.2
0.2
0.2
0.2
0.2
0.2
0.2
0.2
1
0.2
1
1
1
1
1
1
1
1
1
1
1
1
1
1
1
1
1
1
1
1
0.2
0.2
0.2
1
0.2
0.2
0.2
0.2
0.2
0.2
0.2
0.2
1
0.2
0.2
0.2
1
1
1
1
1
1
1
1
1
1
1
1
0.2
0.2
0.2
1
0.2
0.2
1
0.2
1
1
1
0.2
1
1
0.2
0.2
0.2
0.2
0.2
0.2
0.2
0.2
1
0.2
0.2
0.2
0.2
0.2
0.2
1
0.2
1
0.2
0.2
1
0.2
1
1
1
1
0.2
0.2
0.2
0.2
0.2
0.2
1
0.2
0.2
1
0.2
0.2
0.2
0.2
0.2
0.2
1
0.2
1
1
1
1
1
1
1
1
1
1
1
1
1
1
1
0.2
1
0.2
1
0.2
0.2
0.2
0.2
0.2
1
0.2
0.2
1
0.2
1
1
1
1
0.2
1
0.2
1
1
1
1
1
1
1
0.2
1
0.2
1
1
1
0.2
1
0.2
0.2
0.2
1
1
0.2
0.2
0.2
1
0.2
1
1
1
1
1
1
1
1
1
1
1
1
1
1
1
1
1
1
1
1
1
1
1
1
1
1
1
1
1
1
1
1
1
1
0.2
1
1
1
1
1
0.2
0.2
0.2
0.2
0.2
0.2
1
1
1
1
1
1
1
1
1
1
1
1
1
1
1
1
1
1
1
1
1
1
1
0.2
1
1
1
1
1
1
1
1
1
1
1
1
1
1
1
0.2
1
1
0.2
1
1
1
1
1
1
1
1
1
1
1
0.2
1
0.2
1
1
1
0.2
0.2
0.2
0.2
0.2
0.2
1
0.2
0.2
0.2
1
1
1
1
0.2
1
1
1
1
0.2
1
1
1
0.2
0.2
0.2
0.2
0.2
1
0.2
1
1
1
1
1
1
1
1
1
1
1
0.2
1
1
1
0.2
1
0.2
0.2
0.2
0.2
0.2
0.2
0.2
0.2
0.2
0.2
1
0.2
0.2
1
1
0.2
1
1
1
0.2
1
1
1
1
1
0.2
1
1
1
1
1
0.2
0.2
0.2
0.2
0.2
0.2
0.2
0.2
0.2
0.2
0.2
0.2
0.2
0.2
1
0.2
1
1
1
1
1
1
1
1
1
0.2
0.2
1
1
0.2
0.2
0.2
0.2
0.2
0.2
0.2
0.2
0.2
0.2
0.2
0.2
0.2
0.2
0.2
1
0.2
1
0.2
0.2
0.2
0.2
1
0.2
1
1
0.2
0.2
0.2
0.2
0.2
0.2
1
0.2
0.2
0.2
1
0.2
0.2
0.2
0.2
0.2
0.2
0.2
0.2
0.2
0.2
0.2
1
0.2
0.2
1
0.2
0.2
1
1
1
1
1
1
0.2
0.2
0.2
0.2
1
0.2
0.2
0.2
0.2
0.2
0.2
0.2
0.2
0.2
0.2
0.2
1
1
1
0.2
0.2
0.2
1
1
0.2
0.2
1
0.2
0.2
0.2
0.2
1
0.2
0.2
0.2
0.2
0.2
0.2
0.2
0.2
0.7
0.7
0.7
0.7
0.7
0.7
0.7
0.7
0.7
0.7
0.7
0.7
0.7
0.7
0.7
0.7
1
0.7
0.7
0.7
0.7
0.7
0.7
0.7
0.7
0.7
0.7
0.7
0.7
0.7
0.7
0.7
0.7
0.7
0.7
0.7
0.7
0.7
0.7
0.7
1
0.7
0.7
1
1
0.7
0.7
0.7
1
1
0.7
0.7
0.7
0.7
0.7
0.7
0.7
0.7
0.2
0.7
0.7
0.7
0.2
0.2
0.7
0.7
0.2
0.2
0.2
0.7
0.2
0.2
0.2
0.2
0.7
1
1
0.2
0.2
1
1
1
1
0.7
1
1
0.2
0.7
0.2
0.2
0.7
0.7
0.7
0.7
0.7
0.7
0.7
0.7
0.7
0.7
0.7
0.7
0.2
0.2
1
0.7
0.7
0.7
0.7
0.7
0.7
0.2
0.7
0.7
0.7
0.7
0.7
0.7
0.7
0.7
0.7
0.7
0.7
0.7
0.7
1
0.7
0.7
0.7
0.7
1
0.7
1
1
1
1
1
1
1
0.2
0.7
0.7
1
1
1
0.7
1
1
1
0.7
0.7
0.7
0.7
0.7
0.7
0.7
0.7
0.7
1
1
0.7
0.7
1
1
1
1
1
1
1
1
1
1
1
0.7
1
1
0.7
1
1
0.7
1
1
1
1
0.7
0.7
0.7
0.7
1
0.7
1
0.7
0.7
0.7
0.7
0.7
0.7
0.7
0.7
0.7
0.7
0.7
0.7
0.7
0.7
1
1
0.7
0.7
0.7
0.7
0.7
1
1
1
1
0.7
0.7
1
0.7
0.7
0.7
0.7
0.7
0.7
0.7
0.7
0.7
0.7
1
1
1
0.7
1
1
1
1
1
0.7
1
1
1
1
1
1
1
1
1
1
0.7
0.7
0.7
0.7
1
1
0.7
1
0.7
0.7
0.7
0.7
0.7
0.7
0.7
0.7
0.7
0.7
0.7
1
0.7
0.7
0.7
0.2
0.2
0.2
0.2
0.2
0.2
0.2
1
0.2
0.7
0.7
0.2
0.7
0.7
0.7
0.7
0.7
0.7
0.7
0.7
0.7
0.7
0.7
0.7
0.7
1
1
1
0.7
0.7
0.7
0.7
0.2
0.2
0.2
0.2
0.2
0.2
0.7
1
1
1
1
1
0.2
0.2
1
1
1
1
1
1
1
1
0.2
1
0.2
1
1
1
1
0.2
1
1
1
1
1
1
0.2
1
0.2
0.2
0.2
1
1
1
1
0.2
0.2
0.2
0.2
0.2
1
0.2
1
0.2
0.2
0.2
1
0.2
1
1
0.2
0.2
1
0.2
1
1
1
1
0.2
0.2
1
0.2
0.2
0.2
0.2
0.2
1
0.2
1
1
0.2
1
1
1
0.2
1
1
1
1
1
0.2
1
1
1
1
1
1
1
1
1
1
1
1
1
0.2
1
1
0.2
0.2
0.2
0.2
0.2
0.2
1
1
1
1
0.2
1
0.2
1
1
1
1
1
1
1
1
1
1
1
1
1
0.2
1
1
1
0.2
0.2
0.2
0.2
0.2
0.2
1
1
0.2
0.2
1
0.2
1
1
1
1
0.2
0.2
0.2
1
0.2
1
0.2
0.2
0.7
0.2
0.7
0.7
0.7
0.7
0.2
0.2
0.2
0.2
0.2
0.2
0.2
1
0.2
1
1
0.2
0.2
1
1
0.2
1
1
1
1
0.2
0.2
1
0.2
0.2
0.2
1
0.2
0.2
0.2
0.2
0.2
1
0.2
0.2
0.2
1
0.2
1
0.2
0.2
1
1
0.2
1
1
1
1
1
1
1
1
1
1
1
1
1
1
1
1
1
0.2
1
1
1
1
0.2
0.2
1
1
1
0.2
1
0.2
0.2
1
1
1
1
1
1
1
1
1
1
1
1
1
1
1
1
1
1
1
1
1
1
1
1
1
1
1
1
1
1
1
1
0.2
1
1
1
1
1
1
1
1
1
1
1
1
1
1
1
1
1
1
1
1
1
1
1
1
1
1
0.2
1
1
1
1
1
0.2
1
1
1
0.2
1
1
1
1
1
1
1
1
1
1
1
1
1
1
0.2
0.2
1
1
0.2
0.2
1
0.2
0.2
0.2
0.2
1
0.2
0.2
0.2
1
1
1
1
1
1
0.2
1
1
1
0.2
0.2
0.2
0.2
0.2
0.2
0.2
0.2
1
0.2
0.2
0.2
0.2
0.2
1
1
1
1
1
0.2
0.2
0.2
1
1
0.2
1
0.2
1
1
0.2
0.2
1
0.2
0.2
1
1
1
1
1
1
1
1
1
1
1
1
1
1
1
1
1
0.2
0.2
1
0.2
0.2
0.2
0.2
1
0.2
0.2
0.2
0.2
0.2
0.2
1
0.2
0.2
0.2
1
0.2
1
0.2
1
1
0.2
0.2
1
1
1
0.2
0.2
1
1
0.2
0.2
0.2
0.2
0.2
0.2
0.2
0.2
0.2
1
1
0.2
1
1
1
1
1
1
1
1
1
1
1
1
1
1
1
1
0.2
1
0.2
0.2
0.2
0.2
1
1
0.2
1
0.2
0.2
1
0.2
1
1
1
1
0.2
0.2
1
1
1
0.2
0.2
0.2
0.2
0.2
0.2
0.2
0.2
1
0.2
0.2
0.2
0.2
0.2
0.2
1
1
1
1
1
1
1
0.2
0.2
0.2
0.2
0.2
0.2
0.2
0.2
1
1
1
1
1
1
1
1
1
1
1
1
1
1
1
1
1
1
1
1
1
1
1
1
1
1
1
1
1
1
1
1
1
1
0.2
1
0.2
0.2
1
0.2
0.2
0.2
0.2
0.2
0.2
0.2
1
1
1
1
1
1
1
1
1
1
1
1
1
1
1
1
1
1
1
1
1
1
1
1
1
1
1
0.2
1
1
0.2
1
0.2
0.2
1
1
1
1
1
1
1
1
1
1
1
1
1
1
1
1
1
1
1
1
1
0.2
0.2
0.2
0.2
1
1
0.2
0.2
0.2
0.2
0.2
0.2
0.2
0.2
0.2
0.2
0.2
0.2
1
0.2
0.2
0.2
0.2
1
0.2
0.2
1
0.2
0.2
0.2
0.2
0.2
0.2
0.2
0.2
1
0.2
0.2
1
0.2
0.2
0.2
1
0.2
0.2
1
0.2
1
1
1
1
1
0.2
0.2
1
0.2
0.2
1
1
1
1
1
1
1
1
1
1
1
1
1
1
1
1
1
0.2
0.2
0.2
0.2
0.2
1
1
1
1
0.2
1
0.2
0.2
1
0.2
1
1
1
1
1
1
1
1
1
1
1
1
1
0.2
1
1
1
0.2
0.2
0.2
0.2
0.2
0.2
1
1
0.2
1
1
1
1
0.2
0.2
0.2
0.2
0.2
0.2
1
0.2
0.2
0.2
0.2
0.2
0.2
0.2
0.2
0.2
0.2
0.2
0.2
0.2
0.2
0.2
0.2
1
0.2
0.2
0.2
1
0.2
0.2
0.2
1
0.2
0.2
0.2
0.2
0.2
0.2
1
0.2
1
1
0.2
1
1
1
1
0.2
1
1
1
1
1
1
1
1
0.2
1
0.2
1
0.2
0.2
1
1
1
0.2
0.2
0.2
0.2
0.2
1
0.2
1
0.2
1
1
0.2
1
1
1
0.2
1
1
1
1
1
1
1
1
1
1
1
0.2
1
1
1
0.2
1
1
1
1
0.2
1
1
1
1
1
1
1
1
1
1
1
1
1
1
1
1
0.2
1
1
1
1
1
1
1
1
1
1
1
1
1
1
1
1
1
1
1
1
1
0.2
0.2
0.2
1
0.2
0.2
1
0.2
0.2
0.2
0.2
0.2
1
0.2
1
0.2
1
1
1
1
1
1
1
1
1
1
1
1
1
1
1
1
1
1
1
1
1
1
1
1
1
1
1
1
1
1
1
1
1
1
1
1
1
1
1
1
1
1
1
1
1
1
1
1
0.2
0.2
0.2
1
0.2
0.2
1
1
1
1
1
1
0.2
0.2
1
1
1
1
0.2
1
1
1
1
0.2
0.2
1
1
1
0.2
1
0.2
1
1
0.2
1
0.2
1
1
0.2
1
1
1
1
1
1
1
0.2
1
1
1
1
1
1
1
1
1
1
0.2
0.2
1
0.2
0.2
0.2
1
0.2
1
1
1
1
0.2
1
0.2
1
1
1
1
1
1
1
1
1
1
1
1
1
1
1
0.2
0.2
0.2
1
1
1
1
0.2
0.2
0.2
0.2
0.2
0.2
0.2
1
1
1
1
1
1
1
1
0.2
1
1
1
1
1
0.2
1
1
1
1
1
1
0.2
1
0.2
0.2
0.2
0.2
0.2
0.2
0.2
0.2
0.2
0.2
0.2
0.2
1
1
0.2
0.2
1
1
1
0.2
1
0.2
0.2
1
0.2
0.2
0.2
0.2
0.2
0.2
0.2
0.2
0.2
0.2
1
0.2
0.2
0.2
0.2
0.2
0.2
0.2
0.2
1
1
0.2
1
0.2
1
1
1
0.2
1
0.2
1
0.2
0.2
0.2
0.2
0.2
0.2
1
0.2
0.2
0.2
0.2
0.2
0.2
0.2
0.2
1
1
1
1
1
0.2
0.2
1
1
0.2
1
1
0.2
1
1
1
0.2
0.2
0.2
0.2
0.2
0.2
0.2
0.2
0.2
0.2
0.2
0.2
0.2
0.2
0.2
0.2
0.2
0.2
0.2
0.2
0.2
0.2
0.2
0.2
1
0.2
1
0.2
0.2
1
1
1
0.2
0.2
0.2
0.2
0.2
0.2
1
0.2
1
1
1
0.2
1
0.2
1
1
1
0.2
1
0.2
1
0.2
0.2
0.2
0.2
0.2
0.2
1
0.2
0.2
0.2
0.2
0.2
0.2
0.2
0.2
0.2
0.2
0.2
0.2
1
1
1
0.2
1
1
1
1
1
1
1
1
1
1
0.2
1
0.2
0.2
0.2
0.2
0.2
0.2
0.2
0.2
0.2
0.2
0.2
1
0.2
0.2
0.2
1
1
1
0.2
1
1
1
1
1
0.2
1
1
1
1
0.2
0.2
0.2
0.2
0.2
0.2
0.2
0.2
0.2
0.2
0.2
0.2
0.2
0.2
0.2
0.2
0.2
0.2
0.2
0.2
0.2
0.2
0.2
0.2
0.2
1
1
1
1
1
1
1
0.2
1
0.2
0.2
0.2
0.2
0.2
0.2
0.2
0.2
0.2
0.2
0.2
0.2
0.2
0.2
0.2
0.2
0.2
1
1
1
1
0.2
0.2
0.2
0.2
0.2
0.2
0.2
0.2
0.2
0.2
0.2
0.2
0.2
0.2
0.2
0.2
0.2
0.2
0.2
0.2
0.2
0.2
0.2
0.2
0.2
0.2
0.2
0.2
0.2
0.2
0.2
0.2
1
0.2
0.2
0.2
0.2
0.2
0.2
0.2
0.2
0.2
0.2
0.2
0.2
1
0.2
0.2
0.2
0.2
0.2
1
0.2
0.2
0.2
0.2
0.2
0.2
0.2
0.2
0.2
0.2
0.2
0.2
0.2
0.2
0.2
0.2
0.2
0.2
0.2
0.2
0.2
0.2
0.2
0.2
0.2
0.2
0.2
1
0.2
0.2
0.2
0.2
0.2
0.2
0.2
0.2
0.2
0.2
0.2
0.2
0.2
0.2
0.2
0.2
0.2
0.2
0.2
0.2
0.2
0.2
0.2
0.2
0.2
1
0.2
1
1
0.2
1
1
0.2
0.2
1
0.2
0.2
0.2
1
0.2
1
1
1
0.2
0.2
1
0.2
0.2
1
1
1
1
0.2
1
1
0.2
0.2
1
0.2
0.2
0.2
0.2
0.2
0.2
0.2
0.2
0.2
0.2
0.2
0.2
0.2
0.2
1
1
0.2
1
1
1
1
1
1
1
1
1
1
1
1
0.2
0.2
1
1
1
1
0.2
0.2
0.2
0.2
0.2
0.2
0.2
0.2
0.2
0.2
0.2
0.2
0.2
0.2
0.2
0.2
0.2
0.2
1
1
1
1
1
1
1
1
1
1
1
0.2
0.2
0.2
1
0.2
0.2
0.2
0.2
0.2
0.2
0.2
1
0.2
0.2
1
1
1
1
0.2
1
1
1
1
0.2
1
1
1
1
1
1
1
1
1
1
1
1
1
0.2
1
1
1
0.2
0.2
1
0.2
1
0.2
1
1
0.2
0.2
0.2
1
1
1
1
1
1
0.2
0.2
0.2
1
1
1
1
1
1
1
1
1
1
1
1
0.2
1
0.2
1
1
1
0.2
0.2
0.2
0.2
0.2
0.2
0.2
0.2
0.2
0.2
0.2
0.2
0.2
0.2
0.2
0.2
0.2
1
1
0.2
0.2
0.2
0.2
0.2
1
1
0.2
1
1
1
0.2
0.2
1
1
1
0.2
0.2
0.2
1
0.2
0.2
0.2
0.2
0.2
0.2
0.2
0.2
0.2
0.2
0.2
0.2
0.2
0.2
0.2
1
1
1
1
0.2
0.2
0.2
0.2
1
0.2
0.2
0.2
0.2
0.2
0.2
0.2
0.2
0.2
0.2
0.2
0.2
0.2
0.2
0.2
0.2
1
0.2
1
1
1
1
0.2
0.2
0.2
0.2
0.2
0.2
0.2
0.2
0.2
0.2
0.2
0.2
0.2
0.2
0.2
0.2
0.2
0.2
0.2
0.2
0.2
0.2
0.2
0.2
1
0.2
0.2
0.2
0.2
1
0.2
1
0.2
0.2
0.2
0.2
0.2
0.2
0.2
0.2
0.2
0.2
0.2
0.2
0.2
0.2
0.2
0.2
0.2
0.2
0.2
0.2
0.2
0.2
1
1
0.2
0.2
1
1
1
1
1
1
1
1
1
1
1
0.2
0.2
0.2
0.2
0.2
0.2
0.2
0.2
0.2
0.2
0.2
0.2
0.2
0.2
0.2
0.2
0.2
1
1
1
1
0.2
1
0.2
0.2
0.2
0.2
0.2
1
1
0.2
0.2
0.2
0.2
0.2
0.2
0.2
0.2
0.2
0.2
0.2
0.2
0.2
0.2
0.2
0.2
0.2
0.2
0.2
1
1
1
1
0.2
0.2
0.2
0.2
0.2
0.2
0.2
0.2
0.2
0.2
0.2
0.2
0.2
0.2
0.2
0.2
0.2
0.2
0.2
0.2
0.2
0.2
0.2
0.2
0.2
0.2
0.2
0.2
0.2
0.2
0.2
0.2
0.2
0.2
0.2
0.2
0.2
0.2
0.2
0.2
0.2
0.2
0.2
0.2
1
1
1
1
1
1
1
1
1
1
1
0.2
0.2
1
1
1
0.2
1
1
1
0.2
1
0.2
0.2
0.2
1
1
1
0.2
1
0.2
1
1
1
1
1
1
1
1
1
1
1
1
1
1
1
1
1
0.2
0.2
1
1
1
1
1
1
1
1
1
1
1
1
1
1
1
1
1
1
1
1
1
1
1
1
1
1
1
1
1
1
1
1
1
1
1
1
1
1
1
1
1
1
1
0.2
1
1
1
1
1
1
0.2
1
0.2
1
1
1
0.2
1
0.2
1
0.2
1
1
1
0.2
1
1
1
1
0.2
1
1
1
1
1
1
1
1
1
1
1
0.2
0.2
0.2
1
0.2
1
1
1
1
1
1
1
1
1
1
1
1
1
1
1
1
1
1
1
1
1
1
1
0.2
1
1
1
1
1
1
1
0.2
0.2
0.2
0.2
0.2
0.2
0.2
0.2
1
1
1
1
1
1
1
1
1
1
1
1
1
1
0.2
1
1
1
0.2
0.2
0.2
0.2
1
1
0.2
0.2
1
0.2
1
0.2
1
1
1
1
1
1
1
1
1
1
1
1
1
1
1
1
1
1
1
1
1
1
1
1
1
1
0.2
1
1
0.2
1
1
0.2
0.2
0.2
0.2
0.2
0.2
0.2
1
0.2
0.2
0.2
0.2
0.2
0.2
0.2
1
0.2
0.2
1
1
1
1
1
1
1
1
1
1
1
1
1
1
0.2
1
1
1
0.2
1
1
1
1
1
1
1
1
1
1
1
1
1
1
1
1
1
1
1
1
1
1
0.2
1
0.2
0.2
0.2
0.2
0.2
0.2
0.2
0.2
1
0.2
1
0.2
0.2
0.2
0.2
1
1
0.2
1
1
1
1
1
1
1
1
1
1
1
1
1
1
1
1
1
1
1
1
1
1
1
1
1
1
0.2
0.2
0.2
0.2
0.2
0.2
0.2
0.2
0.2
0.2
1
1
1
1
1
1
1
1
1
1
1
1
1
1
1
1
1
1
1
1
1
1
1
1
0.2
0.2
0.2
0.2
0.2
0.2
0.2
0.2
0.2
0.2
0.2
1
1
1
1
1
1
1
1
1
1
1
1
1
1
1
1
1
1
1
1
1
1
1
1
1
1
0.2
1
1
1
1
1
1
1
1
1
1
1
1
1
1
1
1
1
1
1
1
1
1
1
1
1
1
1
1
1
1
1
1
1
1
1
1
1
1
1
1
1
1
1
1
1
1
1
1
1
1
1
1
1
1
1
1
1
1
1
1
1
1
1
1
1
1
1
1
1
1
1
1
1
1
1
1
1
1
1
0.2
1
1
1
1
1
1
1
1
1
1
1
1
1
1
1
1
1
1
1
1
1
1
1
1
1
1
1
1
1
1
1
1
1
1
1
1
1
1
1
1
1
1
1
1
1
1
1
1
1
1
1
1
1
1
1
1
0.2
0.2
0.2
1
0.2
0.2
0.2
1
0.2
1
1
0.2
1
1
1
1
1
1
1
1
1
1
1
1
1
1
1
1
1
1
1
1
1
1
1
1
1
1
1
1
1
1
1
1
1
1
1
1
1
1
1
1
1
1
1
1
1
1
1
1
1
1
1
1
1
1
1
1
1
1
1
1
1
1
1
1
1
1
1
1
1
1
1
1
1
0.2
1
0.2
0.2
0.2
0.2
1
1
1
1
1
1
1
1
1
1
1
1
1
1
1
1
1
1
1
1
1
1
1
1
0.2
0.2
1
0.2
0.2
0.2
0.2
0.2
0.2
0.2
1
1
1
1
0.2
1
0.2
1
0.2
0.2
0.2
0.2
0.2
0.2
0.2
0.2
1
0.2
1
0.2
0.2
0.2
0.2
0.2
0.2
0.2
0.2
0.2
1
0.2
1
0.2
0.2
0.2
0.2
1
0.2
1
0.2
1
1
1
1
1
0.2
1
1
0.2
0.2
0.2
0.2
0.2
0.2
0.2
0.2
0.2
0.2
0.2
0.2
0.2
0.2
0.2
1
0.2
1
1
1
1
1
1
0.2
0.2
0.2
1
0.2
0.2
0.2
0.2
0.2
0.2
0.2
0.2
0.2
0.2
0.2
0.2
0.2
0.2
0.2
1
0.2
1
1
1
1
1
1
1
1
1
1
1
1
1
1
1
1
1
1
1
0.2
1
0.2
1
0.2
0.2
1
0.2
1
0.2
1
0.2
1
1
1
1
1
1
1
1
1
1
1
1
1
1
1
1
0.2
0.2
1
0.2
1
1
1
0.2
1
1
1
1
0.2
1
0.2
0.2
1
1
0.2
1
1
0.2
0.2
0.2
1
1
0.2
0.2
1
0.2
0.2
0.2
0.2
0.2
0.2
1
0.2
0.2
0.2
0.2
0.2
0.2
0.2
0.2
0.2
1
1
0.2
0.2
0.2
1
1
1
1
1
1
1
1
1
1
1
1
0.2
1
1
1
0.2
1
0.2
0.2
1
1
1
0.2
1
1
1
0.2
1
1
0.2
0.2
0.2
0.2
0.2
0.2
0.2
0.2
0.2
0.2
0.2
0.2
0.2
0.2
0.2
0.2
0.2
0.2
0.2
0.2
1
0.2
0.2
0.2
0.2
0.2
0.2
1
1
1
0.2
1
1
1
1
1
1
1
1
1
1
1
1
1
1
0.2
1
1
1
1
1
1
1
1
1
1
1
1
1
1
1
1
1
1
1
1
1
1
1
1
1
1
1
1
1
1
1
1
1
1
1
1
0.2
1
1
1
1
1
1
1
1
1
1
1
1
1
1
1
1
1
1
1
1
1
1
1
1
1
1
1
1
1
1
1
1
1
1
1
1
1
1
1
1
1
1
1
1
1
1
1
1
1
1
1
1
1
1
1
1
0.2
1
1
1
1
1
1
1
1
1
1
1
1
1
1
1
1
1
1
1
1
1
1
1
1
1
1
1
1
1
1
1
0.2
1
0.2
0.2
1
0.2
1
1
1
0.2
1
0.2
0.2
1
1
0.2
0.2
0.2
0.2
0.2
1
0.2
0.2
0.2
0.2
0.2
0.2
0.2
0.2
0.2
0.2
0.2
0.2
0.2
0.2
0.2
0.2
0.2
1
0.2
0.2
0.2
0.2
0.2
0.2
1
0.2
1
1
0.2
0.2
0.2
1
1
1
1
1
1
1
0.2
1
0.2
0.2
1
1
1
1
1
0.2
1
1
0.2
1
1
1
1
0.2
0.2
0.2
0.2
0.2
0.2
0.2
0.2
0.2
0.2
0.2
0.2
0.2
0.2
0.2
0.2
0.2
0.2
0.2
0.2
0.2
0.2
1
0.2
0.2
0.2
0.2
0.2
0.2
0.2
1
0.2
0.2
0.2
0.2
1
0.2
1
1
1
0.2
1
1
0.2
0.2
0.2
0.2
0.2
0.2
0.2
0.2
1
1
1
1
1
1
1
1
1
1
1
1
1
1
1
1
1
1
1
0.2
0.2
0.2
0.2
0.2
0.2
0.2
1
0.2
0.2
1
0.2
1
1
1
1
1
1
1
1
1
1
1
1
1
1
1
1
1
1
1
0.2
0.2
0.2
0.2
1
0.2
0.2
0.2
0.2
0.2
1
1
1
1
1
1
1
1
1
1
1
1
1
1
1
1
1
0.2
0.2
1
1
0.2
0.2
0.2
0.2
0.2
0.2
0.2
0.2
0.2
0.2
0.2
0.2
0.2
0.2
1
0.2
1
1
1
1
1
1
1
1
1
1
1
0.2
1
1
0.2
1
1
0.2
0.2
1
1
1
0.2
1
0.2
1
0.2
0.2
1
0.2
0.2
0.2
0.2
1
0.2
0.2
0.2
0.2
0.2
0.2
0.2
0.2
0.2
0.2
0.2
0.2
0.2
1
0.2
1
0.2
0.2
0.2
0.2
1
0.2
1
1
0.2
0.2
0.2
0.2
1
1
0.2
1
1
1
1
0.2
1
1
1
1
1
1
1
1
1
1
1
1
1
1
0.2
1
1
1
1
1
1
1
1
0.2
1
0.2
0.2
0.2
0.2
0.2
0.2
0.2
0.2
0.2
1
0.2
0.2
0.2
1
0.2
1
0.2
0.2
0.2
0.2
0.2
0.2
0.2
0.2
0.2
0.2
0.2
0.2
0.2
0.2
1
0.2
0.2
0.2
1
0.2
1
1
1
1
1
1
1
1
1
1
1
1
1
1
1
1
1
1
1
1
1
1
1
1
1
1
1
1
1
1
1
1
1
1
1
1
1
1
1
1
1
1
1
1
1
1
1
1
1
1
1
1
1
1
1
1
1
1
1
1
1
1
1
1
1
1
1
1
1
1
1
1
1
1
0.2
0.2
1
0.2
1
1
1
1
1
1
1
1
1
1
1
1
1
1
1
0.2
1
1
1
0.2
1
1
1
0.2
0.2
0.2
0.2
0.2
0.2
0.2
0.2
1
0.2
1
0.2
1
0.2
0.2
1
1
1
0.2
1
1
0.2
0.2
0.2
0.2
0.2
0.2
0.2
0.2
0.2
0.2
0.2
1
1
0.2
1
1
0.2
1
1
1
1
1
1
1
1
1
0.2
1
1
1
0.2
0.2
1
0.2
0.2
0.2
0.2
0.2
0.2
1
1
1
0.2
1
0.2
0.2
0.2
0.2
0.2
1
0.2
0.2
0.2
1
1
1
1
1
1
1
1
0.2
1
0.2
0.2
0.2
0.2
0.2
0.2
0.2
0.2
0.2
0.2
0.2
0.2
0.2
1
0.2
0.2
1
1
1
1
1
1
0.2
1
1
0.2
1
1
1
1
0.2
0.2
0.2
0.2
0.2
0.2
0.2
0.2
0.2
0.2
0.2
0.2
0.2
0.2
1
0.2
0.2
1
0.2
0.2
0.2
0.2
1
0.2
0.2
0.2
1
0.2
0.2
1
1
0.2
0.2
0.2
0.2
0.2
0.2
0.2
1
0.2
0.2
0.2
0.2
0.2
0.2
1
1
1
0.2
0.2
0.2
0.2
1
1
1
1
1
1
1
1
1
1
0.2
1
1
1
0.2
0.2
0.2
1
1
0.2
1
1
1
1
1
1
1
1
1
1
1
0.2
1
1
0.2
0.2
0.2
1
0.2
1
0.2
0.2
0.2
0.2
0.2
0.2
0.2
0.2
0.2
0.2
1
0.2
0.2
1
1
1
1
0.2
1
1
0.2
0.2
1
0.2
1
1
0.2
1
1
0.2
0.2
1
0.2
0.2
0.2
0.2
0.2
0.2
1
1
1
0.2
1
1
0.2
1
1
1
1
1
1
1
1
1
1
0.2
1
1
1
1
1
0.2
0.2
0.2
1
1
1
1
0.2
0.2
1
1
0.2
1
0.2
1
1
1
1
1
1
1
1
1
1
1
1
1
1
0.2
0.2
0.2
0.2
1
0.2
0.2
0.2
1
1
0.2
0.2
1
0.2
1
1
1
1
1
1
0.2
1
1
1
1
0.2
1
1
1
0.2
1
1
0.2
0.2
1
0.2
0.2
0.2
0.2
1
1
0.2
1
1
0.2
0.2
0.2
1
1
1
1
1
1
1
1
1
1
1
1
1
1
1
1
1
1
1
1
1
1
1
1
1
1
1
1
1
1
1
1
1
1
1
1
1
0.2
1
1
0.2
1
0.2
0.2
0.2
0.2
0.2
1
1
0.2
0.2
0.2
1
1
0.2
1
0.2
0.2
0.2
0.2
0.2
0.2
0.2
0.2
0.2
0.2
0.2
0.2
0.2
0.2
0.2
0.2
0.2
0.2
0.2
1
0.2
1
0.2
0.2
0.2
1
0.2
0.2
1
1
1
1
1
1
1
0.2
1
1
0.2
0.2
0.2
0.2
0.2
0.2
0.2
0.2
0.2
0.2
0.2
0.2
0.2
1
0.2
1
1
0.2
1
0.2
0.2
0.2
1
0.2
0.2
0.2
0.2
0.2
0.2
0.2
0.2
0.2
0.2
0.2
0.2
0.2
0.2
0.2
0.2
0.2
0.2
0.2
0.2
1
0.2
0.2
0.2
1
1
0.2
1
1
0.2
1
0.2
1
0.2
0.2
1
0.2
1
1
0.2
0.2
0.2
0.2
0.2
0.2
0.2
0.2
0.2
0.2
0.2
0.2
0.2
1
1
1
0.2
1
1
1
1
1
0.2
1
1
1
1
0.2
1
1
0.2
1
1
1
1
1
1
1
1
1
1
1
1
1
1
1
1
1
1
1
1
1
0.2
1
1
1
1
1
1
1
1
1
1
1
1
1
1
1
0.2
1
0.2
0.2
1
1
0.2
0.2
1
0.2
0.2
0.2
0.2
1
0.2
0.2
1
1
1
1
1
1
1
1
1
1
1
1
1
1
1
1
1
1
1
1
1
1
1
1
1
1
0.2
1
1
1
1
1
1
1
1
1
1
1
1
1
1
0.2
1
1
1
0.2
1
1
1
0.2
0.2
0.2
0.2
1
0.2
0.2
1
1
1
0.2
0.2
1
1
1
1
1
1
1
1
1
1
1
1
1
1
1
1
1
1
0.2
1
0.2
0.2
1
0.2
0.2
0.2
0.2
1
0.2
1
1
1
1
1
1
1
1
1
0.2
0.2
1
1
0.2
0.2
1
1
0.2
0.2
0.2
1
0.2
0.2
0.2
0.2
1
0.2
0.2
0.2
0.2
0.2
0.2
0.2
0.2
1
1
1
1
0.2
1
0.2
0.2
0.2
1
1
0.2
0.2
0.2
1
0.2
1
0.2
0.2
0.2
0.2
0.2
0.2
0.2
0.2
0.2
0.2
0.2
0.2
0.2
0.2
0.2
0.2
0.2
0.2
1
1
1
0.2
1
1
1
1
1
1
1
0.2
1
0.2
1
1
1
1
1
1
1
1
1
1
1
1
1
1
1
1
0.2
1
1
1
1
1
1
1
0.2
0.2
1
1
1
1
1
1
1
1
1
1
1
1
1
1
1
0.2
1
1
1
1
0.2
1
1
1
0.2
0.2
0.2
0.2
1
0.2
0.2
1
1
1
1
1
1
1
1
1
1
1
1
1
1
0.2
0.2
1
1
0.2
0.2
0.2
0.2
0.2
0.2
0.2
1
1
0.2
0.2
1
0.2
0.2
1
1
1
1
1
1
0.2
1
1
1
1
1
1
1
1
1
1
1
1
1
0.2
1
0.2
0.2
0.2
0.2
0.2
0.2
0.2
1
0.2
1
1
1
1
1
1
1
1
1
1
1
1
1
1
1
0.2
0.2
0.2
0.2
1
1
1
0.2
0.2
0.2
0.2
1
0.2
0.2
0.2
1
1
1
1
1
1
1
1
0.2
0.2
0.2
1
1
0.2
0.2
0.2
0.2
1
0.2
0.2
0.2
0.2
1
0.2
0.2
1
1
1
0.2
0.2
1
1
1
1
1
0.2
1
0.2
1
1
1
1
1
1
1
1
1
1
0.2
1
0.2
1
1
0.2
0.2
0.2
1
0.2
1
0.2
0.2
0.2
1
1
1
1
1
1
0.2
0.2
0.2
1
0.2
0.2
1
1
0.2
0.2
0.2
1
0.2
0.2
0.2
0.2
0.2
0.2
0.2
0.2
0.2
1
1
0.2
0.2
0.2
1
0.2
1
0.2
1
1
1
1
1
1
1
1
1
1
1
1
1
1
1
1
1
1
1
1
1
1
1
1
1
0.2
1
1
1
0.2
0.2
0.2
1
1
0.2
1
0.2
1
1
1
1
1
1
1
1
1
1
1
1
1
1
1
1
1
1
1
0.2
0.2
0.2
0.2
0.2
0.2
0.2
1
0.2
0.2
1
1
1
1
1
1
1
1
1
1
1
1
1
1
0.2
1
0.2
0.2
0.2
0.2
0.2
0.2
0.2
0.2
0.2
0.2
0.2
0.2
0.2
0.2
0.2
0.2
0.2
0.2
1
1
1
1
1
1
1
1
1
1
1
1
1
1
0.2
0.2
0.2
0.2
1
0.2
0.2
0.2
0.2
0.2
0.2
0.2
0.2
0.2
0.2
0.2
0.2
0.2
0.2
0.2
0.2
0.2
1
1
1
1
1
1
1
1
1
1
1
1
1
1
1
1
0.2
0.2
0.2
0.2
0.2
0.2
0.2
1
0.2
1
1
0.2
0.2
1
0.2
1
0.2
0.2
0.2
0.2
0.2
0.2
0.2
0.2
1
0.2
0.2
0.2
0.2
0.2
1
0.2
0.2
0.2
0.2
0.2
0.2
0.2
0.2
0.2
0.2
0.2
0.2
0.2
0.2
0.2
0.2
0.2
0.2
0.2
0.2
0.2
0.2
0.2
0.2
0.2
0.2
0.2
0.2
0.2
0.2
0.2
1
0.2
0.2
1
0.2
0.2
0.2
1
0.2
1
1
0.2
0.2
0.2
0.2
1
1
1
1
1
0.2
0.2
0.2
0.2
0.2
0.2
1
0.2
0.2
0.2
0.2
0.2
0.2
0.2
1
0.2
0.2
1
0.2
1
0.2
0.2
1
0.2
0.2
1
0.2
1
1
1
1
1
1
0.2
1
0.2
1
1
1
1
1
1
1
1
1
1
1
1
1
1
1
1
0.2
1
0.2
1
1
0.2
1
1
0.2
1
1
0.2
0.2
1
1
1
1
1
1
1
1
1
1
1
1
1
0.2
0.2
1
0.2
0.2
1
1
1
1
1
1
1
1
1
1
1
1
1
1
1
1
1
1
1
1
1
1
1
1
1
1
1
1
1
1
1
1
1
1
1
1
1
1
1
1
1
1
1
1
1
1
1
1
1
0.2
1
1
1
1
1
1
0.2
0.2
0.2
0.2
0.2
0.2
0.2
0.2
0.2
0.2
0.2
0.2
0.2
0.2
0.2
1
1
1
1
0.2
1
1
0.2
1
1
1
0.2
0.2
1
1
1
1
0.2
0.2
0.2
0.2
0.2
0.2
1
0.2
0.2
0.2
0.2
1
1
1
1
1
1
1
1
1
1
0.2
1
1
1
1
1
1
0.2
1
0.2
1
0.2
0.2
1
1
0.2
0.2
0.2
0.2
0.2
0.2
0.2
0.2
0.2
0.2
1
1
1
0.2
0.2
1
0.2
1
0.2
0.2
0.2
0.2
0.2
0.2
0.2
0.2
0.2
0.2
0.2
0.2
0.2
0.2
0.2
0.2
0.2
0.2
0.2
0.2
1
0.2
0.2
1
0.2
0.2
0.2
1
1
1
1
1
1
1
1
1
1
1
1
1
1
1
1
1
1
1
1
1
1
1
1
1
1
1
1
1
1
1
1
1
1
1
1
1
1
1
1
1
1
1
1
1
1
1
1
1
1
1
1
1
1
1
1
1
1
1
1
1
1
1
1
1
1
1
1
1
1
1
1
1
1
1
1
1
1
1
1
1
1
1
1
1
1
1
1
1
1
1
1
0.2
0.2
0.2
1
1
1
0.2
1
1
1
0.2
0.2
1
0.2
1
1
1
0.2
0.2
0.2
1
1
1
1
0.2
0.2
1
0.2
0.2
1
1
0.2
0.2
0.2
0.2
0.2
0.2
0.2
0.2
0.2
1
0.2
1
1
1
1
1
1
1
1
1
1
1
1
1
1
1
1
0.2
0.2
0.2
0.2
0.2
0.2
0.2
0.2
0.2
0.2
0.2
0.2
1
0.2
1
0.2
1
0.2
1
1
0.2
0.2
0.2
0.2
0.2
0.2
0.2
1
0.2
0.2
0.2
0.2
0.2
1
0.7
0.7
0.7
0.7
0.7
0.7
0.7
0.7
0.7
0.7
0.7
0.7
0.7
0.7
0.7
0.7
0.7
0.7
0.7
0.7
0.7
0.7
0.7
0.7
0.7
0.7
0.7
0.7
0.7
0.7
0.7
0.7
0.7
0.7
0.7
0.7
0.7
0.7
0.7
0.7
1
0.7
1
0.7
0.7
0.7
0.7
0.7
0.7
0.7
0.7
0.7
0.7
0.7
0.7
0.7
0.7
0.7
0.7
0.7
0.7
0.7
0.7
0.7
0.7
0.7
0.7
0.7
0.7
0.7
0.7
0.7
0.7
0.7
0.7
0.7
0.7
1
0.7
0.7
0.7
0.7
0.7
1
0.7
0.7
0.7
0.7
0.7
0.7
0.7
0.7
0.7
0.7
1
0.7
0.7
0.7
0.7
0.7
0.7
0.7
1
1
1
1
0.7
1
1
0.7
1
1
0.7
0.7
0.7
0.7
0.7
0.7
0.7
0.7
0.7
0.7
0.7
0.7
0.7
0.7
0.7
0.7
1
1
1
1
1
0.7
1
1
0.7
1
1
1
1
1
1
0.7
0.7
0.7
0.7
0.7
0.7
0.7
0.7
0.7
0.7
1
0.7
0.7
0.7
0.7
1
1
1
1
1
1
1
1
1
1
1
1
1
1
1
1
1
1
0.7
0.7
0.7
0.7
0.7
0.7
0.7
1
0.7
0.7
1
0.7
0.7
0.7
0.7
0.7
0.7
0.7
0.7
0.7
0.7
0.7
0.7
0.7
0.7
0.7
0.7
0.7
0.7
0.7
0.7
0.7
0.7
0.7
0.7
0.7
1
1
0.7
1
0.7
0.7
0.7
0.7
0.7
0.7
0.7
0.7
0.7
0.7
0.7
0.7
0.7
0.7
0.7
0.7
0.7
0.7
0.7
0.7
1
1
1
0.7
0.7
1
0.7
0.7
1
1
1
0.7
0.7
0.7
0.7
0.7
0.7
0.7
0.7
0.7
0.7
0.7
0.7
0.7
0.7
0.7
0.7
0.7
0.7
0.7
0.7
0.7
0.7
0.7
1
0.7
0.7
0.7
0.7
0.7
0.7
0.7
0.7
0.7
0.7
0.7
0.7
0.7
0.7
0.7
0.7
0.7
0.7
0.7
0.7
0.7
0.7
0.7
0.7
0.7
0.7
0.7
1
1
1
1
1
1
1
1
1
1
1
1
1
1
1
1
1
1
1
1
1
1
1
1
1
1
1
1
1
1
1
1
1
1
1
1
1
1
1
1
1
1
1
1
1
1
1
1
1
1
1
1
1
1
0.7
1
1
1
1
1
1
1
1
1
1
1
0.7
1
0.7
1
1
0.7
0.7
1
1
0.7
0.7
1
1
0.7
0.7
1
1
1
1
1
0.7
1
1
1
1
1
1
1
1
1
1
0.7
1
0.7
1
0.7
0.7
1
0.7
0.7
0.7
0.7
0.7
0.7
0.7
0.7
0.7
0.7
0.7
0.7
0.7
0.7
0.7
0.7
0.7
0.7
0.7
0.7
0.7
0.7
0.7
0.7
0.7
0.7
0.7
0.7
0.7
0.7
0.7
0.7
0.7
1
1
1
1
1
0.7
1
0.7
1
0.7
0.7
0.7
0.7
0.7
0.7
0.7
0.7
0.7
0.7
0.7
0.7
0.7
0.7
0.7
0.7
0.7
0.7
0.7
0.7
0.7
0.7
0.7
0.7
0.7
0.7
0.7
0.7
0.7
0.7
0.7
0.7
0.7
0.7
0.7
0.7
0.7
0.7
0.7
0.7
0.7
0.7
0.7
0.7
0.7
0.7
0.7
0.7
0.7
0.7
0.7
0.7
0.7
0.7
0.7
0.7
0.7
1
0.7
0.7
0.7
0.7
0.7
0.7
0.7
0.7
0.7
0.7
0.7
0.7
0.7
0.7
0.7
1
1
1
1
0.7
1
1
1
0.7
0.7
0.7
1
1
0.7
0.7
0.7
0.7
0.7
0.7
0.7
0.7
0.7
0.7
0.7
0.7
0.7
0.7
0.7
0.7
0.7
0.7
0.7
0.7
0.7
0.7
0.7
1
0.7
1
1
1
1
1
1
1
1
1
1
1
1
1
1
1
1
0.7
0.7
0.7
0.7
0.7
0.7
0.7
0.7
0.7
0.7
0.7
0.7
1
1
1
1
1
1
1
1
1
1
1
0.7
1
1
1
1
0.7
0.7
0.7
0.7
0.7
0.7
0.7
0.7
0.7
0.7
0.7
0.7
0.7
0.7
0.7
0.7
1
1
1
1
1
1
1
1
1
1
1
1
1
1
0.7
0.7
0.7
0.7
0.7
0.7
0.7
0.7
0.7
0.7
0.7
0.7
0.7
1
0.7
0.7
1
0.7
0.7
0.7
1
1
1
1
1
0.7
0.7
1
0.7
0.7
0.7
0.7
0.7
0.7
0.7
0.7
0.7
0.7
0.7
0.7
0.7
0.7
0.7
0.7
0.7
0.7
0.7
0.7
0.7
0.7
0.7
0.7
0.7
0.7
0.7
0.7
0.7
0.7
0.7
0.7
0.7
0.7
0.7
0.7
0.7
0.7
0.7
0.7
0.7
1
0.7
1
0.7
0.7
0.7
0.7
0.7
0.7
0.7
0.7
0.7
0.7
0.7
0.7
0.7
0.7
0.7
0.7
0.7
0.7
0.7
1
0.7
0.7
0.7
1
0.7
0.7
0.7
1
0.7
0.7
0.7
0.7
0.7
0.7
0.7
1
0.7
0.7
0.7
0.7
0.7
0.7
0.7
0.7
0.7
0.7
0.7
0.7
0.7
0.7
0.7
0.7
1
1
1
1
1
1
1
1
1
1
1
1
1
1
1
1
1
0.7
0.7
0.7
0.7
0.7
0.7
0.7
0.7
0.7
0.7
0.7
0.7
0.7
0.7
0.7
0.7
0.7
1
0.7
0.7
1
0.7
0.7
0.7
0.7
1
0.7
0.7
0.7
0.7
0.7
0.7
0.7
1
0.7
0.7
0.7
0.7
0.7
0.7
1
0.7
1
1
1
0.7
0.7
0.7
1
1
1
1
1
1
1
1
1
1
1
1
1
1
1
1
1
0.7
1
1
1
1
1
1
1
1
1
1
1
1
1
1
1
1
1
1
1
1
1
1
1
1
1
1
1
1
0.7
1
1
1
1
1
1
1
1
1
1
1
1
1
1
1
1
1
1
1
1
1
1
1
1
1
1
1
1
1
1
1
1
1
1
1
1
1
1
1
1
1
1
1
1
1
1
0.7
1
0.7
1
0.7
1
1
1
1
1
1
0.7
1
1
1
0.7
0.7
0.7
0.7
1
0.7
0.7
0.7
0.7
0.7
0.7
1
1
1
0.7
0.7
0.7
0.7
0.7
0.7
0.7
0.7
0.7
0.7
0.7
0.7
0.7
0.7
0.7
0.7
0.7
0.7
0.7
0.7
0.7
0.7
0.7
0.7
0.7
0.7
1
0.7
0.7
0.7
0.7
1
0.7
0.7
0.7
0.7
0.7
0.7
0.7
0.7
0.7
0.7
0.7
0.7
0.7
0.7
0.7
0.7
0.7
0.7
0.7
0.7
0.7
0.7
0.7
0.7
0.7
0.7
1
0.7
0.7
0.7
1
1
1
1
1
1
1
1
1
0.7
1
1
0.7
0.7
1
0.7
0.7
0.7
0.7
0.7
0.7
0.7
1
0.7
0.7
1
1
0.7
1
0.7
1
1
1
1
1
1
1
1
1
1
1
1
1
1
1
1
1
1
1
1
1
1
1
1
1
1
1
1
1
1
1
1
1
1
1
1
1
1
1
1
1
1
1
1
1
1
1
1
1
1
1
1
1
1
1
0.7
1
1
1
0.7
1
1
1
1
1
0.7
1
0.7
1
1
1
1
1
1
1
1
1
1
1
1
1
1
1
1
1
1
1
1
1
1
0.7
0.7
1
0.7
0.7
0.7
1
0.7
1
0.7
1
1
0.7
1
1
1
0.7
0.7
0.7
1
0.7
0.7
1
0.7
0.7
1
0.7
0.7
0.7
0.7
0.7
0.7
0.7
0.7
0.7
0.7
1
0.7
0.7
0.7
0.7
0.7
0.7
0.7
0.7
0.7
0.7
0.7
0.7
0.7
0.7
0.7
0.7
0.7
1
0.7
1
1
0.7
1
0.7
1
0.7
1
0.7
1
1
1
1
0.7
1
0.7
0.7
1
0.7
0.7
0.7
0.7
0.7
0.7
0.7
0.7
0.7
0.7
0.7
0.7
0.7
0.7
1
0.7
1
0.7
0.7
1
0.7
0.7
0.7
0.7
0.7
0.7
1
0.7
0.7
0.7
0.7
0.7
0.7
0.7
0.7
0.7
0.7
0.7
0.7
0.7
0.7
0.7
1
1
1
1
1
1
1
1
0.7
1
0.7
1
1
1
0.7
0.7
0.7
0.7
0.7
0.7
0.7
0.7
0.7
0.7
0.7
0.7
0.7
0.7
0.7
1
1
0.7
1
0.7
1
0.7
1
1
1
0.7
1
1
0.7
1
1
0.7
0.7
0.7
0.7
1
0.7
0.7
0.7
1
0.7
0.7
0.7
1
0.7
1
1
1
1
1
1
1
0.7
1
1
1
1
1
1
1
1
1
1
1
1
1
1
1
1
1
1
0.7
1
1
1
1
1
1
1
1
1
1
1
1
1
1
1
1
1
1
1
1
1
0.7
1
1
0.7
0.7
1
1
1
1
1
1
1
1
1
1
1
1
1
1
1
1
1
1
1
1
1
1
1
1
1
1
1
1
1
1
1
1
1
1
1
1
1
1
1
1
1
1
1
1
1
1
1
1
1
0.7
1
1
1
1
0.7
1
0.7
1
0.7
0.7
1
0.7
0.7
0.7
0.7
0.7
0.7
0.7
0.7
0.7
0.7
1
0.7
0.7
1
0.7
1
0.7
0.7
0.7
0.7
0.7
0.7
0.7
0.7
0.7
0.7
0.7
0.7
0.7
0.7
0.7
0.7
0.7
0.7
0.7
0.7
0.7
0.7
0.7
0.7
0.7
0.7
0.7
0.7
0.7
0.7
0.7
1
0.7
1
0.7
0.7
1
0.7
0.7
0.7
1
0.7
0.7
0.7
0.7
0.7
1
1
1
1
1
1
1
1
1
1
1
1
1
1
1
1
1
1
1
1
1
1
1
1
1
1
1
1
1
1
1
0.7
0.7
0.7
0.7
0.7
0.7
1
0.7
0.7
0.7
1
0.7
0.7
0.7
0.7
0.7
0.7
0.7
0.7
0.7
0.7
0.7
1
0.7
1
1
1
1
1
1
1
1
0.7
0.7
0.7
0.7
0.7
0.7
0.7
0.7
0.7
0.7
0.7
0.7
0.7
0.7
0.7
0.7
0.7
0.7
0.7
0.7
1
0.7
0.7
0.7
1
1
0.7
1
1
1
1
1
1
1
0.7
0.7
1
1
0.7
0.7
0.7
1
0.7
0.7
0.7
0.7
0.7
0.7
0.7
0.7
0.7
0.7
1
1
1
1
1
1
0.7
1
0.7
0.7
1
0.7
0.7
0.7
0.7
0.7
0.7
0.7
0.7
0.7
0.7
0.7
0.7
0.7
0.7
0.7
0.7
0.7
0.7
0.7
0.7
0.7
0.7
0.7
0.7
0.7
1
1
1
1
0.7
0.7
1
0.7
0.7
0.7
0.7
0.7
0.7
0.7
0.7
0.7
0.7
0.7
0.7
0.7
0.7
0.7
0.7
0.7
0.7
0.7
0.7
0.7
0.7
0.7
0.7
1
0.7
1
0.7
0.7
0.7
1
0.7
1
0.7
1
0.7
0.7
0.7
0.7
1
1
1
1
1
1
1
1
1
1
1
1
1
1
1
0.7
0.7
1
0.7
1
1
0.7
1
0.7
1
0.7
0.7
1
1
0.7
1
1
1
1
1
1
1
1
1
1
1
1
1
1
1
1
1
1
1
1
1
1
1
1
1
1
1
1
1
1
1
1
1
1
1
1
1
1
1
1
1
1
1
1
1
1
1
1
1
1
1
1
1
1
1
1
1
1
1
1
1
1
1
1
1
1
1
1
1
0.7
1
0.7
0.7
0.7
0.7
0.7
0.7
0.7
0.7
0.7
0.7
0.7
0.7
0.7
0.7
0.7
1
0.7
0.7
0.7
0.7
0.7
1
1
1
0.7
1
1
0.7
0.7
1
0.7
1
0.7
0.7
0.7
0.7
0.7
0.7
0.7
0.7
1
1
0.7
1
1
1
1
1
1
1
1
1
1
1
1
1
1
1
1
1
1
0.7
1
0.7
0.7
0.7
0.7
0.7
0.7
0.7
0.7
0.7
0.7
0.7
1
1
1
1
1
0.7
0.7
0.7
1
1
1
1
0.7
1
0.7
0.7
0.7
0.7
0.7
0.7
0.7
0.7
0.7
1
0.7
0.7
1
1
0.7
1
1
1
1
1
1
1
1
1
1
1
1
1
1
1
1
1
1
1
1
1
1
1
1
1
1
1
1
1
0.7
1
1
1
1
1
1
1
1
1
1
1
1
1
1
1
1
1
1
1
1
1
1
1
1
1
1
1
1
1
1
1
1
1
1
1
1
1
1
1
1
1
1
1
1
1
1
1
1
1
1
1
1
1
1
1
1
1
1
1
1
1
1
1
1
1
1
1
1
1
1
1
1
1
1
1
1
1
1
1
1
1
1
1
1
1
1
1
0.7
1
1
1
0.7
1
1
1
1
1
1
1
1
1
0.7
1
0.7
1
0.7
0.7
1
1
1
1
1
1
1
0.7
1
0.7
1
0.7
0.7
1
0.7
1
0.7
0.7
0.7
0.7
0.7
0.7
0.7
0.7
0.7
0.7
0.7
0.7
0.7
0.7
0.7
0.7
0.7
0.7
0.7
0.7
0.7
0.7
0.7
1
1
0.7
0.7
1
1
1
0.7
0.7
0.7
0.7
0.7
1
0.7
0.7
0.7
1
1
1
0.7
1
1
1
1
1
1
1
1
1
1
1
0.7
0.7
0.7
1
0.7
0.7
1
0.7
1
0.7
0.7
0.7
0.7
1
0.7
1
0.7
0.7
0.7
0.7
0.7
0.7
0.7
1
1
0.7
1
1
0.7
0.7
1
1
1
1
1
1
1
1
1
1
1
1
1
1
1
1
1
1
1
1
1
1
1
1
1
1
1
1
1
1
1
1
1
1
1
1
1
1
1
1
1
1
1
1
1
1
1
1
1
1
1
1
1
1
1
1
1
1
1
1
1
1
1
1
1
1
1
1
1
1
1
1
1
1
1
1
1
0.7
0.7
0.7
1
1
1
1
1
1
1
1
1
1
1
1
1
1
1
1
1
1
1
1
1
1
1
1
1
0.7
1
1
1
1
1
1
1
1
1
1
1
1
1
1
1
1
1
1
1
1
1
1
1
1
0.7
1
0.7
0.7
1
1
0.7
0.7
0.7
1
0.7
1
0.7
0.7
0.7
0.7
0.7
1
0.7
0.7
0.7
0.7
0.7
0.7
0.7
0.7
0.7
0.7
0.7
0.7
0.7
0.7
0.7
0.7
0.7
0.7
0.7
0.7
0.7
0.7
0.7
0.7
0.7
0.7
0.7
0.7
0.7
0.7
0.7
0.7
0.7
0.7
0.7
0.7
0.7
0.7
0.7
0.7
1
0.7
0.7
1
1
1
1
1
1
0.7
1
1
1
1
0.7
1
0.7
0.7
0.7
0.7
0.7
0.7
0.7
0.7
0.7
0.7
0.7
0.7
0.7
0.7
0.7
0.7
0.7
0.7
0.7
1
0.7
0.7
0.7
0.7
0.7
0.7
1
0.7
0.7
1
0.7
0.7
0.7
0.7
0.7
0.7
0.7
0.7
0.7
0.7
0.7
0.7
0.7
1
1
0.7
1
1
1
1
1
1
1
1
1
1
1
1
1
1
1
1
1
1
1
1
1
1
1
1
1
1
1
1
1
1
1
1
1
1
1
1
1
1
1
1
1
1
1
1
1
1
1
1
1
1
1
1
1
1
1
1
1
1
1
1
1
1
1
1
1
1
1
1
1
1
1
1
1
1
1
1
1
1
1
1
1
1
1
1
1
1
1
1
1
1
1
1
1
1
1
1
1
1
1
1
1
1
1
1
1
1
1
1
1
1
1
1
1
1
1
1
1
1
1
1
1
1
1
1
1
1
1
1
1
1
1
1
1
1
1
1
1
1
1
1
1
1
1
1
1
1
0.7
1
1
1
1
1
1
1
1
1
1
1
1
1
1
1
1
1
1
1
1
1
1
0.7
0.7
1
0.7
1
0.7
1
0.7
0.7
0.7
1
1
1
1
1
1
1
1
1
1
1
1
1
1
1
1
1
1
1
1
1
1
0.7
0.7
0.7
0.7
0.7
0.7
0.7
0.7
1
0.7
0.7
1
1
1
1
1
1
1
1
1
1
1
1
1
1
1
1
0.7
0.7
0.7
0.7
0.7
0.7
0.7
0.7
0.7
0.7
0.7
0.7
0.7
1
0.7
0.7
1
1
1
1
1
1
1
1
1
1
1
1
1
1
1
1
1
1
1
1
1
1
1
1
1
1
1
1
1
1
1
1
1
1
1
1
1
1
1
0.7
1
1
1
0.7
1
1
1
1
1
1
1
1
1
1
1
1
0.7
0.7
0.7
1
0.7
0.7
0.7
0.7
0.7
0.7
1
0.7
0.7
0.7
1
1
0.7
0.7
0.7
1
1
0.7
0.7
1
1
1
1
1
1
1
1
1
1
1
1
1
1
1
1
1
1
1
1
1
1
1
1
1
1
1
0.7
1
1
1
1
1
1
1
0.7
1
1
0.7
0.7
1
0.7
1
1
0.7
1
1
0.7
0.7
0.7
1
0.7
0.7
0.7
0.7
0.7
0.7
1
0.7
1
0.7
1
1
0.7
1
0.7
1
0.7
0.7
0.7
0.7
0.7
0.7
0.7
0.7
0.7
0.7
0.7
0.7
0.7
0.7
0.7
0.7
0.7
1
0.7
0.7
0.7
1
0.7
0.7
1
0.7
1
1
1
1
1
1
1
1
1
1
1
1
0.7
0.7
1
1
0.7
0.7
0.7
1
1
0.7
1
1
1
1
1
1
1
1
1
1
1
1
1
1
1
1
1
1
0.7
0.7
0.7
1
0.7
0.7
0.7
0.7
1
1
1
0.7
0.7
0.7
1
1
1
1
1
1
1
1
1
1
1
1
1
1
1
1
1
1
1
1
1
1
1
1
1
1
1
1
1
1
1
1
1
1
1
1
1
1
1
1
1
1
1
1
1
1
1
1
1
1
1
1
1
1
1
1
1
1
1
1
1
1
1
1
1
1
1
1
1
1
1
1
1
1
1
1
1
1
1
1
1
1
1
1
1
1
1
1
1
1
1
1
1
1
1
1
1
1
1
1
1
1
1
1
1
1
1
1
1
1
1
1
1
1
1
1
1
1
1
1
1
1
1
1
1
1
1
1
1
0.7
0.7
1
1
1
1
1
1
1
1
1
1
1
1
1
1
1
1
1
1
1
1
1
1
1
1
1
0.7
1
1
1
0.7
0.7
0.7
1
1
0.7
0.7
1
1
1
1
1
1
1
1
1
1
1
1
1
0.7
0.7
0.7
0.7
0.7
0.7
0.7
0.7
0.7
0.7
0.7
0.7
1
1
0.7
0.7
0.7
0.7
1
0.7
1
1
1
1
1
1
1
1
1
1
1
1
1
1
1
1
0.7
1
1
1
0.7
0.7
0.7
0.7
0.7
0.7
0.7
0.7
0.7
0.7
0.7
0.7
0.7
0.7
0.7
0.7
0.7
0.7
0.7
0.7
0.7
1
0.7
0.7
1
0.7
0.7
0.7
0.7
0.7
0.7
1
0.7
0.7
0.7
0.7
0.7
0.7
0.7
0.7
1
0.7
0.7
0.7
0.7
0.7
0.7
0.7
0.7
0.7
0.7
0.7
0.7
1
1
0.7
0.7
0.7
1
0.7
1
0.7
0.7
1
1
1
1
1
1
1
1
1
1
1
1
1
1
1
1
0.7
1
0.7
1
1
1
1
1
1
1
1
1
1
1
0.7
1
0.7
0.7
1
1
1
0.7
0.7
0.7
0.7
0.7
0.7
0.7
0.7
1
0.7
0.7
1
0.7
0.7
0.7
0.7
0.7
0.7
1
0.7
0.7
0.7
0.7
0.7
1
1
1
1
1
1
1
1
1
1
1
1
1
0.7
1
0.7
0.7
0.7
1
0.7
0.7
0.7
0.7
0.7
0.7
0.7
0.7
0.7
0.7
1
0.7
0.7
0.7
0.7
0.7
0.7
0.7
0.7
0.7
0.7
0.7
0.7
0.7
0.7
0.7
0.7
0.7
0.7
0.7
0.7
0.7
0.7
1
0.7
0.7
0.7
1
1
1
0.7
0.7
0.7
0.7
0.7
0.7
0.7
0.7
0.7
0.7
0.7
0.7
0.7
0.7
0.7
0.7
0.7
0.7
0.7
0.7
0.7
0.7
0.7
0.7
1
0.7
0.7
0.7
0.7
0.7
0.7
1
1
0.7
0.7
0.7
0.7
0.7
0.7
0.7
0.7
0.7
0.7
0.7
0.7
0.7
0.7
0.7
0.7
0.7
0.7
0.7
0.7
0.7
0.7
0.7
1
0.7
1
0.7
1
1
0.7
0.7
0.7
0.7
0.7
0.7
0.7
0.7
0.7
0.7
0.7
0.7
0.7
0.7
0.7
0.7
0.7
0.7
0.7
0.7
0.7
0.7
0.7
0.7
0.7
1
0.7
0.7
0.7
1
1
1
1
1
1
1
0.7
1
0.7
0.7
0.7
0.7
0.7
0.7
0.7
0.7
1
0.7
0.7
0.7
1
0.7
0.7
0.7
0.7
0.7
0.7
1
0.7
0.7
0.7
1
1
1
1
1
1
1
1
1
1
1
1
1
1
1
1
1
1
1
1
1
1
1
1
1
1
1
1
1
1
0.7
0.7
0.7
0.7
0.7
1
0.7
0.7
0.7
0.7
0.7
0.7
0.7
0.7
0.7
0.7
0.7
0.7
0.7
1
0.7
0.7
0.7
0.7
0.7
0.7
0.7
0.7
0.7
0.7
0.7
0.7
0.7
0.7
0.7
0.7
0.7
0.7
0.7
0.7
0.7
0.7
0.7
1
0.7
0.7
0.7
0.7
0.7
0.7
1
0.7
0.7
0.7
0.7
0.7
0.7
0.7
0.7
0.7
0.7
0.7
0.7
0.7
0.7
0.7
1
1
1
0.7
1
1
1
1
1
1
1
1
1
1
1
1
1
1
1
1
1
1
1
0.7
1
1
1
1
1
1
1
1
1
1
1
1
1
1
1
1
1
1
1
1
1
1
1
1
1
1
1
1
1
1
1
1
0.7
1
1
1
1
1
1
0.7
1
1
1
1
1
1
0.7
1
1
1
1
1
1
1
1
1
1
1
1
1
1
1
1
1
1
1
1
1
1
1
1
1
1
1
1
1
1
1
1
1
1
1
1
1
1
1
1
1
1
1
1
1
0.7
1
1
1
1
1
0.7
1
1
0.7
0.7
1
0.7
1
1
1
0.7
0.7
1
0.7
0.7
0.7
0.7
0.7
0.7
0.7
0.7
0.7
0.7
0.7
0.7
0.7
0.7
0.7
0.7
0.7
0.7
0.7
0.7
0.7
0.7
0.7
1
1
1
1
1
1
0.7
1
1
0.7
0.7
0.7
0.7
0.7
0.7
0.7
0.7
0.7
0.7
0.7
0.7
0.7
0.7
0.7
0.7
0.7
0.7
0.7
0.7
0.7
0.7
0.7
0.7
0.7
0.7
1
1
1
0.7
0.7
1
0.7
0.7
0.7
0.7
0.7
0.7
0.7
0.7
0.7
0.7
0.7
0.7
1
0.7
1
1
0.7
1
1
1
1
1
1
1
0.7
1
0.7
0.7
0.7
0.7
1
0.7
0.7
0.7
0.7
0.7
0.7
0.7
0.7
0.7
0.7
0.7
0.7
0.7
0.7
0.7
0.7
0.7
0.7
0.7
0.7
0.7
0.7
0.7
0.7
0.7
0.7
0.7
0.7
0.7
0.7
0.7
1
1
1
1
0.7
1
1
1
1
1
1
1
1
1
1
1
1
0.7
0.7
0.7
0.7
0.7
0.7
0.7
0.7
0.7
0.7
0.7
0.7
0.7
1
1
1
1
1
1
1
1
1
1
1
1
1
1
1
1
1
1
0.7
0.7
0.7
0.7
0.7
0.7
0.7
0.7
0.7
0.7
0.7
0.7
0.7
0.7
1
1
1
1
1
1
1
1
1
1
1
1
1
1
0.7
0.7
0.7
0.7
0.7
0.7
0.7
0.7
0.7
0.7
0.7
0.7
0.7
0.7
0.7
1
1
1
0.7
1
1
1
1
1
1
1
1
1
1
0.7
0.7
1
0.7
0.7
0.7
0.7
0.7
0.7
0.7
0.7
1
0.7
0.7
0.7
0.7
0.7
0.7
0.7
0.7
0.7
0.7
0.7
0.7
0.7
1
1
1
1
1
1
1
1
1
1
1
1
1
0.7
1
1
0.7
0.7
1
1
1
1
0.7
0.7
0.7
0.7
0.7
0.7
1
0.7
0.7
0.7
0.7
0.7
0.7
0.7
0.7
0.7
0.7
0.7
0.7
0.7
0.7
1
0.7
0.7
0.7
0.7
0.7
0.7
0.7
0.7
0.7
0.7
0.7
0.7
0.7
0.7
0.7
0.7
0.7
0.7
1
0.7
1
0.7
0.7
0.7
0.7
0.7
0.7
0.7
0.7
0.7
0.7
0.7
0.7
0.7
0.7
0.7
0.7
0.7
0.7
1
1
1
1
1
1
0.7
1
0.7
0.7
0.7
0.7
0.7
0.7
0.7
0.7
0.7
0.7
0.7
0.7
0.7
0.7
0.7
0.7
0.7
0.7
0.7
0.7
0.7
0.7
0.7
0.7
0.7
1
1
1
1
1
0.7
1
0.7
1
0.7
0.7
1
0.7
0.7
0.7
0.7
0.7
0.7
0.7
0.7
0.7
0.7
0.7
0.7
0.7
0.7
1
1
1
1
1
1
1
1
1
1
1
1
0.7
0.7
1
0.7
1
0.7
0.7
0.7
0.7
0.7
0.7
0.7
0.7
0.7
0.7
0.7
0.7
0.7
0.7
1
1
1
1
1
1
1
1
1
1
1
1
1
1
1
1
1
0.7
0.7
1
0.7
0.7
0.7
0.7
0.7
0.7
0.7
0.7
0.7
0.7
1
1
0.7
0.7
1
1
1
1
1
1
0.7
1
1
0.7
1
0.7
0.7
0.7
0.7
0.7
0.7
0.7
0.7
0.7
0.7
0.7
0.7
0.7
0.7
0.7
0.7
0.7
0.7
0.7
0.7
0.7
0.7
0.7
0.7
0.7
0.7
0.7
0.7
0.7
0.7
0.7
0.7
0.7
0.7
0.7
0.7
0.7
0.7
0.7
1
1
1
1
1
0.7
0.7
1
1
0.7
0.7
0.7
0.7
0.7
0.7
0.7
0.7
0.7
0.7
0.7
0.7
0.7
0.7
0.7
0.7
0.7
0.7
0.7
0.7
1
0.7
0.7
1
0.7
0.7
0.7
0.7
0.7
0.7
0.7
0.7
0.7
0.7
0.7
0.7
0.7
0.7
0.7
0.7
0.7
0.7
1
0.7
0.7
0.7
1
1
1
1
0.7
1
0.7
1
1
1
1
1
1
1
1
1
1
1
0.7
1
1
1
0.7
1
0.7
1
0.7
0.7
1
1
1
1
1
1
1
1
1
1
1
1
1
1
1
1
1
1
0.7
0.7
1
1
1
0.7
1
1
1
1
1
1
1
1
1
1
1
1
1
1
1
1
1
1
1
1
1
1
1
1
1
1
1
1
1
1
0.7
0.7
1
1
1
1
1
1
1
1
1
1
1
1
1
1
1
1
1
1
1
1
1
1
1
1
1
0.7
1
1
0.7
1
1
1
1
1
1
1
1
1
1
1
1
1
1
1
1
0.7
1
1
0.7
1
0.7
1
1
1
0.7
1
0.7
1
1
0.7
1
1
0.7
0.7
1
1
1
1
1
1
0.7
1
1
0.7
1
1
1
1
1
1
1
1
1
1
1
1
1
1
1
1
1
0.7
0.7
1
1
1
1
1
1
1
0.7
1
0.7
0.7
0.7
0.7
0.7
0.7
0.7
1
0.7
1
1
1
1
1
0.7
1
0.7
1
1
1
1
1
1
1
1
1
1
0.7
0.7
1
0.7
1
1
0.7
0.7
0.7
0.7
0.7
0.7
0.7
0.7
0.7
1
0.7
0.7
1
0.7
0.7
0.7
0.7
1
1
0.7
1
0.7
1
0.7
0.7
0.7
0.7
0.7
0.7
0.7
0.7
0.7
0.7
0.7
1
1
0.7
0.7
0.7
1
1
1
1
1
1
0.7
1
1
1
1
1
1
1
1
1
1
1
0.7
0.7
0.7
1
0.7
0.7
1
0.7
1
0.7
1
0.7
0.7
1
0.7
0.7
0.7
0.7
1
1
1
1
1
1
1
1
1
1
1
1
1
1
1
1
1
1
1
1
1
1
1
1
1
1
1
1
1
1
1
1
1
1
1
1
1
1
1
1
1
1
1
1
1
1
1
1
0.7
0.7
0.7
0.7
0.7
0.7
0.7
0.7
1
1
0.7
1
1
1
1
1
1
1
1
1
1
1
1
1
1
1
1
1
1
1
1
1
1
1
1
1
1
1
1
1
1
1
1
1
1
1
1
1
1
1
1
1
1
0.7
1
1
1
1
1
1
1
1
1
1
1
0.7
0.7
1
0.7
0.7
0.7
0.7
0.7
0.7
0.7
0.7
0.7
0.7
0.7
0.7
0.7
0.7
0.7
0.7
0.7
0.7
0.7
0.7
0.7
1
0.7
1
0.7
0.7
0.7
0.7
0.7
0.7
0.7
0.7
0.7
0.7
0.7
0.7
0.7
0.7
0.7
0.7
0.7
0.7
0.7
1
0.7
0.7
1
0.7
1
1
1
1
1
1
1
1
0.7
0.7
0.7
0.7
0.7
0.7
0.7
0.7
0.7
0.7
0.7
0.7
0.7
0.7
0.7
0.7
0.7
0.7
0.7
0.7
0.7
0.7
0.7
0.7
1
0.7
0.7
0.7
1
1
0.7
0.7
0.7
0.7
0.7
0.7
0.7
0.7
0.7
0.7
0.7
0.7
0.7
0.7
0.7
0.7
0.7
0.7
0.7
0.7
1
1
1
0.7
0.7
0.7
1
1
1
1
1
1
1
1
1
1
0.7
1
1
1
1
1
1
1
1
1
1
1
1
1
1
1
1
1
1
1
1
1
1
1
1
1
1
1
1
1
1
1
1
1
1
1
0.7
1
1
0.7
1
1
0.7
1
1
1
1
1
1
1
1
1
1
1
1
0.7
1
1
0.7
1
1
1
1
1
1
1
1
1
1
1
1
1
1
1
1
1
1
1
1
1
1
1
1
0.7
1
1
1
1
1
0.7
1
1
1
0.7
1
1
1
0.7
0.7
0.7
0.7
0.7
0.7
0.7
0.7
0.7
0.7
0.7
0.7
1
0.7
0.7
0.7
0.7
0.7
0.7
0.7
0.7
1
0.7
1
1
1
1
1
1
1
1
1
1
1
1
1
1
1
1
0.7
0.7
1
0.7
0.7
0.7
0.7
0.7
0.7
0.7
0.7
0.7
0.7
0.7
0.7
1
0.7
0.7
0.7
1
1
0.7
0.7
0.7
0.7
0.7
0.7
0.7
1
0.7
0.7
1
0.7
0.7
0.7
0.7
0.7
0.7
0.7
0.7
0.7
0.7
0.7
0.7
0.7
0.7
0.7
0.7
0.7
0.7
0.7
0.7
0.7
0.7
1
0.7
0.7
0.7
0.7
0.7
0.7
0.7
0.7
0.7
0.7
0.7
0.7
0.7
0.7
0.7
0.7
0.7
0.7
0.7
0.7
0.7
0.7
1
0.7
1
0.7
1
1
0.7
1
1
0.7
0.7
0.7
0.7
0.7
0.7
0.7
0.7
0.7
0.7
0.7
0.7
0.7
0.7
0.7
0.7
0.7
0.7
1
0.7
0.7
0.7
0.7
0.7
0.7
0.7
0.7
1
0.7
1
0.7
1
1
0.7
0.7
1
1
0.7
1
1
1
0.7
1
1
1
1
1
1
1
1
1
1
1
1
1
1
1
1
0.7
1
1
1
1
1
0.7
1
1
1
1
1
1
1
1
1
1
0.7
0.7
0.7
1
1
1
1
1
1
1
1
1
1
1
1
1
1
1
1
1
1
1
1
1
1
1
1
1
1
1
1
1
1
1
1
1
1
1
1
1
1
1
1
1
1
1
1
1
1
1
1
1
1
0.7
0.7
1
0.7
1
1
1
1
1
1
1
0.7
1
0.7
0.7
0.7
0.7
0.7
0.7
0.7
0.7
0.7
0.7
0.7
0.7
0.7
0.7
0.7
0.7
0.7
0.7
0.7
0.7
0.7
0.7
0.7
1
1
0.7
1
1
1
0.7
0.7
0.7
0.7
0.7
0.7
0.7
0.7
0.7
0.7
0.7
0.7
0.7
0.7
0.7
0.7
0.7
0.7
1
1
1
1
1
1
1
0.7
0.7
0.7
1
0.7
0.7
0.7
0.7
0.7
0.7
0.7
0.7
0.7
0.7
0.7
0.7
0.7
0.7
0.7
0.7
0.7
0.7
0.7
1
0.7
0.7
0.7
0.7
0.7
0.7
1
1
1
1
0.7
1
0.7
0.7
0.7
0.7
0.7
0.7
0.7
0.7
0.7
0.7
0.7
0.7
0.7
0.7
0.7
0.7
0.7
1
1
1
1
0.7
1
1
1
1
1
1
1
1
1
1
1
0.7
1
0.7
1
1
0.7
1
1
1
1
1
1
1
1
1
1
1
1
1
1
1
1
1
1
1
1
1
1
1
1
1
1
1
1
1
1
1
1
1
0.7
1
1
1
1
1
1
1
1
1
1
1
1
1
1
1
0.7
1
1
1
1
1
1
0.7
0.7
1
1
1
0.7
1
1
1
0.7
1
1
1
1
1
1
1
1
1
1
1
1
0.7
0.7
0.7
0.7
0.7
0.7
0.7
0.7
0.7
0.7
0.7
0.7
0.7
0.7
0.7
0.7
0.7
0.7
0.7
0.7
0.7
0.7
0.7
1
0.7
0.7
0.7
0.7
0.7
0.7
0.7
0.7
0.7
0.7
0.7
0.7
1
1
0.7
1
1
1
1
1
0.7
0.7
0.7
0.7
0.7
0.7
0.7
0.7
0.7
0.7
0.7
0.7
0.7
0.7
0.7
0.7
0.7
0.7
0.7
0.7
0.7
0.7
0.7
0.7
0.7
0.7
0.7
0.7
0.7
0.7
0.7
0.7
1
0.7
0.7
0.7
0.7
0.7
0.7
0.7
0.7
0.7
0.7
0.7
0.7
0.7
0.7
0.7
0.7
0.7
0.7
0.7
0.7
0.7
0.7
0.7
0.7
0.7
0.7
0.7
0.7
1
0.7
1
0.7
1
1
0.7
1
0.7
0.7
0.7
0.7
1
0.7
0.7
1
1
1
1
1
1
1
1
1
1
0.7
0.7
1
1
0.7
0.7
0.7
0.7
0.7
0.7
0.7
0.7
0.7
1
0.7
0.7
0.7
0.7
0.7
0.7
0.7
0.7
0.7
0.7
0.7
0.7
0.7
0.7
0.7
0.7
0.7
0.7
1
0.7
0.7
0.7
0.7
0.7
0.7
0.7
0.7
0.7
0.7
0.7
0.7
0.7
0.7
0.7
0.7
0.7
0.7
0.7
0.7
0.7
0.7
0.7
0.7
0.7
0.7
0.7
0.7
0.7
0.7
0.7
0.7
0.7
0.7
0.7
0.7
0.7
0.7
1
0.7
0.7
0.7
0.7
0.7
0.7
0.7
0.7
0.7
0.7
0.7
1
0.7
0.7
0.7
0.7
1
1
1
1
1
1
1
1
0.7
1
0.7
0.7
0.7
0.7
1
0.7
0.7
1
0.7
0.7
0.7
0.7
0.7
0.7
0.7
0.7
0.7
0.7
0.7
1
0.7
0.7
0.7
0.7
0.7
0.7
0.7
0.7
1
0.7
1
1
1
1
0.7
0.7
0.7
0.7
0.7
0.7
0.7
0.7
0.7
0.7
0.7
0.7
0.7
0.7
0.7
0.7
0.7
0.7
0.7
0.7
0.7
0.7
0.7
0.7
0.7
0.7
0.7
0.7
0.7
0.7
0.7
0.7
0.7
0.7
0.7
0.7
0.7
0.7
0.7
0.7
1
1
1
0.7
1
1
1
1
1
1
1
1
1
1
1
1
1
1
1
0.7
1
1
1
1
1
0.7
1
0.7
1
1
0.7
1
0.7
1
1
1
1
1
1
1
1
1
1
1
1
1
1
1
1
1
1
1
1
1
1
1
1
1
1
1
1
1
1
1
1
1
1
1
1
1
1
1
1
1
1
1
1
1
1
1
1
1
1
1
1
1
1
0.7
1
1
1
1
0.7
0.7
0.7
1
0.7
1
0.7
1
1
0.7
1
1
0.7
0.7
1
0.7
0.7
0.7
0.7
0.7
1
0.7
0.7
0.7
0.7
0.7
0.7
1
0.7
0.7
0.7
0.7
0.7
1
0.7
0.7
0.7
0.7
0.7
0.7
0.7
0.7
0.7
0.7
1
1
1
1
1
1
1
1
1
1
1
1
1
1
1
1
1
0.7
0.7
0.7
0.7
0.7
0.7
1
0.7
0.7
0.7
0.7
0.7
0.7
0.7
0.7
0.7
0.7
0.7
0.7
0.7
0.7
0.7
0.7
0.7
0.7
0.7
0.7
0.7
0.7
0.7
0.7
0.7
0.7
0.7
0.7
0.7
0.7
0.7
0.7
0.7
0.7
0.7
0.7
0.7
0.7
0.7
0.7
0.7
0.7
0.7
0.7
0.7
0.7
0.7
1
1
0.7
1
1
0.7
0.7
1
1
1
1
1
1
1
1
1
1
1
1
0.7
1
1
0.7
1
0.7
0.7
0.7
0.7
0.7
1
1
1
1
1
0.7
1
1
1
1
1
1
1
1
1
1
1
1
1
1
1
1
1
1
1
1
1
1
1
1
1
1
1
1
1
1
1
1
1
1
1
1
1
1
1
1
1
1
1
1
1
1
1
1
1
1
1
0.7
1
1
1
1
1
1
1
1
1
1
1
1
1
1
1
1
1
1
1
1
0.7
0.7
1
1
0.7
1
0.7
1
1
0.7
0.7
0.7
1
1
1
1
1
1
1
1
1
0.7
0.7
0.7
0.7
0.7
0.7
0.7
0.7
0.7
0.7
0.7
0.7
0.7
0.7
0.7
0.7
0.7
0.7
0.7
0.7
0.7
0.7
0.7
0.7
0.7
0.7
0.7
0.7
0.7
0.7
0.7
0.7
0.7
0.7
0.7
0.7
0.7
0.7
0.7
0.7
0.7
0.7
0.7
0.7
0.7
0.7
0.7
0.7
0.7
0.7
0.7
0.7
0.7
0.7
0.7
0.7
0.7
0.7
0.7
0.7
0.7
1
0.7
0.7
0.7
0.7
0.7
1
0.7
0.7
1
0.7
0.7
0.7
0.7
0.7
0.7
0.7
0.7
0.7
0.7
0.7
0.7
0.7
0.7
0.7
0.7
0.7
0.7
0.7
0.7
0.7
0.7
0.7
0.7
0.7
0.7
0.7
0.7
0.7
0.7
0.7
0.7
0.7
0.7
0.7
0.7
0.7
0.7
0.7
0.7
0.7
0.7
0.7
0.7
0.7
0.7
1
0.7
0.7
0.7
0.7
1
0.7
0.7
1
0.7
0.7
0.7
1
1
1
1
1
1
1
1
1
1
1
1
1
1
1
1
1
1
1
1
1
1
1
0.7
0.7
1
1
1
1
1
1
1
1
1
1
1
1
1
1
1
1
1
0.7
1
1
0.7
1
0.7
0.7
0.7
0.7
0.7
0.7
0.7
0.7
0.7
0.7
0.7
1
0.7
0.7
0.7
1
0.7
0.7
0.7
1
0.7
0.7
1
1
1
1
1
1
1
1
1
1
1
1
1
1
1
0.7
0.7
0.7
0.7
0.7
1
0.7
0.7
1
0.7
0.7
0.7
0.7
0.7
1
0.7
0.7
0.7
0.7
0.7
0.7
0.7
0.7
0.7
0.7
0.7
0.7
0.7
0.7
0.7
0.7
0.7
0.7
0.7
0.7
0.7
0.7
0.7
0.7
0.7
0.7
0.7
0.7
0.7
0.7
0.7
0.7
0.7
0.7
0.7
0.7
0.7
0.7
0.7
0.7
0.7
0.7
0.7
0.7
0.7
0.7
0.7
0.7
0.7
0.7
0.7
0.7
0.7
0.7
0.7
0.7
0.7
0.7
0.7
0.7
1
0.7
1
0.7
1
1
0.7
0.7
0.7
0.7
0.7
0.7
0.7
0.7
0.7
0.7
0.7
0.7
0.7
0.7
0.7
0.7
0.7
0.7
0.7
0.7
1
1
1
0.7
1
0.7
0.7
0.7
0.7
0.7
0.7
0.7
0.7
0.7
0.7
0.7
0.7
0.7
0.7
0.7
0.7
0.7
0.7
0.7
0.7
0.7
0.7
0.7
0.7
1
0.7
0.7
0.7
0.7
0.7
0.7
1
1
1
1
1
1
1
0.7
0.7
0.7
0.7
0.7
0.7
0.7
0.7
1
1
1
1
0.7
0.7
0.7
0.7
1
0.7
0.7
0.7
0.7
0.7
1
1
1
1
1
1
0.7
1
1
1
1
1
1
1
1
1
1
1
1
1
1
1
1
1
1
1
1
1
1
1
1
0.7
0.7
1
1
0.7
1
1
1
1
1
1
1
1
1
1
1
1
1
1
1
1
1
1
1
1
1
1
1
1
1
1
1
1
1
1
1
0.7
0.7
1
0.7
0.7
0.7
0.7
0.7
0.7
0.7
1
1
1
1
0.7
1
1
1
1
1
1
1
1
1
1
1
1
1
1
1
1
1
1
1
1
1
1
1
1
1
1
1
1
1
1
1
1
1
1
1
1
1
1
1
1
1
1
1
1
1
1
1
1
1
1
1
1
1
1
1
1
1
1
1
1
1
1
1
1
1
1
1
1
1
1
1
1
1
1
1
1
1
1
1
1
1
1
1
1
1
1
1
1
1
1
1
1
1
1
1
1
1
1
1
1
1
1
1
1
1
1
1
1
1
1
1
1
1
1
1
1
1
1
1
1
1
1
1
1
1
1
1
1
1
1
1
1
1
1
1
1
1
1
1
1
1
1
1
1
1
1
1
1
1
1
1
1
1
1
1
1
1
1
1
1
1
1
1
1
1
1
1
1
1
1
1
1
1
1
1
1
1
1
1
1
1
1
1
1
1
1
1
1
1
1
1
1
1
1
1
1
1
1
1
1
1
1
1
1
1
1
1
1
1
1
1
1
1
1
1
1
1
1
1
1
1
1
1
1
1
1
1
1
1
1
1
1
1
1
1
1
1
1
1
0.7
1
0.7
0.7
1
0.7
1
0.7
0.7
0.7
0.7
0.7
0.7
0.7
1
1
1
1
1
1
1
1
1
1
1
1
1
1
1
1
1
1
1
1
1
1
1
1
1
1
1
1
1
1
1
1
1
1
1
1
1
1
1
1
1
1
1
1
1
1
1
1
1
1
1
1
1
1
1
1
1
1
1
1
1
1
1
1
1
1
1
1
1
1
1
1
1
1
1
1
1
1
1
1
1
1
1
1
1
1
1
1
1
1
1
1
1
1
1
1
1
1
1
1
1
1
1
1
1
1
1
1
1
1
1
1
1
1
1
1
1
1
1
1
1
1
1
1
1
1
1
1
1
1
1
1
1
1
1
0.7
1
1
0.7
0.7
0.7
0.7
0.7
0.7
0.7
0.7
1
1
1
0.7
1
0.7
1
1
1
1
1
1
1
1
1
1
1
1
1
1
0.7
1
0.7
0.7
0.7
0.7
0.7
0.7
0.7
1
0.7
0.7
0.7
1
1
1
1
0.7
0.7
0.7
0.7
0.7
0.7
0.7
0.7
0.7
0.7
0.7
0.7
0.7
0.7
0.7
0.7
1
1
1
1
0.7
1
1
1
1
1
1
1
1
1
1
1
1
1
1
1
1
0.7
1
1
0.7
0.7
0.7
0.7
1
1
1
1
1
1
1
1
1
1
1
1
1
1
1
1
1
1
1
1
1
1
1
1
1
1
1
1
1
1
1
1
1
1
1
1
1
1
1
1
1
1
1
1
1
1
1
1
1
1
1
1
1
1
1
1
1
1
1
1
1
1
1
1
1
1
1
1
1
1
1
1
1
1
1
1
1
1
1
1
1
1
1
1
1
1
1
1
1
1
1
1
1
1
1
1
1
1
1
1
1
1
1
1
1
1
1
1
1
1
1
1
1
1
1
1
1
1
1
1
1
1
1
1
1
1
1
1
1
1
1
1
1
1
1
1
1
1
1
1
1
1
1
1
1
1
1
1
1
1
1
1
1
1
1
1
1
1
1
1
1
1
1
1
1
1
1
1
1
1
1
1
1
1
1
1
1
1
1
1
1
1
1
1
1
1
1
1
1
1
1
1
1
1
1
0.7
1
1
0.7
1
1
1
1
1
1
1
1
1
1
1
1
1
1
1
1
1
1
1
1
1
1
1
1
1
1
1
1
1
1
1
0.7
1
1
1
1
1
0.7
1
1
0.7
1
1
1
1
1
1
1
1
1
1
1
0.7
1
1
1
0.7
1
0.7
1
1
1
1
1
1
1
1
1
1
1
1
1
1
1
1
1
1
1
1
1
1
1
1
1
1
1
1
1
1
1
1
1
1
1
1
1
1
1
1
1
1
1
1
1
1
1
1
1
1
1
1
1
1
1
1
1
1
1
1
1
1
1
1
1
1
1
1
1
1
1
1
1
1
1
1
1
1
1
1
1
1
1
1
1
1
1
1
1
1
1
1
1
1
1
1
1
1
1
1
1
1
1
1
1
1
1
1
1
1
1
1
1
1
1
1
1
1
1
1
1
1
1
1
1
1
1
1
1
1
1
1
1
1
1
1
1
1
1
0.7
0.7
0.7
1
0.7
0.7
0.7
0.7
0.7
1
1
1
1
1
1
1
1
1
1
1
1
1
1
1
1
1
1
1
1
1
1
1
1
1
0.7
1
1
1
1
1
1
1
1
0.7
1
1
0.7
1
0.7
1
1
1
1
1
1
0.7
0.7
1
1
0.7
0.7
0.7
0.7
1
1
0.7
1
0.7
1
0.7
0.7
1
1
1
0.7
1
0.7
0.7
0.7
1
1
0.7
1
0.7
0.7
0.7
0.7
0.7
0.7
0.7
0.7
0.7
0.7
0.7
0.7
1
0.7
0.7
0.7
1
1
1
1
1
1
1
1
1
1
1
1
1
1
1
1
1
0.7
0.7
1
1
0.7
1
1
0.7
0.7
0.7
0.7
0.7
0.7
0.7
0.7
0.7
0.7
0.7
1
1
1
0.7
0.7
0.7
0.7
1
0.7
1
0.7
0.7
1
1
1
1
0.7
1
1
1
1
1
1
1
1
1
1
1
1
1
1
1
1
1
1
1
1
1
1
1
1
1
1
1
1
1
1
1
1
1
1
1
1
1
1
1
1
1
1
0.7
1
0.7
0.7
1
1
1
1
1
1
1
1
1
1
1
1
1
1
1
1
1
1
1
1
1
1
1
1
1
1
1
1
1
1
1
1
1
1
1
1
1
1
1
1
1
1
1
1
1
1
1
1
1
1
1
1
1
1
1
1
1
1
0.7
1
1
0.7
1
0.7
0.7
0.7
0.7
1
1
1
1
1
1
1
1
1
0.7
1
0.7
0.7
0.7
0.7
0.7
0.7
0.7
0.7
0.7
0.7
0.7
0.7
0.7
0.7
0.7
0.7
0.7
0.7
1
0.7
0.7
0.7
1
1
1
1
0.7
1
1
1
1
1
1
1
1
1
1
1
1
1
0.7
0.7
0.7
0.7
0.7
0.7
0.7
0.7
0.7
1
0.7
0.7
0.7
1
1
1
1
1
1
1
1
0.7
1
1
0.7
0.7
0.7
1
0.7
0.7
0.7
0.7
0.7
0.7
0.7
1
0.7
0.7
0.7
0.7
0.7
0.7
0.7
0.7
1
1
1
0.7
0.7
1
0.7
0.7
0.7
1
1
0.7
1
1
1
1
1
1
1
1
1
1
1
1
1
1
1
1
1
1
1
1
0.7
1
0.7
0.7
0.7
0.7
0.7
0.7
0.7
1
1
1
1
1
1
1
1
1
1
1
1
1
1
1
1
1
1
0.7
0.7
1
0.7
0.7
1
0.7
0.7
1
0.7
0.7
0.7
0.7
0.7
0.7
1
1
1
1
1
1
1
1
1
1
1
1
1
1
1
1
0.7
1
0.7
0.7
0.7
0.7
0.7
0.7
0.7
0.7
0.7
1
1
0.7
1
0.7
1
0.7
0.7
1
1
0.7
1
1
1
0.7
1
0.7
1
0.7
0.7
0.7
0.7
1
0.7
0.7
0.7
0.7
1
0.7
0.7
0.7
0.7
0.7
0.7
0.7
1
0.7
0.7
1
0.7
1
1
1
1
1
1
1
1
1
1
0.7
0.7
0.7
0.7
0.7
0.7
0.7
1
0.7
0.7
0.7
0.7
0.7
1
1
0.7
0.7
0.7
1
0.7
0.7
1
0.7
0.7
0.7
0.7
0.7
0.7
0.7
0.7
0.7
0.7
0.7
0.7
0.7
0.7
0.7
0.7
0.7
0.7
0.7
0.7
0.7
0.7
0.7
0.7
0.7
0.7
0.7
0.7
0.7
0.7
0.7
0.7
0.7
0.7
0.7
0.7
1
0.7
1
1
0.7
0.7
1
0.7
1
1
1
1
1
1
1
1
1
1
1
0.7
0.7
0.7
1
0.7
1
0.7
0.7
0.7
0.7
0.7
0.7
0.7
0.7
0.7
1
0.7
0.7
0.7
0.7
0.7
1
0.7
0.7
0.7
0.7
0.7
1
1
1
1
1
1
1
1
1
1
1
1
1
1
1
0.7
1
0.7
0.7
0.7
0.7
0.7
0.7
0.7
0.7
1
0.7
0.7
0.7
1
1
1
1
1
1
1
1
1
1
1
0.7
0.7
1
1
0.7
1
1
0.7
0.7
0.7
0.7
0.7
0.7
0.7
0.7
0.7
0.7
0.7
0.7
0.7
0.7
0.7
1
1
1
1
1
1
1
1
1
1
1
1
1
1
1
0.7
0.7
0.7
0.7
0.7
0.7
0.7
0.7
0.2
0.2
0.2
0.2
0.2
0.2
0.2
0.2
0.7
0.7
0.7
0.7
1
0.7
0.7
1
0.7
0.7
0.7
0.7
0.7
0.7
0.7
0.7
0.2
0.2
0.2
0.2
0.2
0.2
0.2
0.2
0.7
0.7
0.7
0.2
0.7
0.7
0.7
0.7
0.2
0.7
0.7
0.2
0.7
0.2
0.7
0.7
0.7
0.7
0.7
0.7
0.7
0.7
0.7
0.7
0.7
0.7
0.7
0.7
0.7
1
1
1
0.7
1
1
1
0.7
0.7
0.7
0.7
0.7
0.7
0.7
0.7
0.7
0.7
0.7
0.7
0.7
0.7
1
0.7
0.7
0.7
0.7
0.7
0.7
0.7
0.7
1
0.7
1
1
0.7
1
0.7
0.7
0.7
0.7
0.7
1
0.7
0.7
0.7
0.7
0.7
0.7
0.7
0.7
0.7
0.7
1
0.7
1
1
0.7
1
1
1
1
1
1
1
1
1
1
1
0.7
1
1
0.7
0.7
0.7
0.7
0.7
0.7
0.7
0.7
0.7
0.7
0.7
0.7
0.7
0.7
0.7
0.7
1
0.7
1
1
0.7
0.7
0.7
0.7
0.7
1
0.7
0.7
0.7
1
0.7
0.7
0.7
0.7
0.7
0.7
0.7
0.7
0.7
0.7
1
0.7
1
0.7
0.7
0.7
1
1
0.2
0.7
1
1
1
1
1
1
1
1
1
1
1
1
1
1
1
1
0.7
0.7
1
1
1
1
1
1
1
1
1
1
1
1
1
1
1
1
1
1
1
1
1
1
1
1
0.7
1
1
1
1
1
1
1
1
1
1
1
1
1
1
1
1
1
1
1
1
1
1
1
1
1
1
1
1
1
1
1
1
1
1
1
1
1
1
1
1
1
1
1
1
1
1
1
1
1
1
1
1
1
1
1
1
1
1
1
0.7
1
1
1
1
1
1
0.7
0.7
0.7
0.7
1
1
1
0.7
1
1
1
1
1
0.7
0.7
1
0.7
0.7
1
0.7
0.7
0.7
0.7
0.7
0.7
0.7
0.7
0.7
0.7
0.7
0.7
0.7
0.7
0.7
1
0.7
0.7
1
1
0.7
0.7
1
0.7
0.7
0.7
1
1
1
1
1
1
1
1
1
1
1
1
1
1
1
1
1
1
1
1
1
1
1
1
1
1
1
1
1
1
1
1
1
1
1
1
1
1
1
1
1
1
1
1
1
1
1
1
1
1
1
1
1
0.7
0.7
0.7
1
0.7
0.7
0.7
0.7
0.7
0.7
0.7
0.7
1
0.7
0.7
0.7
0.7
1
1
1
1
0.7
0.7
0.7
0.7
0.7
0.7
0.7
0.7
0.7
0.7
0.7
0.7
0.7
0.7
0.7
0.7
0.7
0.7
0.7
0.7
0.7
0.7
0.7
1
0.7
0.7
1
1
0.7
0.7
1
1
1
1
1
1
1
1
1
1
0.7
1
0.7
0.7
0.7
0.7
0.7
0.7
0.7
0.7
0.7
1
0.7
1
0.7
1
1
1
1
1
1
1
0.7
1
1
1
0.7
0.7
0.7
0.7
1
0.7
0.7
0.7
0.7
0.7
1
1
0.7
1
1
1
0.7
1
1
1
1
1
1
1
1
1
1
1
1
1
1
1
1
1
1
1
1
1
1
0.7
1
1
1
1
1
1
1
1
1
1
1
1
1
1
1
1
1
1
1
1
1
1
1
1
1
1
1
1
1
1
0.7
1
1
1
1
1
1
1
1
1
1
1
1
1
1
1
1
1
1
1
1
1
1
1
1
1
1
1
1
1
1
1
1
1
1
1
1
1
1
1
1
1
1
1
1
1
1
1
1
1
1
1
1
1
1
1
1
0.7
1
1
1
0.7
1
1
1
1
1
1
1
1
1
1
1
1
1
1
1
1
1
1
1
1
1
1
1
1
1
1
1
1
1
1
1
1
1
1
1
1
1
1
1
1
1
1
1
1
1
1
1
1
1
1
1
1
1
1
1
1
1
1
1
1
1
1
1
1
1
1
1
1
1
1
0.7
1
0.7
1
0.7
1
1
1
1
0.7
0.7
1
0.7
1
1
1
1
1
1
1
1
1
1
1
1
1
1
1
1
1
0.7
1
1
0.7
1
0.7
0.7
0.7
0.7
0.7
0.7
0.7
0.7
0.7
1
0.7
1
1
1
1
1
1
1
0.2
1
0.7
1
0.2
1
0.7
0.7
0.7
0.7
0.7
0.7
0.7
0.7
0.7
0.7
0.7
0.7
0.7
0.7
0.7
0.7
0.7
1
1
0.7
1
1
0.7
1
1
1
1
1
1
1
1
1
1
1
1
1
1
1
1
1
1
1
1
1
1
1
1
1
1
1
1
1
1
1
1
1
1
1
1
1
1
1
1
1
1
1
1
1
1
1
1
1
1
1
1
1
1
1
1
1
1
1
1
1
1
1
1
1
1
1
1
1
1
1
1
1
1
1
1
1
1
1
1
1
1
1
1
1
1
1
1
1
1
1
1
1
1
1
1
1
1
1
1
1
1
1
1
1
1
1
1
1
1
1
1
0.7
1
1
1
0.7
1
0.7
0.7
0.7
0.7
0.7
0.7
0.7
0.7
0.7
0.7
0.7
1
1
0.7
1
0.7
0.7
0.7
0.7
0.7
0.7
0.7
0.7
0.7
0.7
0.7
0.7
0.7
0.7
0.7
0.7
0.7
0.7
0.7
0.7
0.7
0.7
0.7
0.7
0.7
0.7
0.7
0.7
0.7
1
1
0.7
0.7
1
1
1
1
1
1
1
1
0.7
1
1
0.7
1
1
0.7
1
1
0.7
0.7
0.7
0.7
0.7
0.7
0.7
0.7
0.7
1
1
1
1
1
1
0.7
1
0.2
0.7
0.2
0.7
0.2
0.2
0.7
0.2
1
0.7
0.7
0.7
1
1
1
1
1
1
1
1
1
1
1
1
1
1
1
1
1
1
1
1
1
1
1
1
1
1
1
1
1
1
1
1
1
1
1
1
1
1
1
1
1
1
1
1
1
1
1
1
1
1
1
1
1
1
1
1
1
1
1
1
1
0.7
1
0.7
1
1
1
1
1
1
1
1
1
1
1
1
1
1
1
1
1
1
1
1
1
1
1
1
1
1
1
1
1
0.7
1
1
1
1
1
1
1
1
1
1
1
1
1
1
1
1
1
1
1
1
1
1
1
1
1
0.7
1
0.7
1
1
1
1
1
1
1
1
1
1
1
1
1
1
1
1
1
1
1
1
1
1
1
1
1
1
1
1
1
1
1
1
1
1
1
1
1
1
1
1
1
1
1
1
1
1
1
1
1
1
1
1
1
1
1
1
1
1
1
1
1
1
1
1
0.2
0.2
1
1
0.2
1
1
0.7
0.7
1
1
0.7
0.7
1
1
0.7
0.7
0.7
0.7
1
1
1
1
1
1
1
1
1
1
1
1
1
1
1
1
1
1
1
0.7
0.7
1
0.7
0.7
0.7
0.7
0.7
0.7
0.7
0.7
0.7
0.7
0.7
0.7
0.2
0.2
1
1
0.7
0.7
0.7
0.7
0.7
0.7
0.7
0.7
0.7
0.7
0.7
0.7
0.7
0.7
0.7
0.7
0.7
0.7
0.7
0.7
0.7
0.7
1
0.7
1
1
0.7
0.7
1
1
1
1
1
1
1
1
1
1
1
1
1
1
1
1
1
1
1
1
1
1
1
1
1
1
0.7
1
0.7
1
0.7
0.7
1
1
1
1
1
1
1
1
1
1
1
1
1
1
1
1
1
1
1
1
1
1
1
1
1
1
1
1
1
1
1
1
1
1
1
1
1
1
1
1
1
1
1
1
1
1
1
1
1
1
1
1
1
1
1
1
1
1
1
1
1
1
1
1
1
1
1
1
1
1
1
1
1
1
0.7
1
1
1
1
1
1
1
1
1
1
1
1
1
1
1
1
1
1
1
1
1
1
1
1
1
0.7
0.7
0.7
0.7
1
0.7
1
0.7
0.7
0.7
0.7
0.7
0.7
0.7
1
0.7
1
1
0.7
0.7
1
1
0.7
0.7
0.7
0.7
0.7
1
0.7
0.7
0.7
0.7
0.7
0.7
0.7
0.7
0.7
0.7
0.7
0.7
0.7
0.7
0.7
0.7
0.7
0.7
1
1
1
1
1
1
1
1
1
1
1
1
1
1
1
0.7
0.7
0.7
0.7
0.7
0.7
1
0.7
0.7
0.7
0.7
0.7
0.7
0.7
0.7
0.7
0.7
0.7
0.7
0.7
0.7
0.7
0.7
0.7
0.7
0.7
0.7
0.7
0.7
0.7
0.7
0.7
0.7
0.7
0.7
0.7
0.7
0.7
0.7
0.7
0.7
0.7
0.7
0.7
0.7
0.7
0.7
0.7
0.7
1
0.7
1
0.7
1
1
1
1
1
1
1
1
0.7
1
1
1
1
1
1
1
1
1
1
1
1
1
1
1
1
1
1
1
1
1
0.7
1
0.7
0.7
1
0.7
1
1
0.7
1
1
1
1
1
1
1
0.7
0.7
1
0.7
0.7
0.7
0.7
0.7
0.7
0.7
0.7
0.7
0.7
0.7
0.7
0.7
0.7
0.7
0.7
0.7
0.7
0.7
0.7
0.7
0.7
0.7
0.7
0.7
0.7
0.7
1
0.7
0.7
0.7
1
1
1
0.7
0.7
1
0.7
0.7
0.7
0.7
0.7
0.2
0.7
0.7
0.7
0.7
0.7
0.7
0.7
0.7
0.7
0.7
0.7
0.7
0.7
0.7
0.7
0.7
0.7
0.7
0.7
0.7
0.7
0.7
0.7
0.7
0.7
0.7
0.7
0.2
0.2
0.2
0.2
0.2
0.2
0.2
0.2
0.2
0.2
0.2
0.2
0.2
0.2
0.2
0.2
0.2
0.7
0.2
0.2
0.2
0.2
0.2
0.2
0.2
0.2
0.2
0.2
0.2
0.2
0.2
0.2
0.2
0.2
0.2
0.2
0.2
0.2
0.2
0.2
0.2
0.2
0.2
0.2
0.2
0.2
0.2
0.2
0.7
0.7
0.7
0.7
0.7
0.2
0.2
0.2
0.2
0.2
1
0.2
1
0.2
0.2
0.2
0.2
0.2
0.2
0.2
0.7
0.2
0.7
0.7
0.7
0.7
0.7
0.7
0.7
0.7
1
0.2
0.2
0.2
0.2
0.2
0.2
0.2
0.2
0.2
0.2
0.2
0.2
1
1
0.2
0.2
0.2
0.2
0.2
0.2
1
0.2
0.2
0.2
0.2
0.2
0.2
0.2
0.2
0.7
0.7
0.7
1
0.7
0.7
0.7
0.7
0.7
0.7
0.7
0.2
0.7
0.2
0.2
0.2
0.7
0.7
0.7
0.2
0.7
0.7
0.7
0.7
0.2
0.7
0.7
0.7
0.7
0.7
0.7
0.7
1
0.7
0.7
1
0.7
0.7
0.7
1
0.7
0.7
1
0.7
1
1
1
1
1
1
1
1
1
1
1
1
1
1
1
1
0.7
1
0.7
0.7
0.7
0.7
0.7
0.7
0.7
0.7
0.7
0.7
0.7
0.7
0.7
0.7
0.7
1
0.2
0.2
1
0.2
0.2
0.2
0.2
0.2
0.2
0.2
0.2
0.2
0.2
0.2
0.2
0.2
0.2
0.2
0.2
0.2
0.2
1
0.2
0.2
0.2
1
1
1
1
0.2
1
1
1
1
1
1
1
1
1
1
1
1
1
0.2
1
0.2
0.2
0.2
1
0.2
0.2
0.2
1
0.2
0.2
0.2
0.2
1
0.2
0.2
1
1
1
1
1
1
1
1
1
1
1
1
1
1
1
1
1
1
1
1
1
1
0.2
1
1
1
1
0.2
0.2
1
0.2
0.2
0.2
0.2
1
0.2
1
1
1
0.2
1
1
1
1
1
1
1
1
1
1
1
1
1
1
1
1
0.2
0.2
1
0.2
0.2
0.2
0.2
0.2
0.2
1
1
1
0.2
1
1
1
1
1
1
0.2
0.2
1
1
1
0.2
0.2
1
1
0.2
0.2
1
1
0.2
0.2
0.2
0.2
0.2
0.2
0.2
1
1
1
1
1
0.2
1
0.2
0.2
0.2
0.2
1
1
1
0.2
1
0.2
1
0.2
0.2
1
0.2
0.2
0.2
0.2
0.2
1
0.2
0.2
0.2
0.2
0.2
0.2
0.2
0.2
0.2
0.2
0.2
0.2
0.2
0.2
0.2
0.2
0.2
0.2
0.2
0.2
0.2
0.2
1
0.2
0.2
0.2
1
1
0.2
1
1
1
1
1
1
1
1
1
1
0.2
0.2
0.2
0.2
0.2
0.2
0.2
0.2
0.2
0.2
1
0.2
0.2
0.2
1
0.2
1
1
0.2
0.2
0.2
1
1
1
1
1
1
1
1
1
1
1
1
0.2
1
0.2
1
1
0.2
1
1
1
1
1
1
1
1
1
1
1
1
1
1
1
1
1
1
1
1
1
1
1
1
1
1
1
1
1
1
1
1
1
1
1
1
1
1
1
1
1
1
1
1
1
1
1
1
1
1
1
1
1
1
1
1
1
1
0.2
1
1
1
0.2
1
0.2
1
1
1
1
1
1
1
1
1
0.2
1
0.2
1
0.2
1
1
0.2
0.2
0.2
0.2
1
1
0.2
1
1
1
1
1
1
1
1
1
1
1
1
1
1
1
1
1
1
1
1
1
1
1
1
1
1
1
1
1
1
1
1
0.2
1
1
0.2
1
1
1
0.2
1
0.2
0.2
1
1
0.2
0.2
1
0.2
1
1
1
1
1
1
1
0.2
1
1
1
1
1
1
1
1
1
1
1
1
1
1
1
1
1
1
1
1
1
1
1
1
1
1
1
1
1
1
1
1
1
1
1
1
1
1
1
1
1
1
1
1
1
1
1
1
1
1
1
1
1
1
0.2
1
1
1
1
0.2
1
1
0.2
1
1
1
1
1
1
1
1
1
1
1
1
1
1
1
1
1
1
1
1
1
1
1
1
1
1
1
1
1
1
1
1
1
1
1
1
1
1
1
1
1
1
1
1
1
1
1
1
1
1
1
1
1
1
1
1
1
1
1
1
1
1
1
1
1
1
1
1
1
1
1
1
1
1
1
1
1
1
1
1
1
1
1
1
1
1
1
0.2
0.2
0.2
1
0.2
0.2
0.2
0.2
0.2
0.2
0.2
0.2
0.2
0.2
1
1
0.2
0.2
1
1
1
1
1
1
1
1
1
1
0.2
1
1
0.2
0.2
1
1
1
1
1
0.2
1
1
1
1
1
1
1
1
1
1
1
1
1
1
1
1
1
1
1
1
1
1
1
1
1
1
1
1
1
1
1
1
1
1
1
1
1
1
1
1
1
1
1
1
1
1
1
1
1
1
1
1
1
1
1
1
1
1
1
1
1
1
1
1
1
1
1
1
1
1
1
1
1
1
1
1
1
1
1
1
1
1
1
1
1
1
1
1
1
1
1
1
1
1
1
1
1
1
1
1
1
1
1
1
1
1
1
1
1
1
1
1
1
1
1
1
1
1
1
1
1
1
1
1
1
1
1
1
1
1
1
1
1
1
1
1
1
1
1
1
1
1
1
1
1
1
1
1
1
1
1
1
1
1
1
1
1
1
1
1
1
1
1
1
1
1
1
1
1
1
1
1
1
1
1
1
1
1
1
1
1
1
1
1
1
1
1
1
1
1
1
1
1
1
1
1
1
1
1
1
1
1
1
1
1
1
1
1
1
1
1
1
1
1
1
1
1
1
1
1
1
1
1
1
1
1
1
1
1
1
1
1
1
1
1
1
1
1
1
1
1
1
1
1
1
1
1
1
1
1
1
1
1
1
1
1
0.2
0.2
1
0.2
0.2
0.2
0.2
1
1
1
0.2
1
0.2
0.2
1
1
0.2
1
1
0.2
1
1
0.2
0.2
0.2
0.2
0.2
0.2
0.2
0.2
0.2
0.2
0.2
0.2
0.2
0.2
0.2
0.2
0.2
0.2
0.2
0.2
0.2
0.2
0.2
0.2
0.2
0.2
0.2
1
1
1
0.2
0.2
0.2
0.2
0.2
0.2
0.2
0.2
0.2
1
1
1
1
1
1
1
1
1
1
1
1
1
1
1
1
1
1
1
1
1
1
1
1
1
1
1
1
1
1
1
1
1
1
1
1
1
1
1
1
1
1
1
1
1
1
1
1
1
1
1
1
1
1
1
1
1
1
1
1
1
1
1
1
1
1
1
1
1
1
1
1
1
1
1
1
1
1
1
1
1
1
1
1
1
1
1
1
1
1
1
1
1
1
1
1
1
1
1
1
1
1
1
1
1
1
1
1
1
1
1
1
1
1
1
1
1
1
1
1
1
1
1
1
1
1
0.2
1
1
0.2
0.2
1
0.2
1
0.2
0.2
0.2
0.2
0.2
0.2
0.2
0.2
0.2
0.2
0.2
0.2
0.2
0.2
0.2
0.2
0.2
0.2
0.2
0.2
0.2
0.2
0.2
0.2
0.2
0.2
0.2
0.2
0.2
0.2
0.2
0.2
1
0.2
0.2
0.2
0.2
0.2
0.2
1
0.2
1
1
0.2
0.2
0.2
0.2
0.2
1
0.2
1
1
1
1
1
1
0.2
0.2
0.2
0.2
1
0.2
0.2
1
1
0.2
1
0.2
0.2
0.2
0.2
1
0.2
1
0.2
1
1
1
1
1
1
1
1
1
1
1
1
1
1
1
1
1
1
1
1
1
1
1
1
1
1
1
1
1
1
1
1
1
1
1
1
1
1
1
1
1
1
1
1
1
1
1
1
1
1
1
1
1
1
1
1
1
1
1
1
1
1
1
1
1
1
1
1
1
1
1
1
1
1
1
1
1
1
1
1
1
1
1
1
1
1
1
1
1
1
1
1
1
1
1
1
1
1
1
1
1
1
1
1
1
1
1
1
1
1
1
1
1
1
1
1
1
1
1
1
1
1
1
1
1
1
1
1
1
1
1
1
1
1
1
1
1
1
1
1
1
1
1
1
1
1
1
1
1
1
1
1
1
1
1
1
1
1
1
1
1
1
1
1
1
1
1
1
1
1
1
1
1
1
1
1
1
1
1
1
1
0.7
1
1
1
0.7
0.2
0.2
0.2
0.2
0.2
0.2
0.7
0.2
0.2
0.2
0.2
0.2
0.2
1
0.2
1
1
0.2
1
1
1
1
1
0.2
0.2
0.2
1
0.2
1
1
0.2
1
0.2
0.2
1
0.2
1
1
0.2
1
1
1
0.2
1
1
0.2
0.2
0.2
0.2
0.2
0.2
0.2
0.2
0.2
0.2
0.2
0.2
0.2
0.2
0.2
0.2
0.2
0.2
0.2
0.2
0.2
0.2
0.2
0.2
0.2
0.2
0.2
0.2
0.2
0.2
1
1
1
1
1
1
1
1
1
1
1
1
1
1
0.2
0.2
1
1
1
1
1
1
1
1
1
1
1
1
1
1
1
1
1
1
1
1
1
1
1
1
1
1
1
1
1
1
1
1
1
1
1
1
1
1
1
1
1
1
1
1
1
1
1
1
1
1
1
1
1
1
1
1
1
1
1
1
1
1
1
1
1
1
1
1
1
1
1
1
1
1
1
1
1
1
1
1
1
1
1
1
1
1
1
1
1
1
1
1
1
1
1
1
1
1
1
1
1
1
1
1
1
1
1
1
1
1
1
1
1
1
1
1
1
1
1
1
1
1
1
1
1
1
1
1
1
1
1
1
1
1
1
1
1
1
1
1
1
1
1
1
1
1
1
1
1
1
1
1
1
1
1
1
1
1
1
1
1
1
1
1
1
1
1
1
1
1
1
1
1
1
1
1
1
1
1
1
1
1
0.2
0.2
0.2
0.2
1
0.2
0.2
1
1
1
1
1
1
1
1
1
1
1
1
1
1
1
1
1
1
1
1
1
1
1
0.2
0.2
0.2
0.2
0.2
0.2
0.2
0.2
0.2
0.2
0.2
1
0.2
0.2
1
1
1
0.2
0.2
0.2
0.2
1
0.2
0.2
0.2
0.2
0.2
0.2
0.2
0.2
0.2
0.2
0.2
0.2
0.2
0.2
0.2
0.2
0.2
0.2
0.2
0.2
0.2
0.2
0.2
0.2
0.2
0.2
0.2
0.2
1
1
1
1
1
1
1
1
1
0.2
1
1
1
1
1
1
1
1
1
1
0.2
1
1
0.2
1
1
0.2
0.2
0.2
0.2
0.2
0.2
0.2
0.2
0.2
0.2
1
0.2
0.2
1
0.2
1
1
0.2
0.2
0.2
0.2
0.2
0.2
0.2
0.2
0.2
0.2
0.2
0.2
0.2
0.2
1
1
0.2
1
1
1
1
0.2
1
1
1
1
1
1
1
1
1
1
1
0.2
1
0.2
0.2
1
1
1
0.2
1
1
1
1
1
0.2
0.2
0.2
1
0.2
1
1
1
1
0.2
1
0.2
0.2
0.2
0.2
0.2
0.2
0.2
0.2
0.2
0.2
0.2
0.2
0.2
1
0.2
0.2
0.2
0.2
1
0.2
0.2
1
1
1
1
0.2
0.2
0.2
0.2
0.2
0.2
0.2
0.2
0.2
0.2
1
1
0.2
0.2
1
1
1
1
1
1
1
1
1
1
1
1
1
1
1
1
1
1
1
1
1
0.2
1
0.2
0.2
0.2
0.2
0.2
0.2
1
1
1
1
1
1
1
1
1
1
1
1
1
1
1
1
1
1
1
1
1
1
0.2
0.2
1
1
1
0.2
0.2
1
1
1
1
1
1
1
1
1
1
1
1
1
1
1
1
1
1
1
1
1
1
0.2
0.2
0.2
1
0.2
0.2
1
1
1
1
1
0.2
1
0.2
1
0.2
0.2
1
0.2
0.2
0.2
1
1
1
1
1
1
1
1
1
1
1
1
1
1
1
1
1
1
1
1
1
1
1
1
1
1
1
1
1
1
0.2
1
0.2
0.2
1
1
1
0.2
0.2
1
1
1
1
1
0.2
1
1
1
1
1
1
1
1
1
1
1
1
1
1
1
1
1
1
1
1
1
1
1
1
1
1
1
1
1
1
1
1
1
1
1
1
0.2
1
1
1
1
1
1
1
1
1
1
1
1
1
1
1
1
1
1
1
1
1
1
1
1
1
1
1
1
1
1
1
1
1
0.2
1
0.2
1
1
1
1
0.2
1
0.2
1
1
1
0.2
1
1
1
1
1
1
1
1
1
1
1
1
1
1
1
1
1
1
1
1
1
1
1
1
1
1
1
1
1
1
1
1
1
1
1
1
1
1
1
1
1
1
1
1
1
1
1
1
1
1
1
1
1
1
1
1
1
1
1
1
1
1
1
1
1
1
1
1
1
1
1
1
1
1
1
1
1
1
1
1
1
1
0.2
1
1
0.2
1
1
1
1
1
1
1
1
1
1
1
1
1
1
1
1
1
1
1
1
1
1
1
1
1
1
1
1
1
1
1
1
1
1
1
1
1
1
1
1
1
1
1
1
1
1
1
1
1
1
1
1
1
1
1
1
1
1
1
1
1
1
1
1
1
1
1
1
1
1
1
1
1
1
1
0.2
1
1
1
1
1
1
1
1
1
1
1
1
1
1
1
1
1
1
1
1
1
1
1
1
1
1
1
1
1
1
1
1
1
1
1
1
1
1
1
1
1
1
1
1
1
1
1
1
1
1
1
0.2
0.2
1
0.2
1
0.2
1
0.2
1
0.2
0.2
0.2
0.2
1
0.2
1
1
0.2
1
1
1
1
1
0.2
1
1
1
0.2
1
0.2
0.2
0.2
0.2
0.2
0.2
0.2
0.2
1
0.2
1
1
0.2
1
1
1
1
1
1
1
1
1
1
1
1
1
1
1
1
1
1
1
1
1
1
1
1
1
1
1
1
1
1
1
1
1
1
1
1
1
1
1
1
1
1
1
1
1
1
1
1
1
1
1
1
1
1
1
1
0.2
0.2
0.2
0.2
0.2
0.2
0.2
1
0.2
0.2
1
1
1
0.2
1
1
0.2
1
1
1
1
0.2
0.2
1
1
0.2
1
0.2
1
0.2
0.2
0.2
0.2
0.2
1
0.2
1
0.2
1
1
1
1
1
1
1
1
1
1
1
1
1
1
1
1
1
1
0.2
0.2
1
0.2
1
1
1
1
0.2
1
1
1
1
1
1
1
1
1
1
1
1
1
1
1
1
1
1
1
1
1
1
0.2
0.2
0.2
0.2
0.2
1
1
0.2
0.2
1
1
0.2
1
0.2
0.2
1
0.2
0.2
0.2
0.2
0.2
0.2
0.2
0.2
0.2
1
0.2
1
1
0.2
1
0.2
1
0.2
1
1
1
1
1
1
1
1
1
1
1
0.2
1
1
1
1
1
1
1
1
1
1
1
1
1
1
1
1
1
1
1
1
1
1
1
1
1
1
1
1
1
1
1
1
1
1
1
0.2
1
1
1
0.2
0.2
1
1
1
1
0.2
0.2
1
1
0.2
1
1
1
1
0.2
1
0.2
1
1
1
1
0.2
0.2
0.2
1
1
1
1
1
1
1
1
1
1
1
1
1
1
1
1
1
0.2
1
1
0.2
0.2
0.2
0.2
1
0.2
1
0.2
1
0.2
0.2
0.2
0.2
0.2
0.2
0.2
0.2
0.2
0.2
1
0.2
0.2
0.2
0.2
1
0.2
0.2
0.2
0.2
0.2
0.2
0.2
0.2
0.2
0.2
0.2
0.2
0.2
0.2
0.2
0.2
0.2
0.2
0.2
0.2
0.2
0.2
0.2
0.2
1
0.2
0.2
0.2
0.2
0.2
0.2
1
0.2
0.2
0.2
0.2
1
0.2
0.2
0.2
0.2
0.2
0.2
0.2
0.2
0.2
0.2
1
0.2
0.2
0.2
0.2
0.2
0.2
1
0.2
1
1
1
0.2
1
1
0.2
1
0.2
0.2
0.2
0.2
0.2
0.2
0.2
0.2
0.2
0.2
0.2
0.2
0.2
0.2
0.2
0.2
0.2
0.2
0.2
0.2
0.2
0.2
0.2
0.2
0.2
0.2
0.2
0.2
1
0.2
0.2
0.2
0.2
0.2
0.2
0.2
0.2
0.2
0.2
0.2
0.2
0.2
0.2
0.2
0.2
0.2
0.2
0.2
0.2
0.2
0.2
0.2
0.2
0.2
0.2
0.2
0.2
0.2
0.2
0.2
0.2
0.2
0.2
0.2
1
0.2
0.2
0.2
0.2
0.2
0.2
0.2
0.2
0.2
0.2
0.2
0.2
0.2
0.2
0.2
0.2
0.2
0.2
0.2
0.2
0.2
0.2
0.2
0.2
0.2
0.2
0.2
0.2
0.2
0.2
0.2
0.2
0.2
1
0.2
0.2
0.2
0.2
0.2
0.2
0.2
0.2
0.2
0.2
0.2
0.2
0.2
0.2
0.2
0.2
0.2
0.2
0.2
0.2
0.2
0.2
0.2
0.2
0.2
0.2
0.2
0.2
0.2
0.2
0.2
1
0.2
0.2
0.2
1
1
0.2
0.2
1
0.2
1
0.2
0.2
0.2
0.2
0.2
0.2
0.2
0.2
0.2
0.2
0.2
0.2
0.2
0.2
0.2
0.2
1
0.2
0.2
0.2
1
1
1
1
0.2
0.2
1
0.2
0.2
1
0.2
0.2
0.2
1
0.2
0.2
0.2
0.2
0.2
0.2
0.2
0.2
0.2
0.2
0.2
1
0.2
1
1
1
0.2
1
0.2
1
1
1
1
1
1
1
1
1
1
0.2
0.2
1
1
1
0.2
1
1
0.2
1
1
0.2
0.2
1
1
0.2
1
0.2
1
1
0.2
0.2
1
1
0.2
1
1
1
1
1
0.2
1
1
1
1
1
1
1
0.2
1
0.2
1
0.2
0.2
1
0.2
0.2
0.2
0.2
0.2
0.2
0.2
0.2
0.2
0.2
0.2
0.2
0.2
0.2
0.2
0.2
0.2
0.2
1
0.2
0.2
0.2
0.2
1
0.2
0.2
1
1
0.2
0.2
0.2
0.2
0.2
0.2
1
1
1
0.2
0.2
0.2
0.2
0.2
0.2
0.2
0.2
0.2
1
1
1
1
0.2
1
1
1
1
1
1
1
1
1
1
1
1
1
1
1
1
1
1
1
1
1
1
1
1
1
1
1
1
1
1
1
1
1
1
1
1
1
1
1
1
1
1
1
1
1
1
0.2
1
0.2
1
1
0.2
1
1
1
1
1
1
0.2
0.2
1
1
0.2
0.2
0.2
0.2
0.2
0.2
0.2
0.2
0.2
0.2
0.2
0.2
0.2
0.2
0.2
1
1
1
1
0.2
1
1
1
1
1
1
1
1
1
1
1
1
1
1
1
1
1
1
1
1
0.2
1
1
0.2
0.2
1
0.2
0.2
0.2
0.2
0.2
0.2
0.2
0.2
1
0.2
0.2
0.2
0.2
1
1
0.2
0.2
0.2
0.2
0.2
0.2
0.2
0.2
0.2
0.2
0.2
0.2
0.2
0.2
0.2
0.2
0.2
0.2
0.2
0.2
0.2
0.2
0.2
0.2
1
0.2
0.2
1
0.2
0.2
1
0.2
0.2
0.2
0.2
0.2
0.2
0.2
0.2
0.2
0.2
0.2
0.2
0.2
0.2
0.2
1
0.2
0.2
0.2
0.2
0.2
0.2
1
0.2
0.2
1
1
1
1
1
1
0.2
0.2
0.2
1
0.2
0.2
0.2
1
0.2
0.2
0.2
0.2
0.2
0.2
0.2
0.2
0.2
0.2
0.2
0.2
0.2
0.2
0.2
0.2
0.2
0.2
0.2
0.2
0.2
0.2
0.2
0.2
1
0.2
0.2
0.2
0.2
0.2
0.2
1
0.2
0.2
0.2
0.2
0.2
0.2
0.2
0.2
0.2
0.2
0.2
0.2
0.2
0.2
0.2
0.2
1
0.2
1
1
0.2
0.2
0.2
0.2
0.2
0.2
0.2
0.2
0.2
0.2
0.2
0.2
0.2
0.2
0.2
0.2
0.2
0.2
0.2
0.2
0.2
0.2
0.2
0.2
0.2
0.2
0.2
0.2
0.2
0.2
0.2
0.2
0.2
0.2
0.2
0.2
0.2
0.2
0.2
0.2
0.2
0.2
0.2
0.2
0.2
0.2
1
0.2
0.2
0.2
0.2
0.2
0.2
0.2
0.2
0.2
0.2
0.2
0.2
0.2
0.2
0.2
0.2
0.2
0.2
0.2
0.2
0.2
0.2
0.2
0.2
0.2
0.2
1
0.2
0.2
1
1
1
1
1
1
0.2
0.2
0.2
0.2
0.2
0.2
0.2
0.2
0.2
0.2
0.2
0.2
0.2
0.2
0.2
0.2
0.2
0.2
0.2
0.2
1
1
0.2
0.2
0.2
0.2
0.2
0.2
0.2
0.2
0.2
0.2
0.2
0.2
0.2
0.2
0.2
0.2
0.2
0.2
0.2
0.2
0.2
0.2
0.2
0.2
0.2
0.2
1
1
1
1
1
1
1
0.2
1
1
1
1
1
1
0.2
0.2
0.2
0.2
0.2
0.2
0.2
0.2
0.2
0.2
0.2
0.2
0.2
0.2
0.2
0.2
0.2
0.2
0.2
0.2
0.2
0.2
0.2
1
1
1
0.2
1
1
1
0.2
1
1
1
1
1
1
0.2
0.2
0.2
1
0.2
0.2
0.2
1
0.2
0.2
0.2
0.2
0.2
0.2
0.2
0.2
0.2
0.2
0.2
0.2
0.2
0.2
0.2
0.2
0.2
0.2
0.2
0.2
0.2
0.2
0.2
0.2
0.2
0.2
0.2
0.2
0.2
0.2
0.2
0.2
0.2
0.2
0.2
0.2
0.2
0.2
0.2
0.2
0.2
1
0.2
1
1
0.2
0.2
0.2
0.2
0.2
0.2
0.2
0.2
0.2
0.2
0.2
0.2
0.2
0.2
0.2
0.2
1
1
0.2
1
0.2
0.2
1
0.2
0.2
0.2
0.2
0.2
0.2
0.2
0.2
0.2
0.2
0.2
0.2
0.2
0.2
0.2
0.2
0.2
0.2
0.2
0.2
0.2
0.2
0.2
0.2
0.2
0.2
0.2
0.2
0.2
0.2
0.2
0.2
0.2
1
0.2
0.2
0.2
0.2
0.2
0.2
0.2
0.2
0.2
0.2
0.2
0.2
0.2
0.2
1
0.2
0.2
0.2
0.2
0.2
1
1
1
1
1
1
1
1
1
1
1
1
0.2
0.2
0.2
0.2
0.2
1
1
1
0.2
0.2
0.2
0.2
0.2
0.2
1
0.2
1
1
1
1
1
1
1
1
1
1
1
1
1
1
1
1
1
1
1
1
1
1
0.2
0.2
1
1
0.2
1
1
1
1
1
1
1
1
1
1
1
1
1
1
1
1
1
1
1
1
1
1
1
1
1
1
1
1
1
1
1
0.2
1
1
1
1
1
1
1
1
1
1
1
1
0.2
0.2
0.2
0.2
0.2
0.2
0.2
0.2
1
0.2
1
1
0.2
0.2
1
1
1
1
1
1
1
1
1
1
1
1
1
1
1
1
1
1
1
1
1
1
1
1
1
1
1
1
1
1
1
1
1
1
1
1
1
1
1
1
1
1
1
1
1
1
1
1
1
0.2
1
1
1
1
1
1
1
1
1
1
1
1
1
1
0.2
0.2
1
0.2
0.2
0.2
0.2
1
1
1
0.2
0.2
1
1
1
1
1
1
1
1
1
1
1
1
1
1
1
1
1
1
1
1
1
1
1
1
1
1
1
1
1
1
1
1
1
1
1
1
1
1
1
1
1
1
1
1
1
1
1
1
1
1
1
1
1
1
1
1
1
1
1
1
1
1
1
1
1
1
1
1
1
1
1
1
1
1
1
1
1
1
1
1
1
1
0.2
1
1
1
1
1
1
1
0.2
1
1
1
1
1
1
1
1
1
1
1
1
1
1
1
1
0.2
0.2
0.2
0.2
0.2
1
0.2
0.2
1
0.2
1
1
1
1
0.2
0.2
0.2
1
1
0.2
0.2
0.2
1
0.2
0.2
0.2
0.2
0.2
0.2
0.2
0.2
0.2
0.2
0.2
0.2
0.2
0.2
0.2
0.2
0.2
0.2
0.2
0.2
0.2
1
0.2
1
0.2
0.2
0.2
1
1
0.2
0.2
0.2
0.2
0.2
0.2
0.2
0.2
0.2
0.2
0.2
0.2
0.2
0.2
0.2
0.2
0.2
0.2
0.2
0.2
0.2
1
1
1
0.2
0.2
0.2
0.2
0.2
0.2
0.2
0.2
0.2
0.2
0.2
0.2
0.2
0.2
0.2
0.2
0.2
0.2
0.2
0.2
0.2
0.2
0.2
0.2
0.2
0.2
0.2
1
0.2
0.2
0.2
1
0.2
0.2
0.2
0.2
0.2
0.2
0.2
0.2
0.2
0.2
0.2
0.2
0.2
0.2
0.2
0.7
0.7
1
0.7
0.2
0.2
0.2
0.2
0.2
0.2
0.2
0.2
0.2
0.2
0.2
0.2
0.2
1
1
0.2
0.2
0.2
0.2
0.2
0.2
0.2
0.2
0.2
0.2
0.2
0.2
0.2
0.2
0.2
0.2
0.2
0.2
0.7
0.7
0.7
0.7
0.7
0.7
0.7
0.7
0.7
0.7
0.7
0.7
0.7
0.7
0.7
0.7
0.2
0.2
0.2
0.2
0.2
0.2
0.2
1
0.2
1
1
1
0.2
0.2
0.2
0.2
0.2
0.2
0.2
0.7
0.2
0.2
0.2
0.2
0.2
0.2
0.2
0.2
0.2
0.2
0.2
0.2
0.2
0.2
0.2
1
0.2
1
0.2
1
1
1
1
1
0.2
1
1
0.2
1
1
1
0.2
1
1
1
1
1
1
0.2
1
1
1
1
1
1
1
1
1
1
1
1
1
1
1
1
1
1
1
1
1
1
1
1
1
1
1
1
1
1
1
1
1
1
1
1
1
1
1
1
1
1
1
1
1
1
1
1
1
1
1
1
1
1
1
1
1
1
1
1
1
1
0.2
1
1
0.2
0.2
1
1
1
1
1
1
1
1
0.2
1
0.2
0.2
0.2
1
0.2
0.2
0.2
0.2
1
1
1
1
1
1
1
1
1
1
1
1
1
1
1
1
0.7
1
1
1
1
0.7
1
0.7
1
0.2
1
1
1
0.7
0.7
0.7
0.7
0.7
0.7
0.7
0.7
0.7
0.7
0.7
0.7
0.7
0.7
0.7
0.7
0.7
0.7
1
1
0.7
1
0.7
0.7
1
0.7
0.7
0.7
1
0.7
1
1
1
0.7
0.7
0.7
1
1
1
0.7
1
0.7
1
0.7
0.7
0.7
0.2
1
1
1
0.7
0.7
1
1
1
0.7
1
1
1
1
1
0.7
0.7
0.7
1
1
1
0.7
0.7
0.7
0.7
0.7
1
0.7
1
1
1
0.7
1
1
1
0.7
1
0.7
0.7
0.7
0.7
0.7
0.7
0.7
0.7
0.7
0.7
0.7
0.7
0.7
0.7
0.7
0.7
0.7
1
1
1
1
1
1
0.7
1
1
1
1
1
1
1
1
1
1
0.7
0.7
0.7
1
0.7
0.7
1
1
0.7
0.7
1
1
1
1
1
1
1
1
1
1
1
1
1
1
1
1
1
1
1
1
1
1
1
1
1
1
1
0.7
1
1
1
1
1
1
1
1
1
1
1
1
1
1
1
1
1
1
1
1
1
1
1
1
1
1
1
1
1
0.7
0.7
0.7
0.7
0.7
0.7
1
1
0.7
1
1
1
1
1
0.7
1
1
0.7
0.7
0.7
0.7
0.7
0.7
0.7
0.7
0.7
0.7
0.7
0.7
0.7
1
1
1
1
1
1
1
1
1
1
1
1
1
1
1
1
1
1
1
1
1
1
1
1
1
1
0.7
0.7
1
1
1
0.2
0.7
0.2
0.7
0.7
0.7
0.7
0.7
1
0.7
0.7
1
0.2
0.7
1
0.7
0.7
0.7
0.2
0.7
0.7
1
1
0.2
0.7
0.7
0.2
0.7
1
0.2
1
0.7
0.7
0.7
0.7
1
0.7
0.7
0.7
0.7
0.7
1
0.7
0.7
0.7
0.7
0.2
0.7
0.2
0.2
0.2
0.2
0.2
0.2
1
0.2
0.2
0.2
0.2
0.2
1
0.2
1
0.2
1
0.2
0.2
0.2
0.2
0.2
0.2
0.2
0.2
0.2
0.2
0.2
0.2
0.2
0.2
0.2
0.2
0.2
0.2
0.2
0.2
0.2
0.2
0.2
1
0.2
0.2
0.2
0.2
0.2
0.2
0.2
0.2
0.2
0.2
0.2
0.2
0.2
0.2
0.7
0.2
0.2
0.2
0.2
0.2
0.2
0.2
0.2
0.2
0.2
0.2
0.2
0.2
0.2
0.2
0.2
0.2
0.2
0.2
0.2
0.2
0.2
0.2
0.2
0.2
0.2
0.2
0.2
0.2
0.2
0.2
0.2
0.2
0.2
0.2
0.2
0.2
0.2
0.2
0.2
0.2
0.2
0.2
0.2
0.2
0.2
0.2
0.2
0.2
0.2
0.2
0.2
0.2
0.2
0.2
0.2
0.2
0.2
0.2
0.2
0.2
0.2
0.2
0.7
1
0.2
0.2
0.7
0.7
0.7
0.7
1
0.7
0.7
1
1
0.7
0.7
0.2
1
0.7
1
0.7
0.7
0.7
1
0.7
0.2
0.7
0.7
0.2
1
1
0.2
0.2
0.2
0.2
0.2
0.2
0.2
0.2
0.2
0.2
0.2
0.2
0.2
0.2
0.2
0.2
0.2
0.2
0.2
0.2
0.2
0.2
0.2
0.2
0.2
0.2
0.2
0.2
0.2
0.2
0.2
0.2
0.2
0.2
0.2
0.2
0.2
0.2
0.2
0.2
0.2
0.2
0.2
0.2
0.2
0.2
0.2
0.2
1
0.2
0.2
0.2
0.2
1
0.2
0.2
1
0.2
0.2
0.2
0.2
0.2
0.2
0.2
0.2
0.2
0.2
1
0.2
0.2
0.2
0.2
1
0.2
0.2
1
0.2
0.2
0.2
0.2
0.2
0.2
0.2
0.2
0.2
0.2
0.2
0.2
0.2
0.2
0.2
0.2
0.2
0.2
0.2
0.2
0.2
0.2
0.2
0.2
0.2
0.2
0.2
0.2
0.2
0.2
0.2
1
0.2
1
0.2
0.2
0.2
0.2
0.2
0.2
0.2
0.2
0.2
0.2
0.2
0.2
0.2
0.2
0.2
0.2
0.2
0.2
1
1
1
1
1
0.2
0.2
0.2
0.2
0.2
0.2
0.2
0.2
0.2
0.2
0.2
0.2
0.2
0.2
0.2
1
1
0.2
0.2
0.2
0.2
0.2
0.2
0.2
0.2
0.2
0.2
0.2
0.2
0.2
0.2
0.2
0.2
0.2
0.2
0.2
0.2
0.2
0.2
0.2
1
0.2
1
1
1
1
1
1
1
1
1
1
1
1
1
1
1
1
1
1
1
0.2
1
1
1
0.2
1
1
1
1
1
1
1
1
1
1
1
1
1
1
1
1
1
1
1
0.2
1
1
0.2
0.2
0.2
0.2
0.2
1
0.2
0.2
0.2
0.2
0.2
0.2
0.2
0.2
0.2
0.2
1
0.2
0.2
0.2
1
1
1
1
1
1
1
0.2
1
1
0.2
1
1
1
1
0.2
0.2
0.2
1
1
1
1
1
1
1
1
1
1
1
1
1
1
1
1
1
1
1
1
1
1
1
1
0.2
0.2
1
0.2
0.2
0.2
0.2
1
1
1
1
1
1
1
1
1
1
1
1
1
1
1
1
0.2
1
1
1
1
1
1
1
0.2
1
1
1
1
0.2
0.2
0.2
0.2
0.2
0.2
1
0.2
0.2
0.2
0.2
1
1
0.2
0.2
1
0.2
0.2
0.2
0.2
0.2
0.2
0.2
0.2
0.2
1
1
1
1
0.2
0.2
1
0.2
0.2
1
1
1
1
1
1
1
1
0.2
0.2
0.2
0.2
0.2
1
1
0.2
0.2
1
1
1
1
1
1
0.2
1
1
0.2
0.2
1
0.2
0.2
0.2
0.2
0.2
0.2
0.2
0.2
0.2
0.2
0.2
0.2
0.2
0.2
0.2
0.2
0.2
0.2
0.2
0.2
0.2
1
0.2
0.2
0.2
0.2
1
1
0.2
1
1
0.2
0.2
0.2
0.2
0.2
0.2
1
0.2
0.2
0.2
0.2
0.2
0.2
0.2
0.2
0.2
0.2
0.2
0.2
0.2
0.2
0.2
0.2
0.2
0.2
0.2
0.2
0.2
1
0.2
0.2
0.2
0.2
0.2
0.2
0.2
0.2
0.2
0.2
0.2
0.2
0.2
0.2
0.2
0.2
0.2
0.2
0.2
0.2
0.2
0.2
0.2
0.2
0.2
0.2
0.2
0.2
0.2
0.2
0.2
1
1
0.2
0.2
0.2
0.2
0.2
0.2
0.2
0.2
0.2
0.2
0.2
0.2
1
0.2
0.2
1
0.2
0.2
1
1
0.2
0.2
1
0.2
0.2
1
0.2
0.2
0.2
0.2
0.2
0.2
0.2
0.2
0.2
0.2
0.2
0.2
0.2
0.2
0.2
0.2
0.2
0.2
0.2
0.2
0.2
0.2
0.2
0.2
0.2
0.2
0.2
0.2
0.2
0.2
0.2
0.2
1
1
0.2
0.2
1
0.2
0.2
0.2
0.2
0.2
0.2
0.2
1
1
0.2
0.2
0.2
0.2
1
0.2
1
0.2
0.2
0.2
0.2
1
1
0.2
0.2
0.2
0.2
0.2
0.2
0.2
0.2
0.2
0.2
0.2
0.2
0.2
0.2
0.2
0.2
0.2
0.2
0.2
0.2
0.2
0.2
0.2
0.2
0.2
0.2
0.2
0.2
0.2
0.2
0.2
0.2
0.2
0.2
0.2
0.2
0.2
0.2
0.2
1
0.2
0.2
0.2
0.2
0.2
0.2
0.2
1
0.2
0.2
0.2
1
1
1
0.2
0.2
1
0.2
1
1
0.2
0.2
0.2
0.2
0.2
0.2
1
0.2
0.2
0.2
0.2
0.2
0.2
0.2
0.2
0.2
0.2
1
0.2
0.2
0.2
0.2
0.2
0.2
0.2
1
0.2
0.2
1
1
0.2
0.2
0.2
0.2
0.2
0.2
0.2
1
1
1
0.2
0.2
1
1
1
1
1
1
0.2
1
1
1
1
1
1
1
1
1
1
1
1
1
1
1
1
1
1
0.2
1
1
1
1
1
1
1
1
1
1
1
1
1
1
1
1
1
1
1
1
1
1
1
1
1
1
1
0.2
1
0.2
0.2
1
0.2
1
1
1
0.2
1
1
1
1
1
1
1
1
1
1
1
1
1
1
1
1
1
1
1
1
1
1
1
1
1
1
1
1
1
1
1
1
1
1
1
1
1
1
1
1
1
1
1
1
1
1
1
1
1
1
1
1
1
1
1
1
1
1
1
1
1
1
1
1
1
1
1
1
1
1
1
1
1
1
1
1
1
1
1
1
1
1
1
0.2
1
1
1
1
1
1
1
1
1
1
1
1
1
1
1
1
1
1
1
1
1
1
1
1
1
1
1
1
1
1
1
1
1
1
1
1
1
1
1
1
1
1
1
1
0.2
0.2
0.2
1
0.2
1
1
1
1
1
1
1
1
1
1
1
1
1
1
1
1
1
1
1
1
1
1
0.2
1
0.2
0.2
0.2
0.2
0.2
1
1
0.2
0.2
1
1
1
1
1
1
0.2
0.2
0.2
1
1
0.2
0.2
0.2
0.2
1
0.2
0.2
0.2
0.2
0.2
0.2
1
1
0.2
1
1
1
1
1
1
1
1
1
1
1
1
1
1
1
1
1
1
1
1
1
1
1
1
1
1
1
1
1
1
1
1
1
1
1
1
1
1
1
1
1
1
1
1
1
1
1
1
1
1
1
1
1
1
1
1
1
1
1
1
1
1
1
1
1
1
1
1
1
1
1
1
1
1
1
1
1
1
1
1
1
1
1
1
1
1
1
1
1
1
1
1
1
1
1
1
1
1
1
1
1
1
1
1
1
1
1
1
1
1
1
1
1
1
1
1
1
1
1
1
1
1
1
1
1
1
1
1
1
1
1
1
1
1
1
1
1
1
1
1
1
1
1
1
1
1
1
1
1
1
1
1
1
1
1
1
1
1
1
1
1
1
1
1
1
1
1
1
1
1
1
1
1
1
1
1
1
1
1
1
1
1
1
1
1
1
1
1
1
1
1
1
1
1
1
1
1
1
1
1
1
1
1
1
1
1
1
1
1
1
1
1
1
1
1
1
1
1
1
1
1
1
1
1
1
1
1
1
1
1
1
1
1
1
1
1
1
1
1
1
1
1
1
1
1
1
1
1
1
1
1
1
1
1
1
1
1
1
1
1
1
1
1
1
1
1
1
1
1
1
1
1
1
1
1
1
1
1
1
1
1
1
1
1
1
1
1
1
1
1
1
1
1
1
1
1
1
1
1
1
1
1
1
1
1
1
1
1
1
1
1
1
1
1
1
1
1
1
1
1
1
1
1
1
1
1
1
1
1
1
1
1
0.2
0.2
1
0.2
1
0.2
1
0.2
1
1
1
1
1
1
1
1
0.2
1
1
1
1
0.2
0.2
0.2
0.2
0.2
1
1
0.2
1
0.7
1
0.7
0.2
0.7
0.7
0.7
0.7
0.7
0.7
0.7
0.7
0.7
1
0.7
1
0.7
0.7
0.7
0.7
0.7
0.7
0.7
0.2
0.7
0.7
0.7
0.2
0.2
0.2
0.7
0.7
0.7
0.7
0.7
0.7
0.7
0.7
0.7
0.7
0.7
0.7
0.7
0.7
0.7
0.7
0.7
0.7
0.7
0.7
0.7
0.7
0.7
0.7
0.7
0.7
0.7
0.7
0.7
1
0.7
0.7
1
1
1
0.7
0.7
0.7
0.7
0.7
1
1
0.7
0.7
1
0.7
0.7
0.7
0.7
0.7
0.7
0.7
1
0.7
0.7
0.7
0.7
0.7
1
1
1
1
1
1
1
1
1
1
1
1
1
1
1
1
1
1
0.7
1
1
1
1
1
1
1
1
1
1
1
1
1
1
1
1
1
1
1
1
1
1
1
1
1
1
1
1
1
1
1
1
1
1
1
1
1
1
1
1
1
1
1
1
1
1
1
1
1
1
1
1
1
1
1
1
1
1
1
1
1
1
1
1
1
1
1
1
1
1
1
1
1
1
1
1
1
1
1
1
0.7
1
1
0.7
1
1
1
1
1
1
1
1
1
1
1
1
1
1
1
1
1
1
1
1
1
1
1
1
1
0.7
1
1
1
1
1
1
1
1
1
1
1
1
1
1
1
0.7
0.7
0.7
0.7
1
1
0.7
1
1
1
1
1
0.7
1
1
1
0.7
0.7
0.7
0.7
0.7
1
1
1
0.7
1
1
1
1
1
1
1
1
0.7
1
1
1
0.7
1
1
1
1
1
1
1
1
1
1
1
1
1
1
1
1
1
1
1
1
1
1
1
1
1
1
1
1
1
1
1
1
1
1
1
1
1
1
1
1
1
1
1
1
1
1
1
1
1
1
1
1
1
1
1
1
0.7
1
1
0.7
0.7
1
1
0.7
0.7
0.7
0.7
0.7
0.7
0.7
0.7
0.7
0.7
0.7
0.7
0.7
0.7
1
0.7
0.7
0.7
0.7
1
1
0.7
0.7
0.7
0.7
0.7
0.7
0.7
1
0.7
0.7
0.7
0.7
0.7
0.7
0.7
0.7
0.7
0.7
0.7
0.7
0.7
0.7
0.7
0.7
0.7
0.7
0.7
0.7
0.7
0.7
0.7
0.7
0.7
0.7
0.7
0.7
0.7
0.7
0.7
0.7
0.7
0.2
0.2
0.2
0.2
0.2
0.7
0.7
0.7
0.7
0.7
0.7
0.7
0.7
0.7
0.7
0.7
0.7
0.7
0.7
0.7
0.7
0.7
0.2
0.2
0.2
0.2
0.2
0.2
0.2
0.2
1
1
1
1
0.2
1
1
0.2
1
1
1
1
1
1
0.2
1
1
0.2
1
1
1
1
0.2
1
0.2
0.2
1
1
0.2
1
0.2
0.2
1
0.2
1
0.2
1
1
1
0.2
1
1
0.2
1
0.2
1
0.2
0.2
0.2
0.2
0.2
0.2
0.2
0.2
0.2
0.2
0.2
0.2
0.2
0.2
0.2
0.7
0.2
0.7
0.7
0.7
0.7
0.7
0.7
0.7
0.7
0.7
0.7
0.7
0.7
0.7
0.2
0.2
0.2
0.2
0.2
0.2
1
1
1
0.2
1
0.2
1
1
1
1
1
1
1
1
1
0.7
0.7
0.7
0.7
0.7
0.7
0.7
0.7
0.7
1
1
0.7
0.7
1
0.7
0.7
0.7
1
1
1
1
1
1
1
1
1
1
1
1
1
1
0.7
0.7
0.7
0.7
0.7
1
1
0.7
0.7
0.7
0.7
0.7
0.7
0.7
0.7
0.7
0.7
0.7
1
1
0.2
1
1
1
0.7
0.2
0.7
0.7
0.2
0.7
0.7
0.7
0.7
0.7
0.7
0.7
0.7
0.7
0.7
0.7
0.7
0.7
0.7
0.7
0.7
0.7
0.7
0.7
0.7
0.7
1
1
0.7
1
0.7
0.7
0.7
0.7
0.7
0.7
0.7
0.7
0.7
0.7
0.7
0.7
0.7
0.7
0.7
0.7
0.7
0.7
0.7
0.7
0.7
0.7
0.7
0.7
0.7
0.7
0.7
0.7
0.2
0.7
0.7
0.2
0.2
0.2
0.2
0.2
0.2
0.2
0.2
0.2
0.2
0.2
0.2
0.2
0.2
0.2
1
0.2
0.2
0.2
0.2
0.2
0.2
0.2
0.2
0.2
0.2
0.2
0.2
0.2
0.2
0.7
0.2
0.7
0.7
0.2
0.2
0.7
0.2
0.2
0.2
0.2
0.2
0.2
0.2
0.2
0.2
0.2
0.2
0.2
0.2
0.2
0.2
0.2
0.2
0.2
0.2
0.7
0.2
0.7
0.7
0.2
0.7
0.7
0.7
0.7
0.7
0.7
0.7
0.7
0.7
0.7
0.7
0.7
0.7
0.7
0.7
0.7
0.7
0.7
0.7
0.7
0.7
0.7
0.7
0.7
0.7
0.7
0.7
0.7
0.7
0.7
0.7
0.7
0.7
0.7
0.7
0.7
0.7
0.7
1
0.7
0.7
0.7
0.7
0.7
0.7
0.7
0.7
0.7
0.7
0.7
0.7
0.7
0.7
0.7
0.7
0.7
0.7
0.7
0.7
0.7
0.7
0.7
0.7
0.7
0.7
0.7
0.7
0.7
0.7
0.7
0.7
0.7
0.7
0.7
0.7
0.7
0.7
0.7
0.7
1
0.7
0.7
0.7
0.7
0.7
0.7
0.7
0.7
0.7
0.7
0.7
0.7
0.7
0.7
0.7
0.7
0.7
0.7
1
0.7
1
0.7
1
1
1
0.7
0.7
0.7
0.7
0.7
1
0.7
0.7
1
0.7
1
0.7
1
1
0.7
1
1
1
0.7
0.7
0.7
0.7
1
0.7
0.7
1
1
1
0.7
0.7
1
1
1
1
1
1
1
1
1
0.7
1
1
1
1
1
1
1
1
1
1
1
1
0.7
1
1
1
1
1
1
1
1
1
1
1
0.7
1
1
0.7
0.7
0.7
0.7
1
1
0.7
1
1
1
0.7
0.7
0.7
0.7
1
1
0.7
0.7
0.7
0.7
0.7
0.7
0.7
0.7
0.7
0.7
0.7
0.7
0.7
0.7
0.7
0.7
0.7
0.7
0.7
0.7
0.7
0.7
0.7
0.7
0.7
0.7
0.7
0.7
0.7
0.7
0.7
0.7
0.7
0.7
0.7
0.7
0.7
0.7
0.7
0.7
0.7
0.7
0.7
0.7
0.7
0.7
0.7
0.7
0.7
0.7
0.7
0.7
0.7
0.7
0.7
0.7
0.7
0.7
0.7
0.7
0.7
0.7
0.7
0.7
0.7
0.7
0.7
0.7
0.7
0.7
0.7
0.7
0.7
0.7
0.7
0.7
0.7
0.7
0.7
0.7
0.7
0.7
0.7
0.7
0.7
0.7
1
0.7
0.7
0.7
0.7
0.7
0.7
0.7
0.7
0.7
0.7
0.7
0.7
0.7
0.7
0.7
0.7
0.7
0.7
0.7
0.7
0.7
0.7
0.7
0.7
0.7
1
0.7
1
0.7
0.7
0.7
0.7
0.7
0.7
1
0.7
1
0.7
1
0.7
1
1
0.7
1
1
1
1
1
0.7
1
0.7
0.7
0.7
0.7
0.7
0.7
0.7
0.7
0.7
0.7
0.7
0.7
0.7
0.7
0.7
0.7
0.7
0.7
1
1
1
1
1
0.7
0.7
1
0.7
0.7
0.7
0.7
0.7
0.7
0.7
0.7
0.7
0.7
0.7
0.7
0.7
0.7
0.7
0.7
0.7
0.7
0.7
0.7
0.7
0.7
0.7
1
0.7
0.7
0.7
0.7
1
0.7
1
1
1
0.7
0.7
0.7
0.7
0.7
0.7
0.7
0.7
0.7
0.7
0.7
0.7
0.7
0.7
0.7
0.7
0.7
0.7
0.7
0.7
0.7
0.7
0.7
0.7
0.7
0.7
0.7
0.7
0.7
0.7
0.7
0.7
0.7
0.7
0.7
0.7
0.7
0.7
0.7
0.7
0.7
0.7
0.7
0.7
0.7
0.7
0.7
0.7
0.7
0.7
0.7
0.7
0.7
0.7
0.7
0.7
0.7
0.7
0.7
0.7
0.7
0.7
0.7
0.7
0.7
0.7
0.7
0.7
0.7
0.7
0.7
0.7
0.7
0.7
0.7
0.7
0.7
0.7
0.7
0.7
0.7
0.7
0.7
0.7
0.7
0.7
0.7
0.7
0.7
0.7
0.7
0.7
0.7
0.7
0.7
0.7
0.7
0.7
0.7
0.7
0.7
0.7
0.7
0.7
0.7
0.7
0.7
0.7
0.7
0.7
0.7
0.7
0.7
0.7
0.7
0.7
0.7
0.7
0.7
0.7
0.7
0.7
0.7
0.7
0.7
0.7
0.7
0.7
0.7
0.7
0.7
0.7
1
1
1
0.7
0.7
0.7
0.7
0.7
0.7
0.7
0.7
0.7
0.7
0.7
0.7
0.7
0.7
0.7
0.7
0.7
0.7
0.7
0.7
0.7
0.7
0.7
0.7
0.7
0.7
0.7
0.7
0.7
0.7
0.7
0.7
0.7
0.7
0.7
0.7
0.7
0.7
0.7
0.7
0.7
0.7
0.7
0.7
0.7
0.7
0.7
0.7
0.7
0.7
0.7
0.7
0.7
1
0.7
0.7
1
1
1
1
0.7
1
1
1
1
0.7
0.7
1
0.7
1
1
0.7
0.7
0.7
0.7
0.7
1
0.7
0.7
0.7
0.7
0.7
1
1
0.7
0.7
1
1
1
1
1
1
1
1
1
1
1
1
0.7
1
1
1
1
1
1
1
1
1
1
1
1
1
1
1
1
1
1
1
1
1
1
1
1
1
1
1
1
1
1
1
1
1
1
0.7
1
0.7
1
1
1
1
1
1
1
1
1
1
1
1
1
0.7
1
1
0.7
0.7
1
0.7
0.7
1
0.7
1
0.7
1
1
0.7
0.7
0.7
0.7
0.7
0.7
1
0.7
0.7
0.7
0.7
0.7
1
0.7
0.7
0.7
0.7
0.7
0.7
0.7
0.7
0.7
0.7
0.7
0.7
0.7
0.7
0.7
0.7
0.7
0.7
0.7
0.7
0.7
0.7
0.7
0.7
0.7
0.7
0.7
0.7
0.7
0.7
0.7
0.7
0.7
0.7
0.7
0.7
0.7
0.7
0.7
1
0.7
0.7
0.7
0.7
0.7
0.7
0.7
0.7
0.7
0.7
0.7
0.7
1
1
1
0.7
1
1
0.7
0.7
1
0.7
1
0.7
1
1
1
1
1
1
1
1
1
1
1
1
0.7
1
1
0.7
0.7
0.7
0.7
0.7
0.7
0.7
0.7
0.7
0.7
0.7
1
1
1
1
0.7
0.7
0.7
1
1
1
0.7
1
1
1
1
1
1
1
1
1
1
1
1
1
1
1
1
1
0.7
1
0.7
0.7
0.7
0.7
1
0.7
0.7
0.7
0.7
0.7
0.7
1
1
1
1
1
1
1
1
1
1
1
1
1
1
1
1
1
1
1
0.7
0.7
0.7
0.7
1
0.7
0.7
0.7
1
1
1
1
1
1
1
1
1
1
1
1
1
1
1
1
1
1
1
1
1
1
1
1
0.7
0.7
0.7
0.7
1
0.7
0.7
1
0.7
0.7
1
1
1
1
1
1
1
1
1
1
1
1
1
0.7
1
1
0.7
0.7
0.7
0.7
0.7
0.7
0.7
0.7
0.7
1
1
0.7
0.7
1
0.7
0.7
1
0.7
0.7
0.7
0.7
0.7
0.7
0.7
1
1
1
1
0.7
0.7
0.7
1
1
1
0.7
0.7
0.7
1
1
1
1
1
1
1
1
0.7
0.7
0.7
0.7
0.7
0.7
0.7
0.7
0.7
0.7
0.7
0.7
0.7
0.7
1
0.7
0.7
1
1
1
0.7
0.7
1
1
1
1
0.7
1
0.7
1
1
0.7
0.7
0.7
0.7
1
0.7
0.7
0.7
0.7
0.7
0.7
0.7
0.7
0.7
1
1
1
1
1
0.7
1
1
1
1
1
1
1
1
1
1
1
1
1
0.7
1
1
1
1
0.7
0.7
0.7
0.7
0.7
0.7
0.7
0.7
1
0.7
1
0.7
1
1
1
1
1
1
1
1
1
1
1
1
1
1
1
1
1
1
0.7
1
1
1
1
1
1
1
1
1
1
1
1
1
1
1
1
1
1
1
1
1
1
1
1
1
1
1
1
1
1
1
1
1
1
1
1
1
1
1
1
1
1
1
1
1
1
1
1
1
1
1
1
1
1
1
1
1
1
1
1
1
1
1
1
1
1
1
1
1
1
1
1
1
1
1
1
1
1
1
1
1
1
1
1
1
1
1
1
1
1
1
1
1
1
1
1
1
1
1
1
1
1
1
1
1
1
1
1
1
1
1
1
1
1
1
1
1
1
1
1
1
1
1
1
1
1
0.7
0.7
1
1
1
1
1
1
1
1
1
0.7
0.7
0.7
0.7
1
1
1
0.7
0.7
0.7
1
0.7
0.7
0.7
0.7
1
1
1
1
1
0.7
1
1
1
1
1
1
1
1
1
1
1
1
1
1
1
1
1
1
0.7
1
1
0.7
1
1
0.7
0.7
0.7
0.7
0.7
0.7
0.7
0.7
1
1
1
1
1
1
1
1
1
1
1
1
1
1
1
1
1
0.7
0.7
1
0.7
1
0.7
0.7
0.7
0.7
0.7
1
1
1
1
1
1
1
1
1
1
1
1
1
1
1
1
1
1
1
1
1
1
1
1
1
1
1
1
1
1
1
1
1
1
1
1
1
1
1
1
1
1
1
1
1
1
1
1
1
1
1
1
1
1
1
1
1
1
1
1
1
1
1
1
1
0.7
1
0.7
1
1
1
1
1
1
1
1
1
1
1
1
1
1
1
1
1
1
1
1
1
1
1
1
1
1
1
1
1
1
1
1
1
1
1
1
1
1
1
1
1
1
1
1
1
1
1
1
1
1
1
1
1
1
1
1
1
1
1
1
1
1
1
0.7
0.7
1
0.7
0.7
1
1
0.7
1
0.7
1
1
1
0.7
0.7
0.7
0.7
0.7
0.7
1
0.7
0.7
1
0.7
1
1
1
1
1
1
0.7
1
1
1
1
1
1
1
1
0.7
1
0.7
0.7
0.7
0.7
0.7
0.7
0.7
0.7
0.7
0.7
1
0.7
0.7
0.7
1
0.7
0.7
1
1
1
1
1
1
0.7
0.7
0.7
0.7
1
1
1
0.7
0.7
0.7
0.7
0.7
0.7
0.7
0.7
0.7
0.7
0.7
0.7
1
0.7
0.7
1
1
1
1
1
1
1
1
1
1
1
1
1
1
1
1
1
1
0.7
0.7
0.7
0.7
0.7
0.7
0.7
1
0.7
1
0.7
1
1
1
1
1
1
1
1
1
1
1
1
1
1
1
1
1
1
1
1
0.7
1
1
1
1
1
1
1
1
1
1
1
1
1
1
1
1
1
1
1
1
1
1
1
1
1
1
1
1
1
1
1
1
1
1
1
1
1
1
1
1
1
1
1
1
1
1
1
1
1
1
1
1
1
1
1
1
1
1
1
1
1
0.7
1
1
1
1
1
1
1
1
1
1
1
1
1
1
1
1
1
1
1
1
1
1
1
1
1
1
1
1
1
1
1
1
1
1
1
1
1
1
1
1
1
1
1
1
1
1
1
1
1
1
1
1
1
1
1
1
1
1
1
1
0.7
1
0.7
1
0.7
1
1
0.7
0.7
1
1
1
1
1
1
1
1
1
1
1
1
1
1
1
1
1
0.7
1
0.7
0.7
0.7
0.7
1
0.7
1
0.7
0.7
1
1
1
1
1
1
1
1
1
1
1
1
1
1
1
1
1
1
1
1
1
1
1
1
1
1
1
1
1
1
1
1
1
1
1
1
1
1
1
1
1
1
1
1
1
1
1
1
1
1
1
1
1
1
1
1
1
1
1
1
1
1
1
1
1
1
1
1
1
1
1
1
1
1
1
1
1
1
1
1
1
1
1
1
1
1
1
1
1
1
1
1
1
1
1
1
1
1
1
1
1
1
1
1
1
1
1
1
1
0.7
1
1
1
1
1
1
1
0.7
1
1
1
1
1
1
1
1
1
1
1
1
1
1
1
1
1
1
1
1
1
0.7
1
0.7
0.7
0.7
0.7
0.7
0.7
0.7
0.7
1
0.7
0.7
0.7
0.7
0.7
1
1
1
1
1
1
1
0.7
0.7
1
1
0.7
1
0.7
0.7
0.7
0.7
0.7
0.7
0.7
0.7
0.7
0.7
0.7
0.7
0.7
0.7
0.7
0.7
0.7
0.7
0.7
1
0.7
1
1
0.7
0.7
0.7
0.7
0.7
0.7
0.7
0.7
0.7
0.7
1
1
0.7
0.7
0.7
0.7
0.7
1
1
1
1
1
1
1
1
1
1
1
1
1
1
1
1
1
1
1
1
0.7
1
1
1
1
1
1
1
1
1
0.7
0.7
0.7
0.7
0.7
1
0.7
0.7
0.7
0.7
1
0.7
1
0.7
0.7
0.7
0.7
0.7
0.7
0.7
0.7
0.7
0.7
0.7
0.7
0.7
0.7
0.7
0.7
0.7
1
1
1
1
1
0.7
0.7
0.7
0.7
0.7
1
1
1
0.7
0.7
0.7
0.7
0.7
0.7
0.7
0.7
0.7
0.7
0.7
0.7
0.7
0.7
0.7
0.7
0.7
0.7
0.7
0.7
0.7
0.7
0.7
0.7
0.7
0.7
0.7
0.7
0.7
0.7
0.7
0.7
0.7
0.7
0.7
0.7
0.7
0.7
0.7
0.7
0.7
0.7
0.7
0.7
0.7
0.7
0.7
0.7
0.7
0.7
0.7
0.7
0.7
0.7
0.7
0.7
0.7
0.7
0.7
0.7
0.7
0.7
0.7
0.7
0.7
0.7
0.7
0.7
0.7
0.7
0.7
0.7
0.7
0.7
0.7
0.7
0.7
0.7
1
1
0.7
1
0.7
1
0.7
1
0.7
0.7
1
0.7
0.7
0.7
0.7
0.7
0.7
0.7
0.7
0.7
0.7
0.7
0.7
0.7
0.7
0.7
0.7
1
0.7
1
1
0.7
0.7
0.7
0.7
0.7
0.7
0.7
0.7
0.7
0.7
0.7
0.7
0.7
0.7
0.7
0.7
1
0.7
1
0.7
1
0.7
1
1
1
1
1
1
1
0.7
1
1
1
1
1
1
1
1
1
1
0.7
0.7
1
0.7
1
0.7
1
0.7
0.7
0.7
0.7
0.7
0.7
1
1
0.7
0.7
0.7
0.7
1
0.7
1
0.7
1
1
1
1
0.7
1
1
1
1
1
1
1
1
1
1
1
1
1
1
1
1
1
1
0.7
1
0.7
1
1
0.7
1
1
0.7
0.7
0.7
1
0.7
1
0.7
1
1
1
1
1
0.7
1
1
1
1
1
1
1
1
1
1
1
0.7
0.7
0.7
1
1
1
1
0.7
1
1
1
1
1
1
1
1
1
1
1
1
1
1
0.7
1
1
1
1
1
1
1
1
1
0.7
1
1
0.7
0.7
0.7
0.7
0.7
1
0.7
1
1
0.7
1
1
1
1
0.7
1
0.7
0.7
0.7
0.7
0.7
0.7
0.7
1
1
1
1
1
1
1
1
1
0.7
0.7
1
0.7
0.7
0.7
0.7
0.7
0.7
0.7
0.7
0.7
0.7
0.7
0.7
0.7
0.7
0.7
0.7
0.7
0.7
0.7
0.7
0.7
0.7
0.7
0.7
1
1
1
0.7
0.7
1
1
1
1
0.7
0.7
0.7
0.7
0.7
0.7
0.7
0.7
0.7
0.7
0.7
0.7
0.7
0.7
0.7
1
0.7
0.7
1
0.7
1
0.7
0.7
0.7
0.7
0.7
0.7
0.7
0.7
0.7
0.7
0.7
0.7
0.7
0.7
0.7
0.7
0.7
0.7
0.7
0.7
0.7
0.7
0.7
0.7
0.7
0.7
0.7
0.7
0.7
0.7
0.7
0.7
0.7
0.7
0.7
0.7
0.7
0.7
0.7
0.7
0.7
0.7
0.7
0.7
0.7
0.7
0.7
0.7
0.7
0.7
0.7
0.7
0.7
0.7
0.7
1
0.7
0.7
0.7
0.7
0.7
0.7
0.7
1
1
1
0.7
0.7
1
1
0.7
0.7
1
1
0.7
0.7
0.7
1
1
0.7
0.7
1
1
0.7
1
1
1
1
1
1
1
0.7
0.7
0.7
0.7
0.7
0.7
0.7
0.7
0.7
0.7
0.7
0.7
0.7
0.7
0.7
0.7
0.7
0.7
0.7
0.7
0.7
0.7
0.7
0.7
0.7
0.7
0.7
0.7
0.7
0.7
0.7
0.7
0.7
1
1
1
0.7
1
1
1
1
1
1
0.7
1
0.7
0.7
0.7
0.7
0.7
0.7
0.7
0.7
0.7
0.7
0.7
1
0.7
1
0.7
0.7
0.7
0.7
0.7
0.7
0.7
0.7
0.7
0.7
0.7
0.7
0.7
0.7
0.7
0.7
0.7
0.7
0.7
0.7
0.7
0.7
0.7
0.7
0.7
0.7
0.7
0.7
0.7
0.7
0.7
0.7
0.7
0.7
0.7
0.7
0.7
0.7
0.7
0.7
0.7
0.7
0.7
0.7
0.7
0.7
0.7
0.7
0.7
0.7
0.7
0.7
0.7
0.7
0.7
0.7
0.7
0.7
0.7
0.7
0.7
0.7
0.7
0.7
0.7
0.7
0.7
0.7
0.7
0.7
1
0.7
0.7
0.7
0.7
0.7
0.7
0.7
0.7
0.7
0.7
0.7
0.7
0.7
0.7
0.7
0.7
0.7
0.7
1
0.7
0.7
0.7
0.7
0.7
0.7
0.7
0.7
0.7
0.7
0.7
0.7
0.7
0.7
0.7
0.7
0.7
0.7
0.7
0.2
0.2
0.7
0.7
0.7
0.7
0.7
0.7
0.7
0.7
0.7
0.7
0.7
0.7
0.7
0.7
1
1
1
1
0.7
0.7
1
1
0.7
0.7
0.2
1
0.7
1
0.2
1
1
1
1
1
1
1
1
1
0.7
0.7
0.7
0.7
0.7
0.7
0.7
1
0.7
1
0.7
1
1
1
1
1
1
1
1
1
1
1
1
1
1
1
1
1
1
1
1
1
1
1
1
1
1
1
1
1
1
1
1
1
1
1
1
1
1
1
1
1
1
1
1
1
1
1
1
1
1
1
1
1
1
1
1
1
1
1
1
1
1
1
1
1
1
1
1
1
1
1
1
1
1
1
1
1
1
1
1
1
1
1
1
1
1
1
1
1
1
1
1
1
1
1
1
1
1
1
1
1
1
1
1
1
1
1
1
1
1
1
1
1
1
1
1
1
1
1
1
1
1
1
1
1
1
1
1
1
1
1
1
1
1
1
1
1
1
1
1
1
1
1
1
1
1
1
1
1
1
1
1
1
1
1
1
1
1
1
1
1
1
0.7
1
1
0.7
1
1
1
1
1
0.7
1
1
1
1
1
1
1
1
1
1
1
0.7
1
1
1
0.7
0.7
1
1
1
0.7
0.7
0.7
0.7
0.7
1
0.7
0.7
0.7
1
1
1
0.7
1
0.7
1
1
1
1
1
1
1
1
1
0.7
1
1
1
0.7
0.7
0.7
0.7
0.7
1
0.7
0.7
0.7
0.7
0.7
0.7
0.7
0.7
0.2
1
1
1
1
1
1
1
1
1
1
0.7
0.7
1
1
1
1
1
1
0.7
1
1
1
1
1
1
0.7
1
1
1
1
1
1
1
0.7
1
1
1
1
1
0.7
0.7
0.7
0.7
0.7
0.7
0.7
1
1
1
1
1
1
1
1
0.7
1
1
1
1
1
1
1
1
1
1
1
1
1
1
1
1
1
1
1
1
1
1
1
1
1
1
1
1
1
1
1
1
1
1
1
1
1
1
1
1
1
1
1
1
1
1
1
1
1
1
1
1
1
1
1
1
1
1
1
1
1
1
1
1
1
1
1
1
1
1
1
1
1
1
1
1
1
1
1
1
1
1
1
1
1
1
1
1
1
1
1
1
1
1
1
1
1
1
1
1
1
1
1
1
1
1
1
1
1
1
1
1
1
1
1
1
1
1
1
1
1
1
1
1
1
1
1
1
1
1
1
1
1
1
1
1
1
1
1
1
1
1
1
1
1
1
1
1
1
1
1
1
1
1
1
1
1
1
1
1
1
1
1
1
1
1
1
1
1
1
1
1
1
1
1
1
1
1
1
1
1
1
1
1
1
1
1
1
1
1
1
1
1
1
1
1
1
1
1
1
1
1
1
1
1
1
1
1
1
1
1
1
1
1
1
1
1
1
1
1
1
1
1
1
1
1
1
1
1
1
1
1
1
1
1
1
1
1
1
1
1
1
1
1
1
1
1
1
1
1
1
1
1
1
1
1
1
1
1
1
1
1
1
1
1
1
1
1
1
1
1
1
1
1
1
1
1
1
1
1
1
1
1
1
1
1
1
1
1
1
1
1
1
1
1
1
1
1
1
1
1
1
1
1
1
1
1
1
1
1
1
1
1
1
1
1
1
1
1
1
1
1
1
1
1
1
1
1
1
1
1
1
1
1
1
1
1
1
1
1
1
1
1
1
1
1
1
1
1
1
1
1
1
1
1
1
1
1
1
1
1
1
1
1
1
1
1
1
1
1
1
1
1
1
1
1
1
1
1
1
1
1
1
1
1
1
1
1
1
1
1
1
1
1
1
1
1
1
1
1
1
1
1
1
1
1
1
1
1
1
1
1
1
1
1
1
1
1
1
1
1
1
1
1
1
1
1
1
1
1
1
1
1
1
1
1
1
1
1
1
1
1
1
1
1
1
1
1
1
1
1
1
1
1
1
1
1
1
1
1
1
1
1
1
1
1
1
1
1
1
1
1
1
1
1
1
1
1
1
1
1
1
1
1
1
1
1
1
1
1
1
1
1
1
1
1
1
1
1
1
1
1
1
1
1
1
1
1
1
1
1
1
1
1
1
1
1
1
1
1
1
1
1
1
1
1
1
1
1
1
1
1
1
1
1
1
1
1
1
1
1
1
1
1
1
1
1
1
1
1
1
1
1
1
1
1
1
1
1
1
1
1
1
1
1
1
1
1
1
1
1
1
1
1
1
1
1
1
1
1
1
1
1
1
1
1
1
1
1
1
1
1
1
1
1
1
1
1
1
1
1
1
1
1
1
1
1
1
1
1
1
1
1
1
1
1
1
1
1
1
1
1
1
1
1
1
1
1
1
1
1
1
1
1
1
1
1
1
1
1
1
1
1
1
1
1
1
1
1
1
1
1
1
1
1
1
1
1
1
1
1
1
1
1
1
1
1
1
1
1
1
1
1
1
1
1
1
1
1
1
1
1
1
1
1
1
1
1
1
1
1
1
1
1
1
1
1
1
1
1
1
1
1
1
1
1
1
1
1
1
1
1
1
1
1
1
1
1
1
1
1
1
1
1
1
1
1
1
1
1
1
1
1
1
1
1
1
1
1
1
1
1
1
1
1
1
1
1
1
1
1
1
1
1
1
1
1
1
1
1
1
1
1
1
1
1
1
1
1
1
1
1
1
1
1
1
1
1
1
1
1
1
1
1
1
1
1
1
1
1
1
1
1
1
1
1
1
1
1
1
1
0.7
1
0.7
1
1
1
0.7
0.7
0.7
0.7
0.7
0.7
1
0.7
0.7
0.7
0.7
0.7
0.7
0.7
0.7
0.7
0.7
1
1
1
0.7
0.7
1
0.7
1
1
1
1
1
1
0.7
0.7
1
1
0.7
1
0.7
1
0.2
0.2
1
0.2
1
0.2
0.2
0.2
1
1
1
1
1
0.2
1
0.2
0.7
0.7
0.2
0.7
1
1
0.2
0.7
0.2
0.2
0.2
0.2
0.2
0.2
0.2
0.2
0.2
0.2
0.2
0.2
0.2
0.2
0.2
0.2
0.2
0.2
0.2
0.2
0.2
0.2
0.2
0.2
0.2
0.2
0.2
0.2
0.2
0.2
0.2
0.2
0.2
0.2
0.2
0.2
0.2
0.2
0.2
0.2
0.2
1
0.2
0.2
1
0.2
1
1
1
1
1
1
1
1
1
1
1
1
1
1
0.2
1
1
0.2
1
0.2
1
1
1
1
1
1
1
1
1
1
1
1
1
1
1
1
1
1
1
1
1
1
1
1
1
1
1
1
0.2
0.2
1
1
1
1
1
1
1
1
1
1
1
1
1
1
1
1
1
1
1
1
1
1
1
1
1
1
1
1
1
1
1
1
1
1
1
1
1
1
1
1
1
1
1
1
1
1
1
1
1
1
1
1
1
1
1
1
1
1
1
1
1
1
1
1
1
1
1
1
0.2
0.2
0.2
0.2
1
0.2
1
0.2
0.2
0.2
0.2
0.2
0.2
0.2
0.2
0.2
1
0.2
0.2
1
1
1
1
0.2
1
1
1
1
1
1
1
1
1
0.7
0.7
1
0.7
0.7
1
0.2
1
1
0.2
1
1
1
1
1
1
1
1
1
1
1
1
1
1
1
1
1
1
1
1
1
1
1
1
1
1
1
1
1
1
1
1
1
1
1
1
1
1
1
1
1
1
1
1
1
1
1
1
1
1
1
1
1
1
1
1
1
1
1
1
1
1
1
1
1
1
1
1
1
1
1
1
1
1
1
1
1
1
1
1
1
1
1
1
1
1
1
1
1
1
1
1
1
1
1
1
1
1
1
1
1
1
1
1
1
1
1
1
1
1
1
1
1
1
1
1
1
1
1
1
1
1
1
1
1
1
1
1
1
1
1
1
1
1
1
1
1
1
1
1
1
1
1
1
1
1
1
1
1
1
1
1
1
1
1
1
1
1
1
1
1
1
1
1
1
1
1
1
1
1
1
1
1
1
1
1
1
1
1
1
1
1
1
1
1
1
1
1
1
1
1
1
1
1
1
1
1
1
1
1
1
1
1
1
1
1
1
1
1
1
1
1
1
1
1
1
1
1
1
1
1
1
1
1
1
1
1
1
1
1
1
1
1
1
1
1
1
1
1
1
1
1
1
1
1
1
1
1
1
1
1
1
1
1
1
1
1
1
1
1
1
1
1
1
1
1
1
1
1
1
1
1
1
1
1
1
1
1
1
1
1
1
1
1
1
1
1
1
1
1
1
1
1
1
1
1
1
1
1
1
1
1
1
1
1
1
1
1
1
1
1
0.2
1
1
0.2
1
1
1
1
1
1
1
1
1
1
1
1
1
1
1
1
1
1
1
1
1
1
1
1
1
1
1
1
1
1
1
1
1
1
1
1
1
1
1
1
1
1
1
1
1
1
1
1
1
1
1
1
1
1
1
1
1
1
1
1
1
1
1
1
1
1
1
1
1
1
1
1
1
1
1
1
1
1
1
1
1
1
1
1
1
1
1
1
1
1
1
1
1
1
1
1
1
1
1
1
1
1
1
1
1
1
1
1
1
1
1
1
1
1
1
1
1
1
1
1
1
1
1
1
1
1
1
1
1
1
1
1
1
1
1
1
1
1
1
1
1
1
1
1
1
1
1
1
1
1
1
1
1
1
1
1
1
1
1
1
1
1
1
1
1
1
1
1
1
1
1
1
1
1
1
1
1
1
1
1
1
1
1
1
1
1
1
1
1
1
1
1
1
1
1
1
1
1
1
1
1
1
1
1
1
1
1
1
1
1
1
1
1
1
1
1
1
1
1
1
1
1
1
1
1
1
1
1
1
1
1
1
1
1
1
1
1
1
1
1
1
1
1
1
1
1
1
1
1
1
1
1
1
1
1
1
1
1
1
1
1
1
1
1
1
1
1
1
1
1
1
1
1
1
1
1
1
1
1
1
1
1
1
1
1
1
1
1
1
1
1
1
1
1
1
1
1
1
1
1
1
1
1
1
1
1
1
1
1
1
1
1
1
1
1
1
1
1
1
1
1
1
1
1
1
1
1
1
1
1
1
1
1
1
1
1
1
1
1
1
1
1
1
1
1
1
1
1
1
1
1
1
1
1
1
1
1
1
1
1
1
1
1
1
1
1
1
1
1
1
1
1
1
1
1
1
1
1
1
1
1
1
1
1
1
1
1
1
1
1
1
1
1
1
1
1
1
1
1
1
1
1
1
1
1
1
1
1
1
1
1
1
1
1
1
1
1
1
1
1
1
1
1
1
1
1
1
1
1
1
1
1
1
1
1
1
1
1
1
1
1
1
1
1
1
1
1
1
1
1
1
1
1
1
1
1
1
1
1
1
1
1
1
1
1
1
1
1
1
1
1
1
1
1
1
1
1
1
1
1
1
1
1
1
1
1
1
1
1
1
1
1
1
1
1
1
1
1
1
1
1
1
1
1
1
1
1
1
1
1
1
1
1
1
1
1
1
1
1
1
1
1
1
1
1
1
1
1
1
1
1
1
1
1
1
1
1
1
1
1
1
1
1
1
1
1
1
1
1
1
1
1
1
1
1
1
1
1
1
1
1
1
1
1
1
1
1
1
1
1
1
1
1
1
1
1
1
1
1
1
1
1
1
1
1
1
1
1
1
1
1
1
1
1
1
1
1
1
1
1
1
1
1
1
1
1
1
1
1
1
1
1
1
1
1
1
1
1
1
1
1
1
1
1
1
1
1
1
1
1
1
1
1
1
1
1
1
1
1
1
1
1
1
1
1
1
1
1
1
1
1
1
1
1
1
1
1
1
1
1
1
1
1
1
1
1
1
1
1
1
1
1
1
1
1
1
1
1
1
1
1
1
1
1
1
1
1
1
1
1
1
1
1
1
1
1
1
1
1
1
1
1
1
1
1
1
1
1
1
1
1
1
1
1
1
1
1
1
1
1
1
1
1
1
1
1
1
1
1
1
1
1
1
1
1
1
1
1
1
1
1
1
1
1
1
1
1
1
1
1
1
1
1
1
1
1
1
1
1
1
1
1
1
1
1
1
1
1
1
1
1
1
1
1
1
1
1
1
1
1
1
1
1
1
1
1
1
1
1
1
1
1
1
1
1
1
1
1
1
1
1
1
1
1
0.7
0.7
0.7
1
1
0.7
1
1
1
1
1
1
1
1
1
1
1
1
1
1
1
1
1
1
1
1
1
1
1
1
1
1
1
0.7
0.7
1
1
1
1
1
1
1
1
1
1
1
1
1
1
1
1
1
1
1
1
1
1
1
1
1
1
1
1
1
1
1
1
1
1
1
1
1
1
1
1
1
1
1
1
1
1
1
1
1
1
1
1
1
1
1
1
1
1
1
1
1
1
1
1
1
1
1
1
1
1
1
1
1
1
1
1
0.7
1
1
1
1
1
1
1
1
1
1
1
1
1
1
1
1
1
1
1
1
1
1
1
1
1
1
1
1
1
1
1
1
1
1
1
1
1
1
1
1
1
1
1
1
1
1
1
1
1
1
1
1
1
0.7
1
1
0.7
0.7
0.7
0.7
0.7
0.7
0.7
0.7
0.7
0.7
0.7
0.7
0.7
0.7
0.7
0.7
0.7
0.7
0.7
0.7
0.7
0.7
1
0.7
0.7
0.7
0.7
1
1
1
1
0.7
1
1
1
1
1
1
1
1
1
0.7
0.7
0.7
1
1
0.7
0.7
1
0.7
0.7
0.7
0.7
0.7
1
0.7
0.7
0.7
1
1
0.7
1
1
1
1
1
1
1
1
1
1
1
1
0.7
1
0.7
0.7
0.7
1
1
1
1
1
1
1
1
1
1
1
1
1
1
1
1
1
1
1
1
1
1
1
1
1
1
1
1
1
1
1
1
1
1
1
1
1
1
1
1
1
1
1
1
1
1
1
1
1
1
1
1
1
1
1
1
1
1
1
1
1
1
1
1
1
1
1
1
1
1
1
1
1
1
1
1
1
1
1
1
1
1
1
1
1
1
1
1
1
1
1
1
1
1
1
1
1
1
1
1
1
1
1
1
1
1
1
1
1
1
1
1
1
1
1
1
1
1
1
1
1
1
1
1
1
1
1
1
1
1
1
1
1
1
1
1
1
1
1
1
1
1
1
1
1
1
1
1
1
1
1
1
1
1
1
1
1
1
1
1
1
1
1
1
1
1
1
1
1
1
1
1
1
1
1
1
1
1
1
1
1
1
1
1
1
1
1
1
1
1
1
1
1
1
1
1
1
1
1
1
1
1
1
1
1
1
1
1
1
1
1
1
1
1
1
1
1
1
1
1
1
1
1
1
1
1
1
1
1
1
1
1
1
1
1
1
1
1
1
1
1
1
1
1
1
1
1
1
1
1
1
1
1
1
1
1
1
1
1
1
1
1
1
1
1
1
1
1
1
1
1
1
1
1
1
1
1
1
1
1
1
1
1
1
1
1
1
1
1
1
1
1
1
1
1
1
1
1
0.7
0.7
0.7
0.7
1
0.7
1
0.7
1
1
0.7
1
1
1
1
1
1
1
1
1
1
1
1
1
1
1
1
1
1
1
1
1
1
0.7
0.7
1
1
1
0.7
0.7
1
0.7
1
1
1
1
1
1
1
1
1
1
1
1
1
1
1
1
1
1
1
0.7
1
1
0.7
0.7
1
0.7
0.7
1
1
1
1
1
1
1
1
1
1
1
1
1
1
1
1
1
1
1
1
1
0.7
0.7
0.7
0.7
0.7
0.7
1
0.7
0.7
0.7
0.7
0.7
0.7
1
1
0.7
1
1
1
1
1
1
1
1
1
1
1
1
1
1
1
1
1
1
1
1
1
1
1
1
1
1
1
1
1
1
1
1
1
1
1
1
1
1
1
1
1
1
1
1
1
1
1
1
1
1
1
1
1
1
1
1
1
1
1
1
1
0.7
0.7
0.7
0.7
1
1
1
1
1
1
1
1
1
1
1
1
1
1
1
1
1
1
1
1
1
1
1
1
1
1
1
1
1
1
1
1
1
1
1
1
1
1
1
1
1
1
1
1
1
1
1
1
1
1
1
1
1
1
1
1
0.7
1
1
1
1
0.7
1
0.7
0.7
1
0.7
0.7
0.7
1
1
1
1
1
1
1
1
1
1
0.7
1
1
1
1
1
1
0.7
1
1
0.7
0.7
0.7
1
0.7
0.7
1
1
1
1
1
1
0.7
0.7
1
0.7
1
1
0.7
1
1
1
1
1
1
1
0.7
1
0.7
0.7
0.7
0.7
0.7
0.7
0.7
0.7
0.7
0.7
0.7
0.7
1
1
1
1
1
1
1
1
1
1
1
1
0.7
1
0.7
0.7
0.7
0.7
0.7
0.7
0.7
0.7
0.7
0.7
0.7
0.7
0.7
0.7
0.7
0.7
0.7
0.7
0.7
1
1
0.7
0.7
1
1
0.7
1
1
1
1
1
1
1
1
1
0.7
0.7
1
0.7
0.7
0.7
0.7
1
1
1
1
1
1
1
1
1
1
1
1
1
1
1
1
1
1
1
1
1
1
1
1
1
1
1
1
1
1
1
1
1
1
1
1
1
1
1
1
1
1
1
1
1
1
1
1
1
1
1
1
1
1
1
1
1
1
1
1
1
1
1
1
1
1
1
1
1
1
1
1
1
1
1
1
1
1
1
1
1
1
1
1
1
1
1
1
1
1
1
1
1
1
1
1
1
1
1
1
1
1
0.7
1
0.7
1
1
1
1
1
1
1
1
1
1
1
1
1
1
1
1
1
1
1
1
1
1
1
1
1
1
1
0.7
1
1
0.7
0.7
0.7
0.7
0.7
0.7
0.7
0.7
0.7
0.7
0.7
0.7
0.7
0.7
0.7
1
0.7
0.7
0.7
0.7
0.7
0.7
0.7
0.7
0.7
0.7
0.7
0.7
0.7
0.7
0.7
0.7
0.7
0.7
0.7
0.7
0.7
0.7
0.7
1
1
1
1
0.7
1
0.7
1
1
1
1
1
1
1
1
1
0.7
1
1
0.7
0.7
0.7
1
0.7
0.7
0.7
0.7
0.7
0.7
0.7
0.7
0.7
0.7
0.7
0.7
0.7
0.7
0.7
0.7
0.7
0.7
0.7
0.7
0.7
0.7
0.7
0.7
1
0.7
0.7
0.7
0.7
0.7
1
0.7
0.7
0.7
1
0.7
0.7
0.7
0.7
0.7
0.7
0.7
0.7
1
0.7
0.7
1
1
1
1
1
1
1
1
1
1
1
1
1
1
1
1
1
1
1
1
1
1
1
1
1
1
1
1
1
1
1
1
1
1
1
1
1
1
1
1
1
1
1
1
1
1
1
1
1
1
1
1
1
0.7
1
1
0.7
1
0.7
1
1
1
0.7
0.7
0.7
1
0.7
1
0.7
0.7
1
0.7
0.7
0.7
1
1
1
1
1
1
1
1
1
1
1
1
1
1
1
1
1
0.7
0.7
1
0.7
0.7
1
0.7
1
1
1
1
1
0.7
1
1
0.7
0.7
1
0.7
0.7
1
0.7
0.7
0.7
0.7
0.7
0.7
0.7
0.7
0.7
0.7
0.7
0.7
0.7
0.7
0.7
1
0.7
0.7
0.7
0.7
0.7
0.7
0.7
1
1
1
0.7
0.7
0.7
0.7
0.7
0.7
0.7
0.7
0.7
0.7
0.7
0.7
0.7
0.7
0.7
0.7
0.7
0.7
0.7
0.7
0.7
0.7
0.7
0.7
0.7
0.7
0.7
0.7
1
0.7
1
1
1
1
0.7
1
0.7
0.7
0.7
0.7
0.7
0.7
0.7
0.7
0.7
0.7
0.7
0.7
0.7
0.7
0.7
0.7
0.7
0.7
1
0.7
0.7
0.7
0.7
0.7
0.7
0.7
0.7
0.7
0.7
0.7
0.7
0.7
0.7
0.7
0.7
0.7
0.7
0.7
0.7
0.7
0.7
0.7
0.7
0.7
0.7
0.7
0.7
0.7
0.7
0.7
0.7
0.7
0.7
1
0.7
0.7
1
0.7
1
0.7
0.7
0.7
0.7
0.7
0.7
0.7
0.7
0.7
0.7
1
0.7
1
0.7
0.7
0.7
0.7
0.7
0.7
1
0.7
0.7
0.7
1
1
1
1
1
1
1
1
1
1
1
1
1
1
1
1
1
1
1
1
1
1
1
1
1
1
1
1
1
1
1
1
1
1
1
1
1
1
1
1
1
1
1
1
1
1
1
1
1
1
1
1
1
1
0.7
1
1
1
0.7
0.7
0.7
0.7
0.7
0.7
0.7
1
0.7
1
1
1
1
1
1
1
1
1
1
1
1
1
1
1
1
1
1
1
1
1
1
1
1
1
0.7
1
0.7
0.7
0.7
0.7
0.7
1
1
1
1
1
1
1
1
1
1
1
1
1
1
1
1
1
1
1
1
1
1
1
1
1
1
1
1
1
1
1
1
1
1
1
1
1
1
1
1
1
1
1
1
1
1
1
1
1
1
1
1
1
1
1
1
1
1
1
1
1
1
1
1
1
1
1
1
1
1
1
1
1
1
1
1
1
1
1
1
1
1
1
1
1
1
1
1
1
1
1
1
1
1
1
1
1
1
1
1
1
1
0.7
1
1
0.7
1
1
1
0.7
1
1
1
1
0.7
0.7
1
0.7
0.7
1
1
0.7
1
1
1
0.7
0.7
0.7
0.7
0.7
0.7
0.7
0.7
0.7
0.7
0.7
0.7
0.7
0.7
0.7
0.7
0.7
0.7
0.7
0.7
0.7
0.7
0.7
0.7
0.7
0.7
0.7
0.7
0.7
0.7
1
0.7
0.7
0.7
0.7
0.7
1
0.7
1
1
0.7
1
0.7
0.7
1
1
0.7
1
1
0.7
0.7
0.7
0.7
0.7
0.7
0.7
0.7
1
0.7
0.7
0.7
1
0.7
0.7
0.7
1
1
1
1
0.7
1
1
0.7
0.7
1
0.7
0.7
1
0.7
1
1
0.7
1
1
0.7
1
1
1
1
1
1
1
1
1
1
1
1
1
1
1
1
1
1
1
1
1
1
1
1
1
1
1
1
1
1
1
1
1
1
1
1
1
1
1
1
1
1
1
1
1
1
1
1
1
1
1
1
0.7
1
1
1
1
1
1
1
1
1
1
1
1
1
1
1
1
1
1
1
1
1
1
1
1
1
1
1
1
1
1
1
1
1
1
1
1
1
1
1
1
1
1
1
1
1
1
1
1
1
1
1
1
1
1
1
1
1
1
1
1
1
1
1
1
1
1
1
1
1
1
1
1
1
1
1
1
1
1
1
1
1
1
1
1
1
1
1
1
1
1
1
1
1
1
1
1
1
1
1
1
1
1
1
1
1
1
1
1
1
1
1
1
1
1
1
1
1
1
1
1
1
1
1
1
1
1
1
1
1
1
1
1
1
1
1
1
1
1
1
1
1
1
1
1
1
1
1
1
1
1
1
1
1
1
1
1
1
1
1
1
1
1
1
1
1
1
1
1
1
1
1
1
1
1
1
1
1
1
1
1
1
1
1
1
1
1
1
1
1
1
1
1
1
1
1
1
1
1
1
1
1
1
1
1
1
1
1
1
1
1
1
1
1
1
1
1
1
1
1
1
1
1
1
1
1
1
1
1
1
1
1
1
1
1
1
1
1
1
1
1
1
1
1
1
1
1
1
1
1
1
1
1
1
1
1
1
1
1
1
1
1
1
1
1
1
1
1
1
1
1
1
1
1
1
1
1
1
1
1
1
1
1
1
1
1
1
1
1
1
1
1
1
1
1
1
1
1
1
1
1
1
1
1
1
1
1
1
1
1
0.7
1
1
1
1
1
1
1
1
1
1
1
1
1
1
1
1
1
1
1
1
1
1
1
1
1
0.7
1
1
0.7
0.7
1
0.7
0.7
1
1
1
1
1
1
1
1
1
1
1
1
1
1
1
1
1
1
1
1
1
1
1
1
1
1
1
1
1
1
1
1
1
1
1
1
1
1
1
1
1
1
1
1
1
1
1
1
1
1
1
1
1
1
1
1
1
1
1
1
1
1
1
1
1
1
0.7
1
1
1
0.7
1
1
1
0.7
1
0.7
1
1
1
0.7
1
1
1
0.7
1
1
1
1
1
1
1
1
1
1
1
1
1
1
1
1
1
1
1
1
1
1
1
1
1
1
1
1
1
1
1
1
1
0.7
1
1
0.7
0.7
1
0.7
0.7
0.7
0.7
0.7
0.7
0.7
1
0.7
0.7
0.7
0.7
1
0.7
0.7
0.7
0.7
1
1
0.7
0.7
0.7
0.7
0.7
1
1
1
0.7
1
1
0.7
0.7
0.7
0.7
0.7
0.7
0.7
0.7
0.7
1
1
1
1
1
1
1
1
1
1
1
1
1
1
1
1
1
1
1
1
1
1
1
1
1
1
1
1
0.7
0.7
1
1
1
1
1
1
1
1
1
1
1
1
1
1
1
1
1
1
1
1
1
1
1
1
1
1
1
1
1
1
1
1
1
1
1
1
1
1
1
1
1
1
1
1
1
1
1
1
1
1
1
1
1
1
1
1
1
1
1
1
1
1
1
1
1
1
1
1
1
1
1
1
1
1
1
1
1
1
1
1
1
1
1
1
1
1
1
1
1
1
1
1
1
1
1
1
1
1
1
1
1
1
1
1
1
1
1
1
1
1
1
1
1
1
1
1
1
1
1
1
1
1
1
1
1
1
1
0.7
0.7
1
1
1
1
1
1
0.7
0.7
1
0.7
1
1
1
1
1
1
1
1
1
1
1
1
1
1
1
1
1
1
1
1
1
1
1
1
1
1
1
1
1
1
1
1
1
1
1
1
1
1
1
1
1
1
1
1
1
1
1
1
1
1
1
1
1
0.7
1
0.7
1
1
0.7
0.7
0.7
0.7
0.7
0.7
0.7
0.7
0.7
0.7
0.7
0.7
1
1
1
1
0.7
0.7
0.7
1
0.7
0.7
0.7
0.7
0.7
0.7
0.7
0.7
0.7
0.7
0.7
1
1
0.7
0.7
0.7
1
0.7
1
1
1
1
0.7
1
1
1
1
0.7
0.7
1
0.7
1
0.7
0.7
1
0.7
0.7
1
0.7
0.7
1
1
0.7
0.7
0.7
0.7
0.7
0.7
0.7
0.7
0.7
0.7
0.7
0.7
0.7
1
0.7
0.7
0.7
0.7
0.7
0.7
0.7
0.7
0.7
0.7
0.7
0.7
0.7
0.7
0.7
0.7
0.7
0.7
0.7
0.7
0.7
0.7
0.7
0.7
0.7
0.7
0.7
0.7
0.7
0.7
0.7
0.7
0.7
0.7
0.7
0.7
0.7
0.7
0.7
0.7
0.7
0.7
0.7
0.7
0.7
0.7
0.7
0.7
0.7
0.7
0.7
0.7
0.7
0.7
1
0.7
1
0.7
0.7
0.7
1
0.7
0.7
1
1
1
1
1
1
1
1
0.7
1
1
1
1
1
0.7
0.7
0.7
1
0.7
0.7
0.7
0.7
0.7
0.7
0.7
0.7
0.7
0.7
0.7
0.7
0.7
1
0.7
0.7
0.7
0.7
0.7
0.7
0.7
0.7
0.7
0.7
0.7
1
0.7
1
1
0.7
0.7
0.7
1
1
1
1
1
0.7
1
1
1
0.7
1
1
1
1
1
1
1
0.7
1
1
1
1
1
1
1
0.7
0.7
0.7
0.7
0.7
1
0.7
0.7
0.7
0.7
0.7
0.7
0.7
0.7
1
0.7
0.7
1
0.7
1
0.7
0.7
0.7
0.7
0.7
0.7
0.7
0.7
0.7
0.7
0.7
0.7
0.7
0.7
0.7
0.7
0.7
0.7
0.7
0.7
0.7
0.7
0.7
0.7
1
1
0.7
1
0.7
1
1
0.7
0.7
1
0.7
0.7
0.7
0.7
0.7
0.7
0.7
1
1
0.7
1
0.7
0.7
1
1
1
1
1
1
1
1
1
1
1
1
1
1
1
1
1
1
1
1
0.7
1
1
0.7
0.7
0.7
0.7
1
1
1
0.7
1
1
1
1
0.7
0.7
0.7
1
1
0.7
0.7
1
1
1
0.7
0.7
1
0.7
0.7
1
0.7
1
0.7
1
1
1
1
1
1
1
1
1
1
1
1
1
1
1
1
1
1
1
1
1
1
1
1
1
1
1
1
1
1
1
1
1
1
1
1
1
1
1
1
1
1
1
1
1
1
1
1
1
1
1
1
1
1
1
1
1
1
1
1
1
1
1
1
1
1
1
1
1
1
1
1
1
1
1
1
1
1
1
1
1
1
1
1
1
1
1
1
1
1
1
1
1
1
1
1
1
1
1
1
1
1
1
1
1
1
1
1
1
1
1
1
1
1
1
1
1
1
1
1
1
1
1
1
1
1
1
1
1
1
1
1
1
1
1
1
1
0.7
1
0.7
1
1
1
1
1
1
1
1
1
1
1
1
0.7
0.7
1
1
0.7
1
1
0.7
0.7
0.7
0.7
0.7
0.7
0.7
0.7
0.7
0.7
0.7
0.7
0.7
0.7
0.7
1
0.7
0.7
1
1
0.7
1
1
1
1
1
1
1
1
1
1
1
1
0.7
1
1
1
0.7
0.7
1
1
0.7
0.7
1
0.7
1
1
1
1
1
1
1
1
1
1
0.7
0.7
1
1
1
1
0.7
0.7
0.7
0.7
0.7
0.7
1
1
0.7
0.7
0.7
0.7
0.7
0.7
0.7
0.7
1
0.7
1
0.7
0.7
0.7
1
1
1
1
1
1
1
1
1
0.7
0.7
0.7
0.7
0.7
0.7
0.7
0.7
0.7
0.7
0.7
1
0.7
0.7
1
0.7
1
0.7
0.7
0.7
1
0.7
0.7
1
1
0.7
1
1
1
1
1
1
1
1
1
1
0.7
1
1
1
1
1
1
1
1
1
1
1
1
1
1
1
1
1
1
1
1
1
1
1
1
1
1
1
1
1
1
1
1
0.7
0.7
1
1
1
1
1
1
1
1
1
1
1
1
1
1
1
1
1
1
1
1
1
1
1
1
0.7
1
1
1
1
1
1
1
1
1
1
1
1
1
1
1
1
1
1
1
1
1
1
1
1
1
1
1
1
0.7
1
0.7
1
1
1
1
1
1
1
1
1
1
1
1
0.7
0.7
0.7
1
1
0.7
0.7
0.7
1
1
0.7
1
1
1
1
1
1
1
1
1
1
1
1
1
1
1
0.7
1
1
0.7
1
0.7
1
0.7
0.7
1
0.7
1
0.7
1
1
0.7
0.7
1
1
1
1
1
1
1
1
1
1
1
1
1
1
1
1
0.7
1
0.7
1
0.7
0.7
0.7
1
1
0.7
0.7
0.7
0.7
0.7
1
1
1
1
1
1
1
1
1
1
1
1
1
1
1
1
1
1
0.7
0.7
1
0.7
1
0.7
0.7
1
0.7
1
1
0.7
1
1
1
1
1
1
1
1
1
1
1
1
1
1
1
1
1
1
1
1
1
1
1
1
0.7
1
0.7
1
1
0.7
0.7
0.7
1
1
1
1
1
1
1
1
1
1
1
1
1
1
1
1
1
1
1
1
1
1
1
1
1
1
1
1
1
1
1
1
1
1
1
1
1
1
1
1
1
1
1
1
1
1
1
1
1
0.7
1
1
1
0.7
0.7
1
0.7
1
1
1
0.7
1
1
1
1
1
1
1
1
1
1
1
1
1
1
1
1
1
1
1
1
1
1
1
1
1
1
1
1
1
1
1
1
1
1
1
1
1
1
1
1
1
1
1
1
1
1
1
1
1
1
1
1
1
1
1
1
1
1
1
1
1
1
1
1
1
1
1
1
1
1
1
1
1
1
1
1
1
1
1
1
1
1
1
0.7
1
1
1
1
1
1
1
1
1
1
1
1
1
1
1
1
1
1
1
1
1
1
1
1
1
1
1
0.7
1
1
1
1
1
1
1
1
1
1
1
1
1
1
1
1
1
1
1
1
1
1
1
1
1
1
1
1
1
1
1
1
0.7
0.7
1
1
1
1
1
1
1
1
1
1
1
1
1
1
1
1
1
1
1
1
1
1
1
1
1
1
1
1
1
1
1
1
1
1
1
1
1
1
1
1
1
1
1
0.7
1
1
1
0.7
0.7
1
1
0.7
1
1
0.7
0.7
1
0.7
1
0.7
0.7
1
0.7
0.7
0.7
0.7
0.7
0.7
1
0.7
0.7
1
1
0.7
1
1
1
1
1
1
1
1
0.7
0.7
1
0.7
0.7
0.7
1
1
1
1
0.7
0.7
1
1
1
1
1
1
1
1
1
1
1
1
1
1
1
0.7
1
0.7
1
1
0.7
1
0.7
0.7
0.7
1
1
0.7
0.7
1
0.7
1
0.7
0.7
0.7
1
1
1
1
1
1
1
1
1
1
1
1
1
1
1
1
1
1
1
1
1
1
1
1
1
1
1
1
1
1
1
1
1
1
1
1
1
1
1
1
1
1
1
1
1
1
1
1
1
1
1
1
1
1
1
1
1
1
1
1
1
1
1
1
1
1
1
1
1
1
1
1
1
1
1
1
1
1
1
1
1
1
1
1
1
1
1
1
1
1
1
1
1
1
1
1
1
1
1
1
1
1
1
1
1
1
1
1
1
1
1
1
1
1
1
1
1
1
1
1
1
1
1
1
1
1
1
1
1
1
1
1
1
1
1
1
1
0.7
1
1
1
0.7
1
1
1
1
1
1
1
1
1
1
1
1
1
1
1
1
1
1
1
1
1
1
1
1
1
1
1
1
1
1
0.7
0.7
0.7
0.7
0.7
0.7
0.7
1
1
1
1
1
1
1
1
1
1
1
1
1
1
1
1
1
1
1
1
1
1
1
1
1
1
1
1
1
1
1
1
1
1
1
1
1
1
1
1
1
1
1
1
1
1
1
1
1
1
1
1
1
0.7
0.7
1
1
1
1
1
1
1
1
1
1
1
1
1
1
1
1
1
1
1
1
1
1
1
1
1
1
1
1
1
1
1
1
1
1
1
1
1
1
1
1
1
1
1
1
1
1
1
1
1
1
1
1
1
1
1
1
1
1
1
1
0.7
1
1
1
1
1
1
1
1
1
1
1
1
1
1
1
1
1
1
1
1
1
1
1
1
1
1
1
1
0.7
1
1
1
1
1
1
1
1
1
1
1
1
1
1
1
1
1
1
1
1
1
1
1
1
1
1
1
1
0.7
0.7
0.7
1
0.7
0.7
0.7
1
1
0.7
0.7
1
1
1
1
1
1
1
1
1
1
1
1
1
1
1
1
1
1
1
1
1
1
1
1
1
1
1
1
1
1
1
1
1
1
1
1
1
1
1
1
0.7
1
1
1
1
0.7
1
1
0.7
0.7
1
0.7
1
0.7
0.7
0.7
0.7
0.7
0.7
0.7
0.7
0.7
1
1
1
0.7
1
0.7
1
0.7
0.7
0.7
0.7
0.7
1
0.7
1
0.7
0.7
1
0.7
1
0.7
0.7
1
1
1
1
1
1
1
1
1
1
1
1
1
1
1
0.7
0.7
1
0.7
0.7
0.7
0.7
0.7
0.7
1
0.7
0.7
0.7
0.7
0.7
0.7
0.7
1
0.7
0.7
0.7
0.7
0.7
0.7
0.7
0.7
0.7
0.7
0.7
1
0.7
0.7
0.7
0.7
0.7
0.7
0.7
0.7
0.7
0.7
0.7
0.7
1
1
0.7
1
1
1
0.7
0.7
1
1
0.7
0.7
0.7
0.7
0.7
0.7
0.7
0.7
0.7
0.7
0.7
0.7
0.7
0.7
0.7
1
1
1
1
1
0.7
1
1
1
1
1
1
1
0.7
0.7
1
1
0.7
0.7
0.7
0.7
0.7
0.7
0.7
0.7
0.7
0.7
0.7
0.7
0.7
0.7
0.7
1
1
1
1
1
1
1
1
1
1
1
1
1
1
1
1
0.7
0.7
0.7
0.7
0.7
0.7
0.7
0.7
0.7
0.7
0.7
0.7
1
1
1
1
1
1
1
1
1
1
1
1
1
1
1
1
1
1
1
0.7
0.7
0.7
1
0.7
0.7
0.7
0.7
1
0.7
0.7
0.7
0.7
0.7
0.7
0.7
0.7
0.7
0.7
0.7
0.7
1
1
1
1
1
1
1
1
1
1
1
1
1
1
1
1
1
1
1
1
1
1
1
1
1
1
1
1
0.7
1
1
0.7
0.7
0.7
1
0.7
0.7
1
0.7
1
0.7
0.7
0.7
0.7
1
0.7
0.7
0.7
0.7
0.7
0.7
0.7
1
0.7
0.7
0.7
0.7
0.7
1
0.7
1
0.7
0.7
0.7
0.7
0.7
0.7
0.7
0.7
0.7
0.7
0.7
0.7
0.7
0.7
0.7
1
0.7
0.7
0.7
0.7
0.7
0.7
0.7
1
0.7
0.7
0.7
0.7
0.7
1
1
0.7
1
1
1
1
1
0.7
1
0.7
0.7
1
1
0.7
0.7
1
1
1
1
1
1
1
1
1
1
1
0.7
0.7
0.7
1
1
1
1
1
1
1
1
1
1
1
1
1
1
1
1
1
1
1
1
1
1
1
1
1
1
1
1
1
1
1
1
1
1
1
1
1
1
1
1
1
1
1
1
1
1
1
1
1
1
1
1
1
1
1
1
1
0.7
1
1
0.7
1
1
1
1
1
1
1
1
1
1
1
1
1
1
1
1
1
1
1
1
1
1
1
1
1
1
1
1
1
1
1
0.7
1
1
1
1
0.7
1
1
1
1
1
1
1
1
1
1
1
1
1
1
0.7
0.7
0.7
0.7
0.7
0.7
0.7
0.7
0.7
0.7
0.7
0.7
0.7
0.7
0.7
0.7
0.7
0.7
0.7
1
1
1
1
1
1
1
0.7
0.7
0.7
0.7
1
1
0.7
0.7
0.7
0.7
0.7
0.7
0.7
0.7
0.7
0.7
0.7
0.7
0.7
0.7
0.7
0.7
0.7
0.7
1
0.7
1
1
0.7
1
0.7
1
0.7
1
1
1
1
1
1
0.7
1
0.7
1
0.7
0.7
0.7
0.7
0.7
0.7
1
1
1
0.7
1
1
1
1
1
1
1
1
1
0.7
0.7
1
1
0.7
0.7
0.7
0.7
1
1
0.7
0.7
0.7
0.7
1
0.7
0.7
0.7
0.7
0.7
0.7
1
1
0.7
0.7
1
0.7
1
0.7
1
0.7
0.7
0.7
0.7
1
0.7
1
1
1
1
1
1
1
1
1
1
1
1
1
1
1
1
1
1
1
1
1
1
1
1
1
1
1
1
1
1
1
1
1
1
1
1
1
1
1
1
1
1
1
1
1
1
1
1
1
1
1
1
0.7
1
0.7
0.7
1
1
1
1
0.7
1
1
1
1
1
1
1
1
1
1
1
1
1
1
1
1
1
1
1
1
1
1
1
1
1
1
1
1
1
1
1
1
1
1
1
1
1
1
1
1
1
1
1
1
1
1
1
1
1
0.7
0.7
1
1
1
0.7
0.7
1
0.7
0.7
0.7
0.7
1
1
0.7
1
1
0.7
0.7
0.7
0.7
1
1
1
1
1
1
1
1
1
1
1
1
1
1
1
0.7
1
0.7
0.7
0.7
0.7
0.7
1
0.7
0.7
1
1
1
1
0.7
0.7
1
0.7
0.7
0.7
0.7
0.7
1
0.7
0.7
0.7
0.7
0.7
0.7
0.7
0.7
1
0.7
0.7
1
0.7
0.7
0.7
1
0.7
1
1
1
1
0.7
1
0.7
0.7
0.7
0.7
0.7
0.7
0.7
0.7
0.7
0.7
1
0.7
0.7
0.7
0.7
1
1
0.7
1
0.7
0.7
0.7
1
0.7
0.7
0.7
0.7
0.7
1
0.7
1
1
1
1
1
1
1
1
1
1
1
0.7
1
1
1
1
1
1
1
1
1
1
1
1
1
1
1
1
1
1
1
1
1
1
1
1
1
1
1
1
1
1
1
1
1
1
1
1
1
1
1
1
1
1
1
1
1
1
1
1
0.7
0.7
1
1
1
1
1
1
1
1
1
1
1
1
1
1
1
1
1
1
1
1
1
1
1
1
1
1
1
0.7
0.7
1
1
1
1
0.7
1
1
1
1
1
1
1
1
1
1
1
1
1
1
1
1
1
1
1
1
1
0.7
0.7
1
1
0.7
1
0.7
0.7
0.7
0.7
1
1
1
1
1
1
1
1
1
1
1
1
1
1
1
1
1
1
1
0.7
0.7
0.7
0.7
0.7
0.7
0.7
1
0.7
0.7
0.7
1
0.7
1
0.7
1
1
1
1
1
1
0.7
0.7
1
1
0.7
0.7
0.7
1
1
0.7
0.7
0.7
0.7
0.7
0.7
0.7
0.7
0.7
0.7
0.7
0.7
0.7
0.7
0.7
0.7
0.7
1
0.7
0.7
0.7
0.7
0.7
0.7
0.7
0.7
0.7
0.7
0.7
0.7
0.7
0.7
0.7
0.7
0.7
0.7
0.7
0.7
0.7
0.7
0.7
0.7
0.7
0.7
0.7
0.7
0.7
0.7
0.7
0.7
0.7
0.7
0.7
0.7
0.7
0.7
0.7
0.7
0.7
0.7
0.7
0.7
0.7
0.7
0.7
0.7
0.7
0.7
0.7
0.7
0.7
0.7
0.7
0.7
0.7
0.7
0.7
0.7
0.7
0.7
0.7
0.7
0.7
0.7
0.7
0.7
0.7
0.7
0.7
0.7
0.7
0.7
0.7
0.7
0.7
0.7
0.7
1
0.7
0.7
0.7
1
1
0.7
0.7
0.7
0.7
0.7
0.7
0.7
0.7
0.7
0.7
1
0.7
0.7
0.7
0.7
0.7
0.7
0.7
0.7
0.7
1
1
1
0.7
0.7
0.7
1
0.7
0.7
0.7
1
0.7
0.7
0.7
0.7
1
0.7
1
1
0.7
1
1
1
0.7
0.7
1
1
1
1
0.7
0.7
0.7
1
0.7
1
0.7
0.7
1
1
1
0.7
0.7
1
1
1
1
1
1
1
1
1
1
1
1
1
1
1
1
1
1
1
1
1
1
1
1
1
1
1
1
0.7
1
1
1
1
1
1
1
1
1
1
1
1
1
1
1
1
0.7
0.7
0.7
0.7
0.7
0.7
0.7
0.7
1
0.7
1
0.7
0.7
0.7
0.7
0.7
0.7
0.7
0.7
1
0.7
1
0.7
0.7
0.7
0.7
0.7
0.7
0.7
0.7
0.7
0.7
0.7
0.7
0.7
0.7
0.7
0.7
0.7
0.7
0.7
0.7
1
0.7
0.7
0.7
0.7
0.7
0.7
0.7
1
0.7
0.7
0.7
0.7
0.7
0.7
0.7
0.7
0.7
0.7
0.7
0.7
0.7
1
0.7
1
0.7
1
1
1
1
1
1
1
0.7
0.7
1
1
0.7
0.7
0.7
0.7
0.7
0.7
0.7
0.7
0.7
0.7
0.7
0.7
0.7
0.7
0.7
0.7
1
1
1
1
1
0.7
0.7
1
1
0.7
0.7
0.7
0.7
0.7
0.7
0.7
0.7
0.7
0.7
0.7
0.7
0.7
0.7
0.7
0.7
0.7
0.7
0.7
0.7
0.7
0.7
0.7
0.7
0.7
0.7
1
0.7
0.7
0.7
0.7
0.7
0.7
0.7
0.7
0.7
0.7
0.7
1
0.7
0.7
1
1
1
0.7
1
1
1
1
1
1
1
1
1
1
1
1
0.7
1
0.7
1
1
0.7
0.7
0.7
0.7
0.7
0.7
0.7
0.7
0.7
0.7
1
1
1
1
1
1
0.7
1
1
1
1
1
1
1
1
1
1
1
1
1
1
1
1
1
1
1
1
1
1
1
1
1
1
1
1
1
1
1
1
1
1
1
1
1
1
1
1
1
1
1
1
1
1
1
1
1
1
1
1
1
1
1
1
1
1
1
1
1
1
1
1
1
1
1
1
1
1
1
1
1
1
1
1
1
1
1
1
1
1
1
1
1
1
1
1
1
1
1
1
1
1
1
1
1
1
1
1
1
1
1
1
1
1
1
1
1
1
1
1
1
1
1
1
1
1
1
1
1
1
1
1
1
1
1
1
1
1
1
1
0.7
1
1
1
1
1
1
1
1
1
1
1
1
1
1
1
1
1
1
1
1
1
1
1
1
1
1
1
1
1
1
1
1
1
1
1
1
1
1
1
1
1
1
1
1
1
1
1
1
1
1
1
1
1
1
1
1
1
1
1
1
1
1
1
1
1
1
1
1
1
1
1
1
1
1
1
1
1
1
1
1
1
1
1
1
1
1
1
1
1
1
1
1
1
1
1
1
1
1
1
1
1
1
1
1
1
1
1
1
1
1
0.7
1
1
0.7
0.7
0.7
0.7
0.7
0.7
0.7
0.7
0.7
0.7
0.7
1
1
0.7
1
1
0.7
1
0.7
1
1
0.7
0.7
0.7
0.7
0.7
0.7
0.7
0.7
0.7
0.7
0.7
0.7
0.7
0.7
0.7
0.7
0.7
0.7
0.7
0.7
0.7
0.7
0.7
0.7
0.7
0.7
0.7
0.7
0.7
0.7
0.7
0.7
0.7
0.7
0.7
0.7
0.7
0.7
0.7
0.7
1
1
1
1
0.7
1
1
1
1
1
1
0.7
1
0.7
0.7
0.7
0.7
0.7
0.7
0.7
0.7
0.7
0.7
0.7
0.7
0.7
0.7
0.7
1
0.7
1
1
1
1
1
1
1
1
1
1
1
0.7
0.7
0.7
0.7
0.7
0.7
0.7
0.7
0.7
0.7
0.7
1
0.7
0.7
0.7
0.7
0.7
0.7
0.7
0.7
0.7
0.7
0.7
0.7
0.7
0.7
1
1
0.7
1
1
1
0.7
1
1
1
1
1
1
1
1
1
1
1
1
1
1
1
1
1
1
1
1
1
1
0.7
0.7
0.7
0.7
0.7
1
1
1
0.7
0.7
0.7
0.7
1
0.7
0.7
1
0.7
0.7
0.7
0.7
1
0.7
0.7
1
1
1
1
1
1
1
1
0.7
1
0.7
1
1
0.7
0.7
0.7
0.7
0.7
0.7
0.7
0.7
0.7
0.7
0.7
0.7
0.7
0.7
0.7
0.7
0.7
0.7
0.7
0.7
0.7
1
0.7
1
0.7
1
1
1
1
0.7
1
1
1
0.7
0.7
0.7
0.7
0.7
0.7
0.7
0.7
0.7
0.7
0.7
0.7
0.7
0.7
0.7
0.7
1
0.7
1
1
1
1
0.7
0.7
1
0.7
1
0.7
0.7
0.7
1
0.7
0.7
0.7
0.7
0.7
0.7
0.7
0.7
1
0.7
0.7
0.7
0.7
0.7
1
0.7
0.7
0.7
1
0.7
0.7
0.7
0.7
1
1
0.7
1
0.7
1
0.7
0.7
0.7
0.7
0.7
0.7
0.7
0.7
0.7
0.7
0.7
0.7
0.7
0.7
0.7
0.7
0.7
0.7
0.7
0.7
0.7
0.7
0.7
0.7
1
0.7
0.7
0.7
1
1
0.7
0.7
1
0.7
0.7
0.7
0.7
0.7
0.7
1
0.7
1
1
0.7
1
1
1
1
1
1
1
1
1
1
1
0.7
0.7
0.7
0.7
0.7
0.7
0.7
0.7
0.7
1
0.7
0.7
0.7
0.7
0.7
0.7
0.7
0.7
0.7
0.7
0.7
0.7
0.7
0.7
0.7
0.7
0.7
1
0.7
0.7
1
0.7
0.7
1
0.7
0.7
0.7
1
1
1
0.7
1
1
1
0.7
1
1
1
1
1
1
1
1
1
1
1
1
1
1
1
1
0.7
0.7
0.7
0.7
0.7
1
0.7
0.7
1
0.7
0.7
0.7
0.7
0.7
0.7
0.7
0.7
0.7
0.7
0.7
0.7
0.7
0.7
0.7
0.7
0.7
0.7
0.7
0.7
0.7
0.7
0.7
0.7
0.7
0.7
0.7
0.7
0.7
1
0.7
0.7
0.7
0.7
0.7
1
1
1
0.7
0.7
0.7
1
0.7
0.7
0.7
0.7
0.7
0.7
0.7
0.7
1
0.7
0.7
0.7
0.7
0.7
0.7
0.7
1
1
1
1
1
1
1
1
1
1
1
1
1
1
1
1
1
0.7
1
1
0.7
0.7
0.7
1
1
1
0.7
0.7
0.7
0.7
1
1
1
1
1
1
1
1
1
1
1
1
1
1
0.7
1
1
1
1
0.7
0.7
0.7
0.7
1
0.7
1
1
1
1
1
1
1
1
1
1
1
1
1
1
1
1
1
1
1
1
1
1
1
1
1
1
1
1
1
1
1
0.7
1
1
1
1
1
1
1
1
1
1
1
1
1
1
1
1
1
1
1
1
1
1
1
1
1
1
0.7
1
1
1
1
1
1
1
1
1
1
1
1
1
1
1
1
1
1
1
1
1
1
1
1
1
1
1
1
1
1
1
1
1
1
1
1
1
1
1
1
1
1
1
1
1
1
1
1
1
1
1
1
1
1
1
1
1
1
1
1
1
1
1
1
1
1
1
1
1
1
1
1
1
0.7
1
1
1
0.7
0.7
1
0.7
1
1
1
1
1
1
1
1
1
0.7
1
1
1
0.7
1
1
0.7
0.7
0.7
0.7
0.7
0.7
0.7
1
0.7
1
1
1
1
1
1
1
1
1
1
1
1
1
1
1
1
1
1
1
1
1
1
1
1
1
1
1
1
1
1
1
1
1
1
1
1
1
1
1
1
1
1
1
1
1
1
1
1
1
1
1
1
1
1
1
1
1
1
1
1
1
1
1
1
1
1
1
1
1
1
1
1
1
1
1
1
1
1
1
1
1
1
1
1
1
1
1
1
1
1
1
1
1
1
1
1
1
1
1
1
1
1
1
1
1
1
1
1
1
1
1
1
1
1
1
1
1
1
1
1
1
1
1
1
1
1
1
1
1
1
1
1
1
1
1
1
1
1
1
1
1
1
1
1
1
1
1
1
1
1
1
1
1
1
1
1
1
1
1
0.7
1
1
1
1
1
0.7
1
1
1
1
1
1
1
1
1
1
1
1
1
1
1
1
1
1
1
1
1
1
1
1
1
1
1
1
1
1
1
1
1
1
0.7
1
1
1
0.7
0.7
0.7
0.7
1
1
1
0.7
0.7
1
1
0.7
0.7
0.7
1
1
1
1
1
1
1
1
1
1
1
1
1
1
1
1
1
1
1
1
1
1
1
0.7
1
1
1
1
1
1
1
1
1
1
1
1
1
1
1
1
1
1
1
1
1
1
1
1
1
1
1
1
1
1
1
1
1
1
1
1
1
1
1
1
1
1
1
1
1
1
1
1
1
1
1
1
1
1
1
1
1
1
1
1
1
1
1
1
0.7
0.7
0.7
0.7
1
0.7
0.7
1
0.7
1
1
0.7
1
1
1
1
1
1
1
1
1
1
1
1
1
1
1
1
1
1
1
1
1
1
1
1
1
1
1
1
1
1
1
1
1
1
1
1
1
1
1
1
1
1
1
1
1
1
1
1
1
1
1
1
1
1
1
1
1
1
1
1
1
1
1
1
1
1
1
1
1
1
1
1
1
1
1
1
1
1
1
1
1
1
1
1
1
1
1
1
1
1
1
1
1
0.7
0.7
0.7
0.7
0.7
0.7
1
0.7
1
0.7
0.7
0.7
0.7
1
1
1
1
1
1
0.7
1
1
1
1
1
1
0.7
0.7
0.7
1
1
1
1
1
1
1
1
1
1
1
1
1
1
1
1
1
1
1
1
1
1
1
1
1
1
1
1
1
1
1
1
1
1
1
1
1
1
1
1
1
1
1
1
1
1
1
1
1
1
1
1
1
1
1
1
1
1
1
1
1
0.7
0.7
1
1
1
1
1
1
1
1
1
1
1
1
1
1
1
1
1
1
1
1
1
1
1
1
1
0.7
1
0.7
1
1
1
1
1
1
1
1
1
1
1
1
1
1
1
1
1
1
0.7
1
1
1
0.7
0.7
0.7
0.7
0.7
0.7
1
0.7
0.7
0.7
0.7
0.7
1
0.7
0.7
0.7
0.7
1
1
0.7
1
1
0.7
0.7
0.7
1
0.7
0.7
0.7
1
0.7
0.7
0.7
0.7
0.7
0.7
0.7
0.7
0.7
0.7
1
1
1
0.7
0.7
0.7
0.7
1
1
1
1
1
1
0.7
1
0.7
1
0.7
0.7
1
1
0.7
0.7
0.7
0.7
0.7
0.7
0.7
1
0.7
0.7
0.7
0.7
0.7
0.7
0.7
0.7
0.7
0.7
0.7
0.7
0.7
0.7
1
0.7
0.7
0.7
0.7
0.7
0.7
0.7
0.7
1
1
0.7
0.7
0.7
0.7
0.7
0.7
0.7
0.7
0.7
0.7
0.7
0.7
0.7
0.7
0.7
0.7
0.7
1
1
1
0.7
1
0.7
0.7
0.7
0.7
0.7
0.7
0.7
0.7
0.7
0.7
0.7
0.7
0.7
0.7
0.7
0.7
0.7
0.7
0.7
0.7
0.7
0.7
0.7
0.7
0.7
0.7
0.7
0.7
0.7
0.7
0.7
0.7
0.7
0.7
0.7
0.7
0.7
0.7
1
0.7
0.7
0.7
1
1
0.7
0.7
0.7
0.7
1
0.7
0.7
0.7
0.7
0.7
0.7
0.7
0.7
0.7
0.7
0.7
0.7
0.7
0.7
0.7
0.7
0.7
0.7
0.7
0.7
1
1
1
1
1
0.7
1
1
0.7
0.7
0.7
1
0.7
1
0.7
0.7
0.7
0.7
0.7
0.7
0.7
0.7
0.7
0.7
0.7
0.7
0.7
0.7
0.7
0.7
1
1
1
1
0.7
1
1
1
1
1
1
1
1
1
0.7
0.7
0.7
0.7
0.7
0.7
0.7
0.7
0.7
0.7
0.7
0.7
0.7
1
1
1
1
0.7
1
1
1
1
1
1
1
1
1
1
1
0.7
0.7
0.7
0.7
0.7
0.7
0.7
0.7
0.7
0.7
0.7
0.7
0.7
0.7
0.7
0.7
0.7
0.7
0.7
0.7
0.7
0.7
0.7
0.7
0.7
0.7
1
1
1
0.7
0.7
1
0.7
1
1
1
1
0.7
1
0.7
0.7
0.7
0.7
0.7
0.7
0.7
0.7
1
0.7
0.7
0.7
0.7
0.7
0.7
0.7
0.7
0.7
0.7
0.7
0.7
0.7
0.7
0.7
0.7
0.7
0.7
0.7
0.7
0.7
0.7
0.7
0.7
0.7
0.7
0.7
0.7
0.7
0.7
0.7
0.7
0.7
0.7
0.7
0.7
0.7
0.7
0.7
0.7
1
0.7
0.7
0.7
0.7
0.7
0.7
0.7
0.7
0.7
0.7
0.7
0.7
0.7
0.7
0.7
0.7
0.7
0.7
0.7
0.7
0.7
0.7
0.7
0.7
0.7
1
1
0.7
0.7
0.7
0.7
0.7
0.7
0.7
0.7
0.7
0.7
0.7
0.7
0.7
0.7
0.7
0.7
0.7
0.7
0.7
0.7
0.7
0.7
0.7
0.7
0.7
0.7
0.7
0.7
0.7
0.7
0.7
0.7
0.7
0.7
0.7
0.7
0.7
0.7
0.7
0.7
0.7
0.7
0.7
0.7
0.7
0.7
0.7
0.7
0.7
0.7
0.7
0.7
0.7
0.7
0.7
0.7
0.7
0.7
0.7
0.7
0.7
1
0.7
0.7
0.7
0.7
0.7
1
1
0.7
0.7
0.7
0.7
0.7
0.7
0.7
0.7
0.7
0.7
0.7
0.7
0.7
0.7
0.7
1
0.7
1
1
0.7
0.7
0.7
0.7
0.7
0.7
0.7
0.7
0.7
0.7
0.7
0.7
0.7
0.7
0.7
0.7
0.7
0.7
0.7
0.7
0.7
0.7
0.7
0.7
0.7
1
0.7
0.7
0.7
0.7
0.7
0.7
0.7
1
1
1
0.7
1
1
1
1
1
1
0.7
0.7
1
0.7
0.7
0.7
1
1
1
1
1
1
1
1
1
1
1
1
1
1
1
0.7
1
1
1
1
1
1
1
1
0.7
0.7
0.7
1
0.7
1
1
1
1
1
1
1
1
1
1
1
1
1
1
1
1
1
1
1
1
1
1
1
1
1
1
1
1
1
1
1
1
1
1
1
1
1
1
1
1
1
1
1
1
1
1
1
1
1
1
1
1
1
1
1
1
1
1
0.7
0.7
0.7
1
0.7
1
1
0.7
1
0.7
0.7
1
1
1
1
1
1
1
1
1
1
1
1
1
1
1
1
1
1
1
1
1
1
1
1
0.7
0.7
0.7
0.7
0.7
1
0.7
0.7
0.7
1
1
0.7
1
1
1
0.7
0.7
0.7
0.7
0.7
0.7
0.7
0.7
0.7
0.7
0.7
0.7
0.7
0.7
0.7
0.7
0.7
0.7
0.7
0.7
0.7
0.7
0.7
0.7
0.7
0.7
0.7
0.7
0.7
0.7
1
0.7
0.7
1
1
0.7
0.7
0.7
0.7
0.7
0.7
0.7
0.7
0.7
1
0.7
0.7
0.7
0.7
0.7
0.7
0.7
0.7
0.7
0.7
1
0.7
0.7
0.7
0.7
0.7
0.7
0.7
0.7
0.7
0.7
0.7
0.7
0.7
0.7
0.7
0.7
0.7
0.7
0.7
0.7
0.7
0.7
0.7
0.7
0.7
0.7
0.7
0.7
0.7
0.7
0.7
0.7
0.7
0.7
0.7
0.7
0.7
0.7
0.7
0.7
0.7
0.7
0.7
0.7
0.7
0.7
0.7
0.7
0.7
0.7
0.7
0.7
0.7
0.7
0.7
0.7
0.7
0.7
0.7
0.7
0.7
0.7
0.7
0.7
1
1
1
1
1
0.7
0.7
0.7
0.7
0.7
0.7
0.7
0.7
0.7
0.7
0.7
0.7
0.7
0.7
0.7
0.7
0.7
0.7
0.7
0.7
0.7
0.7
0.7
1
1
0.7
1
1
0.7
1
0.7
0.7
1
1
0.7
0.7
0.7
0.7
0.7
0.7
0.7
0.7
0.7
0.7
0.7
0.7
0.7
0.7
0.7
0.7
0.7
1
1
0.7
1
1
1
0.7
1
1
1
1
1
1
0.7
0.7
0.7
0.7
0.7
0.7
0.7
0.7
0.7
0.7
0.7
0.7
0.7
0.7
0.7
0.7
0.7
0.7
0.7
1
1
1
1
1
1
1
1
0.7
1
0.7
0.7
0.7
0.7
0.7
0.7
0.7
0.7
0.7
0.7
0.7
0.7
0.7
0.7
0.7
0.7
0.7
0.7
0.7
0.7
0.7
0.7
0.7
1
0.7
0.7
0.7
0.7
0.7
0.7
0.7
0.7
0.7
0.7
0.7
0.7
0.7
0.7
0.7
0.7
0.7
0.7
0.7
0.7
0.7
0.7
0.7
0.7
0.7
0.7
0.7
0.7
0.7
0.7
0.7
0.7
0.7
0.7
0.7
0.7
1
1
0.7
0.7
0.7
0.7
1
0.7
1
1
0.7
0.7
0.7
0.7
1
0.7
0.7
0.7
0.7
0.7
0.7
0.7
0.7
0.7
0.7
0.7
0.7
0.7
0.7
0.7
0.7
0.7
0.7
0.7
0.7
0.7
0.7
0.7
0.7
0.7
0.7
0.7
0.7
1
0.7
0.7
0.7
0.7
0.7
0.7
0.7
0.7
0.7
0.7
0.7
0.7
0.7
0.7
0.7
0.7
0.7
0.7
1
1
0.7
1
1
1
0.7
1
1
0.7
1
1
1
1
1
1
1
1
1
1
1
1
1
1
1
1
1
1
1
1
1
1
1
1
1
1
1
1
1
0.7
1
1
1
1
0.7
0.7
1
0.7
1
1
1
0.7
1
1
1
1
1
1
1
1
1
1
1
1
1
1
0.7
1
1
1
1
0.7
1
0.7
0.7
1
0.7
1
1
1
1
1
1
1
1
1
1
1
1
1
0.7
1
1
1
1
0.7
1
0.7
1
0.7
1
0.7
0.7
0.7
0.7
0.7
0.7
0.7
0.7
0.7
1
0.7
1
1
0.7
0.7
1
0.7
1
1
0.7
0.7
0.7
0.7
0.7
1
0.7
0.7
0.7
0.7
0.7
0.7
0.7
0.7
0.7
0.7
0.7
1
1
1
1
1
1
1
1
1
0.7
0.7
1
0.7
0.7
0.7
0.7
0.7
0.7
0.7
0.7
0.7
0.7
0.7
0.7
0.7
0.7
0.7
0.7
0.7
0.7
0.7
0.7
0.7
0.7
0.7
0.7
0.7
0.7
0.7
1
0.7
0.7
1
1
0.7
0.7
0.7
0.7
0.7
0.7
0.7
0.7
0.7
0.7
0.7
0.7
0.7
0.7
0.7
0.7
0.7
0.7
0.7
0.7
0.7
1
1
0.7
0.7
0.7
0.7
0.7
0.7
0.7
0.7
0.7
0.7
0.7
0.7
0.7
0.7
0.7
0.7
0.7
0.7
0.7
0.7
0.7
0.7
0.7
0.7
0.7
0.7
0.7
0.7
0.7
0.7
0.7
0.7
0.7
0.7
0.7
0.7
0.7
0.7
0.7
0.7
0.7
0.7
0.7
0.7
0.7
0.7
0.7
0.7
0.7
0.7
0.7
0.7
0.7
0.7
0.7
0.7
0.7
0.7
0.7
0.7
0.7
0.7
1
0.7
1
1
1
1
0.7
0.7
0.7
0.7
0.7
0.7
0.7
0.7
0.7
0.7
0.7
0.7
0.7
0.7
0.7
0.7
0.7
0.7
0.7
0.7
1
1
1
1
1
1
0.7
0.7
0.7
0.7
0.7
0.7
0.7
0.7
0.7
0.7
0.7
0.7
0.7
0.7
0.7
0.7
0.7
0.7
0.7
0.7
0.7
0.7
0.7
0.7
0.7
0.7
0.7
0.7
0.7
0.7
0.7
0.7
0.7
0.7
1
0.7
0.7
1
0.7
0.7
0.7
0.7
0.7
0.7
0.7
0.7
0.7
1
1
1
1
1
1
0.7
1
0.7
0.7
0.7
1
1
1
0.7
0.7
0.7
0.7
0.7
0.7
0.7
0.7
0.7
0.7
0.7
0.7
0.7
0.7
0.7
0.7
0.7
0.7
0.7
0.7
0.7
0.7
0.7
0.7
1
1
1
1
1
1
1
1
1
1
1
1
0.7
0.7
0.7
0.7
0.7
0.7
0.7
0.7
0.7
0.7
0.7
0.7
0.7
0.7
0.7
0.7
0.7
0.7
0.7
0.7
0.7
1
1
0.7
1
1
1
1
1
0.7
0.7
0.7
0.7
0.7
0.7
0.7
0.7
0.7
0.7
0.7
0.7
0.7
0.7
0.7
0.7
0.7
0.7
0.7
0.7
1
0.7
1
0.7
0.7
1
0.7
1
0.7
0.7
0.7
0.7
0.7
0.7
0.7
0.7
0.7
0.7
0.7
0.7
0.7
0.7
0.7
0.7
0.7
0.7
0.7
0.7
0.7
0.7
0.7
0.7
0.7
0.7
0.7
0.7
0.7
0.7
0.7
0.7
0.7
0.7
0.7
0.7
0.7
0.7
0.7
0.7
0.7
0.7
0.7
0.7
0.7
0.7
0.7
0.7
0.7
0.7
0.7
0.7
0.7
0.7
0.7
0.7
0.7
0.7
0.7
0.7
0.7
0.7
0.7
0.7
0.7
0.7
0.7
0.7
0.7
0.7
0.7
0.7
0.7
0.7
1
1
1
0.7
0.7
1
0.7
0.7
0.7
0.7
0.7
0.7
0.7
0.7
0.7
0.7
0.7
0.7
0.7
0.7
0.7
0.7
0.7
0.7
0.7
0.7
0.7
0.7
0.7
0.7
0.7
0.7
0.7
0.7
0.7
0.7
0.7
0.7
0.7
0.7
0.7
0.7
0.7
0.7
0.7
0.7
0.7
0.7
0.7
0.7
0.7
0.7
0.7
0.7
0.7
0.7
0.7
0.7
0.7
0.7
0.7
1
1
1
1
1
1
1
1
0.7
0.7
0.7
0.7
0.7
0.7
0.7
0.7
0.7
0.7
0.7
0.7
0.7
0.7
0.7
0.7
0.7
0.7
0.7
0.7
1
0.7
1
1
1
0.7
1
1
0.7
1
1
0.7
0.7
0.7
0.7
0.7
0.7
0.7
0.7
0.7
0.7
0.7
0.7
1
0.7
1
1
1
1
1
1
1
0.7
1
1
1
1
1
1
1
1
1
1
1
0.7
1
1
1
0.7
1
0.7
1
0.7
1
0.7
1
1
1
1
1
1
0.7
1
1
1
1
1
1
1
1
1
1
1
0.7
0.7
1
0.7
1
1
1
1
1
1
1
1
1
1
1
1
1
1
1
1
1
1
1
1
1
1
1
1
1
1
1
1
1
1
1
1
1
1
1
1
1
1
1
1
1
1
1
1
1
1
1
1
1
1
1
0.7
0.7
1
1
1
1
1
1
1
1
1
1
0.7
0.7
0.7
0.7
0.7
0.7
0.7
0.7
0.7
0.7
0.7
1
0.7
1
1
0.7
0.7
0.7
0.7
0.7
0.7
0.7
0.7
0.7
0.7
0.7
0.7
0.7
0.7
0.7
0.7
0.7
0.7
0.7
0.7
0.7
0.7
0.7
0.7
0.7
0.7
0.7
0.7
0.7
0.7
0.7
0.7
0.7
0.7
0.7
0.7
0.7
0.7
0.7
0.7
0.7
0.7
0.7
0.7
0.7
0.7
0.7
0.7
0.7
0.7
0.7
0.7
0.7
0.7
0.7
0.7
0.7
0.7
0.7
0.7
0.7
0.7
0.7
0.7
0.7
0.7
0.7
0.7
0.7
0.7
1
1
1
1
1
0.7
1
1
1
0.7
0.7
1
1
1
0.7
0.7
0.7
0.7
0.7
0.7
0.7
1
0.7
0.7
0.7
0.7
0.7
0.7
0.7
1
0.7
0.7
1
0.7
0.7
1
1
1
1
1
1
1
1
1
1
1
1
1
1
1
1
1
1
1
1
1
1
1
1
1
1
1
1
1
1
1
1
1
1
1
1
1
1
0.7
1
1
0.7
1
0.7
0.7
1
1
0.7
1
1
0.7
1
1
0.7
0.7
1
1
1
1
1
1
1
1
1
1
1
1
1
1
1
1
1
1
1
1
1
1
0.7
1
1
1
1
1
1
1
1
1
1
1
1
1
1
1
1
1
1
1
1
1
1
0.7
0.7
0.7
1
0.7
0.7
0.7
0.7
0.7
0.7
0.7
0.7
0.7
0.7
0.7
0.7
0.7
0.7
0.7
0.7
0.7
0.7
0.7
0.7
0.7
0.7
0.7
0.7
0.7
0.7
0.7
0.7
0.7
0.7
0.7
0.7
0.7
1
1
0.7
1
1
0.7
0.7
0.7
0.7
0.7
0.7
0.7
0.7
0.7
0.7
0.7
0.7
0.7
0.7
0.7
0.7
0.7
0.7
0.7
0.7
0.7
1
1
1
0.7
1
0.7
1
1
0.7
1
0.7
0.7
0.7
0.7
0.7
0.7
0.7
0.7
0.7
0.7
0.7
0.7
0.7
0.7
0.7
0.7
0.7
0.7
0.7
0.7
0.7
0.7
0.7
1
1
0.7
0.7
0.7
0.7
0.7
0.7
0.7
0.7
0.7
0.7
0.7
0.7
0.7
0.7
0.7
0.7
0.7
0.7
0.7
0.7
0.7
0.7
0.7
0.7
0.7
0.7
1
1
1
0.7
0.7
1
1
1
1
1
1
1
1
1
1
1
1
1
1
1
1
1
1
1
1
1
1
1
1
1
1
1
1
1
1
1
1
1
1
1
1
1
1
1
1
1
1
1
1
1
1
1
1
1
1
1
1
1
1
0.7
0.7
1
1
0.7
1
1
1
1
1
1
1
1
1
1
1
1
1
1
1
1
1
1
1
1
1
1
1
1
1
1
1
1
1
1
1
1
1
1
1
1
1
1
1
1
1
1
1
1
1
1
1
1
1
1
1
1
1
1
1
1
0.7
1
1
1
0.7
1
1
0.7
0.7
0.7
0.7
1
0.7
1
0.7
0.7
1
0.7
1
1
1
1
0.7
1
1
1
1
1
1
0.7
1
0.7
0.7
0.7
1
0.7
0.7
0.7
0.7
0.7
0.7
0.7
0.7
0.7
0.7
0.7
0.7
0.7
0.7
0.7
0.7
0.7
0.7
0.7
0.7
0.7
0.7
0.7
0.7
0.7
0.7
0.7
0.7
0.7
0.7
0.7
0.7
0.7
0.7
0.7
0.7
0.7
0.7
0.7
0.7
1
1
1
1
1
1
1
1
1
0.7
1
0.7
1
1
1
0.7
0.7
0.7
0.7
0.7
0.7
0.7
0.7
0.7
0.7
0.7
0.7
0.7
0.7
0.7
1
0.7
1
0.7
0.7
1
0.7
0.7
1
1
1
1
1
1
1
1
0.7
1
0.7
1
0.7
0.7
0.7
1
1
1
0.7
0.7
0.7
1
0.7
0.7
0.7
1
1
0.7
0.7
0.7
0.7
0.7
0.7
0.7
0.7
0.7
0.7
0.7
0.7
1
0.7
1
0.7
1
1
1
1
1
1
1
1
1
0.7
0.7
0.7
0.7
0.7
0.7
0.7
0.7
0.7
0.7
0.7
0.7
0.7
0.7
0.7
1
0.7
1
1
1
1
1
1
1
1
1
1
1
1
1
1
1
1
1
0.7
1
1
1
1
0.7
1
0.7
0.7
1
1
0.7
1
1
1
1
1
1
1
1
1
1
1
1
1
1
1
1
1
1
1
1
1
1
1
1
1
1
1
1
1
1
1
1
1
1
1
1
1
1
1
1
1
1
1
1
1
1
1
1
1
1
1
1
1
1
1
1
1
1
1
1
1
1
1
1
1
1
1
1
1
1
1
0.7
1
1
1
1
0.7
1
1
1
1
0.7
1
0.7
1
1
1
1
1
1
1
1
1
1
1
1
1
1
1
1
1
1
1
1
1
1
1
1
1
1
1
1
1
1
1
1
1
1
1
1
1
1
1
1
1
1
1
1
1
1
0.7
1
0.7
0.7
0.7
0.7
1
0.7
1
0.7
0.7
1
1
0.7
0.7
1
0.7
0.7
1
0.7
1
0.7
0.7
0.7
1
1
0.7
0.7
0.7
0.7
0.7
0.7
0.7
0.7
0.7
0.7
0.7
0.7
1
0.7
0.7
1
1
1
1
1
1
1
1
1
1
0.7
1
0.7
0.7
0.7
0.7
0.7
0.7
0.7
0.7
0.7
0.7
0.7
0.7
0.7
0.7
0.7
0.7
1
1
1
0.7
1
1
1
1
1
1
1
0.7
1
0.7
0.7
0.7
0.7
0.7
0.7
0.7
0.7
0.7
0.7
0.7
0.7
0.7
0.7
0.7
0.7
0.7
0.7
0.7
1
1
0.7
1
1
1
1
1
1
1
0.7
0.7
1
0.7
0.7
0.7
0.7
0.7
0.7
0.7
0.7
0.7
0.7
0.7
0.7
0.7
0.7
0.7
0.7
1
0.7
0.7
0.7
0.7
0.7
0.7
0.7
1
1
0.7
1
0.7
0.7
0.7
0.7
0.7
0.7
0.7
0.7
0.7
0.7
0.7
0.7
0.7
0.7
0.7
0.7
0.7
0.7
0.7
0.7
0.7
0.7
0.7
0.7
0.7
0.7
1
1
1
1
1
0.7
1
0.7
0.7
0.7
0.7
0.7
0.7
0.7
0.7
0.7
0.7
0.7
0.7
0.7
0.7
0.7
0.7
0.7
0.7
0.7
0.7
1
1
0.7
0.7
0.7
0.7
0.7
1
0.7
0.7
0.7
0.7
0.7
0.7
0.7
0.7
0.7
0.7
0.7
0.7
0.7
1
0.7
0.7
1
0.7
1
0.7
0.7
0.7
1
1
1
1
0.7
0.7
1
1
0.7
1
1
0.7
0.7
0.7
0.7
0.7
0.7
0.7
0.7
0.7
0.7
0.7
0.7
0.7
0.7
1
1
1
1
1
1
1
1
1
1
1
1
1
1
1
1
0.7
0.7
0.7
0.7
0.7
0.7
0.7
0.7
0.7
0.7
1
0.7
1
1
1
0.7
1
1
1
1
1
0.7
1
1
0.7
0.7
1
1
0.7
1
0.7
1
1
1
0.7
1
1
1
1
1
1
1
1
1
1
1
1
1
1
1
1
1
1
1
1
0.7
1
1
0.7
1
1
1
1
1
1
1
1
1
1
0.7
0.7
0.7
1
0.7
0.7
0.7
1
1
0.7
0.7
0.7
0.7
1
0.7
1
1
1
1
1
1
1
1
1
1
1
1
1
1
1
1
1
1
1
1
1
1
1
1
1
1
1
1
1
1
1
1
1
1
1
1
1
1
1
1
1
1
1
1
1
1
1
1
1
1
1
1
1
1
1
1
0.7
0.7
0.7
1
0.7
1
0.7
0.7
1
1
0.7
1
0.7
1
0.7
1
0.7
1
1
1
1
1
0.7
0.7
0.7
0.7
1
0.7
0.7
1
1
1
0.7
0.7
0.7
0.7
0.7
1
0.7
0.7
1
1
0.7
1
1
1
1
1
1
1
1
1
1
1
1
1
1
1
1
1
1
0.7
0.7
0.7
1
0.7
0.7
1
0.7
0.7
0.7
0.7
1
0.7
0.7
0.7
0.7
0.7
1
0.7
0.7
0.7
0.7
0.7
0.7
0.7
0.7
0.7
0.7
0.7
0.7
0.7
0.7
0.7
0.7
0.7
0.7
0.7
0.7
0.7
0.7
0.7
0.7
1
1
1
1
1
1
1
1
0.7
1
0.7
1
1
1
1
0.7
1
1
1
1
1
1
1
1
1
1
1
1
1
1
1
1
1
1
1
1
1
1
1
1
1
1
1
1
1
1
1
1
1
1
1
1
1
0.7
1
1
1
0.7
1
1
0.7
1
0.7
1
0.7
0.7
1
0.7
1
1
1
1
1
1
1
1
1
1
1
1
1
1
1
1
1
1
1
1
1
1
1
1
1
1
1
1
1
1
1
1
0.7
0.7
1
1
1
1
1
0.7
1
1
1
1
1
0.7
1
1
1
0.7
0.7
1
1
1
1
0.7
1
1
1
1
1
0.7
1
1
0.7
0.7
0.7
0.7
0.7
0.7
0.7
1
1
1
1
1
1
1
1
1
1
1
1
1
0.7
1
1
0.7
0.7
0.7
0.7
0.7
0.7
0.7
0.7
0.7
0.7
0.7
0.7
1
1
0.7
0.7
0.7
0.7
1
0.7
1
1
0.7
0.7
0.7
0.7
0.7
0.7
0.7
0.7
0.7
0.7
0.7
0.7
0.7
0.7
0.7
0.7
0.7
0.7
0.7
0.7
0.7
0.7
0.7
0.7
0.7
0.7
0.7
0.7
0.7
1
0.7
0.7
0.7
0.7
0.7
0.7
0.7
1
0.7
0.7
0.7
0.7
0.7
1
1
1
1
1
1
1
1
0.7
1
1
1
1
1
1
1
0.7
1
0.7
0.7
0.7
0.7
0.7
0.7
0.7
0.7
1
0.7
0.7
0.7
1
1
0.7
0.7
0.7
0.7
0.7
1
1
1
1
1
1
1
1
1
1
1
1
1
1
1
1
0.7
1
0.7
1
1
0.7
0.7
0.7
0.7
0.7
0.7
0.7
0.7
1
0.7
0.7
1
1
1
1
1
1
1
1
1
1
1
1
0.7
1
0.7
0.7
0.7
0.7
0.7
0.7
0.7
0.7
0.7
0.7
0.7
0.7
0.7
0.7
0.7
0.7
1
1
1
1
1
1
1
1
1
1
1
1
1
1
1
1
1
1
0.7
0.7
0.7
0.7
0.7
1
0.7
0.7
0.7
0.7
0.7
0.7
0.7
1
1
1
1
1
1
1
1
0.7
1
1
0.7
0.7
1
0.7
0.7
0.7
0.7
0.7
0.7
0.7
1
0.7
0.7
0.7
0.7
0.7
0.7
0.7
0.7
0.7
0.7
0.7
0.7
0.7
0.7
0.7
0.7
0.7
0.7
1
0.7
0.7
0.7
0.7
1
0.7
1
0.7
0.7
0.7
0.7
1
1
1
0.7
1
1
1
1
1
0.7
0.7
0.7
0.7
0.7
0.7
0.7
0.7
0.7
0.7
0.7
0.7
0.7
0.7
0.7
0.7
0.7
0.7
0.7
0.7
0.7
0.7
1
1
0.7
0.7
1
0.7
0.7
1
0.7
0.7
0.7
0.7
0.7
0.7
0.7
0.7
0.7
0.7
0.7
0.7
0.7
0.7
0.7
1
1
1
1
0.7
0.7
0.7
1
1
1
1
0.7
1
1
0.7
0.7
0.7
0.7
0.7
0.7
0.7
0.7
0.7
0.7
0.7
0.7
0.7
1
0.7
0.7
0.7
1
0.7
1
0.7
0.7
1
1
1
1
1
1
1
1
1
1
1
0.7
0.7
1
1
0.7
1
1
1
0.7
1
1
1
1
1
1
1
1
1
1
1
1
1
1
1
1
1
1
1
1
1
1
1
1
1
1
1
0.7
1
1
1
1
1
1
1
1
1
1
1
1
1
1
1
1
1
1
1
1
1
1
1
1
0.7
1
1
1
1
1
1
1
1
1
1
1
1
1
1
1
1
1
1
1
1
1
1
1
1
1
1
1
1
1
1
1
1
1
1
1
0.7
1
0.7
1
1
1
1
1
1
1
1
1
1
1
1
1
1
1
1
1
1
1
0.7
1
0.7
0.7
0.7
0.7
1
1
1
0.7
0.7
0.7
0.7
1
1
0.7
0.7
1
1
0.7
1
1
1
1
0.7
0.7
0.7
0.7
0.7
0.7
0.7
0.7
0.7
0.7
0.7
0.7
0.7
0.7
0.7
0.7
0.7
0.7
0.7
0.7
0.7
0.7
0.7
0.7
0.7
1
0.7
1
0.7
1
0.7
0.7
0.7
0.7
0.7
0.7
0.7
1
0.7
0.7
0.7
1
0.7
0.7
0.7
0.7
0.7
0.7
0.7
0.7
1
0.7
0.7
0.7
0.7
1
0.7
0.7
1
1
1
1
1
1
1
1
1
1
1
1
1
1
1
0.7
1
0.7
1
0.7
1
0.7
0.7
0.7
1
0.7
1
1
1
0.7
1
0.7
1
1
0.7
1
1
1
1
1
1
1
1
1
1
1
1
1
1
1
1
1
1
1
1
1
1
1
1
1
1
1
1
1
1
1
1
1
1
1
1
1
1
1
1
1
1
1
1
1
1
1
1
1
1
1
1
1
1
1
1
0.7
1
0.7
1
1
0.7
1
1
1
1
1
1
1
1
1
1
1
1
1
1
1
1
1
1
1
1
1
1
1
1
1
1
1
1
0.7
1
1
1
1
1
1
1
1
1
1
1
1
1
1
1
1
1
1
1
1
1
0.7
1
0.7
1
0.7
0.7
0.7
1
1
1
1
1
0.7
0.7
0.7
0.7
0.7
0.7
0.7
0.7
0.7
0.7
0.7
1
0.7
0.7
1
0.7
1
0.7
0.7
1
1
1
1
1
0.7
1
1
1
1
1
1
1
1
1
1
0.7
0.7
0.7
0.7
0.7
0.7
0.7
0.7
0.7
0.7
0.7
1
1
0.7
1
1
1
1
0.7
0.7
1
1
1
1
0.7
0.7
0.7
0.7
0.7
0.7
0.7
1
1
0.7
0.7
0.7
0.7
0.7
0.7
0.7
0.7
0.7
0.7
0.7
0.7
0.7
1
1
0.7
1
1
1
1
1
1
0.7
1
1
0.7
0.7
0.7
0.7
0.7
0.7
0.7
0.7
0.7
0.7
0.7
1
0.7
0.7
0.7
0.7
0.7
0.7
1
1
1
1
0.7
1
1
1
1
1
1
1
1
1
1
1
1
1
0.7
1
0.7
1
1
1
1
1
1
1
1
1
1
1
1
1
1
1
1
1
1
1
1
1
1
1
1
1
1
1
1
1
1
1
1
1
1
1
1
1
1
1
1
1
1
1
1
1
1
1
1
1
1
1
1
1
1
1
0.7
1
1
0.7
1
1
1
1
1
1
1
1
1
1
1
1
1
1
1
1
1
1
1
1
1
1
1
1
1
1
1
1
1
1
1
1
1
0.7
1
1
1
1
1
1
1
1
1
1
1
1
1
1
1
1
1
1
1
1
1
1
1
1
1
0.7
0.7
0.7
0.7
0.7
1
0.7
0.7
1
1
0.7
0.7
1
0.7
0.7
1
1
1
1
0.7
0.7
0.7
0.7
0.7
0.7
0.7
0.7
0.7
0.7
0.7
0.7
0.7
0.7
0.7
0.7
0.7
0.7
0.7
0.7
0.7
0.7
0.7
0.7
0.7
0.7
0.7
0.7
1
0.7
0.7
0.7
0.7
0.7
0.7
0.7
1
1
0.7
0.7
1
0.7
0.7
1
0.7
0.7
1
1
1
1
1
1
1
0.7
1
1
1
1
1
1
1
1
1
1
1
1
1
1
1
1
1
1
1
1
1
1
1
0.7
0.7
0.7
0.7
0.7
0.7
1
0.7
0.7
0.7
0.7
0.7
0.7
0.7
0.7
0.7
0.7
0.7
0.7
1
0.7
1
1
1
1
1
1
1
1
1
1
1
1
1
1
1
1
0.7
1
0.7
0.7
0.7
1
0.7
0.7
0.7
0.7
0.7
0.7
1
0.7
1
1
1
1
1
1
1
1
1
1
1
1
1
1
1
1
1
1
0.7
1
1
0.7
0.7
0.7
0.7
0.7
0.7
0.7
1
0.7
0.7
0.7
1
1
1
1
1
1
0.7
1
1
1
1
1
1
1
1
1
0.7
0.7
0.7
0.7
0.7
0.7
1
0.7
0.7
0.7
0.7
0.7
0.7
1
0.7
1
1
1
1
0.7
1
0.7
1
1
1
0.7
1
0.7
0.7
1
0.7
1
0.7
0.7
0.7
0.7
0.7
0.7
0.7
0.7
0.7
0.7
0.7
0.7
0.7
0.7
0.7
0.7
0.7
0.7
0.7
0.7
0.7
0.7
0.7
0.7
0.7
1
0.7
1
0.7
0.7
0.7
0.7
0.7
0.7
1
1
1
1
1
1
1
1
1
0.7
1
1
0.7
1
1
0.7
0.7
0.7
0.7
0.7
0.7
0.7
0.7
1
0.7
0.7
0.7
0.7
0.7
1
1
0.7
1
1
0.7
0.7
0.7
0.7
1
1
0.7
0.7
0.7
1
0.7
1
0.7
1
1
1
1
1
1
1
1
1
1
1
0.7
1
1
0.7
1
1
1
1
1
1
1
1
1
1
1
1
1
1
1
1
1
1
1
1
1
1
1
0.7
1
1
1
1
1
1
1
1
1
1
1
1
1
1
1
0.7
1
1
0.7
0.7
0.7
0.7
1
0.7
0.7
0.7
1
0.7
1
1
1
1
1
1
1
1
1
1
1
1
1
1
1
1
1
1
1
0.7
1
0.7
1
0.7
1
0.7
0.7
1
0.7
1
1
1
1
1
1
1
1
1
1
1
1
1
1
1
1
1
1
1
1
1
1
1
1
1
1
1
1
1
1
1
1
1
1
1
1
1
1
1
1
1
1
1
1
1
1
1
1
1
1
1
1
1
1
1
1
1
1
1
1
1
1
1
1
1
1
1
1
1
1
1
1
1
1
1
1
1
1
1
1
1
1
1
1
1
1
1
1
1
1
0.7
1
1
1
1
1
1
1
1
1
1
1
1
1
1
1
1
1
1
1
1
1
1
1
0.7
0.7
1
1
1
1
1
1
1
1
1
1
1
1
1
1
1
1
1
1
1
1
1
1
1
1
1
1
1
1
1
1
1
1
1
1
1
1
1
1
1
1
1
1
1
1
1
1
1
1
1
1
1
1
1
1
1
1
1
1
1
1
1
1
1
1
1
1
1
1
1
1
1
1
1
1
1
1
1
1
1
1
1
1
1
1
1
1
1
1
1
1
1
1
1
1
1
1
1
1
1
1
1
1
1
1
1
1
1
1
1
1
1
1
1
1
1
1
1
1
1
1
1
1
1
1
1
1
1
1
1
1
1
1
1
1
1
1
1
1
1
1
1
1
1
1
1
1
1
1
1
1
1
1
1
1
1
1
1
1
1
1
1
1
1
1
1
1
1
1
1
1
1
1
1
1
1
1
1
1
1
1
1
1
1
1
1
1
1
1
1
1
1
1
1
1
1
1
1
1
1
1
1
1
1
1
1
1
1
1
1
1
1
1
1
1
1
1
1
1
1
1
1
1
1
1
1
1
1
1
1
1
1
1
1
1
1
1
1
1
1
1
1
1
1
1
1
1
1
1
1
1
1
1
1
1
1
1
1
1
1
1
1
1
0.7
1
1
1
1
1
1
1
1
1
1
1
1
1
1
1
1
1
1
1
1
1
1
1
1
1
1
1
1
1
1
1
1
1
1
1
1
1
1
1
1
1
1
1
1
1
1
1
1
1
1
1
1
1
0.7
0.7
1
0.7
0.7
0.7
0.7
0.7
0.7
0.7
0.7
0.7
1
1
0.7
1
1
1
1
1
1
0.7
1
1
0.7
0.7
0.7
0.7
0.7
0.7
0.7
0.7
0.7
0.7
0.7
0.7
0.7
0.7
0.7
0.7
0.7
0.7
0.7
1
0.7
0.7
0.7
0.7
0.7
1
1
1
1
1
1
1
1
1
0.7
1
1
0.7
1
0.7
0.7
1
1
1
0.7
1
1
1
1
1
1
1
1
1
1
1
1
1
1
1
1
1
1
1
1
1
1
1
0.7
1
0.7
1
1
1
0.7
1
1
1
1
1
1
1
1
1
1
1
1
1
1
1
1
1
1
1
1
1
1
1
1
1
1
1
1
1
1
1
1
1
1
1
1
1
1
1
1
1
1
1
1
1
1
1
1
1
1
1
1
1
1
1
1
1
1
1
1
1
1
1
1
1
1
1
1
1
1
1
1
1
1
1
1
1
1
1
1
1
1
1
1
1
1
1
1
1
1
1
1
1
1
1
1
1
1
1
1
1
1
1
1
1
1
1
1
1
1
1
1
1
1
1
1
1
1
1
1
1
1
1
1
1
1
1
1
1
1
1
1
1
1
1
1
1
1
1
1
1
1
1
1
1
1
1
1
1
1
1
1
1
1
1
1
1
1
1
1
1
1
1
1
1
1
1
1
1
1
1
1
1
1
1
1
1
1
1
1
1
1
1
1
1
1
1
0.7
0.7
0.7
1
0.7
1
1
1
1
0.7
1
1
1
0.7
1
1
1
1
1
1
1
1
1
1
1
1
1
1
1
1
1
1
1
1
0.7
0.7
0.7
0.7
0.7
0.7
0.7
0.7
1
0.7
1
1
1
1
1
1
1
1
1
1
1
1
1
1
1
1
0.7
0.7
0.7
1
0.7
0.7
0.7
1
0.7
1
1
0.7
1
0.7
1
1
1
1
1
1
1
1
1
1
1
1
1
1
1
1
1
1
1
1
1
1
1
1
1
1
1
1
1
1
1
1
1
1
1
1
1
1
1
1
1
0.7
1
1
1
1
1
1
1
1
1
1
1
1
1
1
1
1
1
1
1
1
1
1
1
0.7
0.7
1
1
0.7
1
1
1
1
1
1
1
1
1
1
1
1
1
1
1
1
1
1
1
1
1
1
1
1
1
1
1
1
1
1
1
1
1
1
1
1
1
1
1
1
1
1
1
1
1
1
1
1
1
1
1
1
1
0.7
1
1
0.7
1
1
1
0.7
1
1
0.7
0.7
1
1
1
1
1
1
1
1
1
1
0.7
0.7
0.7
0.7
1
0.7
0.7
1
0.7
0.7
0.7
0.7
0.7
0.7
0.7
0.7
0.7
1
0.7
0.7
1
0.7
0.7
0.7
1
0.7
0.7
1
1
0.7
1
1
1
1
1
1
1
1
1
1
1
1
1
1
0.7
0.7
1
1
1
1
0.7
1
0.7
1
1
1
1
1
1
1
1
1
1
1
1
0.7
0.7
1
0.7
0.7
0.7
0.7
0.7
0.7
0.7
0.7
0.7
0.7
0.7
0.7
0.7
1
1
0.7
1
1
1
1
1
1
1
1
1
1
1
1
1
1
1
1
1
1
1
1
1
1
1
1
1
1
1
1
1
1
1
1
1
1
1
1
1
1
1
1
1
1
1
1
1
1
1
1
1
1
1
1
1
1
1
1
1
1
1
1
1
1
1
1
1
1
1
1
1
1
1
1
1
1
1
1
1
1
0.7
0.7
1
1
1
1
1
0.7
0.7
1
1
1
1
1
1
0.7
1
1
1
0.7
1
0.7
0.7
0.7
1
1
1
1
1
0.7
1
1
1
1
0.7
0.7
1
1
1
1
1
1
1
1
1
1
1
1
1
1
1
1
1
1
1
1
1
1
1
1
1
1
1
1
1
1
1
1
1
1
1
1
1
1
1
1
1
1
1
1
1
0.7
0.7
0.7
1
0.7
1
0.7
1
0.7
1
0.7
1
1
0.7
1
1
0.7
1
1
1
1
0.7
0.7
0.7
0.7
0.7
1
0.7
0.7
0.7
1
1
1
1
1
1
1
1
1
1
1
1
1
1
1
1
1
1
1
1
0.7
1
0.7
1
1
1
1
1
1
0.7
0.7
0.7
0.7
0.7
1
0.7
1
0.7
0.7
0.7
0.7
1
0.7
1
0.7
1
0.7
0.7
0.7
0.7
0.7
0.7
0.7
0.7
0.7
0.7
0.7
0.7
0.7
0.7
0.7
1
1
0.7
0.7
0.7
1
0.7
0.7
1
0.7
0.7
1
0.7
0.7
1
0.7
0.7
1
1
0.7
0.7
0.7
1
1
1
1
0.7
1
0.7
1
1
0.7
1
0.7
0.7
0.7
1
1
0.7
1
0.7
1
1
1
1
1
1
1
1
0.7
1
1
1
1
1
0.7
0.7
0.7
0.7
0.7
1
1
0.7
0.7
0.7
0.7
0.7
0.7
0.7
0.7
0.7
0.7
0.7
0.7
0.7
0.7
0.7
1
0.7
0.7
0.7
0.7
1
1
0.7
1
0.7
1
0.7
1
0.7
0.7
0.7
0.7
0.7
1
1
1
0.7
1
1
1
1
1
1
0.7
1
1
0.7
0.7
0.7
0.7
0.7
0.7
0.7
0.7
0.7
1
1
0.7
1
0.7
0.7
0.7
1
0.7
0.7
0.7
0.7
0.7
0.7
0.7
0.7
0.7
0.7
0.7
0.7
0.7
0.7
0.7
0.7
0.7
0.7
0.7
0.7
0.7
0.7
0.7
1
0.7
1
1
0.7
0.7
1
0.7
0.7
1
0.7
1
0.7
0.7
0.7
0.7
0.7
0.7
0.7
0.7
0.7
0.7
0.7
0.7
0.7
0.7
0.7
0.7
0.7
0.7
1
0.7
0.7
0.7
0.7
0.7
1
1
1
1
1
0.7
0.7
0.7
0.7
0.7
0.7
0.7
0.7
0.7
0.7
0.7
0.7
0.7
0.7
0.7
0.7
1
1
1
1
0.7
1
1
1
0.7
1
0.7
1
0.7
1
0.7
0.7
0.7
0.7
0.7
0.7
0.7
1
0.7
0.7
0.7
0.7
0.7
0.7
0.7
0.7
0.7
0.7
1
1
0.7
0.7
1
1
1
1
1
1
1
1
1
1
1
0.7
0.7
0.7
0.7
0.7
0.7
0.7
0.7
1
0.7
0.7
0.7
0.7
0.7
0.7
0.7
0.7
0.7
0.7
0.7
0.7
0.7
1
1
0.7
1
1
1
1
1
1
0.7
1
1
1
1
1
0.7
0.7
0.7
1
0.7
0.7
0.7
0.7
0.7
0.7
1
0.7
1
1
1
0.7
0.7
0.7
0.7
0.7
0.7
0.7
0.7
0.7
0.7
0.7
0.7
0.7
0.7
0.7
0.7
0.7
0.7
0.7
0.7
0.7
0.7
0.7
0.7
0.7
0.7
0.7
0.7
0.7
0.7
0.7
0.7
0.7
0.7
0.7
0.7
0.7
0.7
0.7
0.7
0.7
0.7
0.7
0.7
0.7
0.7
0.7
0.7
0.7
0.7
0.7
0.7
0.7
0.7
1
1
1
1
1
1
0.7
0.7
1
1
1
0.7
1
1
1
0.7
0.7
0.7
0.7
0.7
0.7
0.7
0.7
0.7
0.7
0.7
0.7
0.7
0.7
0.7
0.7
0.7
0.7
0.7
0.7
0.7
0.7
0.7
0.7
0.7
0.7
0.7
0.7
0.7
0.7
0.7
0.7
0.7
0.7
0.7
0.7
0.7
1
1
1
1
1
1
1
1
1
1
1
1
1
1
1
1
0.7
0.7
1
1
1
0.7
1
1
1
0.7
0.7
1
0.7
1
1
1
1
1
1
1
1
1
1
1
1
1
1
1
1
1
1
1
1
1
1
1
1
1
1
1
1
1
1
1
1
0.7
0.7
1
1
1
0.7
1
1
1
1
1
1
1
1
1
0.7
1
0.7
1
1
0.7
1
1
1
1
1
0.7
0.7
1
1
1
0.7
0.7
1
0.7
1
0.7
1
0.7
0.7
0.7
0.7
0.7
0.7
0.7
0.7
0.7
0.7
0.7
0.7
0.7
0.7
0.7
0.7
0.7
0.7
1
1
1
1
1
1
1
1
1
1
1
1
1
1
0.7
0.7
0.7
0.7
0.7
0.7
0.7
0.7
0.7
0.7
0.7
0.7
0.7
0.7
0.7
0.7
0.7
1
0.7
1
1
1
0.7
0.7
0.7
1
0.7
1
0.7
0.7
0.7
0.7
0.7
0.7
0.7
0.7
0.7
0.7
0.7
0.7
0.7
0.7
0.7
0.7
0.7
0.7
0.7
0.7
1
1
1
1
1
1
1
1
1
1
1
1
0.7
0.7
0.7
0.7
0.7
0.7
0.7
0.7
0.7
0.7
0.7
0.7
0.7
0.7
0.7
0.7
0.7
0.7
1
0.7
1
0.7
1
1
0.7
0.7
1
0.7
1
1
1
0.7
1
0.7
0.7
0.7
1
0.7
1
1
1
1
1
1
1
1
1
1
1
1
1
1
1
1
1
1
1
1
1
1
1
1
1
1
1
1
1
1
1
1
1
0.7
1
1
1
1
1
1
1
1
1
1
1
1
0.7
0.7
0.7
0.7
1
0.7
1
1
1
1
1
1
1
1
1
1
1
1
1
1
1
1
1
0.7
1
0.7
1
1
1
1
0.7
0.7
0.7
0.7
0.7
0.7
0.7
0.7
0.7
0.7
0.7
0.7
0.7
0.7
0.7
0.7
0.7
0.7
0.7
0.7
1
0.7
0.7
0.7
0.7
0.7
0.7
0.7
0.7
0.7
0.7
0.7
0.7
0.7
0.7
0.7
0.7
0.7
0.7
1
1
0.7
1
1
1
1
1
0.7
1
1
1
0.7
0.7
0.7
0.7
0.7
0.7
0.7
0.7
0.7
0.7
0.7
0.7
0.7
0.7
0.7
0.7
0.7
0.7
0.7
0.7
0.7
0.7
0.7
0.7
0.7
0.7
0.7
0.7
0.7
0.7
0.7
0.7
0.7
0.7
0.7
0.7
0.7
0.7
0.7
0.7
0.7
1
1
1
1
1
1
1
1
1
0.7
0.7
1
1
1
0.7
1
1
1
1
1
1
1
1
1
1
1
0.7
1
0.7
1
0.7
0.7
0.7
1
0.7
1
1
1
1
1
1
1
1
1
1
1
1
0.7
0.7
0.7
1
0.7
1
0.7
0.7
1
0.7
1
0.7
1
0.7
0.7
0.7
0.7
0.7
0.7
0.7
1
0.7
0.7
0.7
0.7
1
0.7
0.7
0.7
1
0.7
0.7
1
0.7
0.7
0.7
0.7
0.7
0.7
0.7
0.7
0.7
0.7
0.7
0.7
0.7
0.7
0.7
0.7
0.7
0.7
0.7
0.7
0.7
0.7
0.7
0.7
0.7
1
1
1
1
1
1
1
1
0.7
1
0.7
0.7
0.7
0.7
0.7
0.7
0.7
0.7
0.7
0.7
0.7
0.7
0.7
0.7
0.7
1
1
1
0.7
1
1
1
0.7
0.7
0.7
0.7
0.7
0.7
0.7
0.7
0.7
0.7
0.7
0.7
0.7
0.7
0.7
0.7
0.7
0.7
0.7
0.7
0.7
0.7
0.7
0.7
0.7
0.7
1
0.7
0.7
1
1
1
1
1
1
0.7
1
1
0.7
0.7
0.7
0.7
0.7
0.7
1
1
0.7
1
0.7
0.7
0.7
1
1
1
1
1
1
1
1
1
0.7
0.7
1
1
0.7
1
1
1
0.7
0.7
1
1
0.7
1
1
1
1
1
1
1
1
1
1
1
1
1
1
1
1
1
1
1
1
1
1
1
1
1
1
1
1
1
1
1
1
1
1
1
1
1
1
1
1
1
1
1
1
1
1
1
1
1
1
1
1
1
1
1
1
1
1
1
1
1
1
0.7
1
1
1
1
0.7
1
1
1
1
1
1
1
1
1
1
1
1
1
1
1
1
1
1
1
1
1
1
1
1
1
1
1
1
1
1
1
1
1
1
1
1
1
1
1
1
0.7
1
0.7
0.7
0.7
0.7
0.7
0.7
1
0.7
1
1
1
1
1
1
1
1
0.7
1
1
0.7
1
0.7
0.7
0.7
0.7
1
0.7
0.7
0.7
0.7
0.7
0.7
0.7
1
1
0.7
1
0.7
1
1
1
1
1
0.7
1
1
1
1
1
1
0.7
0.7
1
0.7
0.7
0.7
0.7
1
1
0.7
0.7
0.7
0.7
0.7
0.7
0.7
0.7
1
0.7
0.7
0.7
1
0.7
0.7
0.7
0.7
0.7
0.7
0.7
0.7
0.7
0.7
0.7
0.7
0.7
0.7
0.7
0.7
0.7
0.7
1
1
0.7
1
0.7
0.7
0.7
1
1
1
0.7
1
0.7
0.7
1
0.7
1
0.7
0.7
1
0.7
1
1
1
1
1
1
1
1
1
0.7
1
1
1
0.7
1
0.7
0.7
0.7
0.7
0.7
0.7
0.7
0.7
0.7
1
0.7
0.7
1
1
0.7
1
1
1
1
1
1
1
1
1
1
1
1
1
1
1
1
1
1
1
1
1
1
1
1
1
1
1
1
1
1
1
1
1
1
1
1
1
1
1
1
1
0.7
0.7
0.7
1
0.7
0.7
0.7
1
0.7
0.7
0.7
0.7
0.7
0.7
1
0.7
1
0.7
1
0.7
0.7
1
0.7
1
1
1
0.7
1
0.7
1
1
1
1
1
1
1
1
1
1
1
1
1
1
1
1
1
1
1
1
1
1
1
1
1
1
0.7
0.7
0.7
1
1
1
1
1
1
1
1
1
1
1
1
1
1
1
1
1
1
1
1
1
1
1
1
1
1
1
1
1
1
1
1
1
1
1
1
1
1
1
1
1
1
1
1
1
1
1
1
1
1
1
1
1
1
1
1
1
1
1
0.7
1
1
1
1
1
1
1
1
1
1
1
1
1
1
1
1
1
1
1
1
1
1
1
1
1
1
1
1
1
1
1
1
1
1
1
1
1
1
1
1
1
1
1
1
1
1
1
1
1
1
1
1
1
1
1
1
1
1
1
1
1
1
1
1
1
1
1
1
1
1
1
1
1
1
1
1
1
1
1
0.7
1
1
1
1
1
1
0.7
0.7
0.7
1
0.7
1
0.7
1
1
1
1
1
1
1
1
1
1
1
1
1
1
1
1
1
1
1
1
1
1
1
1
1
1
1
1
1
1
1
0.7
1
1
0.7
1
1
0.7
1
1
1
1
1
1
1
1
1
1
1
1
1
1
1
1
1
1
1
0.7
1
0.7
0.7
1
1
1
1
1
1
1
1
1
1
1
1
1
1
1
1
1
1
1
1
1
1
1
1
1
1
1
1
1
1
1
1
1
1
1
1
1
1
1
1
1
1
1
1
1
1
1
1
1
1
1
1
1
1
1
1
1
1
1
1
1
1
1
1
1
1
1
1
1
1
1
1
1
1
1
1
1
1
1
1
1
1
1
1
1
1
1
1
1
1
1
1
1
1
1
1
1
1
1
1
1
1
1
1
1
1
1
1
1
1
1
1
1
1
1
1
1
1
1
1
1
1
1
1
1
1
1
1
1
1
1
1
1
1
1
1
1
1
1
1
1
0.7
1
1
1
1
1
1
1
1
1
1
1
1
1
1
1
1
1
1
1
1
1
0.7
1
1
0.7
0.7
0.7
0.7
1
0.7
0.7
0.7
1
1
1
1
1
0.7
1
1
0.7
1
1
1
0.7
0.7
1
0.7
0.7
1
1
1
0.7
0.7
1
1
0.7
0.7
0.7
0.7
0.7
0.7
0.7
0.7
0.7
0.7
1
0.7
0.7
1
1
1
1
0.7
1
0.7
0.7
1
1
1
0.7
0.7
0.7
0.7
0.7
0.7
1
0.7
0.7
1
1
1
0.7
1
1
1
1
1
1
1
1
1
1
1
1
1
1
1
1
1
1
1
0.7
0.7
0.7
1
1
1
1
1
1
0.7
0.7
1
1
1
1
1
1
1
1
1
1
1
1
1
1
1
1
1
1
1
1
1
1
1
1
1
1
1
1
1
1
1
1
1
1
1
1
1
1
1
1
1
1
1
1
1
1
1
1
1
1
1
1
1
1
1
1
1
1
1
1
1
1
1
1
1
1
1
1
1
1
1
1
1
1
1
1
1
1
1
1
1
1
1
1
1
1
1
1
1
1
1
1
1
1
1
1
1
1
1
1
1
1
1
1
1
1
1
1
1
1
1
1
1
1
1
1
1
1
1
1
1
1
1
1
1
1
1
1
1
1
0.7
0.7
1
1
0.7
0.7
1
1
1
1
1
1
1
1
1
1
1
1
1
1
1
1
0.7
1
1
1
1
1
1
1
1
1
1
1
1
1
1
1
1
1
1
1
1
1
1
1
1
1
1
1
1
1
1
1
1
1
1
1
1
1
1
1
1
1
1
1
1
1
1
1
1
1
1
1
1
1
1
1
1
1
1
1
0.7
1
1
0.7
1
1
1
1
1
1
1
1
1
1
1
1
1
1
1
1
1
1
1
1
1
1
1
1
1
1
1
1
1
1
1
1
1
1
1
1
1
1
1
1
1
1
1
1
1
1
1
1
1
1
1
1
1
1
1
1
1
1
1
1
1
1
1
1
1
1
1
1
1
1
1
1
1
1
1
1
1
1
1
1
1
1
1
1
1
1
1
1
1
1
1
1
1
1
1
1
1
1
1
1
1
1
1
1
1
1
1
1
1
1
1
1
1
1
1
1
1
1
1
1
1
1
1
1
1
1
1
1
1
1
1
1
1
1
1
1
1
1
1
1
1
1
0.7
1
1
1
1
0.7
0.7
1
1
0.7
1
1
1
1
1
1
1
1
1
1
1
1
0.7
1
1
1
1
0.7
1
1
0.7
0.7
0.7
0.7
0.7
0.7
0.7
0.7
0.7
1
0.7
1
0.7
1
1
0.7
0.7
0.7
0.7
0.7
1
1
1
0.7
0.7
0.7
0.7
0.7
0.7
0.7
0.7
0.7
0.7
0.7
0.7
0.7
0.7
0.7
0.7
0.7
0.7
0.7
1
0.7
0.7
0.7
0.7
1
1
1
1
1
1
1
1
1
1
1
0.7
1
1
1
1
1
1
1
1
1
1
1
0.7
1
0.7
0.7
1
1
0.7
0.7
0.7
0.7
0.7
0.7
0.7
0.7
0.7
0.7
0.7
0.7
0.7
0.7
0.7
0.7
0.7
0.7
0.7
0.7
0.7
0.7
1
0.7
0.7
1
1
1
1
1
0.7
0.7
0.7
0.7
0.7
0.7
0.7
0.7
0.7
0.7
0.7
0.7
0.7
0.7
0.7
0.7
0.7
0.7
0.7
0.7
0.7
0.7
0.7
0.7
0.7
0.7
0.7
0.7
0.7
0.7
1
1
1
0.7
0.7
0.7
0.7
0.7
0.7
0.7
0.7
0.7
0.7
0.7
0.7
0.7
0.7
0.7
0.7
0.7
0.7
0.7
0.7
0.7
1
0.7
0.7
0.7
0.7
1
1
0.7
0.7
0.7
0.7
0.7
0.7
0.7
0.7
0.7
0.7
0.7
0.7
0.7
0.7
0.7
0.7
0.7
0.7
0.7
0.7
0.7
0.7
0.7
0.7
0.7
0.7
0.7
0.7
0.7
0.7
1
0.7
0.7
0.7
0.7
0.7
0.7
0.7
0.7
1
0.7
0.7
0.7
0.7
0.7
0.7
0.7
0.7
0.7
0.7
0.7
0.7
0.7
0.7
0.7
0.7
0.7
0.7
0.7
1
0.7
0.7
0.7
0.7
1
0.7
0.7
0.7
0.7
1
0.7
1
0.7
0.7
0.7
1
1
1
1
1
1
1
1
1
1
1
1
1
1
1
1
1
1
0.7
0.7
0.7
0.7
0.7
1
1
0.7
0.7
0.7
0.7
0.7
0.7
1
0.7
1
1
0.7
1
0.7
0.7
0.7
0.7
1
1
1
1
1
1
1
1
1
1
1
1
1
1
1
1
1
0.7
1
1
0.7
1
1
1
1
1
1
1
1
1
1
1
1
1
1
1
1
1
1
1
1
1
1
1
1
0.7
0.7
1
0.7
1
1
1
0.7
1
0.7
1
1
1
0.7
0.7
1
0.7
1
0.7
0.7
0.7
0.7
0.7
0.7
1
0.7
0.7
0.7
0.7
0.7
0.7
0.7
0.7
0.7
0.7
0.7
1
1
0.7
0.7
1
0.7
1
0.7
0.7
0.7
0.7
0.7
0.7
0.7
0.7
0.7
0.7
1
0.7
1
0.7
0.7
1
1
1
1
1
1
1
1
1
0.7
0.7
1
0.7
1
1
1
0.7
0.7
0.7
0.7
0.7
0.7
0.7
0.7
0.7
0.7
0.7
0.7
0.7
0.7
0.7
0.7
0.7
0.7
0.7
0.7
0.7
0.7
0.7
0.7
0.7
0.7
0.7
0.7
0.7
0.7
0.7
0.7
0.7
0.7
0.7
0.7
0.7
0.7
0.7
0.7
0.7
0.7
0.7
0.7
1
0.7
0.7
1
0.7
0.7
0.7
1
1
0.7
1
1
1
1
1
1
1
1
1
1
1
0.7
1
0.7
0.7
1
0.7
0.7
0.7
0.7
1
1
1
1
1
1
1
0.7
1
1
1
1
1
1
1
1
1
1
1
1
0.7
1
1
1
1
0.7
1
1
1
1
1
1
1
1
1
1
1
1
1
1
1
1
1
1
0.7
1
1
1
1
1
0.7
0.7
0.7
0.7
0.7
1
0.7
1
1
1
0.7
1
1
1
1
1
1
1
1
1
0.7
1
0.7
0.7
0.7
0.7
0.7
1
1
1
1
1
1
0.7
0.7
1
0.7
0.7
0.7
0.7
1
0.7
0.7
0.7
0.7
0.7
0.7
0.7
0.7
0.7
0.7
0.7
0.7
0.7
0.7
0.7
0.7
0.7
0.7
0.7
0.7
0.7
0.7
0.7
0.7
0.7
0.7
0.7
0.7
0.7
0.7
0.7
0.7
0.7
0.7
0.7
0.7
0.7
0.7
0.7
0.7
0.7
0.7
0.7
0.7
0.7
0.7
0.7
0.7
0.7
0.7
0.7
0.7
0.7
0.7
0.7
0.7
0.7
0.7
0.7
0.7
0.7
0.7
0.7
0.7
0.7
0.7
0.7
0.7
0.7
0.7
0.7
0.7
0.7
0.7
0.7
0.7
1
1
0.7
0.7
0.7
1
1
1
1
1
1
0.7
0.7
0.7
0.7
0.7
0.7
0.7
0.7
0.7
0.7
0.7
0.7
0.7
0.7
0.7
0.7
0.7
0.7
0.7
0.7
0.7
0.7
0.7
0.7
0.7
0.7
0.7
0.7
0.7
0.7
1
0.7
0.7
1
1
1
0.7
0.7
0.7
0.7
0.7
0.7
0.7
0.7
0.7
0.7
0.7
0.7
0.7
0.7
0.7
0.7
0.7
0.7
0.7
0.7
1
0.7
0.7
0.7
0.7
1
0.7
0.7
1
1
1
1
0.7
1
0.7
0.7
1
0.7
1
1
1
0.7
0.7
1
1
1
1
0.7
1
1
1
1
1
1
1
0.7
1
1
1
0.7
0.7
1
1
0.7
0.7
1
0.7
0.7
0.7
0.7
0.7
1
0.7
1
0.7
0.7
0.7
0.7
1
0.7
0.7
1
1
1
1
1
1
1
1
1
1
1
1
1
0.7
0.7
1
1
1
1
1
1
1
1
1
1
1
1
1
1
1
1
1
1
1
1
1
1
1
1
1
1
1
1
1
1
1
1
1
1
1
1
1
0.7
1
1
1
0.7
1
0.7
0.7
0.7
0.7
0.7
0.7
0.7
0.7
0.7
0.7
0.7
0.7
0.7
0.7
0.7
0.7
0.7
0.7
0.7
0.7
0.7
1
1
1
0.7
1
0.7
1
0.7
0.7
0.7
0.7
0.7
1
0.7
1
0.7
1
1
1
1
0.7
1
0.7
1
1
1
1
1
1
1
1
1
0.7
0.7
1
0.7
0.7
0.7
0.7
0.7
0.7
0.7
0.7
0.7
0.7
0.7
0.7
0.7
0.7
0.7
0.7
0.7
0.7
0.7
0.7
0.7
0.7
0.7
0.7
0.7
0.7
0.7
0.7
0.7
0.7
0.7
0.7
0.7
0.7
0.7
0.7
0.7
0.7
0.7
0.7
0.7
0.7
0.7
0.7
0.7
0.7
0.7
0.7
0.7
0.7
0.7
0.7
0.7
0.7
0.7
0.7
0.7
0.7
1
1
1
1
1
1
1
1
1
1
1
0.7
1
1
1
0.7
0.7
1
0.7
0.7
0.7
1
0.7
0.7
1
0.7
1
1
1
1
1
1
1
1
1
1
1
1
1
1
1
1
1
1
1
1
1
1
1
1
1
1
1
1
1
1
1
1
1
1
1
1
1
1
1
1
1
1
1
1
1
1
1
1
1
1
1
1
1
1
1
1
1
1
1
1
1
1
1
1
1
1
1
0.7
0.7
1
1
0.7
1
1
1
1
1
1
1
1
1
1
1
1
1
1
1
1
1
1
1
1
1
1
1
1
1
1
1
1
1
1
1
1
0.7
1
0.7
0.7
0.7
0.7
0.7
0.7
0.7
0.7
1
0.7
1
1
1
1
1
1
1
1
1
1
1
1
1
1
1
1
1
1
1
1
0.7
0.7
0.7
0.7
1
1
0.7
1
1
1
1
1
1
1
1
1
1
1
1
1
1
1
1
1
1
1
1
1
1
1
1
1
1
1
1
1
1
1
1
0.7
1
1
1
1
1
1
1
1
1
1
1
1
1
1
1
1
1
1
1
1
1
1
1
1
1
1
1
1
1
1
1
1
1
1
1
1
1
1
1
1
1
1
1
1
1
1
1
1
1
1
1
1
1
1
1
1
1
1
1
1
1
1
1
1
1
1
1
1
1
1
1
1
1
1
1
1
1
1
1
1
1
1
1
1
1
1
1
1
1
1
1
1
1
1
1
1
1
1
1
1
1
1
1
1
1
1
1
1
1
1
1
1
1
1
1
1
1
1
1
1
1
1
1
1
1
1
1
1
1
1
1
1
1
1
1
1
1
1
1
1
1
1
1
1
1
1
1
1
1
1
1
1
1
1
1
1
1
1
1
1
1
1
1
1
1
1
1
1
1
1
1
1
1
1
1
1
1
1
1
1
1
1
1
1
1
1
1
1
1
1
1
1
1
1
1
1
1
1
1
1
1
1
1
1
1
1
1
1
1
1
1
1
1
1
1
1
1
0.7
1
1
1
1
1
1
1
1
1
1
1
1
1
1
1
1
1
1
1
1
1
1
0.7
0.7
1
1
1
0.7
0.7
0.7
1
0.7
0.7
0.7
1
0.7
0.7
0.7
0.7
0.7
0.7
1
0.7
0.7
0.7
0.7
0.7
0.7
0.7
0.7
0.7
1
1
1
0.7
1
1
1
1
1
1
1
1
1
1
1
1
1
1
1
1
1
1
1
1
1
1
1
1
1
1
1
1
1
1
1
1
1
1
1
1
1
1
1
1
1
1
1
1
1
1
1
1
1
1
1
1
1
1
1
1
1
1
1
1
1
1
1
1
1
1
1
1
1
1
1
1
1
1
1
1
1
1
1
1
1
1
1
1
1
1
1
1
1
1
1
1
1
1
1
1
1
1
1
1
1
1
1
0.7
1
1
1
1
1
1
1
1
1
1
1
1
1
1
1
1
1
1
1
1
1
1
1
0.7
0.7
0.7
0.7
0.7
1
0.7
0.7
0.7
0.7
0.7
1
0.7
1
0.7
1
1
1
1
0.7
1
0.7
0.7
0.7
0.7
0.7
0.7
0.7
0.7
0.7
0.7
0.7
0.7
0.7
0.7
0.7
0.7
0.7
0.7
0.7
0.7
0.7
0.7
0.7
0.7
0.7
0.7
0.7
0.7
1
1
1
1
1
1
1
1
1
1
1
1
1
0.7
0.7
0.7
1
0.7
0.7
0.7
0.7
0.7
0.7
1
0.7
1
0.7
1
1
1
1
1
1
1
1
0.7
1
1
0.7
0.7
0.7
0.7
0.7
0.7
0.7
0.7
0.7
0.7
1
1
1
1
1
1
1
1
1
1
1
1
1
1
1
1
1
1
1
1
1
1
1
1
1
1
1
1
1
1
1
1
1
1
1
1
1
1
1
1
1
1
1
1
1
1
1
1
1
1
1
1
1
1
1
0.7
1
1
0.7
0.7
0.7
1
1
1
1
1
1
1
1
1
1
1
1
1
1
1
1
1
1
1
1
1
1
1
1
1
1
1
1
1
1
1
1
1
1
1
1
1
1
1
1
1
1
1
1
1
1
1
1
1
1
1
1
1
1
1
1
1
1
1
1
1
1
1
1
1
1
1
1
1
1
1
1
1
1
1
1
1
1
1
1
1
1
1
1
1
1
1
1
1
1
1
1
1
1
1
1
1
1
1
1
1
1
1
1
1
1
1
1
1
1
1
1
1
1
1
1
1
1
1
1
1
1
1
1
1
1
1
1
1
1
1
1
1
1
1
0.7
1
1
0.7
1
1
1
1
1
1
1
1
1
1
1
1
1
1
1
1
1
1
1
1
1
0.7
1
1
1
0.7
0.7
1
0.7
0.7
0.7
0.7
0.7
1
0.7
1
1
1
1
1
1
1
1
1
0.7
1
1
1
0.7
0.7
0.7
1
0.7
0.7
0.7
0.7
0.7
0.7
0.7
0.7
1
1
1
1
1
1
1
1
1
1
1
1
1
1
1
1
1
1
1
1
1
1
1
1
1
1
1
1
1
1
1
1
1
1
1
1
1
1
1
1
1
1
1
1
1
1
1
1
1
1
1
1
1
1
1
1
1
1
1
1
1
1
1
1
1
1
1
1
1
1
1
1
1
1
1
1
1
1
1
1
1
1
1
1
1
1
1
1
1
1
1
1
1
1
1
1
1
1
1
1
1
1
1
1
1
1
1
1
1
1
1
1
1
1
1
1
1
1
1
1
1
1
1
1
1
1
1
1
1
1
1
1
1
1
1
1
1
1
1
1
1
1
1
1
1
1
1
1
1
1
1
1
1
1
1
1
1
1
1
1
1
1
1
1
1
1
1
1
1
1
1
1
1
0.7
0.7
1
1
0.7
1
0.7
1
1
1
1
1
1
1
1
1
1
1
1
1
1
1
1
1
1
1
1
1
0.7
1
1
0.7
1
0.7
1
1
0.7
0.7
0.7
0.7
1
0.7
0.7
0.7
0.7
0.7
0.7
0.7
1
0.7
0.7
1
0.7
0.7
0.7
0.7
0.7
0.7
0.7
0.7
0.7
0.7
0.7
0.7
0.7
0.7
0.7
0.7
0.7
0.7
1
0.7
0.7
0.7
1
0.7
0.7
0.7
0.7
0.7
1
0.7
0.7
0.7
0.7
0.7
1
0.7
0.7
0.7
0.7
1
1
1
1
1
1
1
1
1
1
1
1
1
1
1
1
1
1
1
1
1
1
1
1
1
1
1
1
1
1
1
1
1
1
1
1
1
1
0.7
1
1
1
1
1
0.7
1
1
0.7
1
0.7
0.7
0.7
0.7
0.7
1
1
0.7
1
0.7
0.7
0.7
0.7
1
0.7
0.7
0.7
0.7
1
1
1
1
1
1
1
1
1
1
1
1
1
1
1
1
0.7
1
0.7
0.7
1
0.7
0.7
0.7
0.7
1
1
1
0.7
1
0.7
0.7
1
1
0.7
0.7
0.7
0.7
0.7
0.7
0.7
0.7
1
0.7
1
0.7
0.7
1
0.7
0.7
0.7
0.7
0.7
0.7
0.7
0.7
0.7
0.7
0.7
0.7
0.7
0.7
0.7
0.7
0.7
0.7
0.7
0.7
0.7
0.7
0.7
0.7
0.7
0.7
0.7
0.7
0.7
0.7
0.7
0.7
0.7
0.7
0.7
0.7
0.7
0.7
0.7
0.7
1
0.7
0.7
0.7
0.7
1
1
1
1
0.7
0.7
0.7
0.7
0.7
0.7
0.7
0.7
0.7
0.7
0.7
0.7
0.7
0.7
0.7
0.7
1
0.7
1
0.7
1
1
1
0.7
1
1
1
1
1
0.7
0.7
1
1
0.7
0.7
0.7
0.7
0.7
0.7
0.7
0.7
0.7
0.7
0.7
0.7
0.7
0.7
0.7
0.7
0.7
0.7
1
1
0.7
0.7
1
1
1
1
1
1
1
1
0.7
0.7
0.7
0.7
0.7
0.7
0.7
0.7
0.7
0.7
0.7
0.7
0.7
0.7
0.7
0.7
0.7
1
0.7
0.7
0.7
0.7
0.7
0.7
0.7
1
1
1
1
1
1
1
1
1
1
1
1
1
1
1
1
1
1
1
1
1
1
1
1
1
1
1
1
1
1
1
1
1
0.7
0.7
0.7
0.7
0.7
0.7
0.7
0.7
0.7
0.7
0.7
0.7
0.7
0.7
0.7
0.7
0.7
0.7
0.7
0.7
0.7
0.7
0.7
0.7
0.7
0.7
0.7
0.7
1
1
1
1
0.7
0.7
1
1
0.7
0.7
0.7
1
0.7
1
1
0.7
0.7
0.7
0.7
0.7
0.7
0.7
0.7
1
0.7
0.7
1
1
1
0.7
0.7
1
0.7
0.7
0.7
0.7
0.7
0.7
0.7
0.7
0.7
0.7
0.7
0.7
0.7
0.7
0.7
0.7
0.7
0.7
0.7
0.7
1
0.7
0.7
0.7
0.7
0.7
0.7
0.7
0.7
0.7
0.7
0.7
0.7
0.7
0.7
0.7
0.7
0.7
0.7
0.7
0.7
0.7
0.7
0.7
0.7
0.7
0.7
0.7
0.7
0.7
0.7
0.7
1
1
0.7
0.7
0.7
0.7
0.7
0.7
1
0.7
0.7
0.7
0.7
0.7
0.7
0.7
0.7
0.7
0.7
0.7
0.7
0.7
0.7
0.7
0.7
0.7
0.7
0.7
0.7
0.7
1
0.7
1
1
1
1
0.7
1
1
0.7
0.7
1
1
1
0.7
0.7
0.7
0.7
0.7
0.7
0.7
0.7
0.7
0.7
0.7
0.7
0.7
0.7
0.7
0.7
0.7
0.7
0.7
1
0.7
0.7
0.7
0.7
0.7
1
0.7
0.7
0.7
0.7
0.7
0.7
0.7
0.7
0.7
0.7
0.7
0.7
0.7
0.7
0.7
0.7
0.7
0.7
0.7
0.7
0.7
0.7
0.7
0.7
0.7
0.7
0.7
0.7
0.7
0.7
0.7
0.7
0.7
0.7
0.7
0.7
0.7
0.7
0.7
0.7
0.7
0.7
0.7
1
0.7
0.7
0.7
0.7
0.7
0.7
0.7
1
0.7
0.7
0.7
1
0.7
0.7
0.7
0.7
0.7
0.7
0.7
0.7
0.7
0.7
0.7
0.7
0.7
0.7
0.7
0.7
0.7
0.7
1
1
0.7
0.7
1
0.7
0.7
0.7
0.7
0.7
0.7
0.7
0.7
0.7
0.7
1
1
1
0.7
1
1
0.7
1
0.7
1
1
1
1
1
1
1
1
1
1
1
1
1
1
1
0.7
0.7
1
1
1
1
0.7
0.7
0.7
0.7
0.7
0.7
0.7
0.7
0.7
1
0.7
0.7
0.7
0.7
1
1
1
0.7
0.7
0.7
0.7
0.7
1
0.7
0.7
0.7
0.7
0.7
0.7
0.7
0.7
1
1
0.7
1
1
0.7
0.7
0.7
1
1
0.7
0.7
1
1
1
1
1
1
1
1
1
1
1
1
1
1
1
1
1
1
1
1
1
1
1
1
1
1
1
1
1
1
1
1
1
1
1
1
1
1
1
1
1
1
1
1
1
1
1
1
1
1
1
1
1
1
0.7
1
1
1
1
1
1
1
1
0.7
1
0.7
1
1
0.7
1
1
0.7
0.7
0.7
0.7
0.7
0.7
0.7
1
1
0.7
0.7
0.7
0.7
1
0.7
0.7
1
1
1
1
1
0.7
0.7
1
0.7
0.7
1
1
1
1
1
1
1
1
1
1
1
1
1
1
1
1
1
1
1
1
0.7
0.7
1
0.7
1
0.7
0.7
0.7
1
1
0.7
1
0.7
1
1
1
1
1
1
1
1
1
1
1
1
1
1
1
1
1
1
1
1
1
1
1
1
1
1
1
1
1
1
1
1
1
1
1
1
1
1
1
1
1
1
1
1
1
1
1
1
1
1
1
1
1
1
1
1
1
1
1
1
1
1
1
1
1
1
1
1
1
1
1
1
1
1
1
1
1
1
1
1
1
1
1
1
1
1
1
1
1
0.7
1
1
1
1
1
1
1
1
1
1
1
1
1
0.7
0.7
0.7
0.7
0.7
0.7
0.7
0.7
0.7
0.7
0.7
0.7
0.7
0.7
0.7
0.7
0.7
0.7
0.7
0.7
0.7
0.7
0.7
1
1
0.7
0.7
1
1
1
1
1
1
1
1
1
0.7
0.7
1
1
1
1
0.7
0.7
0.7
1
1
0.7
1
1
0.7
1
1
1
1
1
1
1
0.7
1
1
0.7
0.7
1
1
1
0.7
0.7
0.7
0.7
0.7
1
0.7
1
1
1
1
1
1
1
1
1
1
1
1
1
1
1
1
1
1
1
1
1
1
1
1
1
1
1
1
1
1
1
1
1
1
1
1
1
1
1
1
1
1
1
1
1
1
1
1
1
1
1
1
1
1
0.7
1
1
1
1
1
1
1
1
1
1
1
1
1
1
1
1
1
1
1
1
1
1
1
1
1
1
1
1
1
1
1
1
1
1
1
1
1
1
1
1
1
1
1
1
1
1
1
1
1
1
1
1
1
1
1
1
1
1
1
1
1
1
1
1
1
1
1
1
1
1
1
1
1
1
1
1
1
1
1
1
1
1
1
1
1
1
1
1
1
1
1
1
1
1
1
1
1
1
1
1
1
1
1
1
1
1
1
1
1
1
1
1
1
1
1
1
1
1
1
1
1
1
1
1
1
1
1
1
1
1
1
1
1
1
1
0.7
1
0.7
1
1
1
1
1
1
1
1
1
1
1
1
1
1
1
1
1
1
1
1
1
1
1
1
1
1
1
1
1
1
1
1
1
1
1
0.7
0.7
0.7
1
1
0.7
1
1
0.7
1
0.7
0.7
0.7
1
1
0.7
1
1
0.7
0.7
0.7
1
1
1
1
1
0.7
0.7
1
1
1
1
1
1
1
1
1
1
1
1
1
1
1
1
1
1
1
1
1
1
1
1
1
1
1
1
1
1
1
1
1
1
1
1
1
1
1
1
1
1
1
1
1
1
1
1
1
1
1
1
0.7
1
1
1
1
1
1
1
1
1
1
1
1
1
1
1
1
1
1
1
1
1
1
1
1
1
1
1
1
1
1
1
1
1
1
1
1
1
1
1
1
1
1
1
1
1
1
1
1
1
1
1
1
1
1
1
1
1
1
1
1
1
1
1
1
1
1
1
1
1
1
1
1
1
1
1
1
1
1
1
1
1
1
1
1
1
1
1
1
1
1
1
1
1
1
1
1
1
1
1
1
1
1
1
0.7
1
1
1
1
1
1
1
1
1
0.7
1
1
0.7
1
1
1
1
1
1
0.7
1
1
1
1
1
1
1
1
1
1
1
1
1
1
1
1
1
1
1
1
1
1
1
1
1
1
1
1
1
1
1
1
1
1
1
1
1
1
1
1
1
1
1
1
1
1
1
1
1
1
1
1
1
1
1
1
1
1
1
1
1
1
1
1
1
1
1
1
1
1
1
1
1
1
1
1
1
1
1
1
1
1
1
1
1
1
1
1
1
1
1
1
1
1
1
1
1
1
1
1
1
1
1
1
1
1
1
1
1
1
1
1
1
1
1
1
1
1
1
1
1
1
1
1
1
1
1
1
1
1
1
1
1
1
1
1
1
1
1
1
1
1
1
1
1
1
1
1
1
1
1
1
1
1
1
1
1
1
1
1
1
1
1
1
1
1
1
1
1
1
1
1
1
1
1
1
1
1
1
1
1
1
1
1
1
1
1
1
1
1
1
1
1
1
1
1
1
1
1
1
1
1
1
1
1
1
1
1
1
1
1
1
1
1
1
1
1
1
1
1
1
1
1
1
1
1
1
1
1
1
1
1
0.7
0.7
1
1
1
1
1
1
1
1
1
1
1
1
1
1
1
1
1
1
1
1
1
1
1
1
1
1
1
1
1
1
1
1
1
1
1
1
1
1
1
1
1
1
1
1
1
1
1
1
1
1
1
1
1
1
1
1
1
1
1
1
1
1
1
1
1
1
1
1
1
1
1
0.7
1
1
0.7
0.7
1
1
1
0.7
0.7
1
1
1
1
1
1
1
1
1
1
1
1
1
1
1
1
1
1
1
1
1
1
1
1
1
1
1
1
1
1
1
1
1
1
1
1
1
1
1
1
1
1
1
1
1
1
1
1
1
1
1
1
1
1
1
1
1
1
1
1
1
1
1
1
1
1
1
1
1
1
1
1
1
1
1
1
1
1
1
0.7
1
0.7
0.7
1
0.7
0.7
0.7
1
1
1
1
1
1
1
1
1
1
1
1
1
1
0.7
1
0.7
0.7
0.7
0.7
0.7
0.7
0.7
0.7
1
1
1
1
0.7
0.7
0.7
0.7
0.7
0.7
0.7
0.7
0.7
0.7
0.7
0.7
0.7
0.7
0.7
0.7
0.7
0.7
0.7
0.7
0.7
0.7
0.7
0.7
0.7
0.7
0.7
0.7
0.7
0.7
0.7
0.7
0.7
0.7
0.7
0.7
0.7
0.7
0.7
0.7
0.7
0.7
0.7
0.7
0.7
0.7
0.7
0.7
0.7
0.7
0.7
0.7
0.7
0.7
0.7
0.7
0.7
0.7
0.7
0.7
0.7
0.7
0.7
0.7
0.7
0.7
0.7
0.7
0.7
0.7
0.7
0.7
0.7
0.7
0.7
0.7
0.7
0.7
0.7
0.7
0.7
0.7
0.7
1
0.7
1
1
1
1
1
0.7
1
1
1
0.7
0.7
0.7
1
0.7
0.7
1
0.7
0.7
0.7
0.7
0.7
0.7
0.7
0.7
0.7
0.7
0.7
0.7
1
0.7
0.7
0.7
0.7
0.7
0.7
0.7
0.7
0.7
0.7
0.7
1
1
1
1
1
1
1
0.7
1
1
0.7
0.7
0.7
0.7
0.7
0.7
0.7
0.7
0.7
0.7
1
1
1
1
1
1
0.7
1
1
1
1
1
1
1
1
1
1
1
0.7
1
1
1
1
1
0.7
1
1
1
1
1
1
1
1
1
1
1
1
1
1
1
1
1
1
1
1
1
1
1
1
1
1
1
1
1
1
1
1
1
1
1
1
1
1
1
1
1
1
1
1
1
1
1
1
1
1
1
1
1
1
1
1
1
1
1
1
1
1
0.7
0.7
1
1
1
0.7
1
1
0.7
0.7
0.7
1
1
0.7
1
0.7
1
1
1
1
0.7
1
1
1
1
1
1
0.7
1
0.7
0.7
0.7
0.7
0.7
1
1
1
0.7
1
1
0.7
1
1
1
1
0.7
0.7
0.7
0.7
0.7
0.7
0.7
0.7
0.7
0.7
0.7
0.7
0.7
0.7
0.7
0.7
0.7
0.7
0.7
0.7
0.7
0.7
0.7
0.7
0.7
0.7
0.7
0.7
0.7
0.7
0.7
0.7
1
0.7
0.7
1
1
0.7
0.7
0.7
0.7
0.7
0.7
0.7
0.7
0.7
0.7
0.7
0.7
0.7
0.7
0.7
0.7
0.7
0.7
0.7
0.7
0.7
0.7
0.7
0.7
0.7
0.7
0.7
0.7
0.7
0.7
0.7
0.7
0.7
0.7
0.7
0.7
0.7
0.7
0.7
0.7
0.7
0.7
0.7
0.7
0.7
0.7
0.7
0.7
0.7
0.7
0.7
0.7
0.7
0.7
0.7
0.7
0.7
0.7
0.7
0.7
0.7
0.7
0.7
0.7
0.7
0.7
0.7
0.7
0.7
0.7
0.7
0.7
0.7
0.7
0.7
0.7
0.7
0.7
1
0.7
0.7
0.7
0.7
0.7
0.7
0.7
1
1
1
1
1
0.7
1
0.7
0.7
1
1
0.7
1
0.7
1
1
1
1
1
1
1
1
1
1
1
0.7
1
1
1
0.7
0.7
0.7
0.7
0.7
0.7
0.7
1
1
1
1
0.7
1
1
1
1
1
1
1
1
1
1
1
1
1
1
1
1
1
1
1
1
1
1
1
1
1
1
1
1
1
0.7
1
0.7
0.7
0.7
0.7
1
1
1
1
1
1
1
1
1
1
1
1
1
1
1
1
1
1
1
1
1
1
1
1
1
1
1
1
1
0.7
1
0.7
1
1
1
0.7
1
1
1
0.7
0.7
1
0.7
1
0.7
0.7
0.7
0.7
0.7
0.7
0.7
0.7
0.7
0.7
0.7
0.7
0.7
0.7
0.7
0.7
0.7
0.7
0.7
0.7
0.7
0.7
0.7
0.7
0.7
0.7
0.7
0.7
0.7
0.7
1
0.7
1
1
0.7
1
1
1
1
1
0.7
1
1
1
1
1
0.7
0.7
1
1
0.7
0.7
0.7
0.7
0.7
1
0.7
0.7
0.7
0.7
0.7
0.7
0.7
0.7
0.7
0.7
0.7
0.7
0.7
0.7
0.7
0.7
0.7
0.7
0.7
0.7
0.7
0.7
0.7
0.7
0.7
0.7
0.7
0.7
0.7
0.7
0.7
0.7
0.7
0.7
0.7
0.7
0.7
0.7
0.7
0.7
0.7
0.7
0.7
0.7
0.7
0.7
0.7
0.7
0.7
0.7
0.7
1
1
0.7
0.7
0.7
0.7
0.7
1
1
1
1
1
1
1
0.7
1
1
1
1
1
1
1
1
1
1
1
1
1
1
1
0.7
0.7
0.7
1
1
0.7
0.7
1
1
1
1
1
1
1
1
1
1
1
1
1
1
1
1
1
0.7
0.7
0.7
0.7
0.7
0.7
0.7
0.7
0.7
0.7
1
0.7
0.7
1
0.7
0.7
0.7
1
1
1
1
1
1
1
0.7
0.7
1
1
0.7
0.7
0.7
0.7
0.7
0.7
0.7
0.7
0.7
0.7
0.7
0.7
0.7
0.7
0.7
0.7
0.7
0.7
0.7
0.7
0.7
0.7
0.7
0.7
0.7
0.7
0.7
0.7
0.7
0.7
0.7
0.7
0.7
0.7
0.7
0.7
0.7
0.7
0.7
0.7
0.7
0.7
0.7
0.7
0.7
0.7
0.7
0.7
0.7
0.7
0.7
0.7
0.7
0.7
0.7
0.7
0.7
0.7
0.7
0.7
0.7
0.7
0.7
0.7
0.7
0.7
0.7
0.7
0.7
0.7
0.7
0.7
0.7
0.7
0.7
0.7
0.7
0.7
0.7
0.7
0.7
0.7
0.7
0.7
0.7
0.7
1
0.7
0.7
0.7
0.7
0.7
0.7
0.7
0.7
0.7
0.7
0.7
0.7
0.7
0.7
0.7
0.7
0.7
0.7
0.7
0.7
0.7
0.7
0.7
0.7
0.7
0.7
0.7
0.7
0.7
0.7
0.7
0.7
0.7
0.7
0.7
0.7
0.7
0.7
0.7
0.7
0.7
0.7
0.7
0.7
0.7
0.7
0.7
0.7
0.7
0.7
0.7
0.7
0.7
0.7
0.7
0.7
0.7
0.7
0.7
0.7
0.7
0.7
0.7
0.7
0.7
0.7
0.7
0.7
0.7
0.7
0.7
0.7
0.7
0.7
0.7
0.7
0.7
0.7
0.7
0.7
0.7
0.7
0.7
0.7
0.7
0.7
0.7
0.7
0.7
0.7
0.7
0.7
0.7
0.7
0.7
0.7
0.7
0.7
0.7
0.7
0.7
0.7
0.7
0.7
0.7
0.7
0.7
0.7
0.7
0.7
0.7
0.7
0.7
0.7
0.7
0.7
0.7
0.7
0.7
0.7
0.7
0.7
0.7
0.7
0.7
0.7
0.7
0.7
0.7
0.7
0.7
0.7
0.7
0.7
0.7
0.7
0.7
0.7
0.7
0.7
0.7
0.7
0.7
0.7
0.7
1
0.7
0.7
0.7
0.7
0.7
0.7
0.7
0.7
1
0.7
0.7
0.7
0.7
0.7
0.7
0.7
1
0.7
0.7
1
0.7
1
0.7
0.7
1
1
1
1
1
1
1
1
1
1
0.7
0.7
1
0.7
0.7
0.7
1
0.7
0.7
0.7
0.7
0.7
0.7
0.7
0.7
0.7
0.7
0.7
1
1
1
0.7
1
1
1
1
1
1
1
1
1
1
1
1
1
1
1
1
1
1
1
1
1
0.7
1
0.7
1
0.7
1
1
0.7
1
1
1
1
1
1
1
1
1
1
1
1
1
1
1
1
1
1
1
1
1
0.7
0.7
0.7
0.7
0.7
0.7
0.7
0.7
0.7
0.7
0.7
1
0.7
0.7
1
1
1
1
1
1
1
1
1
1
1
1
1
0.7
1
0.7
0.7
0.7
0.7
0.7
0.7
0.7
1
0.7
0.7
0.7
1
1
1
1
1
1
1
1
1
1
1
1
1
1
0.7
1
1
0.7
0.7
0.7
0.7
0.7
0.7
0.7
0.7
0.7
0.7
1
0.7
0.7
0.7
1
0.7
0.7
0.7
0.7
0.7
0.7
0.7
0.7
0.7
0.7
0.7
0.7
0.7
0.7
0.7
0.7
0.7
0.7
0.7
0.7
0.7
1
1
1
1
1
1
1
1
1
0.7
0.7
0.7
0.7
0.7
0.7
0.7
0.7
0.7
0.7
0.7
0.7
0.7
0.7
0.7
0.7
0.7
1
0.7
1
1
1
1
1
0.7
1
0.7
0.7
1
0.7
0.7
0.7
0.7
0.7
0.7
0.7
0.7
0.7
0.7
0.7
0.7
0.7
0.7
0.7
0.7
0.7
0.7
0.7
0.7
0.7
0.7
0.7
1
0.7
0.7
0.7
0.7
0.7
0.7
0.7
0.7
0.7
0.7
0.7
0.7
0.7
0.7
0.7
0.7
0.7
0.7
0.7
0.7
0.7
0.7
0.7
0.7
0.7
0.7
0.7
0.7
1
1
1
1
1
1
1
1
1
1
1
1
1
1
1
1
1
1
1
1
1
1
1
1
1
1
1
1
1
1
1
1
1
1
1
1
1
1
1
1
1
1
1
1
1
1
1
1
1
0.7
0.7
1
0.7
0.7
1
0.7
1
1
1
0.7
1
1
1
1
1
1
1
1
1
1
1
1
1
1
1
1
1
1
1
1
1
1
1
1
1
1
1
1
1
1
1
1
1
1
1
1
1
1
1
1
1
1
1
1
1
1
1
1
1
1
1
1
1
0.7
1
0.7
1
0.7
1
1
1
1
1
0.7
1
1
0.7
0.7
0.7
0.7
0.7
0.7
0.7
0.7
0.7
0.7
0.7
1
1
0.7
0.7
0.7
1
1
0.7
0.7
0.7
0.7
1
0.7
0.7
0.7
0.7
0.7
0.7
0.7
0.7
0.7
0.7
0.7
0.7
0.7
0.7
0.7
0.7
0.7
0.7
0.7
0.7
0.7
0.7
0.7
0.7
0.7
0.7
0.7
0.7
0.7
0.7
0.7
0.7
0.7
0.7
0.7
0.7
0.7
0.7
0.7
0.7
0.7
0.7
0.7
0.7
0.7
0.7
0.7
0.7
0.7
0.7
0.7
0.7
0.7
0.7
0.7
0.7
0.7
0.7
0.7
0.7
0.7
0.7
0.7
0.7
0.7
0.7
0.7
0.7
0.7
0.7
0.7
0.7
0.7
0.7
0.7
1
0.7
0.7
1
1
1
1
1
1
0.7
0.7
0.7
1
0.7
0.7
0.7
0.7
0.7
0.7
0.7
0.7
0.7
0.7
1
1
1
1
1
0.7
1
1
0.7
1
1
0.7
1
1
1
1
1
1
1
1
1
1
1
1
1
1
1
1
1
1
1
1
1
1
1
1
1
1
1
1
1
1
1
1
1
1
1
1
1
1
1
1
0.7
1
1
1
1
1
1
0.7
1
1
1
1
1
1
0.7
1
1
1
1
1
1
1
1
1
1
1
1
1
1
1
1
1
1
1
1
1
1
1
1
1
1
1
1
1
1
1
1
1
1
1
1
1
1
1
1
1
1
1
1
1
1
1
1
1
1
1
1
1
1
1
1
1
1
0.7
0.7
0.7
0.7
0.7
0.7
0.7
0.7
0.7
0.7
0.7
0.7
0.7
0.7
0.7
0.7
0.7
0.7
0.7
0.7
0.7
0.7
0.7
0.7
0.7
0.7
1
1
1
0.7
0.7
0.7
0.7
0.7
0.7
0.7
0.7
0.7
0.7
0.7
0.7
0.7
0.7
0.7
0.7
0.7
0.7
0.7
0.7
0.7
0.7
1
0.7
1
1
1
1
0.7
1
0.7
0.7
1
1
0.7
1
1
0.7
0.7
0.7
0.7
0.7
0.7
0.7
0.7
0.7
0.7
0.7
0.7
0.7
1
0.7
1
1
1
1
1
1
1
1
0.7
0.7
0.7
0.7
0.7
0.7
0.7
0.7
0.7
0.7
0.7
0.7
0.7
0.7
0.7
0.7
0.7
0.7
0.7
0.7
0.7
0.7
0.7
1
1
1
1
1
0.7
1
1
1
1
1
1
1
1
1
1
1
1
1
1
1
1
1
1
1
1
1
1
1
1
1
1
1
1
1
1
1
1
1
1
1
1
1
1
1
1
1
1
1
1
1
1
1
1
1
1
1
1
1
1
1
1
1
1
1
0.7
1
1
1
1
1
1
1
1
1
1
1
1
1
1
1
1
1
1
1
1
1
1
1
1
1
1
1
1
1
1
1
1
1
1
1
1
1
1
1
1
1
1
1
1
1
1
1
1
1
1
1
1
1
1
1
1
1
1
1
1
1
1
0.7
0.7
0.7
0.7
0.7
0.7
0.7
0.7
1
1
1
0.7
0.7
1
0.7
1
0.7
1
1
1
1
1
1
0.7
1
1
0.7
0.7
0.7
0.7
0.7
0.7
0.7
0.7
0.7
0.7
0.7
0.7
0.7
0.7
0.7
0.7
0.7
0.7
1
0.7
0.7
0.7
0.7
0.7
0.7
0.7
0.7
0.7
0.7
0.7
0.7
0.7
0.7
0.7
0.7
0.7
0.7
0.7
0.7
0.7
0.7
0.7
0.7
0.7
1
1
0.7
0.7
1
1
0.7
0.7
0.7
1
0.7
0.7
0.7
0.7
0.7
0.7
0.7
0.7
0.7
0.7
0.7
0.7
0.7
0.7
0.7
0.7
0.7
0.7
0.7
0.7
1
0.7
0.7
1
0.7
0.7
1
1
1
1
1
0.7
0.7
0.7
0.7
0.7
0.7
0.7
0.7
0.7
0.7
0.7
0.7
0.7
0.7
0.7
0.7
0.7
0.7
0.7
0.7
0.7
0.7
0.7
0.7
0.7
0.7
0.7
0.7
0.7
0.7
0.7
0.7
0.7
0.7
0.7
0.7
0.7
0.7
0.7
0.7
0.7
0.7
0.7
1
1
0.7
0.7
0.7
0.7
0.7
0.7
0.7
0.7
0.7
0.7
0.7
0.7
1
0.7
0.7
0.7
0.7
0.7
1
1
1
1
1
1
1
0.7
1
1
1
1
1
1
1
1
1
1
1
1
1
1
1
1
0.7
1
0.7
0.7
1
1
1
1
1
1
1
1
1
1
1
1
1
1
1
1
1
1
1
1
1
1
1
1
1
1
1
1
1
1
1
1
1
1
1
1
1
1
1
1
1
1
1
1
1
1
1
1
1
1
1
1
1
1
1
1
1
1
1
1
1
1
1
1
1
1
1
1
1
1
1
1
1
1
1
1
1
1
1
1
1
0.7
1
0.7
0.7
1
1
1
1
1
1
1
1
1
1
1
1
1
1
1
1
1
1
1
1
1
1
1
1
1
1
1
0.7
1
1
0.7
1
0.7
1
0.7
1
0.7
1
1
0.7
1
0.7
1
1
1
1
1
0.7
0.7
0.7
0.7
0.7
0.7
0.7
0.7
0.7
0.7
0.7
0.7
0.7
0.7
0.7
0.7
0.7
0.7
0.7
0.7
0.7
0.7
0.7
0.7
0.7
0.7
0.7
1
0.7
0.7
1
0.7
0.7
0.7
0.7
0.7
0.7
0.7
1
1
1
1
1
1
1
1
1
1
1
1
1
1
1
0.7
1
0.7
0.7
0.7
0.7
0.7
0.7
0.7
0.7
0.7
0.7
0.7
0.7
0.7
1
1
1
1
1
0.7
1
0.7
1
1
1
1
1
1
1
1
0.7
0.7
0.7
0.7
0.7
0.7
0.7
0.7
0.7
0.7
0.7
0.7
0.7
0.7
0.7
0.7
0.7
0.7
0.7
0.7
1
1
1
1
0.7
0.7
1
1
1
1
0.7
0.7
0.7
0.7
0.7
0.7
0.7
0.7
0.7
0.7
0.7
0.7
0.7
0.7
0.7
0.7
0.7
0.7
0.7
0.7
0.7
0.7
0.7
0.7
0.7
0.7
1
0.7
0.7
0.7
0.7
0.7
0.7
0.7
0.7
0.7
0.7
0.7
0.7
0.7
0.7
0.7
0.7
0.7
0.7
0.7
0.7
0.7
0.7
0.7
0.7
0.7
0.7
0.7
1
1
1
0.7
1
1
1
0.7
0.7
0.7
0.7
0.7
0.7
0.7
0.7
0.7
0.7
0.7
0.7
0.7
0.7
0.7
0.7
0.7
0.7
1
0.7
0.7
1
0.7
0.7
0.7
0.7
0.7
0.7
0.7
0.7
0.7
0.7
0.7
0.7
0.7
0.7
0.7
0.7
0.7
0.7
0.7
0.7
0.7
0.7
0.7
0.7
0.7
0.7
0.7
1
0.7
0.7
1
1
0.7
0.7
0.7
0.7
0.7
1
0.7
0.7
0.7
0.7
0.7
0.7
0.7
0.7
0.7
0.7
0.7
0.7
0.7
0.7
0.7
1
1
1
1
0.7
1
1
1
0.7
1
1
1
1
1
1
0.7
0.7
1
1
0.7
0.7
0.7
0.7
0.7
1
0.7
1
0.7
0.7
0.7
1
1
0.7
0.7
0.7
0.7
0.7
0.7
0.7
1
0.7
0.7
0.7
0.7
0.7
0.7
1
0.7
0.7
1
0.7
1
0.7
0.7
1
1
1
1
1
1
1
1
1
0.7
1
1
1
1
1
1
0.7
1
0.7
1
0.7
1
1
1
1
1
1
1
1
1
1
1
0.7
0.7
1
0.7
0.7
0.7
0.7
1
0.7
1
0.7
0.7
1
0.7
1
1
1
1
1
1
1
1
1
1
1
1
1
1
1
1
1
1
1
1
1
1
1
1
1
1
1
1
1
1
1
1
0.7
1
1
0.7
0.7
1
1
1
1
1
1
1
1
1
1
1
1
1
1
0.7
1
0.7
0.7
0.7
0.7
0.7
0.7
0.7
0.7
0.7
0.7
0.7
0.7
0.7
0.7
0.7
0.7
0.7
0.7
1
0.7
0.7
1
0.7
0.7
0.7
0.7
0.7
0.7
0.7
0.7
0.7
0.7
0.7
0.7
0.7
0.7
0.7
0.7
0.7
0.7
0.7
0.7
0.7
0.7
0.7
0.7
0.7
0.7
1
1
1
1
1
1
1
1
1
1
1
1
1
1
1
0.7
0.7
0.7
0.7
0.7
0.7
0.7
0.7
0.7
0.7
0.7
0.7
0.7
0.7
0.7
0.7
0.7
0.7
1
1
1
0.7
0.7
0.7
0.7
0.7
0.7
0.7
1
0.7
0.7
0.7
0.7
0.7
0.7
0.7
0.7
0.7
0.7
0.7
0.7
0.7
0.7
0.7
1
0.7
1
1
1
1
0.7
1
1
1
1
0.7
1
0.7
1
1
1
1
1
1
1
1
1
1
1
1
1
1
1
1
1
1
1
1
1
1
1
1
1
1
1
1
1
1
1
1
1
1
1
1
1
1
1
0.7
1
1
1
1
1
0.7
1
0.7
0.7
0.7
0.7
0.7
0.7
1
1
1
1
1
1
1
1
1
1
1
1
1
1
1
1
1
1
1
1
1
1
1
1
1
1
1
1
1
1
1
1
0.7
0.7
0.7
0.7
0.7
1
0.7
1
1
1
0.7
1
1
0.7
1
0.7
0.7
1
0.7
0.7
1
0.7
0.7
1
0.7
0.7
0.7
0.7
0.7
0.7
0.7
0.7
0.7
0.7
0.7
0.7
1
1
0.7
1
1
1
1
1
1
1
1
1
1
1
1
0.7
0.7
0.7
0.7
0.7
0.7
0.7
0.7
0.7
0.7
0.7
0.7
0.7
0.7
0.7
0.7
0.7
0.7
1
0.7
0.7
0.7
1
0.7
0.7
0.7
0.7
0.7
1
0.7
0.7
0.7
0.7
0.7
0.7
0.7
0.7
0.7
0.7
0.7
1
0.7
1
0.7
0.7
0.7
0.7
0.7
0.7
0.7
0.7
0.7
0.7
0.7
0.7
0.7
0.7
0.7
1
0.7
0.7
1
1
0.7
0.7
1
1
1
1
0.7
1
1
1
1
1
1
1
1
0.7
1
0.7
1
1
0.7
1
0.7
0.7
0.7
0.7
1
0.7
0.7
1
0.7
0.7
0.7
0.7
1
0.7
0.7
0.7
0.7
0.7
0.7
0.7
0.7
1
1
1
1
1
1
1
1
1
1
1
1
1
1
1
1
1
1
0.7
0.7
0.7
0.7
1
0.7
0.7
1
0.7
0.7
0.7
1
1
1
1
0.7
1
1
1
1
1
1
1
1
1
1
1
1
1
1
1
1
1
0.7
0.7
0.7
0.7
0.7
0.7
0.7
0.7
0.7
0.7
1
0.7
1
1
1
1
1
1
1
1
1
1
1
1
1
1
1
1
1
0.7
0.7
0.7
0.7
0.7
1
0.7
0.7
0.7
0.7
0.7
1
0.7
1
0.7
1
1
1
1
0.7
0.7
1
0.7
1
1
0.7
0.7
1
0.7
0.7
0.7
0.7
0.7
0.7
1
0.7
0.7
0.7
0.7
0.7
1
1
0.7
0.7
0.7
0.7
0.7
0.7
0.7
0.7
0.7
0.7
0.7
0.7
0.7
0.7
0.7
0.7
1
1
0.7
0.7
0.7
0.7
0.7
1
1
1
1
1
1
1
1
1
1
0.7
0.7
0.7
0.7
0.7
0.7
0.7
0.7
0.7
0.7
0.7
0.7
0.7
0.7
0.7
0.7
0.7
0.7
0.7
0.7
0.7
0.7
0.7
0.7
0.7
1
1
0.7
0.7
0.7
0.7
0.7
0.7
0.7
0.7
0.7
0.7
0.7
0.7
0.7
0.7
0.7
0.7
0.7
0.7
0.7
0.7
0.7
1
1
0.7
1
0.7
0.7
1
1
0.7
1
0.7
0.7
0.7
0.7
0.7
0.7
0.7
0.7
0.7
0.7
0.7
0.7
0.7
0.7
0.7
0.7
0.7
0.7
0.7
0.7
0.7
0.7
1
1
0.7
0.7
1
1
1
0.7
0.7
0.7
0.7
0.7
0.7
0.7
1
0.7
0.7
0.7
0.7
0.7
0.7
0.7
0.7
1
0.7
0.7
1
0.7
0.7
1
1
1
1
1
1
1
1
1
1
1
1
1
1
1
1
1
1
1
1
1
1
1
1
1
1
1
1
1
1
1
1
1
1
1
1
1
1
1
0.7
1
1
1
1
0.7
1
0.7
1
1
1
1
1
1
1
1
1
1
1
1
1
1
1
1
1
1
1
1
1
1
1
1
1
1
1
1
1
1
1
1
1
1
1
1
1
1
0.7
1
1
1
1
1
1
1
1
1
1
1
1
1
1
1
1
0.7
1
1
0.7
0.7
0.7
0.7
0.7
0.7
1
1
0.7
0.7
0.7
0.7
1
1
1
1
1
1
0.7
1
0.7
1
0.7
0.7
0.7
0.7
0.7
0.7
0.7
0.7
0.7
0.7
0.7
0.7
0.7
0.7
0.7
0.7
1
0.7
1
0.7
0.7
1
0.7
1
0.7
0.7
1
0.7
0.7
0.7
0.7
0.7
1
0.7
0.7
0.7
0.7
0.7
0.7
0.7
0.7
0.7
0.7
0.7
0.7
0.7
0.7
0.7
0.7
0.7
0.7
1
0.7
0.7
1
1
0.7
1
1
1
1
1
1
1
1
1
0.7
1
0.7
0.7
0.7
0.7
0.7
0.7
0.7
0.7
0.7
0.7
0.7
0.7
0.7
1
1
1
1
0.7
0.7
1
0.7
1
0.7
1
1
1
1
1
1
1
1
1
1
1
1
1
1
1
1
1
1
1
1
1
1
1
1
1
1
1
1
1
1
1
1
1
1
1
1
1
1
1
1
1
1
1
1
0.7
1
1
1
1
1
0.7
0.7
1
0.7
0.7
0.7
0.7
0.7
0.7
1
0.7
1
0.7
1
1
1
1
1
1
1
1
1
1
1
1
1
1
1
1
1
1
1
1
1
1
1
1
1
1
0.7
0.7
0.7
0.7
0.7
1
0.7
0.7
0.7
0.7
1
0.7
1
0.7
0.7
0.7
1
1
0.7
1
1
0.7
0.7
0.7
0.7
0.7
0.7
0.7
0.7
0.7
0.7
1
1
0.7
0.7
0.7
0.7
0.7
1
0.7
0.7
0.7
1
0.7
0.7
1
0.7
0.7
0.7
0.7
0.7
1
1
0.7
0.7
1
0.7
0.7
0.7
0.7
0.7
1
1
1
1
1
1
1
1
0.7
0.7
1
0.7
0.7
0.7
0.7
0.7
0.7
0.7
0.7
0.7
1
0.7
0.7
0.7
0.7
1
0.7
1
1
0.7
1
0.7
0.7
1
0.7
0.7
0.7
0.7
0.7
0.7
0.7
0.7
0.7
0.7
0.7
0.7
0.7
0.7
0.7
0.7
0.7
0.7
0.7
0.7
0.7
1
1
1
1
1
1
0.7
1
1
1
1
1
1
0.7
1
0.7
0.7
0.7
0.7
0.7
0.7
0.7
0.7
0.7
0.7
0.7
0.7
0.7
0.7
1
1
0.7
0.7
0.7
0.7
1
1
0.7
0.7
0.7
1
0.7
0.7
0.7
0.7
0.7
0.7
0.7
0.7
1
0.7
1
1
0.7
0.7
0.7
1
0.7
0.7
0.7
1
1
0.7
1
0.7
1
1
1
1
1
1
1
1
1
1
1
1
1
1
1
1
1
1
1
1
1
0.7
1
1
1
1
1
1
1
1
1
1
1
1
1
1
1
1
1
0.7
1
1
1
0.7
0.7
1
0.7
1
1
1
1
1
1
1
1
1
1
1
1
1
1
1
1
1
1
1
1
1
1
1
1
1
1
1
1
1
1
1
1
1
1
1
1
1
1
1
1
1
1
1
1
1
1
1
1
1
1
1
1
1
1
1
1
1
1
1
0.7
0.7
0.7
0.7
0.7
0.7
0.7
0.7
0.7
0.7
0.7
0.7
1
1
1
1
1
0.7
0.7
0.7
1
0.7
0.7
0.7
0.7
0.7
0.7
0.7
0.7
0.7
0.7
0.7
0.7
0.7
0.7
0.7
0.7
0.7
0.7
1
0.7
0.7
1
0.7
0.7
1
1
1
0.7
0.7
0.7
0.7
0.7
0.7
0.7
0.7
0.7
0.7
0.7
0.7
0.7
0.7
0.7
0.7
0.7
0.7
0.7
0.7
0.7
0.7
0.7
0.7
0.7
0.7
0.7
1
0.7
0.7
0.7
0.7
0.7
0.7
0.7
1
1
0.7
1
1
0.7
1
0.7
1
1
0.7
1
0.7
0.7
0.7
0.7
0.7
0.7
0.7
0.7
1
0.7
0.7
0.7
0.7
0.7
0.7
0.7
0.7
0.7
0.7
0.7
0.7
0.7
1
1
1
1
1
1
1
1
1
1
0.7
0.7
0.7
0.7
0.7
0.7
0.7
0.7
0.7
0.7
0.7
0.7
0.7
0.7
0.7
0.7
0.7
0.7
0.7
0.7
0.7
1
1
1
1
1
1
1
1
1
1
1
1
0.7
0.7
0.7
0.7
0.7
0.7
0.7
0.7
0.7
0.7
0.7
0.7
0.7
0.7
0.7
0.7
1
0.7
1
1
1
1
1
1
1
1
1
1
1
1
1
1
1
0.7
0.7
0.7
0.7
0.7
0.7
0.7
0.7
0.7
0.7
0.7
0.7
0.7
0.7
1
1
1
1
1
1
1
1
1
1
0.7
1
1
1
0.7
0.7
0.7
0.7
0.7
0.7
0.7
0.7
0.7
0.7
0.7
0.7
0.7
0.7
0.7
0.7
0.7
0.7
0.7
0.7
0.7
0.7
0.7
0.7
0.7
0.7
0.7
0.7
0.7
0.7
0.7
0.7
0.7
0.7
0.7
0.7
0.7
0.7
0.7
1
1
1
1
1
1
1
0.7
0.7
0.7
0.7
0.7
0.7
0.7
0.7
0.7
0.7
0.7
0.7
0.7
0.7
0.7
0.7
0.7
0.7
0.7
1
1
1
1
1
0.7
0.7
0.7
0.7
1
0.7
0.7
0.7
0.7
0.7
0.7
0.7
0.7
0.7
0.7
0.7
0.7
0.7
1
0.7
0.7
1
0.7
0.7
0.7
0.7
0.7
1
0.7
1
1
1
1
1
1
1
1
1
1
1
1
1
1
1
1
0.7
1
1
1
1
1
1
1
1
1
1
1
1
1
1
1
1
1
1
1
1
1
1
1
1
1
1
1
1
1
1
1
1
1
1
1
1
1
1
1
1
1
1
1
1
1
1
1
1
1
1
1
1
1
1
1
1
1
1
1
1
1
1
0.7
1
1
1
1
1
1
1
1
1
1
1
1
1
1
1
1
1
1
1
1
1
1
1
1
1
1
1
1
1
1
1
1
1
1
1
1
1
1
1
1
1
1
1
1
1
1
1
1
1
1
1
1
1
1
1
1
1
1
1
1
1
1
1
1
1
1
1
1
1
1
1
1
1
1
1
1
1
1
1
1
1
1
1
1
1
1
1
1
1
1
0.7
1
1
0.7
1
1
1
1
1
1
1
1
1
1
1
1
1
1
1
1
1
1
0.7
1
0.7
0.7
0.7
1
0.7
1
1
1
1
1
1
1
1
1
1
1
1
1
1
1
1
1
1
1
1
1
1
1
1
1
0.7
0.7
0.7
0.7
0.7
1
0.7
0.7
1
1
1
1
1
1
1
1
1
1
1
1
1
1
1
1
1
1
1
1
1
0.7
0.7
1
1
0.7
1
0.7
1
0.7
0.7
0.7
0.7
1
1
1
1
1
1
1
1
1
1
1
1
1
1
1
1
1
1
1
1
1
1
1
1
1
1
1
1
1
1
1
1
1
1
1
1
1
1
1
1
1
1
1
1
1
1
1
1
1
1
1
1
1
1
1
1
1
1
1
1
1
1
1
1
1
1
0.7
1
1
1
0.7
0.7
1
1
1
1
1
1
1
1
1
1
1
1
1
1
1
1
1
1
1
1
1
1
1
1
1
1
1
1
1
1
1
1
1
1
1
1
1
1
1
1
1
1
1
1
1
1
1
1
1
1
1
1
1
1
1
0.7
0.7
0.7
1
1
0.7
0.7
1
0.7
0.7
1
0.7
0.7
0.7
1
0.7
0.7
0.7
0.7
0.7
1
0.7
0.7
0.7
1
0.7
1
0.7
1
1
1
1
1
1
1
1
1
1
1
1
1
1
1
0.7
0.7
0.7
1
0.7
0.7
0.7
0.7
1
0.7
0.7
0.7
0.7
0.7
0.7
0.7
1
0.7
1
1
0.7
1
1
1
0.7
0.7
1
1
1
0.7
0.7
1
0.7
0.7
0.7
0.7
0.7
0.7
0.7
0.7
0.7
0.7
0.7
0.7
0.7
0.7
1
0.7
0.7
1
1
1
1
1
1
1
1
1
1
1
1
1
1
1
1
1
0.7
1
1
0.7
0.7
0.7
0.7
0.7
1
1
1
0.7
1
1
1
1
0.7
1
1
1
1
1
1
1
1
1
1
1
0.7
1
0.7
0.7
1
1
1
1
1
1
1
1
1
1
1
1
1
1
1
1
1
1
1
1
1
1
1
1
1
1
1
1
1
1
1
1
1
0.7
0.7
1
1
1
1
1
1
1
1
1
1
1
1
1
1
1
1
1
1
1
1
1
1
1
1
1
0.7
1
1
1
1
1
1
1
1
1
1
1
1
1
1
1
1
1
1
1
1
1
1
1
1
1
1
1
1
1
1
1
1
1
1
1
1
1
1
1
1
1
1
1
1
1
1
1
1
1
1
1
1
1
1
1
1
1
1
1
1
1
1
0.7
1
0.7
1
1
1
1
1
1
1
1
1
1
1
1
1
1
1
1
1
1
1
1
0.7
0.7
1
0.7
1
0.7
1
0.7
1
1
1
1
1
1
1
1
1
1
1
1
1
1
1
1
1
1
1
1
1
1
1
1
1
1
1
1
1
1
1
1
1
1
1
1
1
1
1
1
1
1
1
1
1
1
1
1
1
1
1
1
1
1
1
0.7
1
0.7
0.7
1
1
1
1
1
1
1
1
1
1
1
1
1
1
1
1
1
1
1
1
1
1
1
1
1
1
1
1
1
1
0.7
0.7
1
1
1
0.7
1
1
1
1
1
1
1
1
1
1
0.7
1
1
0.7
1
0.7
0.7
0.7
1
0.7
0.7
0.7
0.7
0.7
1
1
1
1
1
0.7
0.7
1
1
1
1
1
0.7
1
1
1
1
1
1
1
1
1
1
1
1
1
1
0.7
0.7
0.7
1
0.7
1
0.7
0.7
1
0.7
1
0.7
0.7
0.7
0.7
1
1
1
1
0.7
1
0.7
0.7
0.7
0.7
0.7
0.7
0.7
0.7
0.7
0.7
0.7
0.7
1
0.7
0.7
0.7
1
0.7
0.7
0.7
0.7
1
0.7
1
1
1
1
1
0.7
1
1
0.7
1
0.7
0.7
0.7
0.7
0.7
0.7
1
0.7
1
0.7
0.7
1
1
1
1
1
1
1
1
1
1
1
1
1
1
1
0.7
1
1
1
0.7
0.7
0.7
0.7
1
1
1
1
1
1
1
0.7
1
0.7
0.7
0.7
0.7
0.7
0.7
0.7
0.7
0.7
0.7
0.7
0.7
0.7
0.7
0.7
0.7
0.7
1
0.7
0.7
0.7
0.7
0.7
0.7
1
1
0.7
0.7
0.7
1
1
1
1
1
1
1
1
1
1
1
1
1
1
1
0.7
1
0.7
0.7
1
1
1
0.7
1
1
0.7
1
1
0.7
0.7
0.7
1
0.7
1
0.7
0.7
0.7
0.7
0.7
0.7
0.7
0.7
0.7
0.7
0.7
0.7
0.7
0.7
0.7
0.7
0.7
0.7
0.7
1
0.7
0.7
0.7
0.7
1
0.7
0.7
0.7
0.7
0.7
0.7
0.7
0.7
0.7
0.7
0.7
0.7
0.7
0.7
0.7
0.7
0.7
0.7
0.7
0.7
0.7
1
0.7
0.7
1
0.7
0.7
0.7
1
1
1
1
1
1
1
1
0.7
1
1
1
0.7
1
0.7
1
0.7
0.7
0.7
0.7
0.7
0.7
0.7
1
0.7
0.7
0.7
1
1
1
1
1
1
1
1
0.7
0.7
0.7
1
0.7
0.7
1
0.7
0.7
1
0.7
0.7
0.7
0.7
0.7
0.7
1
0.7
0.7
1
0.7
1
0.7
1
0.7
1
1
0.7
0.7
1
1
1
1
1
1
1
1
1
1
1
1
1
0.7
1
0.7
0.7
1
1
1
1
0.7
0.7
0.7
1
1
0.7
1
1
0.7
1
1
1
1
1
1
1
1
1
1
1
1
1
1
1
1
1
1
1
1
1
1
1
1
1
1
1
1
1
1
1
1
0.7
0.7
0.7
0.7
0.7
0.7
0.7
0.7
0.7
0.7
1
0.7
0.7
0.7
1
0.7
1
1
1
1
1
1
1
1
1
1
1
1
1
1
1
1
1
1
1
1
1
1
1
1
1
1
1
1
1
1
1
1
1
1
1
1
1
1
1
1
1
0.7
1
0.7
1
1
1
1
1
1
1
1
1
1
1
1
1
1
1
1
1
1
1
1
1
1
1
1
1
1
1
1
1
1
1
1
0.7
0.7
1
0.7
1
1
1
1
1
1
1
1
1
1
1
0.7
1
0.7
1
1
1
0.7
1
0.7
0.7
0.7
0.7
0.7
0.7
0.7
0.7
0.7
1
1
1
0.7
1
0.7
1
1
1
1
1
1
1
1
1
1
1
1
1
1
1
1
1
0.7
0.7
1
0.7
1
0.7
0.7
0.7
0.7
0.7
0.7
0.7
0.7
0.7
0.7
1
0.7
1
0.7
1
0.7
0.7
0.7
0.7
0.7
0.7
0.7
0.7
0.7
0.7
0.7
0.7
0.7
0.7
0.7
0.7
0.7
0.7
0.7
0.7
0.7
0.7
0.7
0.7
1
0.7
0.7
1
0.7
0.7
1
0.7
0.7
1
0.7
1
1
1
1
0.7
1
1
0.7
0.7
1
0.7
1
1
1
1
1
1
1
1
1
1
1
1
1
1
1
0.7
1
1
0.7
1
1
1
1
1
1
1
1
1
1
1
0.7
1
1
1
0.7
0.7
0.7
0.7
0.7
0.7
0.7
0.7
0.7
0.7
0.7
1
0.7
0.7
1
0.7
1
0.7
0.7
0.7
0.7
1
0.7
1
1
0.7
0.7
1
1
1
1
1
1
1
1
1
1
1
1
1
0.7
1
0.7
1
0.7
1
0.7
0.7
0.7
1
0.7
0.7
1
1
1
1
0.7
0.7
0.7
0.7
1
0.7
0.7
0.7
0.7
0.7
0.7
0.7
0.7
0.7
0.7
0.7
0.7
0.7
0.7
0.7
0.7
0.7
0.7
0.7
0.7
0.7
0.7
0.7
1
0.7
0.7
0.7
1
1
0.7
0.7
1
0.7
0.7
0.7
0.7
0.7
0.7
0.7
0.7
1
0.7
0.7
0.7
0.7
1
0.7
0.7
0.7
1
1
0.7
0.7
1
1
1
1
1
1
1
1
1
1
1
0.7
0.7
0.7
0.7
0.7
0.7
0.7
0.7
0.7
0.7
0.7
0.7
0.7
0.7
1
0.7
1
0.7
0.7
1
1
0.7
1
1
0.7
1
0.7
0.7
0.7
0.7
0.7
0.7
1
0.7
0.7
0.7
0.7
0.7
0.7
0.7
0.7
1
0.7
0.7
0.7
1
0.7
1
1
1
1
1
0.7
1
1
1
1
1
1
1
0.7
1
0.7
0.7
0.7
0.7
0.7
0.7
0.7
0.7
1
1
1
0.7
0.7
0.7
1
0.7
0.7
0.7
0.7
0.7
0.7
0.7
1
1
1
1
1
1
1
1
1
1
1
1
1
1
1
1
1
1
1
1
1
1
1
1
1
1
1
1
1
1
0.7
0.7
0.7
0.7
1
0.7
0.7
0.7
0.7
0.7
0.7
0.7
0.7
0.7
0.7
1
0.7
0.7
0.7
0.7
0.7
0.7
0.7
0.7
0.7
0.7
0.7
0.7
0.7
0.7
1
0.7
0.7
0.7
0.7
0.7
0.7
0.7
0.7
0.7
0.7
0.7
1
0.7
0.7
0.7
1
1
1
1
1
1
1
0.7
0.7
1
0.7
0.7
0.7
0.7
0.7
0.7
0.7
0.7
0.7
0.7
0.7
0.7
1
0.7
0.7
1
1
0.7
1
1
0.7
1
1
1
1
1
1
1
1
1
1
1
1
1
1
1
1
1
1
1
1
1
1
1
1
1
1
1
1
1
1
1
1
1
1
1
1
1
1
1
1
1
1
1
1
0.7
1
1
1
1
1
1
1
1
0.7
0.7
0.7
1
0.7
1
1
1
1
1
1
1
1
1
1
1
1
1
1
1
1
1
1
1
1
1
1
1
1
1
1
1
1
1
1
1
1
1
1
1
1
1
1
1
1
1
1
1
1
1
1
1
1
0.7
1
1
1
1
1
0.7
1
1
0.7
0.7
1
1
1
1
1
0.7
0.7
0.7
0.7
0.7
0.7
0.7
0.7
0.7
0.7
0.7
0.7
0.7
0.7
0.7
0.7
0.7
0.7
0.7
0.7
0.7
0.7
1
0.7
1
1
0.7
0.7
1
1
1
1
1
1
1
1
0.7
0.7
0.7
1
0.7
0.7
0.7
0.7
0.7
0.7
0.7
0.7
0.7
0.7
0.7
0.7
0.7
0.7
1
1
1
0.7
1
1
0.7
0.7
0.7
1
0.7
0.7
0.7
0.7
0.7
0.7
0.7
0.7
0.7
0.7
0.7
0.7
0.7
0.7
0.7
0.7
0.7
0.7
0.7
0.7
0.7
0.7
0.7
0.7
1
0.7
0.7
1
1
1
1
1
0.7
0.7
0.7
0.7
0.7
0.7
0.7
0.7
0.7
0.7
0.7
0.7
0.7
0.7
0.7
0.7
0.7
0.7
0.7
1
0.7
0.7
1
0.7
1
1
1
1
0.7
1
0.7
1
0.7
0.7
1
1
0.7
0.7
0.7
0.7
1
1
1
1
1
1
1
1
1
1
1
1
1
1
1
1
1
1
1
1
1
1
1
1
1
1
1
1
1
1
1
1
0.7
1
1
1
1
1
1
1
1
1
1
1
1
1
1
1
1
1
1
1
1
1
1
1
1
1
1
1
1
1
1
1
1
1
1
1
1
1
1
1
1
1
1
1
1
1
1
1
1
1
1
1
1
1
1
1
1
1
1
1
1
1
1
1
1
1
1
1
1
1
1
1
1
1
1
1
1
1
1
0.7
0.7
1
0.7
0.7
0.7
0.7
1
0.7
1
1
0.7
0.7
1
0.7
0.7
0.7
0.7
0.7
1
1
0.7
1
1
1
1
0.7
0.7
0.7
0.7
0.7
0.7
0.7
1
0.7
0.7
0.7
0.7
0.7
0.7
0.7
0.7
0.7
0.7
0.7
0.7
0.7
0.7
0.7
0.7
0.7
0.7
1
1
0.7
1
1
0.7
0.7
0.7
0.7
0.7
0.7
0.7
0.7
0.7
0.7
0.7
0.7
0.7
1
1
0.7
1
1
0.7
0.7
0.7
0.7
0.7
0.7
0.7
0.7
0.7
0.7
0.7
0.7
0.7
1
0.7
1
0.7
0.7
0.7
1
1
1
1
1
1
1
1
0.7
0.7
1
1
1
0.7
1
0.7
0.7
0.7
0.7
0.7
0.7
0.7
0.7
0.7
0.7
0.7
0.7
0.7
1
0.7
0.7
1
0.7
0.7
1
0.7
1
1
1
1
1
1
1
1
0.7
1
1
1
1
1
1
1
0.7
1
1
1
1
1
1
1
1
1
1
1
1
1
1
1
1
1
1
1
1
1
1
1
1
1
1
1
1
1
1
1
1
1
1
1
1
1
1
1
1
1
1
1
1
1
1
1
1
1
1
1
1
1
1
1
1
1
1
1
1
1
1
1
1
1
1
1
1
1
1
1
1
1
1
1
1
1
1
1
1
1
1
1
1
1
1
1
1
1
1
1
1
1
1
1
1
1
1
0.7
0.7
0.7
0.7
0.7
0.7
0.7
0.7
0.7
0.7
0.7
0.7
0.7
0.7
0.7
0.7
0.7
0.7
0.7
0.7
0.7
0.7
0.7
1
1
1
1
0.7
0.7
0.7
0.7
0.7
0.7
0.7
0.7
0.7
0.7
0.7
0.7
0.7
0.7
0.7
0.7
0.7
0.7
1
0.7
0.7
0.7
1
1
1
1
1
1
0.7
1
1
0.7
1
1
0.7
0.7
0.7
0.7
0.7
0.7
0.7
0.7
0.7
0.7
0.7
0.7
0.7
0.7
0.7
0.7
0.7
0.7
1
1
1
0.7
0.7
0.7
1
0.7
1
0.7
1
0.7
0.7
0.7
0.7
0.7
0.7
0.7
0.7
0.7
0.7
0.7
0.7
0.7
0.7
0.7
0.7
1
1
0.7
1
1
1
1
1
0.7
1
1
1
1
1
1
1
1
1
1
1
1
1
1
1
1
1
1
1
1
1
1
1
1
1
1
1
1
1
1
1
1
1
1
1
1
1
1
1
1
1
1
1
1
1
1
1
1
1
1
1
1
1
1
1
1
1
1
1
1
1
1
1
1
1
1
1
1
1
1
1
1
1
1
1
1
1
1
1
1
1
1
1
1
1
1
1
1
1
1
1
0.7
0.7
1
1
0.7
1
0.7
0.7
1
1
1
1
1
0.7
1
1
1
0.7
1
0.7
0.7
0.7
1
0.7
1
0.7
0.7
0.7
1
0.7
0.7
0.7
0.7
0.7
0.7
0.7
0.7
0.7
0.7
0.7
1
1
1
1
0.7
0.7
1
1
1
1
0.7
1
0.7
0.7
0.7
0.7
0.7
0.7
0.7
0.7
0.7
0.7
0.7
0.7
0.7
0.7
0.7
0.7
0.7
1
0.7
0.7
0.7
0.7
1
0.7
0.7
0.7
0.7
0.7
1
0.7
1
0.7
0.7
0.7
0.7
1
0.7
0.7
0.7
0.7
0.7
0.7
0.7
0.7
0.7
1
0.7
0.7
0.7
0.7
0.7
0.7
0.7
0.7
0.7
0.7
1
0.7
0.7
0.7
0.7
0.7
0.7
0.7
0.7
0.7
0.7
0.7
1
0.7
1
0.7
1
1
1
1
1
1
1
0.7
1
0.7
1
1
1
0.7
0.7
0.7
0.7
0.7
0.7
0.7
0.7
0.7
0.7
0.7
0.7
0.7
0.7
0.7
0.7
0.7
1
0.7
0.7
0.7
1
0.7
1
1
1
1
1
1
1
1
1
1
1
1
1
1
1
1
0.7
1
0.7
1
0.7
0.7
0.7
0.7
0.7
0.7
0.7
0.7
0.7
1
1
1
1
1
1
1
1
1
1
1
1
1
1
1
0.7
0.7
0.7
0.7
0.7
0.7
0.7
0.7
1
0.7
0.7
0.7
0.7
0.7
0.7
0.7
0.7
0.7
1
1
0.7
1
1
1
1
1
1
1
1
1
1
0.7
1
0.7
0.7
1
0.7
0.7
0.7
0.7
0.7
0.7
0.7
0.7
0.7
0.7
0.7
0.7
1
0.7
1
1
0.7
1
0.7
0.7
1
0.7
0.7
0.7
0.7
0.7
0.7
0.7
0.7
0.7
0.7
0.7
0.7
0.7
0.7
0.7
0.7
0.7
0.7
0.7
0.7
0.7
0.7
0.7
0.7
0.7
0.7
0.7
0.7
0.7
0.7
0.7
0.7
0.7
0.7
0.7
0.7
0.7
0.7
0.7
0.7
0.7
0.7
1
0.7
0.7
0.7
0.7
1
1
0.7
0.7
0.7
0.7
0.7
0.7
0.7
0.7
0.7
0.7
0.7
0.7
0.7
0.7
0.7
0.7
0.7
0.7
0.7
0.7
0.7
0.7
0.7
0.7
0.7
0.7
0.7
0.7
0.7
0.7
0.7
0.7
0.7
0.7
0.7
0.7
0.7
0.7
0.7
0.7
0.7
0.7
0.7
0.7
0.7
0.7
0.7
0.7
0.7
0.7
1
0.7
1
1
1
0.7
1
0.7
0.7
1
1
0.7
0.7
0.7
0.7
0.7
0.7
0.7
0.7
0.7
0.7
0.7
0.7
0.7
0.7
0.7
0.7
0.7
0.7
0.7
0.7
0.7
0.7
0.7
0.7
0.7
0.7
0.7
0.7
1
1
0.7
0.7
0.7
0.7
0.7
0.7
0.7
0.7
0.7
0.7
0.7
0.7
0.7
0.7
0.7
0.7
1
0.7
0.7
1
0.7
0.7
1
1
1
1
1
1
1
1
1
1
1
1
1
1
1
1
1
1
0.7
1
1
1
1
1
1
1
1
1
1
1
1
1
1
1
1
1
1
1
1
1
1
1
1
1
0.7
1
0.7
1
1
1
1
1
1
1
1
1
1
1
1
1
1
1
1
1
1
1
1
1
1
1
1
1
1
1
1
1
1
1
1
1
1
1
1
1
1
1
1
1
1
1
1
1
1
1
1
1
1
0.7
1
0.7
1
1
1
1
0.7
1
1
0.7
1
1
0.7
0.7
0.7
0.7
0.7
0.7
1
1
1
1
1
1
1
1
0.7
0.7
0.7
0.7
0.7
0.7
0.7
0.7
0.7
0.7
0.7
0.7
0.7
0.7
0.7
0.7
0.7
0.7
0.7
0.7
0.7
0.7
0.7
0.7
1
1
0.7
0.7
1
0.7
1
0.7
0.7
0.7
0.7
0.7
0.7
0.7
0.7
0.7
0.7
0.7
0.7
0.7
0.7
0.7
0.7
0.7
0.7
0.7
0.7
0.7
0.7
0.7
0.7
0.7
1
0.7
0.7
0.7
0.7
0.7
1
1
1
1
1
1
1
1
1
1
1
1
1
0.7
0.7
0.7
0.7
0.7
0.7
0.7
0.7
0.7
0.7
1
0.7
1
0.7
0.7
1
1
1
1
1
0.7
1
1
1
1
1
1
1
1
1
1
1
1
1
1
1
1
1
1
1
1
1
1
1
1
1
1
0.7
1
1
1
1
1
1
1
1
1
1
1
1
1
1
1
1
1
1
1
1
1
1
1
1
0.7
1
1
0.7
1
0.7
0.7
0.7
0.7
0.7
0.7
0.7
1
1
1
1
1
1
1
1
1
1
1
1
1
1
1
1
1
1
1
1
1
0.7
1
0.7
0.7
1
0.7
0.7
0.7
0.7
1
0.7
1
0.7
1
0.7
0.7
0.7
1
1
0.7
0.7
1
0.7
1
0.7
0.7
0.7
0.7
0.7
0.7
0.7
0.7
0.7
0.7
0.7
0.7
0.7
0.7
0.7
0.7
0.7
0.7
0.7
0.7
0.7
0.7
0.7
0.7
0.7
0.7
0.7
0.7
0.7
0.7
0.7
0.7
0.7
0.7
0.7
0.7
0.7
0.7
1
1
1
0.7
1
1
1
1
0.7
0.7
0.7
0.7
0.7
0.7
0.7
0.7
0.7
0.7
0.7
0.7
0.7
0.7
0.7
0.7
0.7
0.7
1
0.7
1
0.7
0.7
0.7
0.7
0.7
0.7
0.7
0.7
0.7
0.7
0.7
0.7
0.7
0.7
0.7
0.7
0.7
0.7
0.7
0.7
0.7
0.7
0.7
0.7
0.7
0.7
0.7
1
0.7
0.7
0.7
0.7
0.7
0.7
0.7
1
1
1
0.7
0.7
0.7
0.7
0.7
0.7
0.7
0.7
0.7
0.7
0.7
0.7
0.7
0.7
0.7
0.7
0.7
0.7
0.7
0.7
0.7
1
0.7
0.7
0.7
0.7
0.7
0.7
0.7
0.7
0.7
1
0.7
0.7
0.7
0.7
0.7
0.7
0.7
0.7
0.7
0.7
0.7
0.7
0.7
0.7
0.7
0.7
0.7
0.7
0.7
0.7
0.7
1
1
1
1
1
1
1
1
1
1
1
1
1
1
1
1
1
0.7
0.7
1
1
1
0.7
0.7
1
1
1
1
1
1
1
1
1
1
1
1
1
1
1
1
1
1
1
1
1
1
1
1
1
1
1
1
1
1
1
1
1
1
1
1
1
1
1
1
1
1
1
1
1
1
1
1
1
1
1
1
1
1
1
1
1
1
1
1
1
1
1
1
1
1
1
1
1
1
1
1
1
1
1
1
1
1
1
0.7
1
0.7
1
1
1
0.7
0.7
0.7
0.7
0.7
0.7
0.7
1
1
1
1
1
1
1
0.7
0.7
0.7
0.7
1
0.7
0.7
1
0.7
0.7
0.7
0.7
0.7
0.7
0.7
0.7
0.7
0.7
0.7
0.7
0.7
0.7
0.7
1
0.7
1
1
0.7
1
0.7
1
0.7
0.7
0.7
0.7
1
1
1
0.7
0.7
0.7
0.7
0.7
0.7
0.7
0.7
0.7
0.7
1
0.7
0.7
0.7
1
1
1
1
1
1
1
1
1
1
1
1
1
1
1
1
1
1
1
1
1
0.7
1
1
0.7
0.7
0.7
0.7
0.7
1
0.7
0.7
1
1
1
1
1
1
1
1
1
1
1
1
1
1
1
1
1
1
1
1
1
1
1
1
1
1
1
1
1
1
1
1
1
1
1
1
1
1
1
1
1
1
1
1
1
1
1
1
1
1
1
1
1
1
1
1
1
1
1
1
1
1
1
1
1
0.7
0.7
1
1
1
1
1
1
1
1
1
1
1
1
1
1
1
1
1
1
1
1
1
1
1
1
1
1
1
1
1
1
1
1
1
1
1
1
1
1
1
1
1
1
1
1
1
1
1
1
1
1
1
1
1
1
1
1
1
1
1
1
1
0.7
1
0.7
1
1
0.7
0.7
0.7
0.7
0.7
0.7
0.7
0.7
0.7
0.7
0.7
0.7
0.7
0.7
0.7
0.7
0.7
0.7
1
0.7
1
1
1
1
1
1
1
1
1
1
1
1
1
1
1
0.7
0.7
0.7
1
0.7
0.7
0.7
0.7
0.7
0.7
0.7
0.7
0.7
0.7
1
1
1
0.7
0.7
1
1
1
1
0.7
0.7
0.7
1
0.7
1
1
1
0.7
0.7
1
0.7
1
0.7
0.7
0.7
1
0.7
1
1
0.7
0.7
0.7
0.7
1
1
1
0.7
1
0.7
1
1
1
1
1
1
1
1
1
1
1
1
1
1
1
1
1
1
1
1
1
1
1
1
1
1
1
1
1
1
1
1
1
1
1
1
1
1
1
1
1
1
1
1
1
1
1
1
1
1
1
1
1
1
1
1
1
1
1
1
1
1
1
1
1
1
1
1
1
1
1
1
1
1
1
1
1
1
1
1
1
1
1
1
1
1
1
1
1
1
1
1
1
1
1
1
1
1
1
1
1
1
1
1
1
1
1
1
1
1
1
1
1
1
1
1
1
1
1
1
1
1
1
1
1
1
1
1
1
1
1
1
1
1
1
1
1
1
1
1
1
1
1
1
1
1
1
1
1
1
1
1
1
1
1
1
1
1
1
1
1
1
1
1
1
1
1
1
1
0.7
1
1
1
1
1
1
1
1
1
1
1
1
1
1
1
1
1
1
1
1
1
1
1
1
1
1
0.7
1
1
1
1
1
1
1
1
1
1
1
1
1
1
1
1
1
1
1
1
1
1
1
1
1
1
1
0.7
0.7
1
1
1
0.7
1
1
1
0.7
1
1
1
1
1
1
1
1
1
1
1
1
1
1
1
1
1
1
1
1
1
1
0.7
1
1
1
1
0.7
1
1
1
1
1
1
1
1
1
1
1
1
1
1
1
1
1
1
1
1
1
1
1
1
1
1
1
1
1
1
1
1
1
1
1
1
1
1
1
1
1
1
1
1
1
1
1
1
1
1
1
1
1
1
1
1
1
1
1
1
1
1
1
1
1
1
1
1
1
1
1
1
1
1
1
1
1
1
1
1
1
1
1
1
1
1
1
1
1
1
1
1
1
1
1
1
1
1
1
1
1
1
1
1
1
1
1
1
1
1
1
1
1
1
1
1
1
1
1
1
1
1
1
1
1
1
1
1
1
1
1
1
1
1
1
0.7
1
0.7
0.7
0.7
0.7
0.7
0.7
0.7
0.7
0.7
0.7
0.7
0.7
0.7
0.7
0.7
0.7
0.7
1
0.7
1
1
1
1
1
1
1
1
1
1
1
1
1
1
1
0.7
0.7
0.7
1
0.7
1
0.7
0.7
0.7
0.7
0.7
0.7
0.7
0.7
0.7
0.7
1
0.7
0.7
1
0.7
0.7
1
1
1
1
1
1
0.7
0.7
1
1
0.7
0.7
0.7
0.7
0.7
0.7
0.7
0.7
0.7
0.7
1
0.7
0.7
0.7
0.7
0.7
1
1
1
1
1
1
0.7
1
1
1
1
1
1
0.7
0.7
0.7
0.7
0.7
0.7
0.7
0.7
0.7
0.7
0.7
1
0.7
1
0.7
0.7
1
1
1
1
1
1
1
0.7
1
1
1
1
1
1
1
1
1
1
1
1
1
1
1
1
1
1
1
1
1
1
1
1
1
1
1
1
1
1
1
1
1
1
1
1
1
1
1
1
1
1
1
1
1
1
1
1
1
1
1
1
1
1
1
1
1
1
1
1
1
1
1
1
1
1
1
1
1
1
1
1
1
1
1
1
1
1
1
1
1
1
1
1
1
1
1
1
1
1
1
1
1
1
1
1
1
1
1
1
1
1
1
1
1
1
1
1
1
1
1
1
1
1
1
1
1
1
1
1
1
1
1
1
1
1
1
1
1
1
0.7
1
1
1
1
1
1
1
1
1
1
1
1
1
1
1
1
1
1
1
1
1
1
1
1
1
1
1
1
1
1
1
1
1
1
0.7
0.7
1
1
0.7
1
1
1
1
1
1
1
1
1
1
1
1
1
1
1
1
1
1
1
1
1
1
1
1
1
1
1
1
1
1
1
0.7
1
1
1
1
1
1
1
1
1
1
1
1
1
1
1
1
1
1
1
1
1
1
1
0.7
1
1
1
1
1
1
1
1
1
1
1
1
1
1
1
1
1
1
1
1
1
1
1
1
1
1
1
1
1
1
1
1
1
1
1
1
1
1
1
1
1
1
1
1
1
1
1
1
1
1
1
1
1
1
1
1
1
0.7
1
1
1
1
1
1
1
1
1
1
1
1
1
1
1
1
1
1
1
1
1
1
1
0.7
1
1
1
0.7
1
0.7
0.7
0.7
0.7
0.7
0.7
0.7
0.7
0.7
0.7
0.7
0.7
1
1
1
1
1
0.7
1
0.7
0.7
0.7
0.7
1
0.7
0.7
0.7
0.7
0.7
0.7
0.7
0.7
0.7
0.7
0.7
0.7
0.7
0.7
0.7
0.7
0.7
0.7
0.7
0.7
0.7
0.7
0.7
0.7
0.7
1
0.7
0.7
0.7
0.7
0.7
0.7
0.7
0.7
0.7
0.7
0.7
0.7
0.7
0.7
0.7
0.7
1
1
1
1
0.7
1
1
0.7
1
1
0.7
1
1
1
0.7
0.7
0.7
1
0.7
0.7
1
0.7
0.7
0.7
0.7
0.7
0.7
1
0.7
0.7
0.7
0.7
0.7
0.7
0.7
0.7
0.7
0.7
0.7
0.7
0.7
0.7
0.7
0.7
0.7
0.7
0.7
0.7
0.7
0.7
0.7
0.7
0.7
0.7
0.7
0.7
0.7
0.7
0.7
0.7
0.7
1
1
1
1
1
1
0.7
0.7
1
1
0.7
1
0.7
1
1
0.7
0.7
0.7
0.7
0.7
0.7
0.7
0.7
0.7
0.7
0.7
0.7
0.7
0.7
0.7
0.7
0.7
0.7
0.7
0.7
0.7
0.7
0.7
0.7
0.7
0.7
0.7
0.7
0.7
0.7
0.7
0.7
0.7
0.7
0.7
0.7
0.7
0.7
0.7
0.7
0.7
0.7
0.7
0.7
0.7
0.7
0.7
0.7
0.7
0.7
0.7
0.7
0.7
0.7
0.7
0.7
0.7
0.7
0.7
0.7
0.7
0.7
0.7
0.7
0.7
0.7
0.7
0.7
1
0.7
0.7
1
1
0.7
0.7
1
0.7
1
0.7
1
1
0.7
0.7
0.7
0.7
0.7
0.7
0.7
0.7
0.7
0.7
0.7
0.7
0.7
0.7
0.7
0.7
0.7
0.7
1
1
1
1
1
1
1
1
1
1
1
1
1
0.7
0.7
0.7
0.7
0.7
0.7
0.7
1
0.7
0.7
0.7
0.7
1
0.7
0.7
0.7
1
1
1
1
1
1
1
1
1
1
1
1
1
1
1
1
1
0.7
0.7
0.7
0.7
0.7
0.7
0.7
1
0.7
0.7
0.7
0.7
0.7
0.7
0.7
0.7
0.7
0.7
0.7
0.7
0.7
0.7
0.7
0.7
1
1
0.7
1
1
0.7
1
1
1
1
1
1
1
1
1
1
1
1
1
1
1
1
1
0.7
1
1
0.7
1
0.7
0.7
0.7
0.7
0.7
0.7
0.7
1
0.7
0.7
0.7
1
0.7
0.7
1
0.7
1
1
1
1
1
1
1
1
1
1
1
1
1
1
1
1
1
0.7
0.7
1
1
0.7
1
1
1
1
1
1
1
1
1
1
1
1
1
1
1
1
1
1
1
1
1
1
1
1
1
1
1
1
1
1
1
1
1
1
1
1
1
1
1
1
1
1
1
1
1
1
1
1
1
1
1
1
1
1
1
1
1
1
1
1
1
1
1
1
1
1
1
1
1
1
1
1
1
1
1
1
1
1
1
1
1
1
1
1
1
1
1
1
1
1
1
1
1
1
1
1
1
1
1
0.7
1
1
1
1
1
1
1
1
1
1
1
1
0.7
1
0.7
1
0.7
1
0.7
1
1
1
0.7
1
1
1
1
1
1
0.7
1
0.7
0.7
0.7
0.7
0.7
0.7
0.7
0.7
0.7
0.7
0.7
0.7
0.7
0.7
0.7
0.7
0.7
0.7
0.7
0.7
0.7
0.7
0.7
0.7
0.7
0.7
0.7
0.7
0.7
0.7
0.7
0.7
1
0.7
0.7
0.7
0.7
0.7
0.7
0.7
0.7
0.7
0.7
0.7
0.7
1
1
1
1
1
1
1
1
1
1
1
0.7
1
1
0.7
0.7
1
1
1
0.7
1
0.7
0.7
1
1
0.7
0.7
0.7
0.7
0.7
0.7
0.7
0.7
0.7
0.7
0.7
0.7
0.7
0.7
0.7
0.7
0.7
0.7
0.7
0.7
0.7
0.7
0.7
0.7
0.7
0.7
0.7
0.7
0.7
0.7
0.7
0.7
0.7
0.7
0.7
0.7
0.7
0.7
0.7
0.7
1
0.7
0.7
1
0.7
0.7
1
1
0.7
0.7
0.7
0.7
0.7
0.7
0.7
0.7
0.7
0.7
0.7
0.7
0.7
0.7
0.7
0.7
0.7
0.7
0.7
0.7
0.7
0.7
0.7
0.7
0.7
0.7
0.7
0.7
0.7
0.7
0.7
0.7
0.7
0.7
0.7
0.7
0.7
0.7
0.7
0.7
1
0.7
0.7
0.7
0.7
0.7
0.7
0.7
0.7
0.7
0.7
0.7
0.7
0.7
0.7
0.7
0.7
0.7
0.7
0.7
0.7
0.7
0.7
0.7
0.7
0.7
0.7
0.7
0.7
0.7
1
1
0.7
1
0.7
1
0.7
0.7
0.7
0.7
1
1
1
1
1
0.7
0.7
0.7
0.7
0.7
0.7
0.7
0.7
0.7
0.7
0.7
0.7
0.7
0.7
0.7
1
0.7
1
1
1
0.7
1
0.7
1
1
1
1
1
0.7
1
0.7
0.7
0.7
0.7
0.7
0.7
0.7
0.7
0.7
0.7
0.7
0.7
0.7
0.7
0.7
0.7
1
1
0.7
1
0.7
1
0.7
1
1
1
1
0.7
0.7
0.7
1
0.7
0.7
0.7
0.7
0.7
0.7
0.7
0.7
0.7
0.7
0.7
0.7
0.7
0.7
0.7
0.7
0.7
0.7
0.7
0.7
0.7
0.7
0.7
1
1
1
0.7
1
1
0.7
1
0.7
1
1
0.7
0.7
1
1
1
0.7
1
1
0.7
1
1
0.7
0.7
1
1
1
1
0.7
1
0.7
0.7
0.7
0.7
0.7
0.7
1
0.7
0.7
0.7
0.7
0.7
0.7
0.7
0.7
1
0.7
0.7
0.7
0.7
0.7
0.7
0.7
0.7
0.7
0.7
0.7
0.7
0.7
0.7
0.7
0.7
0.7
0.7
0.7
0.7
0.7
0.7
0.7
0.7
0.7
0.7
0.7
0.7
0.7
0.7
0.7
1
1
1
0.7
0.7
0.7
1
1
1
1
1
1
0.7
1
0.7
1
1
0.7
1
1
0.7
1
1
0.7
1
0.7
1
0.7
0.7
0.7
1
1
1
1
1
1
1
1
1
1
1
1
1
1
1
1
1
1
1
1
1
1
1
1
1
1
1
1
1
1
1
1
1
1
1
1
1
1
1
1
1
1
1
1
1
1
1
1
1
1
1
1
1
1
1
1
1
1
1
1
1
1
1
1
1
1
1
1
1
1
1
1
1
1
1
1
1
1
1
1
1
1
1
1
1
1
1
1
1
1
1
1
1
1
1
1
1
1
1
1
1
1
1
1
1
1
1
1
1
1
1
1
1
1
1
1
1
1
1
1
1
1
1
0.7
1
1
1
0.7
0.7
0.7
0.7
0.7
0.7
0.7
0.7
0.7
0.7
0.7
0.7
0.7
0.7
0.7
0.7
0.7
0.7
1
0.7
0.7
1
1
1
1
0.7
1
1
0.7
1
0.7
0.7
0.7
0.7
0.7
0.7
0.7
0.7
0.7
0.7
0.7
0.7
0.7
0.7
0.7
0.7
0.7
0.7
0.7
0.7
0.7
0.7
0.7
0.7
0.7
1
1
1
1
1
1
1
0.7
0.7
0.7
0.7
0.7
0.7
0.7
0.7
0.7
0.7
0.7
0.7
0.7
0.7
0.7
0.7
0.7
0.7
1
0.7
1
1
0.7
0.7
0.7
1
1
1
0.7
0.7
0.7
0.7
0.7
0.7
0.7
0.7
0.7
0.7
0.7
0.7
0.7
0.7
0.7
0.7
0.7
0.7
0.7
0.7
1
0.7
1
0.7
1
0.7
1
1
1
1
1
1
1
1
1
1
1
1
1
1
1
1
1
1
1
1
1
1
1
1
1
1
1
1
1
1
1
1
1
1
1
1
1
1
1
1
1
1
1
1
1
1
1
1
1
1
1
1
1
1
1
1
1
1
1
1
1
1
1
1
1
1
1
1
1
1
1
1
1
1
1
1
1
1
1
1
1
1
1
1
1
1
1
1
1
1
1
1
1
1
1
1
1
1
1
1
1
1
1
1
1
1
1
1
1
0.7
1
1
1
1
1
1
1
1
1
1
1
1
0.7
0.7
1
0.7
0.7
0.7
0.7
1
0.7
1
1
0.7
1
0.7
0.7
0.7
1
1
1
1
0.7
1
1
0.7
0.7
0.7
0.7
0.7
1
0.7
0.7
0.7
0.7
0.7
0.7
0.7
0.7
0.7
0.7
0.7
0.7
0.7
0.7
0.7
0.7
0.7
0.7
0.7
0.7
0.7
0.7
0.7
0.7
0.7
0.7
0.7
0.7
0.7
0.7
0.7
0.7
0.7
0.7
0.7
0.7
0.7
0.7
0.7
0.7
0.7
0.7
1
0.7
0.7
0.7
1
0.7
0.7
0.7
1
0.7
0.7
0.7
0.7
0.7
0.7
0.7
0.7
0.7
0.7
0.7
0.7
0.7
0.7
0.7
0.7
0.7
0.7
0.7
0.7
0.7
1
0.7
1
0.7
1
0.7
0.7
0.7
0.7
0.7
0.7
0.7
0.7
0.7
0.7
0.7
0.7
0.7
0.7
0.7
0.7
0.7
0.7
0.7
0.7
0.7
0.7
0.7
0.7
0.7
0.7
0.7
0.7
0.7
0.7
0.7
0.7
0.7
0.7
0.7
0.7
0.7
0.7
0.7
0.7
0.7
0.7
0.7
0.7
0.7
0.7
0.7
1
0.7
0.7
1
0.7
0.7
0.7
0.7
0.7
0.7
0.7
0.7
0.7
0.7
1
1
0.7
0.7
1
0.7
1
1
0.7
0.7
1
0.7
1
0.7
1
1
1
1
1
1
1
1
1
1
1
0.7
1
1
1
1
0.7
1
1
1
1
1
1
1
1
1
1
0.7
1
1
1
1
1
1
1
1
1
1
1
1
1
1
1
1
1
1
1
1
1
1
1
1
1
1
1
1
1
1
1
1
1
1
1
1
1
1
1
1
1
1
1
1
1
1
1
1
1
1
1
1
1
1
1
1
1
1
0.7
1
1
1
1
1
1
1
1
1
1
1
1
1
1
1
1
1
1
1
1
1
1
1
1
1
1
1
1
1
1
1
1
1
1
1
1
1
1
1
1
1
1
1
1
1
1
1
1
1
1
1
1
1
1
1
1
1
1
1
1
1
1
1
1
1
1
1
1
1
1
1
1
1
1
1
1
1
1
1
1
1
1
1
1
1
1
1
1
1
1
1
1
1
1
1
1
1
1
1
1
1
1
1
1
1
1
1
1
1
1
1
1
1
1
1
1
1
1
1
1
1
1
1
1
1
1
1
1
1
1
1
1
1
1
1
1
1
1
1
1
1
1
1
1
0.7
1
1
1
1
1
1
1
1
1
1
1
1
0.7
0.7
0.7
1
0.7
0.7
0.7
0.7
0.7
0.7
0.7
0.7
0.7
0.7
0.7
1
0.7
0.7
0.7
0.7
0.7
0.7
0.7
0.7
1
0.7
0.7
0.7
1
0.7
0.7
0.7
0.7
0.7
0.7
0.7
0.7
0.7
0.7
0.7
0.7
0.7
0.7
0.7
0.7
0.7
0.7
0.7
0.7
0.7
0.7
0.7
0.7
0.7
0.7
0.7
0.7
0.7
0.7
0.7
0.7
0.7
0.7
0.7
0.7
0.7
0.7
0.7
0.7
0.7
0.7
1
1
1
0.7
0.7
1
1
0.7
1
0.7
0.7
0.7
0.7
0.7
0.7
0.7
0.7
0.7
0.7
0.7
0.7
0.7
0.7
0.7
0.7
0.7
0.7
0.7
1
0.7
0.7
0.7
0.7
0.7
0.7
0.7
0.7
0.7
0.7
0.7
1
0.7
0.7
0.7
0.7
0.7
0.7
0.7
0.7
0.7
0.7
0.7
0.7
0.7
0.7
0.7
0.7
0.7
0.7
0.7
0.7
0.7
0.7
0.7
0.7
0.7
0.7
0.7
0.7
0.7
0.7
0.7
0.7
0.7
0.7
0.7
0.7
0.7
0.7
0.7
0.7
0.7
1
1
1
1
0.7
1
1
0.7
0.7
0.7
1
0.7
0.7
0.7
1
0.7
0.7
0.7
0.7
0.7
0.7
1
1
1
1
1
0.7
1
0.7
1
1
1
1
1
1
1
1
1
1
1
1
1
1
1
1
1
1
1
1
1
1
1
1
1
1
1
1
1
1
1
1
1
1
1
1
1
1
1
1
1
1
1
1
1
1
1
1
1
1
1
1
1
1
1
1
1
1
1
1
1
1
1
1
1
1
1
1
1
1
1
1
1
1
1
1
1
1
1
1
1
1
1
1
1
1
1
1
1
1
1
1
0.7
0.7
1
1
0.7
1
0.7
1
0.7
0.7
0.7
0.7
1
0.7
0.7
0.7
0.7
1
0.7
0.7
0.7
0.7
1
0.7
0.7
0.7
1
0.7
0.7
0.7
1
0.7
0.7
0.7
0.7
0.7
0.7
0.7
0.7
0.7
0.7
0.7
0.7
0.7
0.7
1
0.7
0.7
0.7
0.7
0.7
0.7
1
1
1
0.7
1
1
1
1
1
1
0.7
0.7
1
1
1
1
0.7
0.7
0.7
0.7
0.7
0.7
0.7
0.7
0.7
0.7
0.7
0.7
0.7
0.7
0.7
0.7
0.7
1
0.7
0.7
0.7
0.7
0.7
0.7
0.7
0.7
0.7
1
0.7
0.7
0.7
0.7
0.7
0.7
0.7
0.7
0.7
0.7
0.7
0.7
0.7
0.7
0.7
0.7
0.7
0.7
0.7
1
1
0.7
0.7
1
1
0.7
0.7
0.7
0.7
0.7
0.7
0.7
0.7
0.7
0.7
0.7
0.7
0.7
0.7
0.7
0.7
0.7
0.7
0.7
0.7
0.7
0.7
0.7
0.7
0.7
0.7
0.7
0.7
0.7
0.7
0.7
0.7
0.7
0.7
0.7
0.7
1
0.7
1
0.7
0.7
0.7
1
0.7
0.7
0.7
1
1
0.7
0.7
0.7
1
1
1
0.7
0.7
1
0.7
0.7
0.7
1
1
1
1
1
1
1
1
1
1
1
1
1
1
1
1
0.7
1
1
1
1
1
1
1
1
0.7
1
0.7
1
1
1
1
1
0.7
1
1
1
1
1
1
1
1
1
1
1
1
1
1
1
1
1
1
1
1
1
1
1
1
1
1
1
1
1
1
1
1
1
1
1
1
1
1
1
1
1
1
1
1
1
1
1
1
1
1
1
1
1
1
1
1
1
1
1
0.7
1
0.7
1
0.7
1
1
0.7
1
0.7
0.7
0.7
0.7
0.7
0.7
0.7
0.7
0.7
0.7
1
0.7
0.7
1
0.7
1
0.7
0.7
0.7
1
0.7
0.7
0.7
0.7
0.7
0.7
0.7
0.7
0.7
0.7
0.7
0.7
0.7
0.7
0.7
0.7
0.7
0.7
0.7
0.7
0.7
0.7
0.7
0.7
0.7
0.7
0.7
0.7
0.7
0.7
0.7
0.7
0.7
0.7
0.7
0.7
0.7
0.7
0.7
0.7
0.7
0.7
0.7
0.7
0.7
0.7
0.7
0.7
0.7
0.7
0.7
0.7
0.7
0.7
0.7
0.7
0.7
0.7
0.7
0.7
0.7
1
0.7
1
1
1
0.7
1
0.7
0.7
1
1
0.7
1
0.7
0.7
0.7
0.7
0.7
0.7
0.7
0.7
1
0.7
1
0.7
1
0.7
0.7
0.7
1
1
1
1
1
1
1
1
1
1
1
1
1
1
1
1
1
1
1
1
1
1
1
1
1
1
1
1
1
1
1
1
1
1
1
1
1
1
1
1
1
1
1
1
1
1
1
1
1
1
1
1
0.7
1
1
1
1
1
1
1
1
1
0.7
1
0.7
0.7
0.7
1
1
1
0.7
0.7
1
0.7
0.7
1
0.7
1
1
1
1
1
1
1
1
1
1
1
1
1
1
1
0.7
0.7
0.7
1
0.7
1
1
1
0.7
0.7
1
0.7
0.7
1
1
0.7
0.7
0.7
0.7
0.7
0.7
0.7
0.7
0.7
1
0.7
0.7
0.7
0.7
0.7
0.7
0.7
0.7
0.7
0.7
0.7
0.7
0.7
0.7
0.7
0.7
0.7
0.7
0.7
0.7
0.7
0.7
0.7
0.7
0.7
0.7
0.7
0.7
0.7
0.7
0.7
0.7
0.7
0.7
0.7
0.7
0.7
0.7
0.7
0.7
0.7
0.7
0.7
0.7
0.7
0.7
0.7
0.7
0.7
0.7
0.7
0.7
0.7
0.7
0.7
0.7
0.7
0.7
0.7
0.7
0.7
0.7
0.7
0.7
0.7
0.7
0.7
0.7
0.7
0.7
0.7
0.7
0.7
0.7
0.7
0.7
0.7
0.7
0.7
0.7
0.7
0.7
0.7
0.7
0.7
0.7
0.7
0.7
0.7
0.7
0.7
0.7
0.7
0.7
0.7
0.7
0.7
0.7
0.7
0.7
0.7
0.7
0.7
0.7
0.7
0.7
0.7
0.7
0.7
0.7
0.7
0.7
0.7
0.7
0.7
0.7
0.7
0.7
0.7
0.7
0.7
0.7
0.7
0.7
0.7
0.7
0.7
0.7
0.7
0.7
0.7
0.7
0.7
0.7
0.7
0.7
0.7
0.7
0.7
0.7
0.7
0.7
1
0.7
0.7
0.7
0.7
1
0.7
0.7
0.7
0.7
0.7
0.7
0.7
0.7
0.7
0.7
0.7
0.7
0.7
0.7
0.7
0.7
0.7
1
1
1
1
1
1
0.7
0.7
0.7
0.7
1
0.7
0.7
1
0.7
0.7
0.7
0.7
0.7
0.7
0.7
0.7
0.7
0.7
0.7
0.7
0.7
0.7
0.7
0.7
1
1
1
1
0.7
1
1
1
1
1
1
1
1
1
1
0.7
0.7
0.7
0.7
0.7
0.7
0.7
0.7
0.7
0.7
0.7
0.7
0.7
0.7
0.7
1
1
1
1
1
1
1
1
1
1
1
1
1
1
0.7
0.7
0.7
0.7
0.7
0.7
0.7
0.7
0.7
0.7
0.7
0.7
0.7
0.7
0.7
0.7
0.7
0.7
0.7
0.7
0.7
0.7
0.7
0.7
0.7
0.7
1
0.7
0.7
0.7
0.7
0.7
0.7
1
1
0.7
0.7
0.7
0.7
0.7
0.7
0.7
0.7
0.7
0.7
0.7
0.7
0.7
0.7
0.7
0.7
0.7
0.7
0.7
0.7
0.7
0.7
0.7
0.7
0.7
0.7
0.7
0.7
0.7
0.7
0.7
0.7
0.7
0.7
0.7
0.7
0.7
0.7
0.7
0.7
0.7
0.7
0.7
0.7
0.7
0.7
0.7
0.7
0.7
0.7
0.7
1
1
1
1
1
1
0.7
1
0.7
0.7
0.7
0.7
0.7
0.7
0.7
0.7
0.7
0.7
0.7
0.7
0.7
0.7
0.7
0.7
1
1
1
1
1
1
0.7
0.7
0.7
0.7
0.7
0.7
0.7
0.7
0.7
0.7
0.7
0.7
0.7
0.7
0.7
0.7
0.7
0.7
0.7
0.7
0.7
0.7
0.7
0.7
0.7
1
1
1
0.7
0.7
0.7
1
0.7
0.7
0.7
0.7
0.7
0.7
0.7
0.7
0.7
0.7
0.7
0.7
0.7
0.7
0.7
0.7
0.7
0.7
0.7
1
0.7
0.7
1
0.7
0.7
1
1
0.7
0.7
1
1
1
1
1
1
1
0.7
0.7
0.7
0.7
0.7
0.7
0.7
0.7
0.7
0.7
0.7
0.7
0.7
1
0.7
0.7
1
1
1
0.7
1
0.7
1
1
1
1
1
1
1
1
1
0.7
0.7
0.7
0.7
0.7
0.7
0.7
0.7
0.7
0.7
0.7
0.7
0.7
0.7
0.7
0.7
0.7
1
0.7
1
1
1
1
1
1
1
1
0.7
0.7
1
0.7
0.7
0.7
0.7
0.7
0.7
0.7
0.7
0.7
1
1
1
0.7
0.7
0.7
0.7
0.7
0.7
0.7
0.7
0.7
0.7
1
0.7
0.7
0.7
0.7
0.7
0.7
0.7
0.7
0.7
0.7
0.7
0.7
0.7
0.7
0.7
1
0.7
0.7
1
1
0.7
1
1
0.7
0.7
1
1
0.7
0.7
0.7
0.7
1
0.7
0.7
1
1
0.7
1
1
1
1
1
1
1
1
1
1
1
1
1
1
1
1
1
1
1
1
1
1
1
1
1
1
1
1
1
1
1
1
1
1
1
1
1
1
1
1
1
1
1
1
1
1
1
1
1
1
1
1
1
1
1
1
1
1
1
1
1
1
1
1
1
1
1
1
1
1
1
1
1
1
1
1
1
1
1
1
1
1
1
1
1
1
1
1
1
1
1
1
1
1
1
1
1
1
1
1
1
1
1
1
1
1
1
1
1
1
1
1
1
1
0.7
1
1
1
1
1
1
1
1
1
1
1
1
1
1
1
1
1
1
1
1
1
1
0.7
0.7
0.7
0.7
0.7
1
0.7
1
0.7
0.7
1
1
1
0.7
0.7
1
1
0.7
1
1
1
1
1
1
0.7
0.7
0.7
0.7
0.7
0.7
0.7
0.7
0.7
0.7
0.7
0.7
0.7
0.7
0.7
0.7
0.7
0.7
0.7
0.7
0.7
0.7
0.7
0.7
0.7
0.7
0.7
1
0.7
1
0.7
0.7
0.7
0.7
0.7
0.7
0.7
1
1
1
1
1
1
1
1
0.7
0.7
1
1
0.7
0.7
1
0.7
0.7
0.7
0.7
0.7
0.7
0.7
0.7
0.7
0.7
0.7
0.7
0.7
0.7
0.7
0.7
0.7
1
1
1
0.7
0.7
1
1
1
1
1
1
1
1
1
0.7
0.7
0.7
0.7
0.7
0.7
0.7
0.7
0.7
0.7
0.7
0.7
0.7
0.7
0.7
0.7
0.7
0.7
0.7
0.7
0.7
0.7
0.7
0.7
1
0.7
1
0.7
0.7
0.7
0.7
0.7
0.7
0.7
0.7
0.7
0.7
0.7
0.7
0.7
0.7
0.7
0.7
0.7
0.7
0.7
0.7
0.7
1
0.7
0.7
0.7
1
1
0.7
0.7
0.7
0.7
0.7
0.7
0.7
0.7
0.7
0.7
0.7
0.7
0.7
0.7
0.7
0.7
0.7
0.7
0.7
0.7
0.7
0.7
0.7
1
1
0.7
0.7
0.7
0.7
0.7
1
0.7
0.7
0.7
1
0.7
1
0.7
0.7
0.7
0.7
0.7
0.7
0.7
0.7
0.7
0.7
0.7
0.7
0.7
0.7
0.7
0.7
0.7
0.7
1
0.7
1
0.7
0.7
1
1
1
1
1
1
1
1
1
0.7
0.7
0.7
0.7
0.7
0.7
0.7
0.7
0.7
0.7
0.7
0.7
0.7
0.7
0.7
0.7
1
1
1
1
1
0.7
1
1
1
0.7
0.7
1
1
1
0.7
0.7
0.7
0.7
0.7
1
0.7
1
0.7
0.7
0.7
1
0.7
0.7
1
1
1
1
1
1
1
1
1
1
1
1
1
0.7
1
0.7
1
0.7
1
0.7
0.7
0.7
0.7
0.7
0.7
0.7
0.7
0.7
0.7
0.7
0.7
0.7
1
1
0.7
0.7
0.7
0.7
0.7
1
0.7
0.7
0.7
0.7
0.7
0.7
0.7
0.7
0.7
0.7
0.7
0.7
0.7
0.7
1
0.7
1
0.7
0.7
1
0.7
1
1
1
1
1
1
1
1
1
1
1
1
1
1
1
1
1
1
1
1
1
1
0.7
1
1
1
1
1
1
1
1
1
1
1
1
1
1
1
1
1
1
1
1
1
1
1
1
1
1
1
1
1
1
1
1
1
1
1
1
1
1
1
1
1
1
1
1
1
1
1
1
1
1
1
1
1
1
1
1
1
1
1
1
1
1
1
1
1
1
1
1
1
1
1
1
1
1
1
1
1
1
1
1
1
1
1
1
1
1
1
1
1
1
1
1
1
1
1
1
1
1
1
1
1
1
1
1
1
1
1
1
1
1
1
1
1
1
1
1
1
1
1
1
1
1
1
1
1
1
1
1
1
1
1
1
1
1
0.7
1
1
1
1
1
1
1
0.7
1
1
1
1
1
1
1
1
1
1
1
0.7
1
1
1
1
1
1
1
1
0.7
1
0.7
0.7
0.7
1
0.7
0.7
0.7
0.7
0.7
1
1
1
1
1
1
1
1
1
0.7
1
1
1
1
1
1
1
1
1
1
1
1
1
1
1
0.7
1
0.7
1
1
0.7
0.7
0.7
1
0.7
0.7
0.7
0.7
0.7
1
1
0.7
0.7
0.7
1
0.7
1
0.7
1
1
1
1
1
1
1
1
1
1
1
1
1
1
1
1
1
1
1
1
1
1
1
1
1
0.7
1
1
0.7
1
0.7
1
1
0.7
1
0.7
1
1
1
1
1
1
1
1
1
1
1
1
1
1
1
1
1
1
1
1
1
1
1
1
0.7
1
1
1
0.7
1
1
0.7
0.7
0.7
0.7
0.7
0.7
0.7
0.7
1
0.7
1
0.7
0.7
1
0.7
0.7
0.7
0.7
0.7
1
0.7
1
0.7
0.7
0.7
1
0.7
0.7
1
1
0.7
0.7
0.7
0.7
0.7
0.7
0.7
0.7
0.7
0.7
0.7
0.7
0.7
0.7
0.7
0.7
0.7
0.7
0.7
0.7
0.7
0.7
0.7
0.7
0.7
0.7
0.7
0.7
0.7
0.7
0.7
1
1
1
1
1
0.7
0.7
0.7
0.7
0.7
0.7
0.7
0.7
0.7
0.7
0.7
0.7
0.7
0.7
0.7
0.7
0.7
0.7
0.7
0.7
0.7
1
0.7
1
1
0.7
0.7
1
0.7
1
0.7
0.7
0.7
0.7
0.7
0.7
0.7
0.7
0.7
0.7
0.7
0.7
0.7
0.7
0.7
0.7
0.7
0.7
0.7
0.7
0.7
0.7
0.7
0.7
0.7
0.7
0.7
0.7
1
0.7
0.7
0.7
0.7
0.7
0.7
0.7
0.7
0.7
0.7
0.7
0.7
0.7
0.7
0.7
0.7
0.7
0.7
0.7
0.7
1
0.7
0.7
0.7
0.7
0.7
1
0.7
0.7
0.7
1
0.7
1
0.7
0.7
0.7
0.7
0.7
0.7
0.7
0.7
0.7
0.7
1
1
1
0.7
1
1
1
1
1
1
1
1
1
1
1
1
1
1
0.7
1
1
1
1
0.7
0.7
1
0.7
0.7
1
0.7
1
1
1
1
1
1
1
1
1
1
1
1
1
1
1
1
1
1
1
1
1
1
1
1
1
1
1
1
1
1
1
1
1
1
1
1
1
1
1
1
1
1
1
1
1
1
1
1
1
1
1
1
1
1
1
1
1
1
1
1
1
0.7
0.7
1
0.7
0.7
1
0.7
0.7
0.7
0.7
0.7
0.7
0.7
1
1
0.7
0.7
0.7
0.7
0.7
0.7
0.7
0.7
0.7
0.7
0.7
0.7
0.7
0.7
0.7
0.7
1
0.7
0.7
0.7
0.7
0.7
0.7
0.7
0.7
0.7
0.7
0.7
0.7
0.7
1
0.7
0.7
0.7
0.7
0.7
0.7
0.7
1
1
1
1
0.7
1
1
1
1
1
1
1
1
1
1
0.7
0.7
1
0.7
0.7
0.7
0.7
0.7
0.7
0.7
0.7
0.7
0.7
0.7
0.7
0.7
0.7
0.7
1
1
1
0.7
0.7
1
0.7
1
0.7
1
0.7
0.7
0.7
0.7
0.7
0.7
0.7
0.7
0.7
0.7
0.7
0.7
0.7
0.7
1
1
1
0.7
1
1
1
1
1
1
1
1
1
1
1
1
1
1
1
1
1
1
1
1
1
1
1
1
1
1
1
1
1
1
1
1
1
1
1
1
1
0.7
1
1
1
1
1
1
1
1
1
1
1
1
1
1
1
1
1
1
1
1
1
1
1
1
1
1
1
1
1
1
1
1
1
1
1
1
1
1
1
1
1
1
1
1
1
1
1
1
1
1
1
1
1
1
1
1
1
1
1
1
1
1
1
1
1
1
1
1
1
1
1
1
1
1
1
1
1
1
1
1
1
1
1
1
1
1
1
1
1
1
1
1
1
1
1
1
1
1
1
1
1
1
1
1
1
1
1
1
1
1
1
1
1
0.7
1
0.7
0.7
1
0.7
0.7
0.7
0.7
0.7
0.7
1
0.7
0.7
0.7
1
1
1
1
1
1
1
1
1
1
1
1
1
1
1
1
1
1
1
1
1
1
1
1
0.7
1
1
0.7
1
1
1
1
1
1
1
1
1
1
1
1
1
1
1
1
1
1
0.7
1
0.7
0.7
0.7
0.7
0.7
1
0.7
0.7
0.7
0.7
0.7
0.7
0.7
0.7
0.7
0.7
1
1
1
0.7
1
1
1
1
1
1
1
1
0.7
1
1
1
0.7
0.7
0.7
0.7
0.7
1
1
1
1
1
1
1
1
1
1
1
1
1
1
1
1
1
1
1
1
1
1
1
1
1
1
1
1
1
1
1
1
1
1
1
1
1
1
1
1
1
1
1
1
1
1
1
1
1
1
1
1
1
1
1
1
1
1
1
1
1
1
1
1
1
1
1
1
1
1
1
1
1
1
1
1
1
1
1
1
1
1
1
1
1
1
1
1
1
1
1
1
1
1
1
1
1
1
1
1
1
1
1
1
1
1
1
1
1
1
1
1
1
1
1
1
1
1
1
1
1
1
1
1
0.7
1
1
1
1
1
1
1
1
1
1
1
1
1
0.7
1
1
1
1
0.7
1
1
1
0.7
1
0.7
1
1
1
1
1
1
1
1
1
1
1
1
1
1
1
1
1
1
1
1
1
1
1
1
1
1
1
1
1
1
1
1
1
1
1
1
1
1
1
1
1
1
1
1
1
1
1
1
1
1
1
1
1
1
1
1
1
1
1
1
1
1
1
1
1
1
1
1
1
1
1
1
1
1
1
1
1
1
1
1
1
1
1
1
1
1
1
1
1
1
1
1
1
1
1
1
1
1
1
1
1
1
1
1
1
1
1
1
1
1
1
1
1
1
1
1
1
1
1
1
1
1
1
1
1
1
1
1
1
1
1
1
1
1
1
1
1
1
1
1
1
1
1
1
1
1
1
1
1
1
1
1
1
1
1
1
1
1
1
1
1
1
1
1
1
1
1
1
1
1
1
1
1
1
1
1
1
1
1
1
1
1
1
1
1
1
1
1
1
1
1
1
1
1
1
1
1
1
1
1
1
1
1
1
1
1
1
1
1
1
1
1
1
1
1
1
1
1
1
1
1
1
1
1
1
1
1
1
1
1
1
1
1
1
1
1
1
1
1
1
1
1
1
1
1
1
1
1
1
1
1
0.7
1
1
1
1
1
1
1
1
1
1
1
1
1
1
1
1
1
1
1
1
1
1
1
1
1
1
1
1
1
1
1
1
1
1
1
1
1
1
1
0.7
1
1
0.7
0.7
0.7
1
0.7
1
1
1
1
1
1
0.7
0.7
0.7
0.7
0.7
1
0.7
0.7
0.7
1
1
0.7
0.7
0.7
0.7
1
1
1
1
1
1
1
1
1
1
1
1
1
1
1
1
1
1
1
1
1
1
1
1
1
1
1
1
1
1
1
1
1
1
1
1
1
1
1
1
1
1
1
1
1
1
1
1
1
1
1
1
1
1
1
1
1
1
1
1
1
1
1
1
1
1
1
1
1
1
1
1
1
1
1
1
1
1
1
1
1
1
1
1
1
1
1
1
1
1
1
1
1
1
1
1
1
1
1
1
1
1
1
1
1
1
1
1
1
1
1
1
1
1
1
1
1
1
1
1
1
1
1
1
1
1
1
1
1
1
1
1
1
1
1
1
1
1
1
1
0.7
1
0.7
1
1
1
1
1
0.7
1
1
0.7
1
1
0.7
1
0.7
1
1
1
1
0.7
0.7
0.7
0.7
1
0.7
0.7
1
1
0.7
0.7
1
1
1
1
1
1
1
1
1
1
1
1
1
1
1
1
1
1
1
1
1
1
0.7
1
1
1
1
1
1
1
1
1
1
1
1
1
1
1
1
1
1
1
1
1
1
1
1
1
1
1
1
1
1
1
1
1
1
1
1
1
1
1
1
1
1
1
1
1
1
1
1
1
1
1
1
1
1
1
1
1
1
1
1
1
1
1
1
1
1
1
1
1
1
1
1
1
1
1
1
1
1
1
1
1
1
1
1
1
1
1
1
1
1
1
1
1
1
1
1
1
1
1
1
1
1
1
1
1
1
1
1
1
1
1
1
1
1
1
1
1
1
1
1
1
1
1
1
1
1
0.7
0.7
0.7
0.7
0.7
0.7
0.7
0.7
0.7
0.7
0.7
1
0.7
1
1
1
0.7
0.7
0.7
0.7
1
0.7
0.7
1
0.7
0.7
0.7
0.7
0.7
0.7
0.7
0.7
0.7
0.7
0.7
0.7
0.7
0.7
0.7
1
1
1
1
0.7
1
1
1
1
1
1
1
1
1
1
0.7
0.7
0.7
0.7
0.7
0.7
0.7
0.7
0.7
1
0.7
1
0.7
0.7
1
1
0.7
0.7
0.7
0.7
1
1
1
1
1
1
0.7
1
0.7
1
1
1
1
1
1
1
1
1
1
1
1
1
1
1
1
1
1
1
1
1
1
1
1
1
1
1
1
1
1
1
1
1
1
1
1
1
1
0.7
1
1
1
1
1
0.7
1
1
0.7
1
1
1
1
0.7
1
1
1
1
1
1
1
1
1
1
1
1
1
1
1
1
1
1
1
1
1
1
1
1
1
1
1
1
1
1
1
1
1
1
1
1
1
1
1
1
1
1
1
1
1
1
1
1
1
1
0.7
0.7
0.7
0.7
0.7
0.7
0.7
0.7
0.7
0.7
0.7
0.7
0.7
0.7
0.7
0.7
0.7
0.7
0.7
0.7
0.7
0.7
0.7
0.7
0.7
1
0.7
0.7
0.7
0.7
0.7
0.7
0.7
0.7
0.7
0.7
0.7
0.7
0.7
0.7
0.7
0.7
0.7
0.7
0.7
0.7
0.7
0.7
0.7
0.7
0.7
0.7
1
1
1
1
0.7
1
1
1
1
1
1
1
0.7
0.7
0.7
0.7
0.7
0.7
0.7
0.7
0.7
0.7
0.7
0.7
0.7
0.7
0.7
0.7
0.7
0.7
1
0.7
1
1
0.7
1
1
1
1
0.7
0.7
0.7
0.7
0.7
0.7
0.7
0.7
0.7
0.7
0.7
0.7
0.7
0.7
0.7
0.7
0.7
0.7
0.7
0.7
0.7
1
1
1
1
1
1
1
1
1
1
1
1
1
1
1
1
1
1
1
1
1
1
1
1
1
1
1
1
1
1
1
1
1
1
1
1
1
1
1
1
1
1
1
1
1
1
1
1
1
1
1
1
0.7
1
1
1
1
1
1
1
0.7
0.7
1
1
1
1
1
1
1
1
1
1
1
1
1
1
1
1
1
1
1
1
1
1
1
1
1
1
1
1
1
1
1
1
1
1
0.7
1
1
1
0.7
1
1
0.7
1
1
0.7
1
1
1
1
0.7
0.7
0.7
0.7
1
0.7
0.7
0.7
0.7
0.7
0.7
0.7
0.7
0.7
0.7
1
0.7
0.7
0.7
0.7
0.7
0.7
0.7
0.7
0.7
0.7
0.7
1
1
1
1
0.7
1
1
1
1
1
1
0.7
0.7
0.7
0.7
0.7
0.7
0.7
0.7
0.7
0.7
0.7
0.7
0.7
0.7
0.7
0.7
0.7
1
0.7
0.7
0.7
0.7
0.7
0.7
0.7
0.7
0.7
0.7
0.7
0.7
0.7
0.7
1
0.7
0.7
0.7
0.7
0.7
0.7
0.7
0.7
0.7
0.7
0.7
0.7
0.7
0.7
0.7
0.7
0.7
0.7
0.7
0.7
0.7
0.7
0.7
1
0.7
0.7
0.7
0.7
0.7
0.7
1
0.7
0.7
0.7
1
1
1
1
1
1
1
1
1
1
1
1
1
0.7
1
1
0.7
1
0.7
0.7
0.7
0.7
1
0.7
0.7
0.7
0.7
1
0.7
0.7
0.7
1
0.7
0.7
0.7
0.7
0.7
1
0.7
1
1
1
1
1
1
1
1
1
1
1
1
1
1
1
1
1
0.7
1
0.7
1
0.7
1
0.7
0.7
0.7
0.7
1
0.7
1
1
1
1
1
1
1
1
1
1
1
1
1
1
1
1
1
1
0.7
0.7
0.7
0.7
0.7
0.7
0.7
0.7
0.7
0.7
0.7
0.7
0.7
1
1
1
1
1
1
1
1
1
1
1
1
1
1
1
1
0.7
1
1
0.7
0.7
0.7
0.7
0.7
0.7
0.7
0.7
0.7
1
1
1
0.7
0.7
1
0.7
1
1
1
0.7
0.7
0.7
1
0.7
0.7
0.7
0.7
0.7
1
0.7
0.7
0.7
0.7
0.7
0.7
0.7
0.7
0.7
0.7
0.7
0.7
0.7
0.7
0.7
0.7
0.7
0.7
0.7
0.7
0.7
0.7
0.7
0.7
0.7
0.7
0.7
0.7
0.7
0.7
0.7
0.7
0.7
0.7
1
1
0.7
1
0.7
1
0.7
0.7
1
1
1
0.7
0.7
0.7
0.7
0.7
0.7
0.7
0.7
0.7
0.7
0.7
0.7
0.7
0.7
0.7
0.7
0.7
0.7
1
0.7
0.7
0.7
1
0.7
0.7
1
0.7
0.7
0.7
0.7
0.7
0.7
0.7
0.7
0.7
0.7
0.7
0.7
0.7
0.7
0.7
0.7
0.7
0.7
0.7
0.7
0.7
1
1
1
1
1
0.7
1
1
1
1
1
1
1
1
1
0.7
0.7
0.7
0.7
0.7
0.7
0.7
0.7
0.7
0.7
0.7
0.7
0.7
0.7
0.7
0.7
0.7
1
0.7
1
0.7
0.7
1
1
1
0.7
0.7
0.7
0.7
0.7
0.7
0.7
0.7
0.7
0.7
0.7
0.7
0.7
0.7
0.7
0.7
1
1
1
1
1
1
1
0.7
1
0.7
1
1
1
1
1
1
1
1
1
1
1
1
1
1
1
1
1
1
0.7
1
1
1
1
1
1
1
1
1
1
1
1
1
1
1
1
1
1
1
1
1
1
1
1
1
1
1
1
1
1
1
1
1
1
1
1
1
1
1
1
1
1
1
1
1
1
1
1
1
1
1
1
1
1
1
1
1
1
1
1
1
1
1
1
1
1
1
1
1
1
1
1
1
1
1
1
1
1
1
1
1
1
0.7
1
1
1
0.7
1
0.7
0.7
0.7
0.7
0.7
1
1
0.7
1
1
1
1
1
0.7
0.7
0.7
0.7
0.7
0.7
0.7
0.7
0.7
0.7
0.7
0.7
0.7
0.7
0.7
0.7
0.7
1
0.7
0.7
0.7
0.7
0.7
0.7
0.7
1
0.7
0.7
1
1
1
0.7
0.7
1
0.7
0.7
0.7
0.7
1
0.7
0.7
0.7
0.7
0.7
0.7
0.7
0.7
0.7
1
1
0.7
0.7
0.7
1
1
0.7
0.7
1
1
1
1
1
0.7
1
1
1
1
1
1
1
1
1
1
1
1
0.7
1
1
0.7
0.7
0.7
0.7
0.7
0.7
1
0.7
0.7
0.7
0.7
0.7
1
1
1
1
0.7
1
1
1
1
1
1
1
1
1
1
1
1
1
1
1
1
1
1
1
1
1
1
1
1
1
1
1
1
1
1
1
1
1
1
1
1
1
1
1
1
1
1
1
1
1
1
1
1
1
1
1
1
1
1
0.7
1
0.7
0.7
0.7
0.7
0.7
0.7
0.7
0.7
1
1
1
1
1
1
1
1
1
1
1
1
1
1
1
1
1
1
1
1
0.7
1
0.7
1
1
1
0.7
0.7
1
1
1
1
1
1
1
1
1
1
1
1
1
1
1
1
1
1
0.7
1
1
1
0.7
0.7
0.7
0.7
0.7
0.7
1
0.7
0.7
0.7
1
1
0.7
0.7
0.7
0.7
0.7
0.7
0.7
0.7
0.7
0.7
0.7
0.7
0.7
0.7
0.7
0.7
1
0.7
1
1
0.7
1
1
0.7
1
1
0.7
1
1
0.7
1
0.7
0.7
0.7
0.7
1
0.7
0.7
0.7
0.7
0.7
0.7
0.7
0.7
0.7
1
0.7
1
1
0.7
1
1
1
1
1
1
1
1
0.7
0.7
0.7
1
1
0.7
0.7
0.7
1
1
0.7
1
1
0.7
0.7
1
0.7
1
0.7
0.7
0.7
1
1
1
1
1
1
1
1
1
1
1
1
1
1
0.7
1
1
1
1
1
1
1
1
1
1
1
0.7
1
1
1
0.7
1
1
1
1
1
1
1
1
1
1
1
1
1
1
1
0.7
1
1
0.7
1
1
1
1
1
1
1
1
1
1
1
1
1
1
1
1
1
1
1
1
1
1
1
1
1
1
1
1
1
1
1
1
1
1
1
1
1
1
1
1
1
1
1
1
0.7
1
1
1
1
1
0.7
1
1
1
1
1
1
1
1
1
1
1
1
1
1
1
1
1
1
1
1
1
1
1
1
1
1
1
1
1
1
1
1
1
1
1
1
1
1
1
1
1
1
1
1
1
1
1
1
1
1
1
1
1
1
0.7
1
1
1
1
1
0.7
0.7
1
1
1
1
1
1
1
1
1
1
1
1
1
1
1
1
1
1
1
1
1
1
1
1
1
1
1
1
1
1
1
1
1
1
0.7
1
1
0.7
1
1
1
1
1
1
0.7
1
1
1
0.7
1
1
1
1
1
1
0.7
1
1
0.7
0.7
1
1
1
1
1
1
1
1
1
1
1
1
1
1
1
1
1
1
1
1
1
1
1
1
1
1
1
1
1
1
1
1
1
1
1
1
1
1
1
1
1
1
1
1
1
1
1
1
1
1
1
1
1
1
1
1
1
1
1
1
1
1
1
1
1
1
1
1
1
1
1
1
1
1
1
1
1
1
1
1
1
1
1
1
1
1
1
1
1
1
1
1
1
1
1
1
1
1
1
1
1
1
1
1
1
1
1
1
1
1
1
1
1
1
1
1
1
1
1
1
1
1
1
1
1
1
1
1
1
1
1
1
1
1
1
1
1
1
1
1
1
1
1
1
1
1
1
1
1
1
1
1
1
1
1
1
1
1
1
1
1
1
1
1
1
1
1
1
1
1
1
1
1
1
1
1
1
1
1
1
1
0.7
1
0.7
0.7
0.7
1
0.7
0.7
0.7
0.7
0.7
0.7
0.7
0.7
0.7
1
1
1
1
1
1
1
1
1
1
1
1
1
1
1
1
1
1
1
1
1
1
1
1
0.7
1
1
0.7
0.7
0.7
0.7
1
0.7
0.7
0.7
0.7
1
1
1
1
1
1
0.7
1
1
1
1
1
1
1
1
0.7
0.7
0.7
0.7
0.7
0.7
1
1
1
1
1
0.7
0.7
1
1
1
1
1
1
1
1
1
1
1
1
1
1
1
1
1
1
1
1
1
1
1
1
1
1
1
1
1
1
1
1
1
1
1
1
1
1
1
1
1
1
1
1
1
1
1
1
1
1
1
1
1
1
1
1
1
1
1
1
1
1
1
1
1
1
1
1
1
1
1
1
1
1
1
1
1
1
1
1
1
1
1
1
1
1
1
1
1
1
1
1
1
1
1
1
1
1
1
1
1
1
1
1
1
1
1
1
1
1
1
1
1
1
1
1
1
1
1
1
1
1
1
1
1
1
1
1
1
1
1
1
1
1
1
1
1
1
1
1
1
1
1
1
1
1
1
1
1
1
1
1
1
1
1
1
1
1
1
1
1
1
1
1
1
1
1
1
1
1
1
1
1
1
1
1
1
1
1
1
1
1
1
1
1
1
1
1
1
1
1
1
1
1
1
0.7
1
1
1
1
1
1
1
1
1
1
1
1
1
1
1
1
1
1
1
1
1
1
1
1
1
1
1
1
1
1
1
1
1
0.7
1
0.7
0.7
0.7
0.7
0.7
0.7
1
0.7
0.7
1
1
0.7
0.7
0.7
0.7
1
1
1
1
1
1
1
1
1
1
1
1
1
1
1
1
1
1
1
1
1
1
0.7
1
1
0.7
1
1
1
1
1
1
1
1
1
1
1
1
1
1
1
1
1
1
1
1
1
1
1
1
1
1
1
1
1
1
1
1
1
1
1
1
1
1
1
1
1
1
1
1
1
1
1
1
1
1
1
1
1
1
1
1
1
1
1
1
1
1
1
1
1
1
1
1
1
1
1
1
1
1
1
1
1
1
1
1
1
1
1
1
1
1
1
1
1
1
1
1
1
1
1
1
1
1
1
1
1
1
1
1
1
1
1
1
1
1
1
1
1
1
1
1
1
1
1
1
1
1
1
1
1
1
1
1
1
1
1
1
1
1
1
1
0.7
1
1
0.7
0.7
0.7
0.7
0.7
0.7
0.7
0.7
0.7
0.7
1
0.7
0.7
1
0.7
1
0.7
1
1
1
1
1
1
1
1
1
1
1
1
1
1
1
1
1
0.7
0.7
0.7
0.7
0.7
0.7
0.7
0.7
0.7
1
0.7
0.7
0.7
0.7
0.7
1
0.7
1
1
1
1
1
1
0.7
1
1
1
1
1
0.7
0.7
1
1
1
0.7
0.7
1
1
1
0.7
1
1
1
0.7
1
1
1
1
1
1
1
1
1
1
1
1
1
1
1
1
1
1
1
1
1
1
1
1
1
1
1
1
1
1
1
1
1
1
1
1
1
1
1
1
1
1
1
1
1
1
0.7
1
1
1
0.7
1
1
1
1
1
1
1
1
1
1
1
1
1
1
1
1
1
1
1
1
1
1
1
1
1
1
1
1
1
1
1
1
1
1
1
1
1
1
1
1
1
1
1
1
1
1
1
1
1
1
1
1
1
1
1
1
1
1
1
1
1
1
1
1
1
1
1
1
1
1
1
1
1
1
1
1
1
1
1
1
1
1
1
1
1
1
1
1
1
1
1
1
1
1
1
1
1
1
1
1
1
1
1
1
1
1
1
1
1
1
1
1
1
1
1
1
1
1
1
1
1
1
1
1
1
1
1
1
1
1
1
1
1
1
1
1
1
1
1
1
1
1
1
1
1
1
1
1
1
1
1
1
1
1
1
1
1
1
1
1
1
1
1
1
1
1
1
1
1
1
1
1
1
1
1
1
1
1
1
1
1
1
1
1
1
1
1
1
1
1
1
1
1
1
1
1
1
1
1
1
1
1
1
1
1
1
1
1
1
1
1
1
1
1
1
1
1
1
1
1
1
1
1
1
1
1
1
1
1
1
1
1
1
1
1
1
1
1
1
1
1
1
1
1
1
0.7
1
1
1
1
1
1
1
1
1
1
1
1
1
1
1
1
1
1
1
1
1
1
1
1
0.7
1
1
0.7
1
0.7
1
1
1
1
1
1
1
1
1
1
1
1
1
1
1
1
1
1
1
1
1
1
1
1
0.7
1
1
1
1
0.7
0.7
1
0.7
0.7
1
1
1
1
1
1
1
1
1
1
1
1
1
1
1
1
1
1
0.7
0.7
1
0.7
0.7
0.7
1
1
1
1
1
1
1
1
1
1
1
1
1
1
1
1
1
1
1
1
1
1
1
1
1
1
1
1
1
1
1
1
1
1
1
1
1
1
1
1
1
1
1
1
1
1
1
1
1
1
1
1
1
1
1
1
1
1
1
1
1
1
1
1
1
1
1
1
1
1
1
1
1
1
1
1
1
1
1
1
1
1
1
1
1
1
1
1
1
1
1
1
1
1
1
1
1
1
1
1
1
1
1
1
1
1
1
1
1
1
1
1
1
1
1
1
1
1
1
1
1
1
1
1
1
1
1
1
1
1
1
1
0.7
1
1
1
0.7
1
0.7
0.7
0.7
0.7
0.7
1
1
0.7
0.7
1
1
1
1
1
1
1
1
0.7
0.7
0.7
1
1
0.7
1
0.7
1
0.7
1
0.7
0.7
0.7
0.7
0.7
0.7
0.7
0.7
0.7
1
0.7
0.7
1
1
0.7
1
1
0.7
1
1
1
1
1
1
1
1
1
1
1
0.7
0.7
0.7
0.7
0.7
0.7
0.7
0.7
0.7
0.7
1
0.7
0.7
1
0.7
1
1
1
1
1
1
0.7
0.7
0.7
0.7
0.7
0.7
0.7
0.7
0.7
0.7
0.7
1
0.7
0.7
0.7
0.7
0.7
0.7
0.7
0.7
0.7
0.7
0.7
1
1
0.7
1
1
0.7
1
1
1
1
1
1
1
1
1
1
1
0.7
1
1
0.7
0.7
1
1
1
1
1
1
1
1
1
1
0.7
1
1
0.7
0.7
1
1
1
1
1
1
1
1
1
1
1
1
1
1
1
1
1
1
1
1
1
1
1
1
1
1
1
1
1
1
1
1
1
1
1
1
1
1
1
1
1
1
1
1
1
1
1
1
1
1
1
1
1
1
1
1
1
1
1
1
1
1
1
1
0.7
1
1
1
1
1
1
1
1
1
1
1
1
1
1
1
1
1
1
1
1
0.7
0.7
0.7
1
0.7
0.7
1
0.7
0.7
1
1
1
1
1
1
1
1
1
1
1
1
1
1
1
1
1
1
1
1
1
1
1
0.7
0.7
0.7
1
0.7
0.7
0.7
0.7
0.7
0.7
0.7
0.7
0.7
0.7
0.7
0.7
0.7
0.7
0.7
0.7
0.7
0.7
0.7
0.7
0.7
0.7
0.7
0.7
0.7
0.7
0.7
0.7
0.7
0.7
0.7
0.7
0.7
0.7
0.7
0.7
0.7
1
0.7
1
0.7
0.7
1
0.7
0.7
1
1
1
1
1
1
1
1
1
1
1
1
1
1
1
1
1
1
1
0.7
0.7
0.7
0.7
0.7
0.7
1
0.7
0.7
0.7
0.7
1
1
1
0.7
0.7
0.7
0.7
0.7
0.7
0.7
1
0.7
0.7
0.7
0.7
1
1
0.7
0.7
0.7
0.7
0.7
1
0.7
0.7
1
0.7
0.7
0.7
1
0.7
1
1
1
1
1
1
1
1
1
1
1
1
1
1
1
1
1
1
1
1
1
1
1
1
1
1
1
1
1
1
1
1
1
1
1
1
1
1
1
1
1
1
1
1
1
1
1
1
1
1
1
1
1
1
1
1
1
1
0.7
0.7
1
1
0.7
1
1
1
1
1
1
1
1
1
1
1
1
1
1
1
1
1
1
1
1
1
1
1
1
1
1
1
1
1
1
1
1
1
0.7
1
1
1
1
1
1
1
1
1
1
1
1
1
1
1
1
1
1
1
1
1
0.7
1
0.7
0.7
0.7
0.7
0.7
0.7
0.7
1
0.7
0.7
0.7
1
0.7
0.7
1
1
1
1
1
1
0.7
0.7
0.7
0.7
0.7
0.7
0.7
0.7
0.7
0.7
1
0.7
0.7
0.7
0.7
0.7
0.7
0.7
0.7
1
0.7
1
0.7
0.7
0.7
1
0.7
1
1
1
1
1
1
1
1
1
1
1
1
1
1
1
1
1
0.7
0.7
0.7
0.7
0.7
0.7
0.7
0.7
1
0.7
1
1
0.7
0.7
0.7
0.7
0.7
0.7
0.7
0.7
0.7
0.7
0.7
0.7
0.7
0.7
0.7
0.7
0.7
0.7
0.7
0.7
0.7
0.7
0.7
0.7
0.7
0.7
0.7
0.7
0.7
0.7
0.7
0.7
1
1
1
1
0.7
1
1
1
0.7
1
1
1
0.7
0.7
0.7
0.7
1
1
1
1
1
1
0.7
0.7
0.7
0.7
0.7
0.7
1
0.7
1
0.7
1
0.7
1
1
1
1
1
1
1
1
1
1
1
1
1
1
1
1
1
1
1
1
1
1
1
1
1
1
1
1
1
1
1
1
0.7
1
1
1
1
1
1
1
1
1
1
1
1
1
1
1
1
1
1
0.7
0.7
0.7
0.7
0.7
1
0.7
1
0.7
1
0.7
1
1
1
1
1
1
1
1
1
1
1
1
1
1
1
1
1
1
1
1
1
1
1
1
1
1
0.7
1
1
1
1
1
1
1
1
1
1
1
1
1
1
1
1
1
1
1
1
1
1
1
1
1
1
1
1
1
1
1
1
1
1
1
1
1
1
1
1
1
1
1
1
1
1
1
1
1
1
1
1
1
1
1
1
1
1
1
1
1
1
1
1
1
1
1
1
1
1
1
1
1
1
1
1
1
0.7
1
1
1
0.7
1
1
1
1
1
1
1
1
1
1
1
1
1
1
1
1
1
1
1
1
1
1
1
1
1
0.7
1
1
1
1
1
0.7
1
1
1
0.7
1
0.7
0.7
1
1
1
1
0.7
0.7
0.7
0.7
1
0.7
0.7
0.7
0.7
0.7
0.7
0.7
1
0.7
0.7
0.7
0.7
0.7
0.7
0.7
0.7
0.7
0.7
0.7
0.7
0.7
0.7
0.7
0.7
0.7
0.7
0.7
0.7
0.7
0.7
0.7
0.7
0.7
1
0.7
1
1
1
1
1
1
1
1
1
1
0.7
1
0.7
0.7
0.7
0.7
0.7
0.7
0.7
0.7
0.7
0.7
0.7
0.7
0.7
0.7
0.7
0.7
1
0.7
0.7
1
0.7
0.7
0.7
0.7
0.7
0.7
0.7
0.7
0.7
0.7
0.7
0.7
0.7
0.7
0.7
0.7
0.7
0.7
0.7
0.7
0.7
0.7
0.7
0.7
1
1
0.7
1
1
0.7
1
1
1
1
0.7
0.7
1
0.7
0.7
0.7
0.7
0.7
0.7
1
0.7
0.7
0.7
0.7
0.7
0.7
0.7
0.7
0.7
0.7
0.7
0.7
0.7
0.7
0.7
0.7
0.7
1
0.7
0.7
1
0.7
0.7
0.7
1
0.7
0.7
1
1
0.7
0.7
0.7
0.7
0.7
0.7
1
1
1
1
0.7
1
1
1
1
0.7
0.7
1
1
1
1
1
1
1
1
1
1
1
1
1
1
1
1
1
1
1
1
1
1
1
1
1
1
1
1
1
1
1
1
1
1
1
1
1
1
1
1
1
1
1
1
1
1
1
1
1
1
1
1
1
1
1
1
1
1
1
1
1
1
1
1
1
1
1
1
1
1
1
1
1
1
1
1
1
1
1
1
1
1
1
1
1
1
1
1
1
1
1
1
1
1
1
1
1
1
1
1
1
1
1
1
1
1
1
1
1
1
1
1
1
1
1
1
1
1
1
1
1
1
1
1
1
1
1
1
1
1
1
1
1
1
0.7
0.7
1
1
1
0.7
0.7
1
1
1
1
1
1
1
1
1
1
1
1
1
1
1
1
1
1
1
1
1
1
1
1
1
1
1
1
1
1
1
1
1
1
1
1
1
1
1
1
1
1
1
1
1
1
1
1
1
1
1
1
1
1
1
1
1
1
1
1
1
1
1
1
1
1
1
1
1
1
1
1
1
1
1
1
1
1
1
1
1
1
1
1
1
1
1
1
1
1
1
1
1
1
1
1
1
1
1
1
1
1
1
1
1
1
1
1
1
1
1
1
0.7
1
1
1
1
1
1
1
1
1
1
1
1
1
1
1
1
1
1
1
1
1
1
1
1
1
1
1
1
1
1
1
1
1
1
1
1
1
1
1
0.7
1
0.7
1
1
1
1
1
1
1
1
1
1
1
1
1
0.7
1
1
1
1
1
1
0.7
1
0.7
0.7
1
1
1
1
1
1
1
1
1
1
1
1
1
1
1
1
1
1
1
1
1
1
1
1
1
1
1
1
1
1
1
1
1
1
1
1
1
1
1
1
1
1
1
1
1
1
1
1
1
1
1
1
1
1
1
1
1
1
1
1
1
1
1
1
1
1
1
1
1
1
1
1
1
1
1
1
1
1
1
1
1
1
1
1
1
1
1
1
1
1
1
1
1
1
1
1
1
1
1
1
1
1
1
1
1
1
1
0.7
1
1
1
1
0.7
1
1
1
1
0.7
0.7
1
1
1
0.7
1
1
1
0.7
1
1
0.7
0.7
0.7
0.7
0.7
0.7
0.7
0.7
0.7
0.7
0.7
0.7
0.7
0.7
0.7
0.7
0.7
0.7
0.7
1
1
1
0.7
0.7
0.7
0.7
0.7
0.7
0.7
0.7
0.7
0.7
0.7
0.7
0.7
0.7
0.7
0.7
0.7
0.7
0.7
0.7
0.7
0.7
0.7
0.7
0.7
0.7
0.7
0.7
0.7
1
0.7
1
1
1
1
1
1
1
1
1
0.7
1
0.7
0.7
0.7
0.7
0.7
0.7
1
1
1
0.7
1
0.7
1
1
0.7
1
1
1
1
1
1
1
1
1
0.7
1
1
0.7
0.7
0.7
1
0.7
0.7
0.7
0.7
0.7
1
1
1
1
0.7
1
1
0.7
1
1
1
1
1
1
1
1
1
1
1
1
1
1
1
1
1
1
1
1
0.7
1
1
1
1
1
1
1
1
1
1
1
1
0.7
1
1
0.7
1
1
1
0.7
1
1
1
1
1
1
1
1
1
1
1
1
1
1
1
1
1
1
1
1
1
1
1
1
1
1
1
1
1
1
1
1
1
1
1
1
1
1
1
1
1
1
1
1
1
1
1
1
1
1
1
1
1
1
1
1
1
1
1
1
1
1
1
1
1
1
1
1
1
1
1
1
1
1
1
1
1
1
1
1
1
0.7
0.7
0.7
1
1
0.7
1
0.7
0.7
0.7
1
1
1
1
1
1
1
1
1
1
1
1
1
1
1
0.7
1
1
0.7
0.7
1
0.7
0.7
1
0.7
1
0.7
0.7
0.7
0.7
0.7
0.7
0.7
0.7
0.7
0.7
0.7
0.7
0.7
0.7
0.7
0.7
0.7
0.7
0.7
0.7
0.7
0.7
0.7
0.7
0.7
0.7
0.7
0.7
0.7
0.7
0.7
0.7
0.7
0.7
0.7
0.7
0.7
0.7
0.7
0.7
0.7
0.7
0.7
0.7
0.7
0.7
0.7
0.7
0.7
0.7
0.7
0.7
0.7
0.7
0.7
0.7
0.7
0.7
0.7
0.7
0.7
0.7
0.7
0.7
0.7
0.7
0.7
0.7
0.7
0.7
0.7
0.7
0.7
0.7
0.7
0.7
0.7
0.7
0.7
0.7
0.7
0.7
0.7
0.7
0.7
0.7
0.7
0.7
0.7
0.7
0.7
0.7
0.7
0.7
0.7
0.7
0.7
0.7
0.7
0.7
0.7
0.7
0.7
0.7
0.7
0.7
0.7
0.7
0.7
0.7
0.7
0.7
0.7
0.7
0.7
0.7
0.7
1
0.7
0.7
1
0.7
1
1
1
0.7
1
1
1
0.7
1
0.7
0.7
1
1
1
0.7
1
0.7
0.7
1
1
1
1
1
1
1
1
1
1
1
1
1
0.7
0.7
0.7
0.7
0.7
0.7
1
0.7
0.7
0.7
0.7
0.7
0.7
0.7
0.7
0.7
0.7
0.7
0.7
0.7
0.7
0.7
0.7
0.7
1
0.7
0.7
0.7
0.7
0.7
0.7
1
1
1
1
1
1
1
1
1
1
0.7
0.7
1
0.7
0.7
0.7
0.7
0.7
1
0.7
1
1
0.7
1
0.7
0.7
0.7
1
1
0.7
0.7
0.7
0.7
0.7
0.7
0.7
0.7
0.7
0.7
0.7
0.7
0.7
0.7
0.7
0.7
0.7
0.7
0.7
0.7
0.7
0.7
0.7
0.7
0.7
0.7
0.7
0.7
0.7
0.7
0.7
0.7
0.7
0.7
0.7
0.7
0.7
0.7
0.7
0.7
0.7
0.7
0.7
0.7
0.7
0.7
0.7
0.7
0.7
0.7
0.7
0.7
0.7
0.7
0.7
0.7
0.7
0.7
0.7
0.7
1
1
0.7
0.7
0.7
0.7
0.7
0.7
0.7
0.7
0.7
0.7
0.7
0.7
0.7
0.7
0.7
0.7
0.7
0.7
0.7
0.7
0.7
0.7
1
0.7
0.7
0.7
0.7
0.7
0.7
0.7
0.7
0.7
0.7
0.7
0.7
0.7
0.7
0.7
0.7
0.7
0.7
0.7
0.7
0.7
0.7
0.7
0.7
0.7
0.7
0.7
0.7
0.7
0.7
0.7
0.7
0.7
0.7
0.7
0.7
1
0.7
1
0.7
1
0.7
0.7
0.7
0.7
0.7
0.7
0.7
0.7
0.7
0.7
0.7
1
1
0.7
1
0.7
0.7
1
0.7
0.7
0.7
0.7
0.7
0.7
0.7
0.7
1
0.7
1
1
1
1
1
1
1
1
1
1
1
1
0.7
1
1
1
1
1
1
1
1
1
1
1
1
1
1
1
0.7
1
1
1
1
1
1
1
1
1
1
1
1
1
1
1
1
1
1
1
1
1
1
1
1
1
1
1
1
0.7
1
1
1
1
0.7
1
1
1
1
1
0.7
1
1
1
1
1
1
1
1
1
1
1
0.7
0.7
0.7
0.7
0.7
0.7
0.7
0.7
0.7
1
1
0.7
0.7
1
0.7
0.7
1
1
1
1
1
1
1
1
1
1
1
1
1
1
1
1
1
1
0.7
1
0.7
1
0.7
0.7
0.7
0.7
0.7
0.7
0.7
0.7
0.7
1
0.7
1
0.7
0.7
1
0.7
0.7
0.7
0.7
0.7
0.7
0.7
0.7
0.7
0.7
0.7
0.7
0.7
0.7
0.7
0.7
0.7
0.7
0.7
0.7
0.7
0.7
0.7
0.7
0.7
0.7
0.7
0.7
0.7
0.7
0.7
0.7
1
0.7
0.7
1
0.7
1
0.7
1
0.7
1
0.7
1
1
0.7
0.7
0.7
0.7
0.7
0.7
0.7
0.7
0.7
0.7
0.7
0.7
0.7
0.7
0.7
0.7
0.7
0.7
0.7
0.7
0.7
0.7
0.7
0.7
0.7
0.7
0.7
0.7
0.7
0.7
0.7
0.7
0.7
0.7
0.7
0.7
0.7
0.7
0.7
0.7
0.7
0.7
0.7
0.7
0.7
0.7
0.7
0.7
0.7
0.7
0.7
0.7
0.7
0.7
0.7
0.7
0.7
0.7
0.7
0.7
0.7
0.7
1
1
1
1
1
1
1
1
1
1
1
1
1
1
0.7
0.7
0.7
0.7
0.7
1
0.7
0.7
0.7
1
1
0.7
1
1
1
0.7
0.7
0.7
1
0.7
0.7
0.7
0.7
0.7
0.7
0.7
0.7
0.7
0.7
0.7
0.7
0.7
0.7
0.7
0.7
0.7
0.7
0.7
0.7
0.7
0.7
0.7
0.7
0.7
0.7
1
0.7
0.7
1
1
1
1
1
1
1
1
1
0.7
0.7
1
1
0.7
0.7
0.7
0.7
0.7
0.7
0.7
0.7
0.7
0.7
0.7
0.7
1
0.7
0.7
1
1
0.7
0.7
0.7
0.7
0.7
0.7
0.7
0.7
0.7
0.7
0.7
0.7
0.7
0.7
0.7
0.7
0.7
0.7
0.7
0.7
0.7
0.7
0.7
0.7
0.7
0.7
0.7
0.7
0.7
0.7
0.7
0.7
0.7
0.7
0.7
0.7
0.7
0.7
0.7
0.7
0.7
0.7
0.7
0.7
0.7
0.7
0.7
0.7
0.7
0.7
0.7
0.7
0.7
0.7
0.7
0.7
0.7
0.7
0.7
0.7
1
0.7
1
1
1
0.7
0.7
0.7
0.7
0.7
0.7
0.7
0.7
0.7
0.7
0.7
0.7
0.7
0.7
0.7
0.7
0.7
0.7
0.7
0.7
1
1
0.7
0.7
1
1
0.7
0.7
0.7
0.7
0.7
0.7
0.7
0.7
0.7
0.7
0.7
0.7
0.7
0.7
0.7
0.7
0.7
0.7
0.7
0.7
0.7
0.7
0.7
0.7
0.7
0.7
0.7
1
0.7
0.7
0.7
0.7
0.7
1
0.7
0.7
0.7
0.7
0.7
0.7
0.7
0.7
0.7
0.7
0.7
0.7
0.7
1
0.7
0.7
0.7
0.7
0.7
0.7
0.7
0.7
0.7
0.7
0.7
0.7
0.7
1
0.7
1
0.7
0.7
1
1
1
1
1
1
1
1
1
1
1
1
1
1
0.7
1
1
1
1
1
1
0.7
0.7
1
1
0.7
0.7
0.7
0.7
0.7
0.7
0.7
0.7
0.7
1
1
0.7
0.7
0.7
0.7
0.7
1
0.7
0.7
0.7
1
0.7
1
1
1
1
1
0.7
1
0.7
0.7
0.7
0.7
0.7
0.7
0.7
0.7
0.7
0.7
0.7
0.7
0.7
0.7
0.7
0.7
0.7
0.7
0.7
0.7
0.7
0.7
0.7
0.7
0.7
1
1
1
0.7
1
1
0.7
1
1
1
1
1
1
1
1
1
1
0.7
1
1
1
1
1
1
1
1
1
1
1
1
1
0.7
1
0.7
1
1
0.7
1
1
1
1
1
1
1
1
1
1
1
1
1
1
1
1
1
1
1
1
1
1
1
1
1
1
1
1
1
1
0.7
1
1
1
1
1
0.7
1
1
1
1
1
1
1
1
1
1
1
1
1
1
1
1
1
0.7
1
0.7
0.7
1
0.7
0.7
1
1
1
1
1
1
1
1
1
1
1
1
1
1
1
1
1
1
1
1
1
1
1
1
1
1
1
1
1
1
1
1
1
0.7
1
1
0.7
1
1
1
1
1
1
1
1
1
1
1
1
1
1
1
1
1
1
1
0.7
1
1
1
1
0.7
1
0.7
0.7
0.7
1
0.7
1
1
1
1
0.7
0.7
1
1
0.7
1
1
1
0.7
0.7
0.7
0.7
0.7
0.7
0.7
0.7
0.7
0.7
0.7
1
1
1
0.7
0.7
1
1
1
0.7
1
1
1
1
1
1
1
1
1
1
1
1
1
1
1
1
1
1
1
1
1
1
0.7
0.7
0.7
0.7
0.7
1
1
0.7
0.7
1
1
1
1
1
1
1
0.7
0.7
0.7
1
0.7
0.7
1
1
0.7
0.7
1
0.7
0.7
0.7
0.7
1
1
0.7
1
1
1
1
1
1
1
1
1
1
1
1
1
1
1
1
1
1
1
1
1
1
1
1
1
1
1
1
1
1
1
1
1
1
1
1
1
1
1
1
1
1
1
1
1
1
1
1
1
1
1
1
1
1
1
1
1
1
1
1
1
1
1
1
1
1
1
1
1
1
1
1
1
1
1
1
1
1
1
1
1
1
1
1
1
1
1
1
1
1
1
1
1
1
1
1
0.7
1
0.7
1
1
1
0.7
0.7
0.7
0.7
0.7
1
0.7
1
1
1
1
1
1
1
1
1
1
1
1
0.7
0.7
0.7
0.7
0.7
0.7
0.7
0.7
0.7
0.7
0.7
0.7
0.7
0.7
0.7
0.7
0.7
0.7
0.7
0.7
0.7
0.7
0.7
0.7
0.7
1
0.7
0.7
1
1
1
1
1
1
0.7
0.7
1
1
0.7
1
0.7
0.7
0.7
0.7
0.7
0.7
0.7
0.7
0.7
0.7
0.7
0.7
0.7
0.7
0.7
0.7
1
0.7
0.7
0.7
0.7
0.7
0.7
0.7
0.7
1
0.7
0.7
0.7
0.7
0.7
0.7
0.7
0.7
0.7
0.7
0.7
0.7
0.7
0.7
1
0.7
1
1
1
1
1
1
1
1
1
1
1
1
0.7
0.7
0.7
0.7
0.7
0.7
0.7
0.7
0.7
0.7
0.7
0.7
0.7
0.7
0.7
0.7
0.7
0.7
0.7
0.7
0.7
1
1
1
1
1
1
1
1
0.7
0.7
1
1
0.7
0.7
0.7
0.7
0.7
0.7
0.7
0.7
0.7
0.7
0.7
1
0.7
1
0.7
0.7
0.7
1
0.7
0.7
0.7
0.7
0.7
0.7
0.7
0.7
0.7
0.7
0.7
0.7
0.7
0.7
0.7
0.7
0.7
0.7
0.7
1
1
1
1
1
1
1
1
0.7
1
0.7
0.7
0.7
1
0.7
1
1
1
1
1
1
1
1
1
1
1
1
1
1
1
1
1
1
1
1
1
1
1
1
1
1
1
1
1
1
1
0.7
0.7
0.7
0.7
0.7
0.7
0.7
1
1
1
1
1
1
1
1
1
1
1
0.7
1
0.7
0.7
0.7
0.7
0.7
0.7
0.7
0.7
0.7
0.7
0.7
0.7
1
0.7
0.7
0.7
0.7
0.7
1
1
1
1
1
1
1
1
1
1
1
1
1
1
1
1
1
1
1
1
1
1
1
1
1
1
1
1
1
1
1
1
1
1
1
1
1
1
1
1
1
1
1
1
1
1
1
1
1
1
1
1
1
1
1
1
1
1
1
1
1
1
1
1
1
1
1
0.7
1
0.7
0.7
0.7
0.7
0.7
0.7
1
0.7
0.7
0.7
0.7
0.7
0.7
0.7
0.7
0.7
0.7
0.7
0.7
0.7
1
1
1
0.7
0.7
0.7
0.7
1
0.7
0.7
0.7
0.7
0.7
0.7
0.7
0.7
0.7
0.7
0.7
0.7
0.7
0.7
0.7
0.7
0.7
0.7
0.7
0.7
0.7
0.7
0.7
0.7
0.7
0.7
0.7
0.7
0.7
0.7
0.7
0.7
0.7
0.7
0.7
0.7
0.7
0.7
0.7
0.7
0.7
0.7
0.7
0.7
0.7
0.7
0.7
0.7
0.7
0.7
0.7
0.7
0.7
0.7
0.7
0.7
0.7
0.7
0.7
0.7
0.7
0.7
0.7
0.7
0.7
0.7
0.7
0.7
0.7
0.7
0.7
0.7
0.7
0.7
0.7
0.7
0.7
1
0.7
0.7
0.7
1
0.7
0.7
0.7
0.7
0.7
0.7
0.7
0.7
0.7
0.7
0.7
0.7
0.7
0.7
0.7
0.7
0.7
0.7
0.7
0.7
0.7
0.7
0.7
0.7
1
0.7
0.7
0.7
0.7
0.7
0.7
0.7
0.7
0.7
0.7
0.7
0.7
0.7
0.7
0.7
0.7
0.7
0.7
0.7
0.7
0.7
0.7
0.7
0.7
0.7
0.7
0.7
0.7
0.7
0.7
0.7
0.7
0.7
0.7
0.7
0.7
0.7
0.7
0.7
0.7
0.7
0.7
0.7
0.7
0.7
0.7
0.7
0.7
0.7
0.7
0.7
0.7
0.7
0.7
0.7
0.7
0.7
0.7
0.7
0.7
0.7
0.7
1
0.7
0.7
0.7
0.7
1
0.7
0.7
0.7
0.7
0.7
0.7
0.7
0.7
0.7
0.7
0.7
0.7
0.7
0.7
0.7
0.7
0.7
0.7
0.7
0.7
0.7
1
0.7
0.7
0.7
0.7
0.7
0.7
0.7
0.7
0.7
0.7
0.7
0.7
0.7
0.7
0.7
0.7
0.7
0.7
0.7
0.7
0.7
0.7
0.7
0.7
0.7
0.7
0.7
0.7
0.7
0.7
0.7
0.7
0.7
0.7
0.7
0.7
0.7
0.7
0.7
0.7
0.7
0.7
0.7
0.7
0.7
0.7
0.7
0.7
1
0.7
1
0.7
0.7
1
1
0.7
1
0.7
0.7
0.7
0.7
1
0.7
0.7
0.7
0.7
0.7
0.7
0.7
0.7
0.7
0.7
0.7
0.7
0.7
0.7
0.7
0.7
0.7
0.7
0.7
0.7
0.7
0.7
0.7
1
1
1
1
1
1
1
1
1
1
1
1
1
1
1
1
1
0.7
0.7
0.7
0.7
0.7
0.7
0.7
0.7
0.7
0.7
0.7
0.7
1
1
1
1
1
1
1
1
1
0.7
1
1
1
1
1
1
1
1
0.7
0.7
0.7
0.7
0.7
0.7
0.7
0.7
0.7
0.7
0.7
0.7
0.7
0.7
0.7
0.7
0.7
1
0.7
1
1
1
1
0.7
1
1
1
1
1
1
0.7
0.7
0.7
1
0.7
0.7
0.7
0.7
0.7
0.7
0.7
0.7
0.7
0.7
0.7
0.7
0.7
0.7
0.7
0.7
0.7
1
0.7
0.7
0.7
1
0.7
0.7
1
0.7
0.7
0.7
0.7
0.7
0.7
0.7
0.7
0.7
0.7
0.7
0.7
0.7
0.7
0.7
0.7
0.7
0.7
0.7
0.7
0.7
0.7
0.7
0.7
0.7
0.7
0.7
0.7
0.7
0.7
0.7
0.7
0.7
0.7
0.7
0.7
0.7
0.7
0.7
1
1
0.7
1
0.7
0.7
0.7
0.7
0.7
0.7
0.7
0.7
0.7
0.7
0.7
0.7
0.7
0.7
0.7
0.7
0.7
0.7
0.7
0.7
1
0.7
0.7
0.7
0.7
0.7
0.7
0.7
0.7
0.7
0.7
0.7
0.7
0.7
0.7
0.7
0.7
0.7
0.7
0.7
0.7
0.7
0.7
0.7
0.7
0.7
0.7
0.7
0.7
0.7
0.7
1
0.7
0.7
1
1
1
1
0.7
1
0.7
0.7
1
0.7
0.7
0.7
0.7
0.7
0.7
0.7
0.7
0.7
0.7
0.7
0.7
0.7
0.7
0.7
0.7
0.7
0.7
0.7
0.7
0.7
0.7
0.7
0.7
0.7
0.7
0.7
0.7
0.7
0.7
0.7
0.7
0.7
0.7
0.7
0.7
0.7
0.7
0.7
0.7
0.7
0.7
0.7
0.7
0.7
1
0.7
0.7
0.7
0.7
0.7
0.7
1
0.7
0.7
1
1
1
1
1
1
1
1
1
1
1
0.7
1
1
1
1
0.7
0.7
1
0.7
1
1
1
0.7
1
1
1
1
0.7
0.7
1
1
1
1
1
1
1
1
1
1
1
1
1
1
1
1
1
1
1
1
1
1
1
1
1
1
1
1
1
1
1
1
1
1
1
1
1
1
1
1
1
1
1
1
1
1
1
1
1
1
1
1
1
1
1
1
1
1
1
1
1
1
1
0.7
0.7
0.7
0.7
0.7
1
1
0.7
1
1
1
0.7
0.7
1
0.7
1
1
1
0.7
0.7
1
0.7
0.7
1
0.7
1
1
1
0.7
0.7
0.7
0.7
0.7
0.7
0.7
0.7
0.7
0.7
0.7
0.7
0.7
0.7
0.7
0.7
0.7
0.7
0.7
0.7
0.7
0.7
0.7
0.7
0.7
0.7
0.7
0.7
0.7
0.7
0.7
0.7
0.7
0.7
0.7
0.7
0.7
0.7
0.7
0.7
0.7
0.7
0.7
0.7
0.7
0.7
0.7
0.7
0.7
0.7
0.7
0.7
0.7
0.7
0.7
0.7
0.7
0.7
0.7
0.7
0.7
0.7
0.7
0.7
0.7
0.7
0.7
0.7
1
0.7
0.7
0.7
1
0.7
0.7
0.7
0.7
0.7
0.7
0.7
0.7
0.7
0.7
1
0.7
0.7
0.7
0.7
0.7
0.7
0.7
0.7
1
1
1
1
1
1
1
1
1
1
1
1
1
1
1
1
1
1
1
1
1
1
1
1
1
1
1
1
1
1
1
1
1
1
1
1
1
1
1
1
1
1
1
1
1
1
1
1
1
1
1
0.7
1
1
1
0.7
0.7
0.7
0.7
0.7
1
0.7
1
1
1
1
1
0.7
0.7
1
0.7
0.7
1
0.7
1
1
1
1
1
1
1
1
1
1
0.7
1
0.7
0.7
1
1
0.7
0.7
0.7
0.7
0.7
0.7
1
0.7
0.7
0.7
0.7
0.7
0.7
0.7
0.7
0.7
0.7
0.7
1
0.7
0.7
0.7
0.7
0.7
0.7
0.7
0.7
0.7
0.7
0.7
0.7
0.7
0.7
0.7
0.7
0.7
0.7
0.7
0.7
0.7
0.7
0.7
0.7
0.7
0.7
0.7
0.7
0.7
0.7
0.7
0.7
0.7
0.7
0.7
0.7
0.7
0.7
0.7
0.7
0.7
0.7
0.7
0.7
1
0.7
1
0.7
0.7
0.7
0.7
0.7
0.7
0.7
0.7
0.7
0.7
0.7
0.7
0.7
0.7
0.7
0.7
0.7
0.7
0.7
0.7
0.7
0.7
0.7
0.7
0.7
0.7
0.7
0.7
0.7
0.7
0.7
0.7
0.7
0.7
0.7
0.7
0.7
0.7
0.7
0.7
0.7
0.7
0.7
0.7
0.7
0.7
0.7
0.7
0.7
0.7
0.7
1
1
1
1
0.7
1
1
1
1
1
0.7
0.7
0.7
0.7
0.7
0.7
0.7
0.7
0.7
0.7
0.7
0.7
0.7
0.7
0.7
0.7
0.7
0.7
0.7
0.7
0.7
0.7
0.7
0.7
0.7
1
0.7
0.7
0.7
0.7
0.7
0.7
0.7
0.7
0.7
0.7
0.7
0.7
0.7
0.7
0.7
0.7
0.7
0.7
0.7
0.7
0.7
0.7
0.7
0.7
0.7
0.7
0.7
0.7
0.7
0.7
1
1
1
1
1
1
1
0.7
1
1
1
1
1
1
1
0.7
1
1
1
0.7
1
1
0.7
1
1
0.7
1
1
1
1
1
1
1
1
1
1
1
1
1
1
0.7
1
1
1
1
1
1
1
1
1
1
1
1
1
1
1
1
1
1
1
1
1
1
1
1
1
1
1
1
1
1
1
1
1
1
1
1
1
1
1
1
1
1
1
1
1
1
1
1
1
1
1
1
0.7
0.7
1
1
1
0.7
0.7
0.7
0.7
0.7
0.7
1
1
0.7
0.7
0.7
0.7
0.7
0.7
0.7
0.7
0.7
1
0.7
0.7
0.7
0.7
1
1
0.7
0.7
0.7
0.7
0.7
0.7
0.7
0.7
0.7
0.7
0.7
0.7
0.7
0.7
0.7
0.7
0.7
0.7
0.7
0.7
0.7
0.7
0.7
0.7
0.7
0.7
0.7
0.7
0.7
0.7
0.7
0.7
0.7
0.7
0.7
0.7
0.7
0.7
1
0.7
1
1
1
1
1
1
1
1
1
1
1
0.7
0.7
0.7
0.7
0.7
0.7
0.7
0.7
0.7
0.7
0.7
0.7
0.7
0.7
0.7
0.7
0.7
0.7
1
0.7
1
1
0.7
1
1
1
1
1
1
1
0.7
1
0.7
0.7
0.7
0.7
0.7
0.7
0.7
0.7
0.7
0.7
0.7
0.7
0.7
0.7
0.7
0.7
0.7
0.7
0.7
0.7
0.7
0.7
0.7
0.7
0.7
0.7
0.7
0.7
0.7
0.7
0.7
0.7
0.7
0.7
0.7
0.7
0.7
0.7
1
0.7
0.7
0.7
0.7
0.7
0.7
0.7
0.7
1
0.7
1
0.7
0.7
0.7
0.7
0.7
0.7
0.7
0.7
0.7
0.7
0.7
1
0.7
1
0.7
0.7
1
1
0.7
1
1
1
1
1
1
1
1
1
1
1
1
1
1
1
1
1
1
1
1
1
1
1
1
1
1
1
1
1
1
1
1
1
1
1
1
1
1
1
1
1
1
1
1
1
1
1
1
1
1
1
1
1
1
1
1
1
1
1
1
1
1
1
1
1
1
1
1
1
1
1
1
1
1
1
1
1
1
1
1
1
1
1
1
1
1
1
1
1
1
1
1
1
1
1
1
1
1
1
1
1
1
1
1
1
1
1
1
1
1
1
1
1
1
1
1
1
1
1
1
1
1
1
1
1
1
1
1
1
1
1
1
1
1
1
1
1
1
1
1
1
1
1
1
1
1
1
1
1
1
1
1
1
1
1
1
1
1
1
1
1
1
1
1
1
1
1
1
1
1
1
1
1
1
1
1
1
1
1
1
1
1
1
1
1
1
1
1
1
1
1
1
1
1
1
1
1
1
1
1
1
1
1
1
1
1
1
1
1
1
1
1
1
0.7
1
0.7
0.7
0.7
1
0.7
1
1
1
1
1
1
1
1
1
1
1
1
1
1
1
1
1
1
1
0.7
1
1
1
1
0.7
0.7
0.7
0.7
0.7
0.7
1
0.7
0.7
1
1
1
1
1
1
0.7
1
0.7
1
0.7
1
0.7
0.7
0.7
0.7
0.7
0.7
0.7
0.7
0.7
0.7
0.7
0.7
0.7
0.7
0.7
0.7
0.7
0.7
0.7
0.7
0.7
0.7
0.7
0.7
0.7
0.7
0.7
0.7
0.7
0.7
0.7
0.7
0.7
0.7
0.7
0.7
0.7
0.7
0.7
0.7
0.7
0.7
0.7
0.7
0.7
0.7
0.7
0.7
1
1
1
1
0.7
1
1
0.7
1
1
1
1
1
1
0.7
0.7
0.7
0.7
0.7
0.7
0.7
0.7
0.7
0.7
0.7
0.7
0.7
0.7
0.7
1
1
1
1
1
1
1
1
0.7
1
1
1
1
1
1
1
1
0.7
0.7
0.7
0.7
0.7
0.7
0.7
0.7
0.7
0.7
0.7
0.7
0.7
0.7
0.7
0.7
0.7
0.7
0.7
0.7
0.7
0.7
0.7
0.7
0.7
0.7
0.7
0.7
0.7
0.7
0.7
0.7
0.7
0.7
0.7
0.7
0.7
0.7
0.7
0.7
0.7
1
0.7
0.7
1
0.7
0.7
1
1
1
0.7
1
1
1
0.7
1
0.7
0.7
1
0.7
0.7
0.7
1
0.7
0.7
0.7
0.7
0.7
0.7
0.7
0.7
0.7
0.7
0.7
0.7
0.7
0.7
0.7
0.7
0.7
0.7
0.7
1
1
0.7
1
0.7
0.7
0.7
0.7
0.7
1
0.7
0.7
1
0.7
0.7
1
1
1
1
1
1
1
1
1
1
1
1
1
1
1
1
1
0.7
1
1
0.7
0.7
1
1
1
1
1
0.7
1
1
1
1
1
1
1
1
1
1
1
1
1
1
1
1
1
1
1
1
1
1
1
1
1
1
1
1
1
1
1
1
1
1
1
1
1
1
1
1
1
1
1
1
1
1
1
1
1
1
1
1
1
1
1
1
1
1
1
1
1
1
1
1
1
1
1
1
1
1
1
1
1
0.7
0.7
0.7
0.7
0.7
0.7
0.7
0.7
0.7
0.7
0.7
0.7
0.7
0.7
0.7
0.7
0.7
1
0.7
0.7
1
1
0.7
0.7
1
0.7
0.7
0.7
0.7
0.7
0.7
0.7
0.7
0.7
0.7
0.7
0.7
0.7
1
0.7
0.7
0.7
1
1
0.7
0.7
1
1
1
1
1
1
0.7
1
1
1
1
1
1
0.7
0.7
0.7
0.7
0.7
0.7
0.7
0.7
0.7
0.7
0.7
0.7
0.7
0.7
0.7
0.7
0.7
0.7
1
0.7
1
0.7
0.7
0.7
0.7
0.7
0.7
1
0.7
0.7
0.7
0.7
0.7
0.7
0.7
0.7
0.7
0.7
0.7
0.7
0.7
0.7
0.7
0.7
0.7
1
0.7
0.7
1
1
1
0.7
1
1
1
1
1
1
1
1
1
1
1
1
1
1
1
1
1
1
1
1
1
1
1
1
1
1
1
1
1
1
1
1
1
1
1
1
1
1
1
1
1
1
1
1
1
1
1
1
1
1
1
1
1
1
1
0.7
1
1
1
1
1
0.7
1
1
1
1
1
1
1
1
1
1
1
1
1
1
1
1
1
1
1
1
1
1
1
1
1
1
1
1
1
1
0.7
0.7
1
0.7
0.7
1
0.7
0.7
0.7
0.7
1
1
0.7
1
1
0.7
0.7
1
0.7
1
1
0.7
0.7
1
0.7
0.7
0.7
0.7
0.7
0.7
0.7
0.7
0.7
0.7
0.7
0.7
0.7
0.7
0.7
1
0.7
1
1
1
1
1
1
1
1
1
0.7
0.7
0.7
0.7
0.7
0.7
0.7
0.7
0.7
0.7
0.7
0.7
0.7
0.7
0.7
0.7
0.7
0.7
0.7
1
0.7
0.7
0.7
0.7
0.7
0.7
0.7
1
0.7
0.7
0.7
1
0.7
0.7
0.7
0.7
0.7
0.7
0.7
0.7
0.7
0.7
0.7
0.7
0.7
0.7
0.7
0.7
0.7
0.7
0.7
0.7
0.7
0.7
0.7
0.7
0.7
0.7
0.7
0.7
0.7
0.7
0.7
0.7
0.7
0.7
0.7
0.7
0.7
0.7
0.7
0.7
1
1
1
0.7
1
1
1
1
1
1
0.7
1
1
1
1
0.7
0.7
0.7
0.7
0.7
0.7
1
0.7
0.7
0.7
0.7
0.7
0.7
1
1
0.7
1
0.7
0.7
0.7
1
1
1
1
1
1
1
1
1
1
1
1
1
1
1
1
1
1
1
1
0.7
0.7
1
0.7
0.7
0.7
0.7
0.7
1
0.7
1
1
1
1
1
1
1
1
1
1
1
1
1
1
1
1
1
1
1
0.7
0.7
0.7
0.7
0.7
0.7
0.7
0.7
0.7
0.7
0.7
0.7
0.7
1
1
1
1
1
1
1
1
1
1
1
1
1
1
1
1
1
1
1
0.7
0.7
0.7
0.7
0.7
0.7
0.7
0.7
0.7
0.7
0.7
0.7
0.7
1
0.7
0.7
1
0.7
1
1
1
0.7
0.7
0.7
1
0.7
0.7
1
1
0.7
0.7
0.7
0.7
0.7
0.7
0.7
0.7
0.7
0.7
0.7
0.7
0.7
0.7
0.7
0.7
0.7
0.7
0.7
0.7
0.7
0.7
0.7
0.7
0.7
0.7
0.7
0.7
0.7
0.7
0.7
1
0.7
0.7
0.7
0.7
0.7
1
1
1
0.7
0.7
1
0.7
0.7
0.7
0.7
0.7
0.7
0.7
0.7
0.7
0.7
0.7
0.7
0.7
0.7
0.7
0.7
0.7
0.7
0.7
0.7
0.7
0.7
1
0.7
1
0.7
0.7
0.7
0.7
0.7
0.7
0.7
0.7
0.7
0.7
0.7
0.7
0.7
0.7
0.7
0.7
0.7
0.7
0.7
0.7
0.7
0.7
0.7
0.7
0.7
0.7
1
0.7
0.7
0.7
0.7
0.7
0.7
0.7
0.7
0.7
0.7
0.7
0.7
0.7
0.7
0.7
0.7
0.7
0.7
0.7
0.7
0.7
0.7
0.7
0.7
0.7
0.7
0.7
0.7
0.7
0.7
0.7
0.7
0.7
0.7
0.7
0.7
0.7
0.7
0.7
0.7
0.7
0.7
0.7
0.7
0.7
0.7
0.7
0.7
0.7
0.7
0.7
0.7
0.7
0.7
0.7
1
0.7
0.7
0.7
0.7
1
0.7
0.7
1
1
1
1
1
1
1
1
1
1
1
1
1
1
1
1
0.7
1
0.7
1
0.7
0.7
1
0.7
1
0.7
1
0.7
0.7
0.7
1
1
1
1
1
1
1
1
1
1
1
1
1
1
1
1
1
1
1
1
1
1
1
1
1
1
1
1
1
1
1
1
1
1
1
1
1
1
1
1
1
1
1
1
1
1
1
1
1
1
1
1
1
1
1
1
1
1
1
1
1
1
1
1
0.7
0.7
0.7
1
0.7
1
0.7
1
0.7
1
1
0.7
1
0.7
0.7
0.7
0.7
0.7
0.7
0.7
0.7
0.7
0.7
1
1
0.7
0.7
0.7
0.7
0.7
0.7
0.7
0.7
0.7
0.7
0.7
0.7
0.7
0.7
0.7
0.7
0.7
0.7
0.7
0.7
0.7
0.7
0.7
0.7
0.7
0.7
0.7
0.7
0.7
0.7
0.7
0.7
0.7
0.7
0.7
0.7
0.7
0.7
0.7
0.7
0.7
0.7
0.7
0.7
0.7
0.7
0.7
0.7
0.7
0.7
0.7
0.7
0.7
0.7
0.7
0.7
0.7
0.7
0.7
0.7
0.7
0.7
0.7
0.7
0.7
0.7
0.7
0.7
0.7
0.7
0.7
0.7
0.7
0.7
0.7
0.7
0.7
0.7
0.7
0.7
0.7
0.7
0.7
0.7
0.7
0.7
0.7
0.7
0.7
0.7
0.7
0.7
0.7
0.7
0.7
0.7
0.7
0.7
0.7
0.7
1
0.7
1
1
1
0.7
1
0.7
0.7
1
1
1
1
1
1
1
0.7
0.7
1
0.7
1
0.7
1
1
0.7
1
1
1
1
0.7
1
1
1
1
1
1
1
1
1
0.7
1
1
0.7
0.7
0.7
0.7
0.7
1
0.7
0.7
0.7
0.7
0.7
0.7
0.7
1
0.7
1
0.7
1
1
1
1
1
1
1
0.7
1
1
0.7
1
1
1
1
1
1
0.7
1
0.7
1
1
1
1
1
1
0.7
0.7
0.7
0.7
0.7
0.7
1
0.7
0.7
0.7
0.7
1
1
0.7
0.7
0.7
0.7
0.7
0.7
0.7
0.7
0.7
0.7
0.7
0.7
0.7
0.7
0.7
0.7
0.7
0.7
0.7
0.7
0.7
0.7
0.7
0.7
0.7
0.7
0.7
0.7
0.7
0.7
0.7
0.7
0.7
0.7
0.7
0.7
0.7
0.7
0.7
0.7
0.7
0.7
0.7
0.7
0.7
0.7
0.7
0.7
0.7
1
0.7
0.7
0.7
0.7
0.7
0.7
0.7
0.7
0.7
0.7
0.7
0.7
0.7
0.7
0.7
0.7
0.7
0.7
0.7
0.7
0.7
0.7
0.7
0.7
0.7
0.7
0.7
0.7
0.7
0.7
0.7
0.7
0.7
0.7
0.7
0.7
0.7
0.7
0.7
0.7
0.7
0.7
0.7
0.7
0.7
0.7
0.7
0.7
0.7
0.7
0.7
0.7
0.7
0.7
0.7
0.7
1
0.7
0.7
0.7
0.7
0.7
0.7
1
0.7
0.7
0.7
0.7
0.7
0.7
0.7
0.7
0.7
0.7
0.7
0.7
0.7
0.7
0.7
0.7
0.7
0.7
0.7
0.7
0.7
0.7
0.7
0.7
0.7
0.7
0.7
0.7
0.7
0.7
0.7
0.7
0.7
0.7
0.7
1
0.7
0.7
0.7
1
0.7
0.7
0.7
0.7
0.7
1
0.7
0.7
0.7
0.7
0.7
0.7
0.7
0.7
0.7
1
1
1
1
1
1
1
1
1
1
1
1
1
1
1
1
1
0.7
1
0.7
1
0.7
1
1
0.7
1
1
1
1
0.7
1
0.7
0.7
0.7
0.7
0.7
1
0.7
0.7
1
0.7
0.7
0.7
0.7
0.7
0.7
1
1
1
1
1
1
1
1
1
1
1
1
1
1
1
1
1
1
1
1
1
1
1
1
1
1
1
1
1
1
0.7
1
0.7
1
1
1
0.7
1
1
0.7
0.7
0.7
1
0.7
1
1
0.7
1
0.7
0.7
0.7
0.7
0.7
0.7
0.7
0.7
0.7
0.7
0.7
0.7
0.7
0.7
0.7
0.7
0.7
0.7
0.7
0.7
0.7
0.7
0.7
0.7
0.7
0.7
0.7
0.7
0.7
0.7
0.7
0.7
0.7
0.7
0.7
0.7
0.7
0.7
0.7
0.7
0.7
0.7
0.7
0.7
0.7
0.7
0.7
0.7
0.7
0.7
0.7
0.7
0.7
0.7
0.7
0.7
0.7
0.7
0.7
0.7
0.7
0.7
0.7
0.7
0.7
0.7
0.7
0.7
0.7
0.7
0.7
0.7
0.7
0.7
0.7
0.7
0.7
0.7
0.7
0.7
0.7
0.7
0.7
0.7
0.7
0.7
0.7
0.7
0.7
0.7
0.7
0.7
0.7
0.7
0.7
0.7
0.7
0.7
0.7
0.7
0.7
0.7
0.7
0.7
0.7
0.7
0.7
0.7
0.7
0.7
0.7
0.7
0.7
0.7
0.7
0.7
0.7
0.7
0.7
0.7
0.7
0.7
0.7
0.7
0.7
0.7
0.7
0.7
0.7
0.7
0.7
0.7
0.7
0.7
1
1
1
1
1
0.7
0.7
0.7
0.7
0.7
0.7
0.7
0.7
0.7
0.7
0.7
0.7
0.7
0.7
0.7
0.7
0.7
0.7
0.7
0.7
0.7
0.7
0.7
1
0.7
1
1
0.7
0.7
1
0.7
0.7
0.7
0.7
0.7
0.7
0.7
0.7
0.7
0.7
0.7
0.7
0.7
0.7
0.7
0.7
0.7
0.7
0.7
0.7
0.7
0.7
0.7
0.7
0.7
1
1
0.7
0.7
0.7
0.7
0.7
0.7
0.7
0.7
0.7
0.7
0.7
0.7
0.7
0.7
0.7
0.7
0.7
0.7
0.7
0.7
0.7
0.7
0.7
0.7
0.7
0.7
0.7
0.7
0.7
0.7
1
0.7
0.7
1
0.7
0.7
0.7
0.7
0.7
0.7
0.7
0.7
0.7
0.7
0.7
0.7
0.7
0.7
0.7
0.7
0.7
0.7
0.7
0.7
0.7
0.7
0.7
0.7
0.7
0.7
0.7
0.7
0.7
0.7
0.7
0.7
0.7
0.7
0.7
0.7
0.7
0.7
0.7
0.7
0.7
0.7
0.7
1
0.7
1
1
0.7
0.7
0.7
0.7
0.7
0.7
0.7
0.7
0.7
0.7
0.7
0.7
0.7
0.7
0.7
0.7
0.7
0.7
0.7
0.7
0.7
0.7
0.7
0.7
0.7
1
1
0.7
0.7
1
1
0.7
0.7
0.7
1
0.7
0.7
0.7
1
1
1
1
1
0.7
0.7
1
1
1
0.7
1
0.7
1
1
1
0.7
1
1
1
1
1
1
1
1
1
1
1
1
1
1
1
1
1
1
1
1
1
1
1
1
1
1
1
1
1
1
1
1
1
1
1
1
1
1
1
1
1
0.7
0.7
0.7
0.7
0.7
1
1
0.7
0.7
0.7
1
1
1
1
1
1
1
1
1
1
1
1
1
1
1
1
1
1
1
1
0.7
1
1
0.7
0.7
0.7
0.7
0.7
1
0.7
0.7
1
1
1
1
1
1
1
1
1
1
1
1
1
1
1
1
1
1
1
1
1
0.7
0.7
1
1
0.7
0.7
1
0.7
1
1
1
1
1
1
1
1
1
1
1
1
1
1
1
1
1
1
1
1
1
1
1
1
0.7
1
0.7
0.7
0.7
0.7
1
1
1
1
1
1
1
1
1
1
1
1
1
1
1
1
1
1
1
1
1
1
1
1
1
1
1
1
1
0.7
1
1
1
1
1
1
1
1
1
1
1
1
1
1
1
0.7
0.7
0.7
1
0.7
0.7
0.7
1
0.7
0.7
0.7
1
1
1
1
1
0.7
1
1
1
1
1
1
1
1
1
1
1
1
1
1
0.7
1
0.7
0.7
1
1
0.7
1
1
1
0.7
0.7
1
1
1
1
1
1
0.7
1
1
1
1
1
1
1
1
1
1
1
1
1
1
1
1
1
1
1
1
1
1
1
1
1
1
1
1
1
1
1
1
1
1
1
1
1
1
1
1
1
1
1
1
1
1
1
1
1
1
1
1
1
1
1
1
1
1
1
1
1
1
1
1
1
1
1
1
1
1
1
1
1
1
1
1
1
1
1
1
1
1
1
1
1
1
1
1
1
1
1
1
1
1
1
1
1
1
1
1
1
1
1
1
1
1
1
1
1
1
1
1
1
1
1
1
1
1
1
1
1
1
1
1
1
1
1
1
1
1
1
1
1
1
1
1
1
1
1
1
1
1
1
1
1
1
1
1
1
1
1
1
1
1
1
1
1
0.7
1
1
1
0.7
1
0.7
1
1
1
1
0.7
0.7
0.7
0.7
0.7
0.7
1
0.7
0.7
1
1
1
1
1
1
1
1
1
1
1
1
1
1
1
1
1
1
1
1
1
1
1
1
1
1
1
1
0.7
0.7
1
1
1
1
1
1
1
1
1
1
1
1
1
1
1
1
1
1
1
1
1
1
1
1
1
1
1
1
1
1
1
1
1
1
1
1
1
1
1
1
1
1
1
1
1
1
1
1
1
1
1
1
1
1
1
1
1
1
1
1
1
1
1
1
1
1
1
1
1
1
1
1
1
1
1
1
1
1
1
1
1
1
1
1
1
1
1
1
1
1
1
1
1
1
1
1
1
1
1
1
1
1
1
1
1
1
1
1
1
1
1
1
1
1
1
1
1
1
1
1
1
1
1
1
1
1
1
1
1
1
1
1
1
1
1
1
1
1
1
1
1
1
1
1
1
1
1
1
1
1
1
1
1
1
1
1
1
1
1
1
1
1
1
1
1
1
1
1
1
1
1
1
1
1
1
1
1
1
1
1
1
1
1
1
1
1
1
1
1
1
1
1
1
1
1
1
1
1
1
1
1
1
1
1
1
1
1
1
1
1
1
1
1
1
1
1
1
1
1
1
1
1
1
1
1
1
1
1
1
1
1
1
1
1
1
1
1
1
1
1
0.7
1
1
1
1
1
1
1
1
1
1
1
1
1
1
1
1
1
1
1
1
1
1
1
1
1
1
1
1
1
1
1
1
1
1
1
1
1
1
1
1
1
1
1
1
1
1
1
1
1
1
1
1
1
1
1
1
1
1
1
1
1
1
1
1
1
1
1
1
1
1
1
1
1
1
1
1
1
0.7
1
1
1
1
0.7
1
1
1
1
0.7
1
1
1
0.7
1
0.7
0.7
0.7
1
0.7
0.7
0.7
1
0.7
0.7
0.7
0.7
0.7
0.7
0.7
0.7
0.7
0.7
0.7
0.7
0.7
0.7
0.7
0.7
0.7
0.7
0.7
0.7
1
1
1
1
1
0.7
1
0.7
0.7
1
0.7
0.7
0.7
0.7
0.7
0.7
0.7
0.7
0.7
0.7
0.7
0.7
1
0.7
0.7
1
0.7
0.7
1
0.7
0.7
0.7
0.7
0.7
0.7
0.7
0.7
0.7
0.7
0.7
0.7
0.7
0.7
0.7
0.7
0.7
0.7
0.7
0.7
0.7
0.7
0.7
0.7
0.7
0.7
0.7
0.7
0.7
0.7
0.7
0.7
0.7
0.7
0.7
0.7
0.7
0.7
0.7
0.7
0.7
0.7
0.7
0.7
0.7
0.7
0.7
0.7
0.7
0.7
0.7
0.7
0.7
0.7
0.7
0.7
0.7
0.7
0.7
0.7
0.7
0.7
0.7
0.7
1
1
1
0.7
1
1
0.7
0.7
0.7
0.7
1
1
0.7
1
0.7
0.7
1
0.7
0.7
1
1
1
1
1
1
1
1
1
1
0.7
0.7
0.7
0.7
0.7
0.7
0.7
0.7
0.7
0.7
0.7
0.7
0.7
0.7
0.7
0.7
0.7
0.7
0.7
0.7
0.7
0.7
0.7
0.7
0.7
0.7
0.7
0.7
0.7
0.7
0.7
1
1
1
1
1
1
1
0.7
0.7
0.7
1
0.7
1
0.7
1
0.7
0.7
0.7
0.7
1
1
0.7
1
1
1
0.7
1
1
1
1
0.7
0.7
0.7
0.7
0.7
0.7
0.7
0.7
0.7
0.7
0.7
0.7
0.7
0.7
0.7
0.7
0.7
0.7
0.7
0.7
0.7
0.7
0.7
0.7
0.7
0.7
0.7
0.7
0.7
0.7
0.7
0.7
0.7
0.7
0.7
0.7
0.7
0.7
0.7
0.7
0.7
0.7
0.7
0.7
0.7
0.7
0.7
0.7
0.7
0.7
0.7
0.7
0.7
0.7
0.7
0.7
0.7
0.7
0.7
0.7
1
0.7
0.7
0.7
0.7
0.7
1
0.7
0.7
0.7
1
0.7
0.7
0.7
0.7
0.7
0.7
0.7
0.7
0.7
0.7
0.7
0.7
1
1
0.7
0.7
0.7
0.7
1
1
0.7
0.7
0.7
0.7
0.7
0.7
0.7
0.7
0.7
0.7
0.7
0.7
0.7
0.7
0.7
0.7
0.7
0.7
0.7
0.7
0.7
0.7
0.7
0.7
0.7
1
0.7
0.7
0.7
0.7
1
1
1
1
0.7
1
1
1
1
1
0.7
0.7
1
1
1
0.7
1
1
1
1
1
1
1
1
1
1
0.7
0.7
1
0.7
0.7
0.7
1
1
1
0.7
1
1
1
1
1
1
1
1
1
1
1
1
1
1
1
1
1
1
1
1
1
1
1
1
1
1
1
1
1
1
1
1
1
1
1
1
1
1
1
1
1
1
1
1
1
1
1
1
1
1
1
1
1
1
1
1
1
1
1
1
1
1
1
1
1
1
1
1
1
1
1
1
1
1
1
1
1
1
1
1
1
1
1
1
1
1
1
1
1
1
1
1
1
1
1
1
1
1
1
1
1
1
1
1
1
1
1
1
1
1
1
0.7
1
0.7
0.7
1
0.7
0.7
0.7
0.7
0.7
0.7
0.7
0.7
0.7
0.7
0.7
0.7
0.7
0.7
0.7
1
0.7
0.7
0.7
0.7
0.7
0.7
0.7
0.7
0.7
0.7
0.7
0.7
0.7
0.7
1
0.7
1
1
0.7
1
1
0.7
1
1
1
1
1
1
1
1
0.7
1
1
1
1
1
0.7
1
1
0.7
1
1
1
1
1
0.7
0.7
0.7
0.7
0.7
0.7
0.7
0.7
0.7
0.7
0.7
0.7
0.7
1
1
0.7
0.7
0.7
0.7
0.7
0.7
0.7
0.7
0.7
0.7
0.7
0.7
0.7
0.7
0.7
1
0.7
0.7
0.7
0.7
0.7
1
0.7
0.7
0.7
0.7
0.7
0.7
0.7
0.7
0.7
0.7
0.7
0.7
0.7
0.7
0.7
0.7
0.7
0.7
1
0.7
1
0.7
1
0.7
1
1
1
1
1
1
1
1
1
1
1
1
1
0.7
1
1
1
1
1
1
1
1
1
1
1
1
1
1
1
1
0.7
0.7
0.7
1
1
0.7
0.7
1
1
0.7
0.7
0.7
0.7
0.7
0.7
0.7
0.7
0.7
0.7
0.7
0.7
1
0.7
0.7
1
0.7
0.7
0.7
1
0.7
0.7
1
1
1
1
1
1
1
1
1
1
1
1
1
1
1
1
1
1
1
0.7
1
1
1
1
1
1
1
1
1
1
0.7
0.7
0.7
1
0.7
0.7
0.7
0.7
0.7
0.7
0.7
0.7
0.7
0.7
0.7
0.7
0.7
1
0.7
0.7
0.7
0.7
0.7
0.7
0.7
0.7
0.7
0.7
0.7
0.7
0.7
0.7
0.7
0.7
0.7
0.7
0.7
0.7
0.7
0.7
0.7
0.7
0.7
0.7
0.7
0.7
0.7
0.7
0.7
0.7
0.7
0.7
0.7
0.7
0.7
0.7
0.7
0.7
0.7
0.7
1
1
1
1
1
1
1
1
0.7
0.7
1
1
1
0.7
1
1
0.7
0.7
0.7
0.7
0.7
1
0.7
0.7
0.7
0.7
1
1
1
0.7
1
0.7
0.7
0.7
0.7
0.7
0.7
0.7
0.7
0.7
0.7
0.7
0.7
0.7
0.7
0.7
0.7
0.7
0.7
0.7
0.7
0.7
0.7
0.7
0.7
0.7
0.7
0.7
0.7
0.7
0.7
1
1
1
0.7
0.7
0.7
0.7
1
0.7
1
0.7
0.7
0.7
1
0.7
0.7
1
1
1
1
1
1
1
1
1
1
1
1
1
1
1
1
1
1
1
1
1
1
1
1
1
1
1
1
1
1
1
1
1
1
1
1
1
1
1
1
1
1
1
1
1
1
1
1
1
1
1
1
1
1
1
1
1
1
1
1
1
1
1
1
1
1
1
1
1
1
1
1
1
1
1
1
1
1
1
1
1
1
1
1
1
1
1
1
1
1
1
1
1
1
1
1
1
1
1
1
1
1
1
1
1
1
1
1
1
1
1
1
1
1
1
1
1
1
1
1
1
1
1
1
1
1
1
1
1
1
1
1
1
1
1
1
1
1
1
1
1
1
1
1
1
1
1
1
1
1
1
1
1
1
1
1
1
1
1
1
1
1
1
1
1
1
1
1
1
1
1
1
1
1
1
1
1
1
1
1
1
1
0.7
1
1
1
1
1
1
1
1
1
1
1
1
1
1
1
1
1
1
1
1
1
1
1
1
1
1
1
1
1
0.7
0.7
0.7
0.7
1
1
1
1
1
1
0.7
0.7
1
1
0.7
0.7
0.7
1
0.7
0.7
0.7
0.7
1
0.7
0.7
0.7
0.7
0.7
0.7
0.7
0.7
0.7
0.7
0.7
0.7
0.7
0.7
0.7
0.7
0.7
0.7
0.7
0.7
0.7
0.7
0.7
0.7
0.7
1
0.7
0.7
1
0.7
0.7
1
1
1
1
1
1
1
1
0.7
0.7
1
1
0.7
1
0.7
1
1
1
1
0.7
0.7
1
0.7
0.7
0.7
0.7
0.7
0.7
0.7
0.7
0.7
0.7
0.7
0.7
0.7
0.7
1
0.7
0.7
0.7
0.7
0.7
0.7
0.7
0.7
0.7
0.7
0.7
0.7
0.7
0.7
0.7
0.7
1
1
0.7
1
0.7
0.7
0.7
0.7
1
0.7
0.7
0.7
0.7
1
1
1
1
1
1
1
1
1
1
1
1
1
0.7
1
1
1
0.7
0.7
0.7
1
1
0.7
0.7
0.7
0.7
1
1
1
0.7
1
1
1
1
1
1
1
1
1
1
1
0.7
0.7
0.7
0.7
0.7
0.7
0.7
1
1
1
1
1
1
1
1
1
1
1
1
1
1
1
1
1
1
1
1
1
1
1
1
1
1
1
1
1
1
1
0.7
1
1
1
1
1
1
1
1
1
1
1
1
1
1
1
1
1
1
1
1
1
1
1
1
1
1
1
1
1
1
1
1
1
1
1
1
1
1
1
1
1
1
1
1
1
1
1
1
1
1
1
1
1
1
1
1
1
1
1
1
1
1
1
1
1
1
1
1
1
1
1
1
1
1
1
1
1
1
1
1
1
1
1
1
1
1
1
1
1
1
1
1
1
1
1
0.7
1
1
1
1
1
1
1
1
1
1
1
1
1
1
1
1
1
1
1
1
0.7
1
1
1
1
1
1
1
1
1
1
1
1
1
1
1
1
1
1
1
1
1
1
1
1
1
1
1
1
1
1
0.7
1
1
1
0.7
0.7
0.7
0.7
0.7
0.7
1
1
1
1
1
1
1
1
1
1
1
1
1
1
1
1
0.7
0.7
0.7
0.7
0.7
0.7
0.7
0.7
1
0.7
0.7
1
1
0.7
0.7
1
1
1
1
1
1
1
1
1
1
1
1
1
1
1
1
1
1
1
1
1
0.7
1
1
1
1
1
1
1
1
1
1
1
1
1
1
1
1
1
1
1
1
1
1
1
1
1
1
1
1
1
1
1
1
0.7
1
1
1
1
1
1
1
1
0.7
0.7
0.7
1
0.7
1
1
1
1
0.7
1
0.7
1
0.7
0.7
0.7
0.7
1
1
0.7
1
1
1
1
1
1
1
1
1
1
1
1
1
1
1
1
1
0.7
1
1
1
0.7
0.7
1
0.7
1
0.7
0.7
0.7
0.7
1
0.7
0.7
0.7
0.7
0.7
0.7
0.7
0.7
0.7
0.7
0.7
0.7
0.7
0.7
0.7
0.7
0.7
0.7
0.7
0.7
0.7
0.7
0.7
0.7
0.7
0.7
0.7
0.7
0.7
0.7
0.7
0.7
0.7
0.7
0.7
0.7
0.7
0.7
0.7
0.7
1
0.7
0.7
0.7
0.7
0.7
0.7
0.7
0.7
0.7
0.7
0.7
0.7
0.7
0.7
0.7
0.7
0.7
0.7
0.7
0.7
0.7
0.7
0.7
0.7
0.7
0.7
0.7
0.7
0.7
0.7
0.7
0.7
0.7
0.7
0.7
0.7
0.7
0.7
0.7
0.7
0.7
0.7
0.7
0.7
0.7
0.7
0.7
0.7
0.7
0.7
0.7
0.7
0.7
0.7
0.7
0.7
0.7
0.7
0.7
0.7
1
1
0.7
1
1
1
0.7
1
1
1
1
0.7
0.7
0.7
0.7
0.7
0.7
0.7
0.7
0.7
0.7
0.7
0.7
0.7
0.7
0.7
0.7
0.7
0.7
0.7
0.7
0.7
0.7
0.7
0.7
0.7
0.7
0.7
0.7
0.7
0.7
0.7
0.7
0.7
0.7
0.7
0.7
0.7
0.7
0.7
0.7
1
0.7
1
0.7
1
1
0.7
0.7
0.7
0.7
1
0.7
0.7
0.7
0.7
1
0.7
1
1
1
1
1
1
0.7
1
1
1
1
1
1
1
1
1
0.7
1
1
1
1
1
1
0.7
1
0.7
1
1
0.7
1
1
1
1
1
1
1
1
1
1
1
1
1
1
1
1
1
1
1
1
1
1
1
1
1
1
1
1
1
1
1
1
1
1
1
1
1
1
1
1
1
1
1
1
1
1
1
1
1
1
1
1
1
1
1
1
1
1
1
1
1
1
1
1
1
1
1
1
1
1
1
0.7
0.7
1
0.7
0.7
0.7
1
0.7
0.7
1
1
1
1
1
1
1
1
1
1
1
1
1
1
1
1
1
1
1
1
1
1
0.7
0.7
0.7
1
1
1
0.7
0.7
0.7
0.7
0.7
1
1
1
1
1
1
1
1
1
1
1
1
1
1
1
1
1
1
1
1
1
1
1
1
1
1
1
1
1
1
1
1
1
1
1
1
1
1
1
1
1
1
1
1
1
1
1
1
1
1
1
1
1
1
1
1
1
1
1
1
1
1
1
1
1
1
1
1
1
0.7
0.7
1
0.7
0.7
1
1
0.7
1
1
1
1
1
1
1
0.7
0.7
0.7
0.7
0.7
0.7
0.7
0.7
0.7
0.7
0.7
0.7
0.7
0.7
1
0.7
0.7
0.7
0.7
0.7
0.7
0.7
0.7
0.7
0.7
0.7
0.7
0.7
0.7
0.7
1
1
1
1
1
0.7
1
1
0.7
0.7
0.7
1
0.7
0.7
0.7
0.7
0.7
1
1
0.7
1
1
1
1
0.7
1
1
1
1
1
1
0.7
0.7
0.7
0.7
0.7
0.7
0.7
0.7
0.7
0.7
0.7
0.7
0.7
0.7
0.7
0.7
0.7
0.7
0.7
0.7
0.7
0.7
0.7
0.7
0.7
0.7
0.7
1
0.7
0.7
1
1
1
1
0.7
0.7
1
0.7
0.7
1
0.7
0.7
0.7
0.7
0.7
1
1
1
1
1
1
1
1
1
1
1
1
1
1
1
1
1
1
1
1
1
1
1
1
1
1
1
1
1
1
1
1
1
1
1
1
1
1
1
1
1
1
1
1
1
1
1
1
1
1
1
1
1
1
1
1
1
1
1
1
1
1
1
1
1
1
1
0.7
1
1
1
1
1
1
1
1
1
1
1
1
1
1
1
1
1
1
1
1
1
1
1
1
1
1
1
1
1
1
1
1
1
1
1
1
1
1
1
1
1
1
1
1
1
1
1
1
1
1
1
1
1
1
0.7
1
1
0.7
1
0.7
0.7
0.7
0.7
0.7
1
0.7
0.7
0.7
1
0.7
0.7
0.7
0.7
0.7
0.7
0.7
0.7
0.7
0.7
0.7
0.7
0.7
0.7
0.7
1
0.7
1
0.7
0.7
0.7
0.7
0.7
0.7
0.7
0.7
0.7
0.7
0.7
0.7
0.7
1
1
0.7
1
0.7
1
1
1
1
1
1
0.7
1
1
1
0.7
0.7
1
1
1
0.7
1
0.7
0.7
0.7
0.7
0.7
0.7
0.7
0.7
0.7
0.7
0.7
0.7
0.7
0.7
0.7
0.7
0.7
0.7
0.7
0.7
0.7
0.7
0.7
0.7
0.7
0.7
0.7
1
1
0.7
0.7
0.7
1
0.7
0.7
0.7
0.7
0.7
0.7
0.7
1
0.7
0.7
1
0.7
1
1
1
1
1
1
1
1
1
1
1
1
1
1
1
1
1
1
1
1
1
1
1
1
1
1
0.7
1
1
1
1
1
1
1
1
1
1
1
1
1
1
1
1
1
1
1
1
1
1
1
1
1
1
1
1
1
1
1
1
1
1
1
1
1
1
1
1
1
1
1
1
1
1
1
1
1
1
1
1
1
1
1
1
1
1
1
1
1
1
1
1
1
1
1
1
1
1
1
1
1
1
1
1
1
1
1
1
1
1
1
1
1
1
1
1
1
1
0.7
1
1
0.7
0.7
1
1
0.7
1
1
1
1
1
1
0.7
0.7
0.7
0.7
0.7
1
1
1
1
1
1
1
1
1
1
1
1
1
0.7
1
0.7
0.7
0.7
1
0.7
0.7
0.7
0.7
0.7
0.7
0.7
0.7
0.7
0.7
0.7
0.7
0.7
0.7
0.7
1
1
0.7
1
1
1
1
1
1
1
0.7
1
1
1
0.7
0.7
0.7
0.7
0.7
0.7
1
0.7
0.7
1
0.7
1
1
0.7
1
1
1
1
1
1
1
1
0.7
0.7
0.7
0.7
1
1
1
1
0.7
0.7
0.7
0.7
0.7
0.7
0.7
0.7
0.7
0.7
0.7
0.7
0.7
0.7
1
0.7
0.7
0.7
0.7
0.7
0.7
0.7
1
1
1
1
1
1
1
0.7
1
0.7
0.7
0.7
0.7
0.7
1
0.7
0.7
1
0.7
1
1
1
1
1
1
1
1
1
1
1
1
1
1
1
1
1
1
1
1
1
0.7
1
1
1
1
0.7
1
1
1
1
1
1
1
1
1
1
1
1
1
1
1
1
1
1
1
1
1
1
1
1
1
1
1
1
1
1
1
1
1
1
1
1
1
1
1
1
1
1
1
1
1
1
1
1
1
1
1
1
1
1
1
1
1
1
1
1
1
1
1
1
1
1
1
1
1
1
1
1
1
1
1
1
1
1
1
1
1
1
1
1
1
1
1
1
1
1
1
0.7
1
1
1
1
1
1
1
1
1
1
1
0.7
0.7
1
1
1
0.7
1
0.7
0.7
1
1
1
1
0.7
0.7
1
0.7
1
1
1
1
1
1
1
1
1
1
1
1
1
0.7
0.7
1
1
1
1
1
1
1
1
1
1
1
1
1
1
1
1
1
1
1
1
1
1
1
1
1
1
1
1
1
1
1
0.7
1
1
0.7
0.7
0.7
1
1
1
1
1
1
1
1
1
1
1
1
1
1
1
1
1
1
1
1
1
0.7
1
0.7
0.7
1
1
1
1
1
1
1
1
1
1
1
1
1
1
1
1
1
1
1
1
1
1
1
1
1
1
1
1
1
1
1
1
1
1
1
1
0.7
1
1
1
1
1
1
1
1
1
1
1
1
1
1
1
1
1
1
1
1
1
1
1
1
1
1
1
1
1
1
1
1
1
1
1
1
1
1
1
1
1
1
1
1
1
1
1
1
1
1
1
1
1
1
1
0.7
0.7
0.7
1
1
1
1
1
1
1
1
1
1
1
1
1
1
1
1
1
1
1
1
1
1
1
1
1
1
0.7
1
1
1
1
1
1
1
1
1
1
1
1
1
1
1
1
1
1
1
1
1
1
1
1
1
1
1
1
1
1
1
1
1
1
1
1
1
1
1
1
1
1
1
1
1
1
1
1
1
1
1
1
1
1
1
1
1
1
1
1
1
1
1
1
1
1
1
1
1
1
1
1
1
1
1
1
1
1
1
1
1
1
1
1
1
1
1
1
1
1
1
1
1
1
1
1
1
1
1
1
1
1
1
1
1
1
1
1
1
1
1
1
1
1
1
1
1
1
1
1
1
1
1
1
1
1
1
1
1
1
1
1
1
1
1
1
1
1
1
1
1
1
1
1
1
1
1
1
1
1
1
1
1
1
1
1
1
1
1
1
1
1
1
1
1
1
1
0.7
1
1
1
1
1
1
0.7
0.7
1
1
0.7
1
0.7
1
1
0.7
0.7
0.7
1
0.7
1
0.7
1
0.7
0.7
1
0.7
1
1
1
1
1
1
0.7
1
1
0.7
0.7
0.7
0.7
0.7
0.7
0.7
0.7
0.7
1
0.7
0.7
0.7
0.7
1
1
1
1
1
1
1
1
1
1
0.7
1
1
1
1
0.7
1
0.7
0.7
0.7
0.7
0.7
0.7
0.7
0.7
0.7
0.7
0.7
0.7
0.7
0.7
0.7
0.7
0.7
0.7
0.7
0.7
0.7
1
0.7
1
0.7
1
0.7
1
0.7
0.7
1
1
1
1
1
1
1
1
1
1
1
1
1
1
1
1
1
1
1
1
1
1
1
1
1
1
1
1
1
1
1
1
1
1
1
1
1
1
1
1
1
1
1
1
1
1
1
1
1
1
1
1
1
1
1
1
1
1
0.7
1
1
1
1
1
1
1
1
1
1
1
1
1
1
1
1
1
1
1
1
1
1
1
1
1
1
1
1
1
1
1
1
1
1
1
1
1
1
1
1
1
1
1
1
1
1
1
1
1
1
1
1
1
1
1
1
1
1
1
1
1
1
1
1
1
1
1
0.7
0.7
1
0.7
0.7
0.7
1
1
1
1
1
1
1
1
1
1
1
1
1
1
1
1
1
1
1
1
1
1
1
1
0.7
0.7
0.7
0.7
0.7
0.7
1
1
0.7
1
1
1
1
1
1
1
1
1
1
1
1
1
1
1
1
1
1
1
1
1
1
1
1
1
1
1
1
1
1
1
1
1
1
1
1
1
1
1
1
1
1
1
1
0.7
1
1
1
1
1
1
1
1
1
1
1
1
1
1
1
1
1
1
1
1
1
1
1
1
1
1
1
1
1
1
1
1
1
1
1
1
1
1
1
1
1
1
1
1
1
1
1
1
1
1
1
1
1
1
1
1
1
1
1
1
1
1
1
1
1
1
1
1
1
1
1
1
1
1
1
1
1
1
1
1
1
1
1
1
1
1
1
1
1
1
1
1
1
1
1
1
1
1
1
1
1
1
1
1
1
1
1
1
1
1
1
1
1
1
1
1
1
1
1
1
1
1
1
1
1
1
1
1
1
1
1
1
1
1
0.7
1
1
1
1
1
1
1
1
1
1
1
1
1
1
1
1
1
1
1
1
1
1
1
1
1
0.7
1
1
1
1
1
1
1
1
1
1
1
1
1
1
1
1
1
1
1
1
1
1
1
1
1
0.7
1
0.7
0.7
0.7
0.7
1
0.7
1
1
0.7
0.7
0.7
0.7
0.7
0.7
1
0.7
1
1
0.7
1
1
1
1
1
1
0.7
0.7
1
0.7
0.7
0.7
0.7
0.7
0.7
0.7
0.7
0.7
0.7
0.7
0.7
0.7
0.7
1
0.7
1
1
1
1
1
1
1
0.7
1
1
1
1
1
1
0.7
0.7
0.7
0.7
0.7
0.7
0.7
0.7
0.7
0.7
0.7
0.7
0.7
1
0.7
0.7
0.7
0.7
0.7
1
1
0.7
1
1
1
0.7
0.7
1
0.7
1
1
1
1
1
1
1
1
1
1
1
1
1
1
1
1
1
1
1
1
1
1
1
1
1
1
1
1
1
1
1
1
1
1
1
1
1
1
1
1
1
1
1
1
1
1
1
1
1
1
1
1
1
1
1
1
1
1
1
1
0.7
0.7
1
1
1
1
1
1
1
1
1
1
1
1
1
1
1
1
1
1
1
1
1
1
1
1
1
1
1
1
1
1
1
1
1
1
1
1
1
1
1
1
1
1
1
1
1
1
1
1
1
1
1
1
1
1
1
0.7
0.7
1
1
1
1
1
1
1
1
1
1
1
1
0.7
1
1
1
1
1
1
1
1
1
1
1
1
1
1
1
0.7
1
1
1
1
1
1
1
1
1
1
1
1
1
0.7
0.7
0.7
1
1
0.7
1
1
1
1
1
1
1
1
1
0.7
0.7
0.7
1
1
0.7
1
1
0.7
1
0.7
1
1
0.7
0.7
1
0.7
1
1
1
1
1
1
1
1
1
1
1
1
1
1
1
1
1
1
1
1
1
1
1
1
1
1
1
1
1
1
0.7
0.7
1
0.7
0.7
0.7
0.7
1
1
1
1
1
0.7
0.7
0.7
1
1
0.7
0.7
0.7
1
1
1
1
1
1
1
1
1
1
1
1
1
1
1
1
1
1
1
1
1
1
1
1
1
0.7
0.7
0.7
0.7
0.7
1
1
1
1
1
1
1
1
1
1
1
1
1
1
1
1
1
1
1
1
1
1
0.7
0.7
0.7
0.7
0.7
0.7
0.7
0.7
0.7
0.7
1
1
1
1
1
1
1
1
1
1
1
1
1
1
1
1
1
1
0.7
0.7
0.7
0.7
0.7
0.7
0.7
0.7
1
0.7
0.7
1
1
1
1
1
1
1
1
1
1
1
1
1
1
1
1
1
1
1
1
1
0.7
0.7
0.7
0.7
0.7
0.7
1
1
1
0.7
0.7
0.7
0.7
0.7
0.7
0.7
0.7
0.7
0.7
1
0.7
0.7
0.7
1
0.7
1
0.7
0.7
1
1
0.7
1
1
0.7
1
1
1
1
1
1
1
1
1
1
1
1
1
1
1
1
1
1
1
1
1
1
1
1
1
1
1
1
1
1
1
1
1
1
1
1
1
1
0.7
1
0.7
1
0.7
0.7
0.7
0.7
1
0.7
0.7
1
1
0.7
1
1
1
1
1
1
1
1
1
1
0.7
0.7
0.7
1
0.7
0.7
0.7
0.7
0.7
1
0.7
0.7
0.7
0.7
0.7
0.7
0.7
0.7
0.7
0.7
0.7
0.7
0.7
0.7
0.7
0.7
0.7
1
0.7
0.7
0.7
0.7
0.7
0.7
0.7
0.7
0.7
0.7
0.7
1
1
1
1
1
1
1
1
1
1
1
1
1
1
1
0.7
1
0.7
0.7
1
0.7
1
0.7
1
1
1
1
1
1
1
1
1
1
1
1
1
1
1
1
1
1
1
1
1
1
0.7
1
1
0.7
0.7
0.7
0.7
0.7
1
0.7
0.7
1
1
1
1
1
1
1
1
1
1
1
1
1
1
1
1
1
1
1
1
1
1
1
1
1
0.7
1
1
1
1
1
1
1
1
1
1
1
1
1
1
1
1
1
1
1
1
1
1
1
1
1
1
0.7
0.7
0.7
0.7
0.7
0.7
0.7
0.7
1
0.7
0.7
0.7
0.7
1
0.7
0.7
0.7
1
0.7
0.7
0.7
1
1
1
1
1
1
1
1
1
1
1
1
1
1
1
1
1
1
1
1
1
1
0.7
1
1
1
0.7
1
0.7
1
0.7
1
0.7
0.7
0.7
0.7
0.7
0.7
0.7
0.7
1
0.7
1
1
1
0.7
0.7
1
1
1
0.7
1
1
1
0.7
0.7
0.7
0.7
0.7
0.7
0.7
0.7
0.7
0.7
0.7
0.7
0.7
0.7
0.7
0.7
0.7
0.7
0.7
0.7
0.7
1
1
1
0.7
1
0.7
1
1
0.7
0.7
0.7
0.7
0.7
0.7
0.7
0.7
1
0.7
0.7
1
1
0.7
0.7
1
1
1
1
1
1
1
1
1
1
1
1
1
1
1
1
1
1
1
1
1
1
1
1
1
1
1
1
1
1
1
1
1
1
1
1
1
1
1
1
1
1
1
1
1
1
1
1
1
1
1
1
1
1
1
0.7
0.7
1
1
1
1
1
1
1
1
1
1
1
1
1
1
1
1
1
1
1
1
1
1
1
0.7
1
1
0.7
1
1
1
1
1
1
1
1
1
1
1
1
1
1
1
1
0.7
0.7
1
0.7
1
1
0.7
1
0.7
0.7
1
1
0.7
1
0.7
0.7
0.7
0.7
1
0.7
0.7
0.7
0.7
1
1
0.7
0.7
0.7
1
0.7
0.7
0.7
0.7
0.7
0.7
1
0.7
0.7
0.7
1
0.7
0.7
0.7
0.7
0.7
0.7
0.7
0.7
0.7
0.7
0.7
0.7
0.7
1
1
1
1
1
1
1
0.7
1
1
0.7
1
0.7
0.7
0.7
0.7
0.7
0.7
0.7
0.7
0.7
0.7
0.7
0.7
0.7
0.7
0.7
0.7
0.7
0.7
0.7
0.7
0.7
0.7
0.7
0.7
1
0.7
0.7
0.7
1
0.7
0.7
0.7
0.7
0.7
0.7
0.7
0.7
0.7
0.7
0.7
0.7
0.7
0.7
0.7
0.7
0.7
0.7
0.7
0.7
0.7
0.7
0.7
1
1
1
0.7
0.7
0.7
1
1
0.7
0.7
0.7
0.7
0.7
0.7
0.7
0.7
0.7
0.7
0.7
0.7
0.7
0.7
0.7
0.7
0.7
0.7
0.7
0.7
0.7
0.7
0.7
0.7
0.7
0.7
0.7
0.7
0.7
0.7
0.7
0.7
1
0.7
0.7
0.7
1
0.7
1
0.7
0.7
0.7
1
1
0.7
1
0.7
1
0.7
0.7
0.7
0.7
0.7
0.7
0.7
0.7
0.7
1
0.7
0.7
0.7
0.7
1
0.7
1
1
1
1
1
1
1
1
1
1
1
1
1
0.7
1
1
0.7
0.7
0.7
0.7
0.7
0.7
0.7
0.7
0.7
0.7
0.7
0.7
0.7
0.7
0.7
1
1
1
1
0.7
1
1
1
1
1
1
1
1
1
1
1
0.7
1
0.7
0.7
0.7
1
0.7
0.7
0.7
0.7
0.7
1
0.7
1
1
1
1
1
1
0.7
1
1
1
1
1
1
1
1
1
1
1
1
1
0.7
0.7
0.7
0.7
0.7
1
0.7
0.7
0.7
0.7
0.7
0.7
0.7
1
0.7
0.7
0.7
0.7
0.7
1
1
1
1
1
1
1
1
1
1
1
1
1
1
1
0.7
0.7
0.7
0.7
1
1
1
0.7
0.7
0.7
0.7
0.7
0.7
0.7
0.7
0.7
0.7
0.7
0.7
0.7
0.7
0.7
0.7
0.7
0.7
0.7
0.7
0.7
0.7
0.7
0.7
0.7
0.7
0.7
0.7
0.7
0.7
0.7
0.7
0.7
0.7
0.7
0.7
0.7
0.7
0.7
0.7
0.7
0.7
0.7
1
1
0.7
0.7
0.7
0.7
0.7
0.7
0.7
0.7
0.7
0.7
0.7
0.7
1
0.7
1
1
0.7
0.7
1
1
1
1
1
1
1
0.7
1
0.7
1
1
0.7
1
1
0.7
0.7
0.7
0.7
0.7
0.7
1
1
1
0.7
1
0.7
1
1
0.7
1
1
1
1
1
1
1
1
1
1
1
1
1
1
1
1
1
1
1
1
1
1
1
1
1
1
1
1
1
1
1
1
1
1
1
1
1
1
1
1
1
1
1
1
1
1
1
1
1
1
1
1
0.7
1
1
1
1
0.7
1
1
1
1
1
1
1
1
1
1
1
1
1
1
1
1
1
1
1
1
1
1
1
1
1
1
1
1
1
1
1
1
1
1
1
1
1
1
1
1
1
1
1
1
1
1
1
1
1
1
1
1
1
1
1
1
1
1
1
1
1
0.7
0.7
0.7
0.7
0.7
0.7
0.7
0.7
0.7
0.7
0.7
0.7
0.7
0.7
0.7
0.7
0.7
0.7
0.7
0.7
1
0.7
0.7
1
0.7
0.7
0.7
0.7
1
0.7
1
0.7
0.7
0.7
0.7
0.7
0.7
0.7
0.7
0.7
0.7
0.7
0.7
0.7
0.7
0.7
0.7
0.7
0.7
1
1
1
1
1
1
0.7
0.7
1
1
1
1
0.7
0.7
0.7
0.7
0.7
0.7
0.7
0.7
0.7
0.7
0.7
0.7
0.7
0.7
0.7
0.7
0.7
0.7
0.7
0.7
0.7
0.7
0.7
0.7
0.7
1
0.7
0.7
1
1
0.7
0.7
0.7
0.7
0.7
0.7
0.7
0.7
0.7
0.7
0.7
0.7
0.7
0.7
0.7
0.7
0.7
0.7
0.7
1
1
1
0.7
1
1
1
1
1
1
1
1
1
1
1
1
1
1
1
1
1
1
1
1
1
1
1
1
1
1
1
1
1
1
1
1
1
1
1
1
1
1
1
1
1
1
1
1
1
1
1
1
1
1
1
1
1
1
1
1
0.7
0.7
1
1
0.7
1
1
1
1
1
1
1
1
1
1
1
1
1
1
1
1
1
1
1
1
1
1
1
1
1
1
1
1
1
1
1
1
1
1
1
1
1
1
1
1
1
1
1
1
1
1
1
0.7
1
1
0.7
1
1
0.7
1
1
1
1
1
1
1
1
0.7
0.7
0.7
0.7
0.7
0.7
0.7
1
0.7
1
1
1
1
1
1
1
1
1
0.7
1
1
1
0.7
1
1
0.7
0.7
0.7
0.7
0.7
0.7
0.7
0.7
0.7
0.7
0.7
0.7
0.7
0.7
0.7
0.7
0.7
1
1
0.7
0.7
0.7
0.7
0.7
0.7
0.7
0.7
1
0.7
0.7
0.7
0.7
0.7
0.7
0.7
0.7
0.7
1
1
1
1
1
1
1
1
1
1
1
1
1
1
1
1
1
1
1
1
1
1
1
1
1
1
1
1
1
1
1
1
1
1
1
1
1
1
1
1
1
1
1
1
1
1
1
1
1
1
1
1
1
1
1
1
1
1
1
1
1
1
1
1
1
1
1
1
1
1
1
1
1
1
1
1
1
1
1
1
1
1
1
1
1
1
1
1
1
1
1
1
1
1
1
1
1
1
1
1
1
1
1
1
1
1
1
1
1
1
1
1
1
1
1
1
1
1
1
1
1
1
1
1
1
1
1
1
1
1
1
1
1
1
1
1
1
1
1
1
1
1
1
1
1
1
1
1
1
1
1
1
1
1
1
1
1
1
1
1
0.7
1
1
1
1
1
1
0.7
0.7
1
1
1
1
1
1
1
1
1
1
1
1
1
1
1
1
1
1
1
1
1
1
1
1
1
1
1
1
1
1
1
1
1
1
1
1
1
1
1
1
1
1
1
1
1
1
1
1
1
1
1
1
1
1
1
1
1
1
1
1
1
1
1
1
1
1
1
1
1
1
1
1
1
1
0.7
1
0.7
1
0.7
1
1
1
1
0.7
0.7
1
1
0.7
0.7
1
1
1
1
1
1
1
1
1
1
1
1
1
1
1
0.7
1
0.7
0.7
1
1
0.7
1
1
1
1
1
0.7
1
1
0.7
1
0.7
0.7
0.7
1
0.7
0.7
0.7
0.7
0.7
0.7
0.7
0.7
0.7
0.7
0.7
0.7
0.7
0.7
1
0.7
1
0.7
1
1
0.7
1
0.7
1
1
0.7
0.7
0.7
0.7
0.7
1
0.7
0.7
0.7
0.7
0.7
0.7
0.7
0.7
0.7
0.7
0.7
1
1
0.7
0.7
1
1
1
1
1
1
1
1
1
1
1
1
1
1
1
1
1
1
1
1
0.7
1
1
0.7
1
1
1
1
1
1
1
1
1
1
1
1
1
1
1
1
1
1
1
1
1
1
1
1
1
1
1
1
1
1
1
1
1
1
1
1
1
1
1
1
1
1
1
1
1
1
1
1
1
1
1
1
1
1
1
1
1
1
1
1
1
1
1
1
1
1
1
1
1
1
1
1
1
1
1
1
1
1
1
1
1
1
1
1
1
1
1
1
1
1
1
1
1
1
1
1
1
1
1
1
1
1
1
1
1
1
1
1
1
1
1
1
1
1
1
1
1
1
1
1
1
1
1
1
1
1
1
1
1
1
1
1
1
1
1
1
1
1
1
1
1
1
1
1
1
1
1
1
1
1
1
1
1
1
1
1
1
1
1
1
1
1
1
0.7
1
1
1
1
1
1
1
1
1
1
1
1
1
1
1
1
1
1
1
1
1
0.7
0.7
1
0.7
0.7
1
0.7
1
1
0.7
0.7
1
0.7
0.7
0.7
0.7
0.7
0.7
0.7
0.7
0.7
0.7
0.7
0.7
0.7
0.7
0.7
0.7
0.7
0.7
0.7
0.7
0.7
0.7
0.7
0.7
0.7
0.7
0.7
0.7
0.7
0.7
0.7
0.7
0.7
0.7
0.7
0.7
0.7
0.7
0.7
1
0.7
1
1
1
0.7
0.7
1
1
0.7
0.7
1
1
1
1
0.7
0.7
0.7
1
0.7
0.7
1
0.7
0.7
0.7
0.7
0.7
0.7
0.7
0.7
0.7
0.7
0.7
0.7
0.7
0.7
0.7
0.7
0.7
0.7
0.7
0.7
0.7
0.7
0.7
0.7
0.7
0.7
0.7
0.7
0.7
0.7
0.7
0.7
0.7
0.7
0.7
0.7
0.7
0.7
0.7
1
0.7
0.7
0.7
0.7
0.7
0.7
0.7
1
0.7
1
1
1
1
1
1
1
1
1
1
1
1
1
1
1
1
1
1
1
1
1
1
1
1
1
1
1
1
1
1
1
1
1
1
1
1
1
1
1
1
1
1
1
1
1
1
1
1
1
1
1
1
0.7
1
0.7
1
0.7
0.7
1
1
0.7
1
1
0.7
1
0.7
1
1
0.7
1
1
1
1
1
1
1
1
1
1
1
1
1
1
0.7
1
1
1
1
1
1
0.7
1
1
1
1
1
1
1
1
1
1
1
1
1
1
1
1
0.7
1
1
0.7
0.7
0.7
0.7
0.7
1
0.7
0.7
0.7
0.7
0.7
0.7
0.7
0.7
0.7
0.7
0.7
0.7
1
0.7
1
0.7
0.7
0.7
0.7
0.7
0.7
0.7
0.7
0.7
0.7
0.7
0.7
0.7
0.7
0.7
0.7
0.7
0.7
0.7
0.7
0.7
0.7
0.7
0.7
0.7
0.7
0.7
0.7
0.7
0.7
0.7
1
1
1
1
1
1
1
1
1
0.7
1
1
1
0.7
0.7
1
0.7
0.7
0.7
0.7
0.7
0.7
0.7
0.7
1
1
1
0.7
0.7
0.7
0.7
1
0.7
0.7
0.7
0.7
0.7
0.7
0.7
0.7
0.7
0.7
0.7
0.7
0.7
0.7
0.7
0.7
0.7
0.7
0.7
0.7
0.7
0.7
0.7
1
0.7
0.7
0.7
0.7
0.7
0.7
1
1
1
1
1
0.7
1
1
1
1
1
0.7
1
0.7
1
0.7
1
1
1
1
1
1
1
1
1
1
1
0.7
1
1
1
1
1
1
1
1
1
1
1
1
1
1
1
1
1
1
1
1
1
1
1
1
1
1
1
1
1
1
1
1
1
1
1
1
1
1
1
1
1
1
1
1
1
1
1
1
1
1
1
1
1
1
1
1
1
1
1
1
1
1
1
1
1
1
1
1
1
1
1
1
1
1
1
1
1
1
1
1
1
1
1
1
1
1
1
1
1
1
0.7
1
1
1
1
1
1
1
1
1
1
1
1
1
1
1
1
1
1
1
1
1
1
1
1
1
1
1
1
0.7
1
0.7
0.7
1
0.7
0.7
0.7
0.7
0.7
0.7
0.7
0.7
0.7
0.7
0.7
0.7
0.7
0.7
1
0.7
0.7
0.7
0.7
0.7
0.7
0.7
0.7
0.7
0.7
0.7
0.7
0.7
0.7
0.7
0.7
0.7
0.7
0.7
1
1
0.7
0.7
0.7
0.7
1
0.7
0.7
1
0.7
0.7
1
1
0.7
1
1
1
0.7
0.7
1
0.7
0.7
1
1
1
1
0.7
0.7
0.7
0.7
0.7
0.7
0.7
0.7
0.7
0.7
0.7
0.7
1
0.7
0.7
1
0.7
0.7
0.7
0.7
0.7
0.7
0.7
0.7
0.7
0.7
0.7
0.7
0.7
0.7
0.7
0.7
0.7
0.7
0.7
0.7
0.7
0.7
0.7
0.7
0.7
0.7
0.7
0.7
0.7
0.7
0.7
0.7
0.7
0.7
0.7
0.7
1
0.7
1
0.7
0.7
1
0.7
1
0.7
1
1
1
1
1
1
1
1
1
1
1
1
1
1
1
0.7
1
0.7
1
1
1
1
1
1
1
1
1
1
1
1
0.7
0.7
0.7
0.7
0.7
0.7
0.7
0.7
0.7
0.7
0.7
0.7
0.7
0.7
0.7
0.7
0.7
0.7
0.7
0.7
0.7
0.7
0.7
0.7
0.7
0.7
0.7
1
0.7
0.7
0.7
1
1
1
1
1
1
0.7
1
1
1
1
1
1
0.7
0.7
0.7
0.7
0.7
1
0.7
1
1
0.7
0.7
0.7
0.7
0.7
1
1
1
0.7
0.7
1
0.7
0.7
0.7
0.7
0.7
0.7
0.7
0.7
0.7
0.7
0.7
0.7
0.7
0.7
0.7
0.7
0.7
0.7
0.7
0.7
0.7
0.7
0.7
0.7
0.7
0.7
0.7
0.7
0.7
0.7
0.7
0.7
0.7
0.7
0.7
0.7
0.7
0.7
0.7
0.7
0.7
0.7
0.7
0.7
0.7
0.7
0.7
0.7
0.7
0.7
0.7
0.7
0.7
0.7
0.7
0.7
0.7
1
0.7
0.7
0.7
0.7
1
0.7
0.7
1
1
0.7
0.7
0.7
0.7
0.7
0.7
0.7
0.7
0.7
0.7
0.7
0.7
0.7
0.7
0.7
0.7
0.7
0.7
0.7
0.7
0.7
0.7
0.7
0.7
0.7
0.7
0.7
0.7
0.7
0.7
0.7
0.7
0.7
0.7
0.7
0.7
0.7
0.7
0.7
0.7
0.7
0.7
0.7
0.7
0.7
0.7
0.7
0.7
0.7
0.7
0.7
1
0.7
1
0.7
0.7
1
0.7
0.7
0.7
0.7
0.7
0.7
0.7
0.7
0.7
0.7
1
1
0.7
1
1
0.7
0.7
0.7
0.7
0.7
0.7
0.7
0.7
0.7
0.7
0.7
1
0.7
1
0.7
0.7
0.7
1
1
1
1
1
1
1
1
1
1
1
1
1
1
1
1
1
1
1
1
1
1
1
1
1
1
1
1
0.7
1
1
1
1
0.7
1
1
1
1
1
1
1
1
1
1
1
1
1
1
1
1
1
1
1
1
0.7
1
1
0.7
0.7
0.7
0.7
0.7
0.7
0.7
0.7
0.7
0.7
1
0.7
1
0.7
1
1
0.7
1
1
1
1
1
1
1
1
1
1
1
1
1
1
1
1
1
1
1
1
1
1
1
1
1
1
1
1
1
1
1
1
1
1
1
1
1
1
1
1
1
1
1
1
1
1
1
1
1
1
1
1
1
1
1
1
1
1
1
1
1
1
1
1
1
1
1
1
1
1
1
1
1
1
1
1
1
1
1
1
1
1
1
1
1
1
1
1
1
1
1
1
1
1
1
1
1
1
1
1
1
1
1
1
1
1
1
1
1
1
1
1
1
1
1
1
1
1
1
1
1
1
1
1
1
1
1
1
1
1
1
1
1
1
1
1
1
1
1
1
1
1
1
1
1
1
1
1
1
1
1
1
1
1
1
1
1
1
1
1
1
1
1
1
1
1
1
1
1
1
1
1
1
1
1
1
1
1
1
1
0.7
0.7
1
1
1
1
0.7
1
1
1
1
1
1
0.7
1
1
1
1
1
1
1
1
1
1
1
1
1
1
1
1
1
1
1
0.7
1
0.7
1
0.7
1
1
1
1
1
1
0.7
0.7
0.7
0.7
1
0.7
1
1
1
1
0.7
1
1
1
0.7
1
0.7
0.7
1
1
0.7
0.7
0.7
0.7
0.7
0.7
0.7
0.7
0.7
0.7
0.7
0.7
0.7
1
1
0.7
1
1
1
1
1
1
1
1
1
1
1
1
1
1
1
1
1
1
1
1
1
1
1
1
1
1
1
1
1
1
1
1
1
1
1
1
1
1
1
1
1
1
1
1
1
1
1
1
1
1
1
1
1
1
1
1
1
1
1
1
1
1
1
1
1
1
1
0.7
1
1
1
1
1
1
1
1
1
1
1
1
1
1
1
1
1
1
1
1
1
1
1
1
1
1
1
1
1
1
1
1
1
1
1
1
1
1
1
1
1
1
1
1
1
1
1
1
1
1
1
1
1
1
1
1
0.7
1
1
0.7
1
1
1
0.7
0.7
1
0.7
0.7
1
1
0.7
1
0.7
1
1
1
1
1
1
0.7
1
1
1
1
1
1
1
0.7
1
0.7
1
1
1
0.7
0.7
0.7
0.7
1
0.7
1
0.7
0.7
0.7
0.7
0.7
0.7
0.7
0.7
0.7
0.7
0.7
0.7
0.7
0.7
0.7
0.7
0.7
0.7
0.7
0.7
0.7
0.7
0.7
0.7
0.7
0.7
0.7
0.7
0.7
1
1
1
1
1
1
1
1
1
1
0.7
0.7
0.7
0.7
0.7
0.7
0.7
0.7
0.7
0.7
0.7
0.7
0.7
0.7
1
0.7
0.7
0.7
0.7
0.7
0.7
0.7
0.7
0.7
0.7
0.7
1
1
0.7
0.7
1
1
1
1
1
1
1
1
1
1
1
1
0.7
0.7
0.7
0.7
0.7
0.7
0.7
1
0.7
1
0.7
0.7
0.7
0.7
0.7
0.7
0.7
0.7
0.7
0.7
0.7
0.7
0.7
0.7
0.7
0.7
0.7
1
1
0.7
1
1
0.7
1
1
1
1
1
1
1
1
1
1
0.7
0.7
1
0.7
1
0.7
1
0.7
1
0.7
1
0.7
0.7
1
1
1
1
1
0.7
1
1
1
1
1
1
1
1
1
1
1
1
1
1
1
1
0.7
1
1
1
1
1
1
1
1
1
1
1
1
1
1
1
1
1
1
1
1
1
1
1
1
1
1
1
1
1
1
1
1
1
1
1
1
1
1
1
1
1
1
1
1
1
1
1
1
1
1
1
1
1
1
1
1
1
1
1
1
1
1
1
1
1
1
1
1
1
1
1
1
1
1
1
1
1
1
1
1
1
1
0.7
1
1
1
0.7
1
1
1
1
1
1
1
1
1
1
1
1
1
1
1
1
1
1
1
1
1
1
1
1
1
1
1
1
1
1
1
1
1
1
1
1
1
1
1
1
1
1
1
1
1
1
1
1
1
1
0.7
0.7
0.7
0.7
0.7
1
1
0.7
0.7
0.7
0.7
0.7
0.7
0.7
0.7
0.7
1
1
0.7
0.7
1
1
0.7
1
0.7
0.7
0.7
1
0.7
1
0.7
0.7
0.7
0.7
1
1
1
1
1
1
1
1
1
1
1
1
1
1
1
1
1
1
1
1
0.7
0.7
0.7
0.7
0.7
0.7
0.7
0.7
0.7
1
0.7
0.7
0.7
0.7
1
1
1
1
1
1
1
1
1
1
1
1
1
1
1
0.7
0.7
0.7
0.7
0.7
0.7
0.7
0.7
0.7
0.7
0.7
1
0.7
0.7
1
0.7
0.7
1
1
1
1
1
1
1
1
1
1
1
1
1
1
1
1
0.7
1
1
1
0.7
0.7
0.7
0.7
0.7
0.7
0.7
0.7
0.7
0.7
0.7
0.7
0.7
0.7
0.7
0.7
0.7
0.7
0.7
0.7
0.7
0.7
0.7
0.7
0.7
0.7
0.7
0.7
0.7
0.7
0.7
0.7
0.7
0.7
0.7
0.7
0.7
0.7
0.7
0.7
0.7
0.7
0.7
0.7
0.7
0.7
0.7
1
1
1
1
0.7
0.7
1
0.7
0.7
0.7
0.7
0.7
0.7
0.7
0.7
0.7
0.7
0.7
0.7
0.7
0.7
0.7
0.7
0.7
1
0.7
0.7
1
1
0.7
0.7
0.7
0.7
0.7
0.7
0.7
0.7
0.7
0.7
0.7
0.7
0.7
0.7
0.7
0.7
0.7
0.7
0.7
0.7
0.7
0.7
0.7
0.7
0.7
0.7
0.7
0.7
0.7
0.7
0.7
0.7
0.7
0.7
0.7
0.7
0.7
0.7
0.7
0.7
0.7
0.7
0.7
0.7
1
0.7
0.7
1
1
1
1
0.7
1
1
0.7
1
1
1
0.7
0.7
1
1
0.7
0.7
0.7
0.7
0.7
0.7
0.7
0.7
0.7
0.7
0.7
0.7
0.7
0.7
0.7
1
0.7
0.7
0.7
1
1
0.7
1
1
1
1
1
1
1
1
1
1
1
1
1
1
1
1
1
1
1
0.7
0.7
0.7
0.7
1
0.7
0.7
0.7
0.7
1
1
1
1
1
1
1
1
1
1
1
0.7
1
0.7
1
1
0.7
0.7
0.7
0.7
0.7
0.7
0.7
0.7
0.7
0.7
0.7
0.7
0.7
0.7
0.7
0.7
0.7
0.7
1
1
1
1
1
1
1
1
1
1
1
1
1
1
1
0.7
1
0.7
0.7
0.7
0.7
1
0.7
0.7
0.7
0.7
0.7
0.7
0.7
0.7
0.7
0.7
0.7
0.7
1
0.7
0.7
1
1
0.7
0.7
1
0.7
0.7
0.7
0.7
0.7
0.7
0.7
0.7
0.7
0.7
0.7
0.7
0.7
0.7
0.7
0.7
0.7
0.7
0.7
0.7
0.7
0.7
0.7
0.7
0.7
0.7
0.7
0.7
0.7
0.7
0.7
0.7
0.7
0.7
1
1
0.7
0.7
0.7
0.7
0.7
0.7
0.7
1
1
0.7
1
1
1
1
0.7
0.7
0.7
0.7
0.7
0.7
0.7
0.7
0.7
0.7
0.7
0.7
0.7
0.7
0.7
0.7
0.7
0.7
0.7
0.7
0.7
1
1
1
1
0.7
0.7
0.7
0.7
0.7
0.7
0.7
0.7
0.7
0.7
0.7
0.7
0.7
0.7
0.7
0.7
0.7
0.7
0.7
1
1
1
1
1
0.7
1
1
1
0.7
0.7
1
1
0.7
0.7
0.7
0.7
0.7
0.7
0.7
0.7
0.7
0.7
0.7
0.7
0.7
0.7
0.7
0.7
0.7
0.7
0.7
0.7
1
1
1
0.7
0.7
1
0.7
0.7
0.7
0.7
1
0.7
0.7
0.7
0.7
0.7
0.7
0.7
0.7
0.7
0.7
0.7
1
0.7
0.7
1
0.7
0.7
0.7
0.7
1
0.7
1
0.7
0.7
0.7
1
1
1
1
1
1
1
1
1
1
1
1
1
1
1
1
1
1
1
1
1
1
0.7
1
1
1
0.7
1
1
1
1
1
1
1
1
0.7
1
1
1
1
1
1
1
1
1
0.7
1
1
1
1
1
1
1
1
1
1
1
1
1
1
1
1
1
1
1
1
1
1
1
1
1
1
1
1
1
1
1
1
1
1
1
1
1
1
1
1
1
1
1
1
1
1
0.7
1
1
1
1
1
0.7
1
1
1
0.7
1
0.7
0.7
0.7
0.7
0.7
0.7
0.7
0.7
0.7
0.7
1
0.7
0.7
1
0.7
1
1
1
0.7
0.7
0.7
0.7
1
0.7
0.7
0.7
0.7
0.7
0.7
0.7
0.7
1
0.7
0.7
0.7
0.7
0.7
0.7
0.7
0.7
0.7
0.7
0.7
0.7
1
0.7
0.7
0.7
0.7
0.7
0.7
0.7
0.7
0.7
0.7
0.7
0.7
0.7
0.7
0.7
0.7
0.7
0.7
0.7
0.7
0.7
0.7
0.7
0.7
0.7
0.7
0.7
0.7
1
0.7
1
0.7
0.7
0.7
1
1
1
1
1
0.7
0.7
1
1
0.7
0.7
0.7
1
0.7
1
0.7
0.7
0.7
1
0.7
0.7
0.7
1
1
0.7
1
1
0.7
1
1
1
1
1
1
1
1
1
1
1
1
1
1
1
1
1
1
1
1
1
1
1
1
1
1
1
1
1
1
1
1
1
1
1
1
1
1
1
1
1
1
1
1
1
1
1
1
1
1
1
1
1
1
1
1
1
1
1
1
1
1
1
1
1
1
1
1
0.7
1
1
1
1
1
1
1
1
1
1
1
1
1
1
1
1
1
1
1
1
1
1
1
1
1
1
1
0.7
0.7
1
1
1
0.7
0.7
1
0.7
0.7
1
0.7
0.7
0.7
1
0.7
0.7
0.7
1
1
1
1
1
0.7
1
0.7
1
0.7
1
0.7
1
0.7
0.7
0.7
0.7
0.7
0.7
0.7
0.7
0.7
0.7
0.7
0.7
0.7
0.7
0.7
0.7
0.7
0.7
1
0.7
0.7
1
1
1
1
1
0.7
1
1
1
1
1
1
1
1
1
0.7
1
0.7
0.7
0.7
0.7
0.7
0.7
1
0.7
0.7
0.7
0.7
0.7
1
0.7
0.7
0.7
1
1
0.7
0.7
1
1
0.7
1
1
0.7
0.7
0.7
1
0.7
0.7
0.7
0.7
0.7
0.7
0.7
0.7
0.7
0.7
0.7
0.7
0.7
0.7
0.7
1
0.7
1
1
1
1
1
1
1
1
1
1
1
1
1
0.7
0.7
0.7
0.7
0.7
0.7
0.7
0.7
0.7
0.7
0.7
0.7
0.7
1
0.7
0.7
1
0.7
1
0.7
0.7
0.7
0.7
1
0.7
1
1
0.7
0.7
1
0.7
0.7
0.7
0.7
0.7
0.7
0.7
1
0.7
1
1
0.7
1
0.7
0.7
0.7
0.7
0.7
0.7
1
0.7
1
1
1
1
1
1
1
1
1
1
1
1
1
1
1
1
1
0.7
1
1
1
1
1
1
1
1
1
1
1
1
1
1
1
1
1
1
1
1
1
1
0.7
1
1
1
1
1
1
1
1
1
1
1
1
1
1
1
1
1
1
1
1
1
1
1
1
1
1
1
1
1
1
1
1
1
1
1
1
1
1
1
1
1
1
1
1
1
1
1
1
1
1
1
1
1
1
1
1
1
1
1
1
0.7
0.7
1
1
0.7
0.7
0.7
0.7
0.7
1
1
1
0.7
1
1
1
1
1
1
1
1
0.7
0.7
0.7
0.7
1
0.7
0.7
0.7
0.7
0.7
0.7
0.7
0.7
0.7
0.7
0.7
0.7
0.7
0.7
0.7
0.7
0.7
0.7
0.7
0.7
0.7
0.7
0.7
1
0.7
0.7
0.7
0.7
0.7
0.7
0.7
0.7
0.7
0.7
0.7
0.7
0.7
1
1
1
0.7
1
1
1
1
0.7
0.7
0.7
0.7
0.7
0.7
0.7
0.7
0.7
0.7
0.7
0.7
0.7
0.7
0.7
0.7
1
1
1
1
1
1
1
1
1
1
1
0.7
1
0.7
1
0.7
0.7
0.7
0.7
0.7
0.7
0.7
0.7
0.7
0.7
0.7
0.7
0.7
0.7
0.7
0.7
0.7
0.7
0.7
0.7
0.7
0.7
0.7
0.7
0.7
0.7
0.7
0.7
1
0.7
0.7
0.7
0.7
0.7
0.7
0.7
0.7
0.7
0.7
0.7
0.7
0.7
1
0.7
0.7
0.7
1
0.7
1
1
1
1
0.7
1
1
0.7
1
1
0.7
1
0.7
0.7
0.7
0.7
0.7
0.7
0.7
0.7
0.7
0.7
0.7
1
1
1
1
1
1
1
1
1
1
1
1
1
1
1
1
1
1
1
1
1
1
1
1
0.7
1
1
1
1
1
1
1
1
1
1
1
1
1
1
1
1
1
1
1
1
1
1
1
1
1
1
1
1
1
1
1
1
1
1
1
1
1
1
1
1
1
1
1
1
1
1
1
1
1
1
1
1
1
1
1
1
1
1
1
1
1
1
1
1
1
1
1
1
1
1
1
1
1
1
1
1
1
1
1
1
1
1
1
1
1
1
1
1
1
1
1
1
1
1
1
1
1
1
1
1
1
1
1
1
1
1
1
1
1
1
1
1
1
1
1
1
1
1
1
1
1
1
1
1
1
1
1
1
1
1
1
1
1
1
1
1
1
1
1
1
1
1
1
1
1
1
1
1
1
1
1
1
1
1
1
1
1
1
1
1
1
1
1
1
1
1
1
1
1
1
1
1
1
1
1
1
1
1
1
1
1
1
1
1
1
1
1
1
1
1
1
1
1
1
1
1
1
0.7
0.7
1
0.7
0.7
1
1
1
1
1
1
1
1
1
1
1
1
1
1
1
1
1
1
1
1
1
0.7
0.7
0.7
0.7
1
0.7
1
0.7
1
1
0.7
0.7
0.7
0.7
0.7
0.7
0.7
0.7
0.7
0.7
1
1
0.7
0.7
0.7
0.7
0.7
0.7
0.7
0.7
0.7
0.7
0.7
0.7
0.7
0.7
0.7
0.7
0.7
0.7
0.7
0.7
0.7
0.7
0.7
0.7
0.7
0.7
0.7
0.7
0.7
0.7
0.7
0.7
0.7
0.7
0.7
0.7
0.7
0.7
0.7
0.7
0.7
0.7
0.7
1
0.7
1
1
1
0.7
1
0.7
1
0.7
0.7
0.7
1
0.7
0.7
0.7
0.7
0.7
0.7
0.7
0.7
0.7
0.7
0.7
0.7
0.7
0.7
0.7
0.7
0.7
1
0.7
1
1
1
1
1
0.7
1
1
1
0.7
1
1
0.7
0.7
0.7
0.7
0.7
0.7
0.7
0.7
0.7
0.7
0.7
0.7
0.7
0.7
0.7
0.7
0.7
0.7
0.7
0.7
0.7
0.7
0.7
0.7
0.7
0.7
0.7
0.7
0.7
0.7
0.7
0.7
0.7
0.7
0.7
0.7
1
0.7
0.7
0.7
1
0.7
1
1
1
0.7
0.7
0.7
0.7
0.7
0.7
0.7
0.7
0.7
0.7
0.7
0.7
1
1
0.7
1
1
1
1
1
1
1
0.7
0.7
1
1
1
1
1
1
1
1
1
1
1
1
1
1
1
1
1
1
1
1
1
1
1
1
1
1
1
1
1
1
1
1
1
1
1
1
1
1
1
1
1
1
1
1
1
0.7
0.7
1
1
1
1
1
1
1
1
1
1
1
1
1
1
1
1
1
1
1
1
1
1
1
1
1
1
1
1
1
1
1
1
1
1
1
1
1
1
1
1
1
1
1
1
1
1
1
1
1
1
1
1
1
1
1
1
1
1
1
1
1
1
1
1
1
1
1
1
0.7
1
1
1
1
1
1
0.7
0.7
0.7
1
1
0.7
0.7
0.7
0.7
0.7
0.7
0.7
0.7
0.7
0.7
0.7
0.7
0.7
0.7
1
0.7
1
1
1
1
1
1
1
1
1
1
1
1
1
1
1
0.7
0.7
1
0.7
0.7
1
0.7
0.7
0.7
0.7
0.7
0.7
0.7
0.7
0.7
0.7
0.7
0.7
0.7
0.7
1
1
0.7
1
1
1
0.7
0.7
1
0.7
1
0.7
0.7
0.7
0.7
0.7
0.7
0.7
1
0.7
0.7
1
0.7
0.7
0.7
0.7
0.7
1
1
1
1
0.7
1
1
1
0.7
1
1
1
1
0.7
0.7
0.7
0.7
0.7
0.7
0.7
0.7
0.7
0.7
0.7
0.7
0.7
0.7
0.7
0.7
0.7
0.7
0.7
0.7
0.7
1
1
1
0.7
1
1
1
0.7
1
1
0.7
1
0.7
1
1
1
0.7
1
1
1
1
1
1
1
1
1
1
1
1
1
1
1
1
1
1
1
1
1
1
1
1
1
1
1
1
1
1
1
1
1
1
1
1
1
1
1
1
1
1
1
1
1
1
1
1
1
1
0.7
1
1
1
1
1
1
1
1
1
1
1
1
1
1
1
1
1
1
1
1
1
1
1
1
1
1
1
1
1
1
1
1
1
1
1
1
1
1
1
1
1
1
1
1
1
1
1
1
1
1
1
1
1
1
1
1
1
1
1
0.7
1
0.7
1
0.7
0.7
0.7
0.7
0.7
1
0.7
0.7
0.7
0.7
1
1
0.7
1
1
1
1
1
0.7
1
1
1
1
1
1
1
0.7
0.7
0.7
0.7
1
0.7
0.7
0.7
0.7
0.7
0.7
0.7
0.7
0.7
0.7
0.7
0.7
0.7
0.7
0.7
0.7
0.7
0.7
0.7
0.7
0.7
0.7
0.7
0.7
0.7
0.7
1
0.7
0.7
0.7
0.7
1
0.7
0.7
0.7
0.7
0.7
0.7
0.7
0.7
1
1
1
1
1
1
1
1
1
1
1
1
1
1
1
1
1
1
1
1
1
1
1
1
1
1
1
1
1
0.7
1
0.7
0.7
0.7
0.7
0.7
0.7
0.7
0.7
0.7
0.7
0.7
0.7
0.7
0.7
0.7
0.7
0.7
0.7
0.7
0.7
1
1
1
1
1
1
1
1
1
0.7
1
0.7
1
0.7
0.7
0.7
0.7
0.7
0.7
0.7
1
0.7
0.7
0.7
0.7
0.7
1
0.7
1
0.7
0.7
0.7
0.7
0.7
0.7
1
0.7
0.7
0.7
1
1
1
1
1
1
1
0.7
0.7
0.7
0.7
0.7
0.7
0.7
0.7
0.7
0.7
0.7
0.7
0.7
0.7
0.7
0.7
0.7
1
1
1
0.7
1
0.7
1
1
1
0.7
0.7
0.7
0.7
0.7
0.7
0.7
0.7
0.7
0.7
0.7
0.7
0.7
0.7
0.7
0.7
0.7
0.7
0.7
1
0.7
1
0.7
0.7
0.7
0.7
0.7
0.7
0.7
1
0.7
0.7
0.7
0.7
0.7
0.7
0.7
0.7
0.7
0.7
0.7
0.7
0.7
0.7
0.7
0.7
0.7
0.7
0.7
0.7
0.7
0.7
0.7
0.7
0.7
0.7
0.7
0.7
0.7
1
0.7
0.7
0.7
0.7
0.7
0.7
0.7
0.7
0.7
0.7
0.7
0.7
0.7
0.7
1
0.7
0.7
1
1
1
0.7
1
1
1
0.7
1
1
1
1
0.7
0.7
0.7
0.7
0.7
0.7
0.7
0.7
0.7
1
0.7
0.7
0.7
0.7
0.7
1
0.7
0.7
0.7
0.7
0.7
0.7
0.7
0.7
0.7
0.7
0.7
0.7
1
1
1
1
1
1
0.7
1
1
0.7
1
1
1
0.7
0.7
0.7
0.7
1
1
1
1
1
1
1
1
1
1
1
1
1
1
1
1
0.7
1
0.7
0.7
1
0.7
0.7
0.7
0.7
0.7
0.7
0.7
0.7
0.7
0.7
0.7
0.7
0.7
1
1
0.7
0.7
1
0.7
0.7
0.7
0.7
0.7
1
0.7
0.7
0.7
0.7
0.7
0.7
0.7
0.7
0.7
0.7
0.7
0.7
0.7
0.7
0.7
0.7
1
0.7
0.7
0.7
1
0.7
0.7
0.7
0.7
0.7
0.7
0.7
0.7
0.7
0.7
0.7
0.7
0.7
0.7
1
1
0.7
1
0.7
0.7
1
1
1
1
1
1
0.7
1
1
1
1
1
0.7
1
1
0.7
0.7
1
1
1
1
0.7
0.7
0.7
0.7
0.7
0.7
1
0.7
1
1
1
0.7
1
0.7
1
1
1
1
1
1
1
1
1
1
1
1
1
1
0.7
0.7
0.7
1
1
1
1
1
1
1
1
1
1
1
1
1
1
1
1
1
1
1
1
1
1
1
1
1
1
1
1
1
1
0.7
1
1
1
1
1
1
1
1
1
1
1
1
1
1
1
1
1
1
1
1
1
1
1
1
1
1
1
1
1
1
1
1
1
1
1
1
1
1
1
1
1
1
1
1
1
1
1
0.7
1
1
0.7
1
1
0.7
0.7
1
0.7
0.7
0.7
0.7
1
1
1
1
1
1
1
1
1
1
1
1
1
1
1
1
1
1
1
1
1
1
1
1
1
1
1
1
1
1
0.7
0.7
0.7
0.7
0.7
0.7
0.7
0.7
0.7
0.7
0.7
1
0.7
1
0.7
0.7
0.7
1
0.7
0.7
1
1
1
1
1
1
1
1
1
1
1
1
1
1
0.7
1
1
0.7
0.7
0.7
0.7
0.7
0.7
0.7
0.7
0.7
0.7
0.7
0.7
0.7
0.7
0.7
0.7
1
1
0.7
0.7
0.7
1
1
1
1
1
1
1
1
1
0.7
1
0.7
0.7
0.7
0.7
0.7
0.7
0.7
0.7
0.7
0.7
0.7
0.7
1
0.7
1
1
1
1
1
0.7
0.7
1
0.7
0.7
1
0.7
0.7
0.7
0.7
0.7
0.7
0.7
0.7
0.7
0.7
0.7
0.7
0.7
0.7
0.7
0.7
0.7
0.7
0.7
0.7
0.7
0.7
0.7
0.7
0.7
0.7
0.7
0.7
1
0.7
0.7
0.7
0.7
0.7
0.7
0.7
0.7
0.7
0.7
0.7
0.7
0.7
0.7
1
0.7
0.7
0.7
0.7
0.7
0.7
0.7
0.7
0.7
0.7
0.7
0.7
0.7
0.7
0.7
1
1
0.7
1
0.7
1
0.7
0.7
0.7
0.7
0.7
0.7
0.7
0.7
1
1
1
0.7
1
1
0.7
1
0.7
0.7
1
1
1
1
1
0.7
0.7
0.7
0.7
0.7
0.7
0.7
0.7
0.7
0.7
0.7
0.7
0.7
0.7
0.7
0.7
0.7
0.7
0.7
1
0.7
0.7
0.7
0.7
0.7
0.7
0.7
0.7
0.7
0.7
0.7
0.7
1
0.7
0.7
1
1
0.7
0.7
1
1
1
1
0.7
1
0.7
1
1
1
1
1
1
1
1
1
1
1
1
1
1
1
0.7
0.7
0.7
0.7
0.7
1
0.7
0.7
0.7
0.7
0.7
1
0.7
0.7
0.7
0.7
1
0.7
0.7
1
0.7
0.7
0.7
1
0.7
0.7
0.7
0.7
0.7
0.7
0.7
0.7
0.7
0.7
0.7
0.7
0.7
0.7
0.7
0.7
1
0.7
0.7
0.7
0.7
1
1
1
1
1
0.7
0.7
0.7
0.7
0.7
0.7
0.7
0.7
0.7
0.7
0.7
0.7
0.7
0.7
0.7
0.7
0.7
0.7
1
1
1
1
1
1
1
1
1
1
1
1
1
1
1
1
1
1
1
1
0.7
0.7
0.7
0.7
0.7
0.7
0.7
0.7
1
1
1
1
1
1
1
1
1
1
1
1
1
1
1
1
1
1
1
1
1
1
1
1
1
1
1
1
1
1
1
1
1
1
1
1
1
1
1
1
1
1
1
1
1
1
1
1
1
1
1
1
1
1
1
1
1
0.7
1
1
1
1
1
1
1
1
1
1
1
1
1
1
1
1
1
1
1
1
1
1
1
1
1
1
1
1
1
1
1
1
1
1
1
1
1
1
1
1
1
1
1
1
1
1
1
1
1
1
1
1
1
1
1
1
1
1
0.7
1
0.7
0.7
0.7
0.7
1
1
1
1
1
1
1
1
1
1
1
1
1
1
1
1
1
1
1
0.7
1
1
1
0.7
1
1
1
1
1
1
1
1
1
1
1
1
1
1
1
1
1
1
1
1
1
1
1
1
1
1
1
1
1
1
1
1
1
1
1
1
1
1
1
1
1
1
1
1
1
1
1
1
1
1
1
1
1
1
1
1
1
1
1
1
1
1
1
1
1
1
1
1
1
1
1
1
1
1
1
1
1
1
1
1
1
1
1
1
1
1
1
1
0.7
1
1
1
1
1
1
1
1
1
1
1
1
1
1
1
1
1
1
1
1
1
1
1
1
1
1
1
1
1
1
1
1
1
1
1
1
1
1
1
0.7
1
1
1
1
1
1
1
1
1
1
1
0.7
1
0.7
0.7
0.7
1
0.7
0.7
0.7
0.7
0.7
0.7
0.7
0.7
1
0.7
1
0.7
0.7
1
1
1
1
1
1
1
1
1
1
1
1
1
1
1
1
0.7
0.7
0.7
0.7
0.7
0.7
0.7
0.7
0.7
0.7
0.7
0.7
0.7
0.7
1
0.7
0.7
0.7
0.7
0.7
1
1
1
1
1
1
1
1
1
1
1
0.7
1
1
0.7
0.7
0.7
1
0.7
0.7
0.7
0.7
0.7
1
1
0.7
1
1
1
1
1
1
1
1
0.7
1
0.7
1
1
1
0.7
0.7
0.7
0.7
0.7
0.7
0.7
0.7
0.7
0.7
0.7
0.7
0.7
0.7
0.7
0.7
0.7
0.7
0.7
1
0.7
0.7
1
0.7
1
1
1
1
1
1
1
1
1
1
1
1
1
1
1
1
1
1
1
1
1
1
1
1
1
1
1
1
1
1
1
1
1
1
1
1
1
1
1
1
1
1
1
1
1
1
1
1
1
1
1
1
1
1
1
1
1
1
1
1
1
1
1
1
1
1
1
1
1
1
1
1
1
1
1
1
1
1
1
1
1
1
1
1
1
1
1
1
1
1
1
1
1
1
1
1
1
1
1
1
1
1
1
1
1
1
1
1
1
1
1
1
1
1
1
1
1
1
1
1
1
1
1
1
1
1
1
1
1
1
1
1
1
1
0.7
0.7
1
1
1
1
1
1
0.7
0.7
1
1
1
1
1
1
1
1
1
1
1
1
1
1
1
1
1
1
1
0.7
0.7
1
0.7
0.7
1
0.7
0.7
1
0.7
0.7
1
0.7
1
1
1
1
1
1
1
1
1
1
1
1
1
1
1
1
1
1
1
1
1
1
1
0.7
1
1
0.7
0.7
0.7
1
0.7
1
1
1
1
1
1
1
1
1
1
1
1
1
1
1
1
1
1
1
0.7
0.7
0.7
1
1
1
1
1
1
1
1
1
1
1
1
1
1
1
1
1
1
1
1
1
1
1
1
1
1
1
1
1
1
1
1
1
1
1
1
1
1
1
1
1
1
1
1
1
1
1
1
1
1
1
1
1
1
1
1
1
1
1
1
1
1
1
1
1
1
1
0.7
1
1
1
1
1
1
1
1
1
1
1
1
1
1
1
1
1
0.7
1
1
1
1
1
1
1
1
1
1
1
1
1
1
1
1
1
1
1
1
1
1
1
1
1
1
1
1
1
1
1
1
1
1
1
0.7
1
1
1
1
1
1
1
1
1
1
1
1
1
1
1
1
1
1
1
1
1
1
1
1
1
1
1
1
1
1
1
1
1
1
1
1
1
1
1
1
1
1
1
1
1
0.7
1
1
1
1
1
1
0.7
0.7
1
1
0.7
0.7
0.7
1
1
0.7
0.7
0.7
1
0.7
0.7
0.7
0.7
0.7
0.7
0.7
1
1
1
1
1
0.7
0.7
0.7
0.7
0.7
1
0.7
0.7
0.7
0.7
0.7
0.7
0.7
0.7
0.7
0.7
0.7
0.7
0.7
0.7
0.7
0.7
1
1
1
1
1
1
1
0.7
1
1
0.7
0.7
0.7
0.7
0.7
1
0.7
0.7
0.7
1
0.7
0.7
0.7
0.7
0.7
0.7
0.7
0.7
0.7
0.7
0.7
0.7
0.7
0.7
0.7
0.7
0.7
0.7
0.7
0.7
0.7
0.7
0.7
0.7
0.7
0.7
1
1
1
1
1
1
1
1
1
1
1
0.7
0.7
1
0.7
0.7
0.7
0.7
0.7
0.7
0.7
1
0.7
1
1
1
0.7
1
1
1
1
1
1
1
1
1
1
1
1
1
1
1
1
1
1
1
0.7
0.7
0.7
0.7
0.7
0.7
0.7
0.7
0.7
1
1
1
1
1
1
1
1
1
1
1
1
1
1
1
1
1
1
1
1
1
1
1
1
1
1
1
1
1
1
1
1
1
1
1
1
1
1
1
1
1
1
1
1
1
1
1
1
1
1
1
1
1
1
1
1
1
1
1
0.7
0.7
0.7
0.7
1
0.7
0.7
0.7
0.7
1
0.7
0.7
0.7
0.7
1
1
1
1
1
1
1
1
1
1
1
1
1
1
1
1
1
0.7
1
1
1
1
1
1
1
0.7
0.7
0.7
1
0.7
0.7
0.7
0.7
0.7
0.7
0.7
0.7
0.7
1
0.7
0.7
0.7
0.7
0.7
0.7
0.7
1
0.7
1
1
1
0.7
0.7
0.7
0.7
0.7
0.7
0.7
0.7
0.7
0.7
0.7
0.7
0.7
0.7
0.7
0.7
0.7
0.7
1
0.7
0.7
0.7
0.7
0.7
0.7
1
1
1
1
1
1
0.7
0.7
1
0.7
0.7
0.7
0.7
0.7
0.7
1
1
1
0.7
1
1
0.7
1
1
1
1
1
1
1
1
1
1
1
1
1
1
1
1
1
1
1
1
1
1
1
1
1
1
1
1
1
1
1
1
1
1
1
1
1
1
1
1
1
1
1
1
1
1
1
1
1
1
1
1
1
1
1
1
1
1
0.7
1
1
1
1
1
1
1
1
1
1
1
1
1
1
1
1
1
1
1
1
1
1
1
1
1
1
1
1
1
1
1
1
1
1
1
1
1
1
1
1
0.7
0.7
0.7
0.7
0.7
0.7
0.7
0.7
0.7
0.7
0.7
0.7
0.7
1
0.7
0.7
0.7
0.7
0.7
0.7
0.7
0.7
0.7
0.7
0.7
0.7
0.7
1
0.7
0.7
0.7
0.7
1
0.7
1
0.7
0.7
0.7
1
0.7
0.7
0.7
0.7
0.7
0.7
0.7
0.7
0.7
0.7
0.7
1
1
0.7
1
1
0.7
1
1
1
1
1
0.7
0.7
1
1
0.7
1
1
0.7
0.7
0.7
0.7
0.7
0.7
0.7
0.7
0.7
0.7
0.7
0.7
0.7
0.7
0.7
0.7
0.7
0.7
0.7
0.7
0.7
0.7
0.7
0.7
0.7
0.7
0.7
0.7
0.7
0.7
1
1
0.7
0.7
0.7
0.7
0.7
1
0.7
0.7
0.7
0.7
0.7
0.7
0.7
0.7
0.7
1
1
1
1
1
1
1
0.7
1
1
0.7
0.7
1
1
1
0.7
0.7
0.7
0.7
0.7
0.7
1
0.7
0.7
0.7
0.7
0.7
0.7
0.7
1
0.7
0.7
0.7
0.7
1
1
0.7
1
0.7
0.7
0.7
0.7
0.7
0.7
0.7
0.7
0.7
0.7
0.7
0.7
0.7
0.7
0.7
0.7
0.7
0.7
1
0.7
0.7
1
0.7
1
0.7
0.7
0.7
0.7
0.7
0.7
1
0.7
1
1
1
0.7
0.7
1
1
1
1
1
1
1
1
1
1
1
1
1
1
1
1
1
1
0.7
0.7
1
1
1
0.7
1
0.7
0.7
1
0.7
1
1
1
1
1
1
1
1
1
1
1
1
1
1
1
1
1
1
1
1
1
1
1
1
1
1
1
1
1
1
1
1
1
1
1
1
1
1
1
1
1
1
1
1
1
1
1
1
1
1
1
1
1
1
1
1
0.7
1
1
0.7
0.7
1
0.7
1
0.7
0.7
0.7
0.7
0.7
0.7
0.7
1
1
1
1
1
1
1
1
1
1
1
1
1
1
1
1
1
0.7
1
0.7
0.7
1
1
0.7
0.7
0.7
0.7
0.7
1
0.7
0.7
0.7
0.7
0.7
0.7
0.7
0.7
0.7
0.7
0.7
0.7
0.7
0.7
0.7
0.7
0.7
0.7
0.7
0.7
0.7
0.7
0.7
0.7
1
0.7
0.7
0.7
0.7
0.7
0.7
0.7
0.7
0.7
0.7
0.7
0.7
0.7
0.7
0.7
1
0.7
1
0.7
0.7
0.7
0.7
1
1
1
1
1
0.7
0.7
0.7
0.7
0.7
0.7
0.7
0.7
0.7
0.7
1
0.7
0.7
1
1
0.7
1
1
1
1
1
1
1
1
1
1
1
1
1
1
1
1
1
1
1
1
1
1
1
1
1
1
1
1
1
1
1
1
1
1
1
1
1
1
1
1
1
1
1
1
1
1
1
1
1
1
1
1
1
1
1
1
1
0.7
1
1
1
0.7
1
1
1
1
1
1
1
1
1
1
1
1
1
1
1
1
0.7
1
1
0.7
1
1
1
1
1
1
1
1
1
1
1
1
1
1
1
1
1
1
1
0.7
0.7
0.7
0.7
0.7
0.7
0.7
0.7
0.7
1
0.7
0.7
0.7
0.7
0.7
0.7
0.7
0.7
0.7
0.7
0.7
0.7
0.7
0.7
0.7
0.7
1
0.7
1
0.7
1
0.7
0.7
1
0.7
0.7
0.7
0.7
0.7
0.7
1
0.7
0.7
0.7
0.7
0.7
0.7
0.7
0.7
0.7
0.7
0.7
0.7
1
1
1
1
1
1
1
1
1
1
1
1
1
0.7
0.7
0.7
0.7
0.7
0.7
0.7
0.7
0.7
0.7
0.7
0.7
0.7
0.7
0.7
0.7
0.7
0.7
1
0.7
0.7
0.7
0.7
1
0.7
0.7
0.7
0.7
0.7
0.7
0.7
0.7
0.7
0.7
0.7
0.7
0.7
0.7
0.7
0.7
0.7
0.7
0.7
0.7
0.7
0.7
0.7
0.7
1
0.7
1
1
0.7
1
1
0.7
0.7
1
0.7
0.7
0.7
0.7
0.7
0.7
0.7
0.7
0.7
0.7
0.7
0.7
0.7
0.7
0.7
0.7
0.7
0.7
0.7
1
0.7
0.7
0.7
0.7
0.7
0.7
0.7
0.7
0.7
0.7
0.7
0.7
0.7
0.7
0.7
0.7
0.7
0.7
0.7
0.7
1
0.7
1
1
0.7
0.7
0.7
0.7
0.7
0.7
0.7
0.7
0.7
0.7
0.7
0.7
0.7
0.7
0.7
0.7
0.7
0.7
0.7
0.7
1
0.7
1
1
1
1
1
1
1
1
1
1
1
0.7
1
1
0.7
1
0.7
0.7
0.7
0.7
1
0.7
0.7
0.7
0.7
0.7
1
0.7
1
1
1
1
1
1
1
1
1
1
1
1
1
1
1
0.7
1
0.7
0.7
1
0.7
0.7
0.7
0.7
0.7
0.7
0.7
0.7
0.7
0.7
1
1
1
1
1
1
1
1
1
1
1
1
1
1
1
1
1
1
1
0.7
0.7
0.7
0.7
1
0.7
1
0.7
0.7
0.7
0.7
0.7
0.7
0.7
0.7
0.7
0.7
0.7
0.7
1
0.7
0.7
0.7
1
1
1
1
1
1
0.7
1
1
0.7
1
1
1
1
0.7
0.7
0.7
1
1
0.7
0.7
0.7
1
0.7
0.7
0.7
1
0.7
0.7
0.7
0.7
0.7
0.7
0.7
0.7
0.7
0.7
0.7
0.7
0.7
0.7
0.7
0.7
0.7
0.7
0.7
0.7
0.7
0.7
0.7
0.7
1
0.7
0.7
0.7
1
0.7
0.7
0.7
0.7
0.7
0.7
1
0.7
1
0.7
0.7
0.7
0.7
0.7
0.7
0.7
0.7
0.7
0.7
0.7
0.7
0.7
0.7
0.7
0.7
0.7
0.7
1
0.7
1
1
1
1
1
1
1
1
1
1
1
0.7
0.7
0.7
0.7
0.7
0.7
0.7
0.7
0.7
0.7
0.7
0.7
1
0.7
0.7
0.7
1
0.7
1
0.7
0.7
1
0.7
0.7
1
0.7
0.7
0.7
1
0.7
0.7
0.7
1
1
0.7
1
0.7
1
1
1
1
1
1
1
1
1
1
1
1
1
1
1
1
1
1
1
1
1
1
1
1
1
1
1
1
1
1
1
1
0.7
1
1
0.7
1
1
0.7
1
1
1
1
1
1
1
1
1
1
1
1
1
1
1
1
1
1
1
1
1
1
1
1
1
1
1
1
1
1
1
1
1
1
1
1
1
1
1
1
1
1
1
1
1
1
1
1
1
1
1
1
1
1
1
1
1
1
1
1
1
0.7
0.7
0.7
0.7
0.7
0.7
0.7
0.7
0.7
0.7
0.7
0.7
0.7
0.7
0.7
0.7
0.7
0.7
0.7
1
1
0.7
1
0.7
0.7
0.7
0.7
0.7
0.7
0.7
0.7
0.7
0.7
0.7
0.7
0.7
0.7
0.7
0.7
0.7
0.7
0.7
0.7
1
1
0.7
1
1
1
1
1
1
1
1
1
1
1
1
1
1
1
1
1
0.7
0.7
0.7
0.7
0.7
0.7
0.7
0.7
0.7
0.7
0.7
0.7
0.7
0.7
0.7
0.7
0.7
1
1
1
0.7
0.7
1
1
0.7
0.7
0.7
1
1
0.7
0.7
1
0.7
0.7
0.7
0.7
0.7
0.7
0.7
0.7
0.7
0.7
0.7
1
1
1
1
1
1
1
1
1
1
1
1
1
1
1
1
1
1
1
1
1
1
1
1
1
1
1
1
1
1
1
1
1
1
1
1
1
1
1
1
1
1
1
1
1
1
1
1
1
1
1
1
1
1
1
1
1
1
1
1
1
1
1
1
1
1
1
1
0.7
1
1
1
1
1
1
1
1
1
1
1
1
1
1
1
1
1
1
1
1
1
1
1
1
1
1
1
1
1
1
1
1
0.7
0.7
1
0.7
0.7
0.7
1
1
1
0.7
1
1
0.7
1
0.7
0.7
0.7
0.7
0.7
0.7
0.7
0.7
0.7
0.7
1
0.7
0.7
1
0.7
0.7
0.7
0.7
0.7
0.7
0.7
0.7
0.7
1
1
1
1
1
1
1
1
1
1
1
1
1
1
0.7
1
0.7
1
0.7
0.7
0.7
1
1
0.7
0.7
0.7
0.7
0.7
0.7
0.7
0.7
0.7
0.7
0.7
0.7
0.7
0.7
0.7
1
0.7
0.7
1
0.7
1
0.7
0.7
1
0.7
0.7
0.7
0.7
1
0.7
0.7
0.7
1
0.7
0.7
1
0.7
1
0.7
0.7
0.7
0.7
0.7
0.7
0.7
0.7
0.7
0.7
0.7
0.7
0.7
0.7
0.7
0.7
0.7
0.7
1
0.7
0.7
0.7
1
1
1
1
1
1
1
1
1
0.7
1
0.7
0.7
1
0.7
0.7
1
0.7
0.7
1
1
1
1
1
1
1
1
1
1
1
1
1
1
1
1
1
1
1
1
1
1
1
1
1
1
1
1
1
1
1
1
1
1
1
1
1
1
1
1
1
1
1
1
1
1
1
1
1
1
1
1
1
1
1
1
1
1
1
0.7
1
1
1
0.7
0.7
1
1
1
1
1
1
1
1
1
1
1
1
1
1
1
1
1
1
1
1
1
1
1
1
1
1
1
1
1
1
1
1
1
1
1
1
1
1
1
1
1
1
1
1
1
1
1
1
1
1
1
1
1
0.7
1
1
0.7
0.7
1
0.7
0.7
0.7
1
1
0.7
1
0.7
0.7
1
0.7
0.7
1
0.7
1
1
0.7
0.7
0.7
1
0.7
0.7
0.7
0.7
0.7
0.7
0.7
0.7
0.7
0.7
1
1
0.7
1
1
1
0.7
1
1
1
1
1
0.7
1
1
0.7
1
1
0.7
0.7
0.7
0.7
0.7
0.7
0.7
0.7
0.7
0.7
0.7
0.7
0.7
0.7
0.7
0.7
0.7
0.7
0.7
0.7
0.7
0.7
1
1
0.7
0.7
0.7
0.7
0.7
1
0.7
0.7
1
0.7
0.7
0.7
0.7
0.7
0.7
0.7
0.7
1
0.7
0.7
1
1
1
1
1
1
1
1
1
1
1
1
1
1
1
0.7
1
1
0.7
1
0.7
0.7
0.7
0.7
0.7
0.7
0.7
0.7
0.7
0.7
0.7
0.7
0.7
1
0.7
0.7
1
1
1
1
0.7
0.7
0.7
0.7
1
1
0.7
0.7
0.7
1
0.7
0.7
0.7
0.7
1
1
1
1
0.7
1
1
1
1
1
1
0.7
0.7
1
1
1
1
1
1
1
1
1
1
1
1
1
1
1
1
1
1
1
1
1
1
1
1
1
1
1
1
1
1
1
1
1
1
1
1
1
1
1
1
1
1
1
1
1
1
1
1
1
1
1
1
1
1
1
1
1
1
1
1
1
1
1
1
1
1
1
1
1
1
1
1
1
1
1
1
1
1
1
1
1
1
1
1
1
1
1
1
1
1
1
1
1
1
1
1
1
1
1
1
0.7
1
1
0.7
1
0.7
1
0.7
0.7
0.7
0.7
1
1
1
1
1
1
1
1
1
1
1
1
1
0.7
0.7
0.7
1
1
1
1
0.7
0.7
0.7
0.7
0.7
0.7
0.7
0.7
0.7
0.7
0.7
0.7
0.7
0.7
1
0.7
0.7
0.7
0.7
0.7
0.7
0.7
1
0.7
0.7
0.7
0.7
1
0.7
0.7
0.7
0.7
0.7
0.7
0.7
0.7
0.7
0.7
0.7
1
1
1
1
1
1
1
1
1
1
1
1
1
1
1
1
1
1
1
1
1
1
1
1
1
1
1
1
1
1
0.7
0.7
0.7
0.7
0.7
1
0.7
0.7
0.7
0.7
1
0.7
1
0.7
0.7
0.7
0.7
0.7
0.7
0.7
1
0.7
0.7
1
1
1
1
1
1
1
1
0.7
1
0.7
1
0.7
0.7
1
0.7
0.7
0.7
1
0.7
0.7
0.7
0.7
0.7
0.7
0.7
0.7
0.7
0.7
0.7
1
0.7
0.7
1
0.7
1
0.7
1
0.7
1
1
1
1
1
0.7
0.7
0.7
1
0.7
0.7
0.7
0.7
0.7
0.7
0.7
0.7
0.7
0.7
0.7
0.7
0.7
0.7
0.7
0.7
1
1
1
1
0.7
0.7
1
0.7
0.7
1
1
0.7
0.7
0.7
0.7
0.7
0.7
0.7
0.7
0.7
0.7
0.7
0.7
0.7
0.7
0.7
0.7
0.7
0.7
0.7
0.7
0.7
0.7
0.7
1
1
0.7
1
0.7
0.7
0.7
0.7
0.7
0.7
0.7
0.7
0.7
0.7
0.7
0.7
0.7
0.7
0.7
0.7
0.7
0.7
1
0.7
0.7
0.7
0.7
0.7
1
0.7
1
1
0.7
0.7
0.7
1
0.7
1
0.7
1
0.7
1
1
0.7
0.7
1
1
1
1
0.7
1
1
1
1
1
1
1
1
1
1
1
0.7
0.7
1
0.7
0.7
0.7
0.7
0.7
0.7
0.7
0.7
0.7
0.7
0.7
1
1
0.7
1
0.7
0.7
0.7
0.7
0.7
1
1
1
0.7
0.7
1
0.7
0.7
1
1
1
1
1
1
1
1
1
1
1
1
1
0.7
1
1
1
1
1
1
1
1
1
1
1
1
1
1
1
1
1
1
0.7
0.7
1
1
1
1
0.7
0.7
0.7
1
1
0.7
1
0.7
1
0.7
0.7
1
0.7
1
0.7
0.7
1
0.7
0.7
0.7
0.7
0.7
0.7
0.7
0.7
0.7
0.7
0.7
0.7
0.7
0.7
0.7
0.7
0.7
0.7
0.7
0.7
1
0.7
0.7
0.7
0.7
0.7
0.7
0.7
0.7
0.7
0.7
0.7
0.7
0.7
0.7
1
1
0.7
0.7
0.7
0.7
1
1
1
0.7
1
1
1
1
1
1
0.7
1
1
1
1
1
1
1
0.7
0.7
1
0.7
0.7
0.7
0.7
0.7
0.7
0.7
0.7
0.7
0.7
1
0.7
0.7
0.7
1
1
1
1
1
1
0.7
1
1
0.7
1
1
0.7
0.7
0.7
0.7
0.7
0.7
0.7
0.7
1
1
1
1
1
1
1
1
1
1
1
1
1
1
1
1
1
1
1
1
1
1
1
1
1
1
1
1
1
1
1
1
1
1
1
1
1
1
1
1
1
1
1
1
1
1
1
1
1
1
1
1
1
1
1
1
1
1
1
1
1
1
1
1
1
1
1
1
1
1
1
1
1
1
1
1
1
1
1
0.7
0.7
0.7
1
0.7
0.7
1
1
1
0.7
0.7
0.7
0.7
1
1
1
1
1
1
1
1
1
1
1
1
1
1
1
1
1
1
1
1
1
1
1
1
1
1
1
1
1
1
0.7
0.7
0.7
0.7
0.7
0.7
0.7
0.7
1
1
0.7
0.7
1
1
1
0.7
0.7
0.7
0.7
0.7
0.7
1
1
1
1
1
1
1
1
1
1
1
1
1
1
1
1
0.7
0.7
0.7
0.7
0.7
0.7
0.7
0.7
0.7
0.7
0.7
0.7
0.7
0.7
0.7
0.7
1
0.7
1
0.7
1
1
1
1
1
1
1
1
1
1
1
1
1
1
1
0.7
0.7
0.7
0.7
0.7
0.7
0.7
0.7
0.7
0.7
0.7
0.7
0.7
1
1
1
1
1
1
1
0.7
0.7
1
0.7
0.7
0.7
0.7
0.7
0.7
0.7
0.7
0.7
0.7
0.7
0.7
0.7
0.7
0.7
0.7
0.7
0.7
0.7
0.7
0.7
0.7
0.7
0.7
0.7
0.7
0.7
0.7
0.7
0.7
0.7
0.7
0.7
0.7
0.7
1
0.7
0.7
0.7
0.7
0.7
0.7
0.7
0.7
0.7
0.7
0.7
0.7
0.7
0.7
0.7
0.7
0.7
0.7
0.7
0.7
0.7
1
1
1
0.7
0.7
0.7
0.7
0.7
1
0.7
0.7
0.7
1
0.7
0.7
1
0.7
0.7
1
1
1
1
1
0.7
1
1
1
1
1
0.7
1
0.7
0.7
0.7
0.7
0.7
0.7
0.7
0.7
0.7
0.7
0.7
0.7
0.7
0.7
0.7
0.7
0.7
0.7
0.7
0.7
0.7
0.7
0.7
0.7
0.7
0.7
0.7
0.7
0.7
0.7
1
0.7
0.7
0.7
0.7
0.7
0.7
0.7
0.7
0.7
0.7
0.7
0.7
0.7
0.7
0.7
0.7
1
1
1
1
1
0.7
1
1
1
1
1
1
1
0.7
1
0.7
0.7
0.7
0.7
0.7
0.7
1
0.7
0.7
0.7
0.7
0.7
0.7
0.7
0.7
0.7
0.7
0.7
0.7
0.7
0.7
0.7
0.7
0.7
0.7
0.7
0.7
0.7
0.7
0.7
0.7
0.7
0.7
0.7
0.7
0.7
0.7
0.7
0.7
0.7
0.7
0.7
0.7
0.7
1
0.7
0.7
0.7
0.7
0.7
0.7
0.7
0.7
0.7
0.7
0.7
0.7
0.7
0.7
0.7
0.7
0.7
0.7
0.7
0.7
0.7
0.7
0.7
0.7
0.7
0.7
0.7
1
1
1
1
1
1
1
1
0.7
0.7
1
0.7
0.7
0.7
0.7
0.7
0.7
0.7
0.7
0.7
0.7
0.7
0.7
0.7
0.7
0.7
1
1
1
0.7
1
1
1
1
1
1
1
1
1
1
1
1
1
1
1
1
0.7
0.7
1
1
1
1
1
1
1
1
1
1
1
1
1
1
1
1
1
1
1
1
1
1
1
1
1
1
1
0.7
0.7
0.7
0.7
0.7
0.7
0.7
0.7
0.7
0.7
1
1
1
1
1
1
1
1
1
1
1
1
1
1
1
1
1
1
1
0.7
0.7
0.7
1
1
1
1
1
1
1
1
1
1
1
1
1
1
1
1
1
1
1
1
1
1
1
1
1
1
1
1
1
1
1
1
0.7
0.7
0.7
0.7
1
1
1
1
1
1
1
1
1
1
1
1
1
1
1
1
1
1
1
1
1
0.7
1
1
1
1
1
1
1
1
1
1
1
1
1
1
1
1
1
1
1
1
1
1
1
1
1
1
1
1
1
1
1
1
1
1
1
1
1
1
1
1
1
1
1
1
1
1
1
1
1
1
1
1
1
1
1
1
1
1
1
1
1
1
1
1
1
1
1
1
1
1
1
1
1
1
1
1
1
1
1
1
1
1
1
1
1
1
1
1
1
1
1
1
1
1
1
1
1
1
1
1
1
1
1
1
1
1
1
1
1
1
1
1
1
1
1
1
1
1
1
1
1
1
1
1
1
1
1
1
1
1
1
1
1
1
1
1
1
1
1
1
1
1
1
1
1
1
1
1
1
1
0.7
1
0.7
1
0.7
1
1
1
1
1
1
1
1
1
1
1
1
1
1
1
1
1
1
1
1
1
1
1
1
1
1
0.7
0.7
1
0.7
0.7
0.7
0.7
0.7
0.7
0.7
0.7
0.7
0.7
1
1
0.7
1
1
1
1
1
0.7
1
1
1
1
1
1
0.7
1
0.7
0.7
0.7
0.7
0.7
0.7
0.7
0.7
0.7
0.7
0.7
1
1
1
1
1
1
1
1
1
1
1
1
1
1
1
1
1
1
1
1
0.7
0.7
0.7
0.7
0.7
0.7
0.7
0.7
0.7
0.7
0.7
0.7
0.7
1
1
0.7
1
1
1
1
1
1
1
1
1
1
1
1
1
1
1
1
1
1
1
1
1
1
1
1
1
1
1
1
1
1
1
1
1
1
1
1
1
1
1
1
1
1
1
1
1
1
1
1
1
1
1
1
1
1
1
1
1
1
1
1
1
1
1
1
1
1
1
1
1
1
1
1
1
1
1
1
1
1
1
1
1
1
1
1
1
1
1
1
1
1
1
1
1
1
1
1
1
1
1
1
1
1
1
1
1
1
1
1
1
1
1
1
1
1
1
1
1
1
1
1
1
1
1
1
1
1
1
1
1
1
1
1
1
1
1
1
1
1
1
1
1
1
1
1
1
1
1
1
1
1
1
1
1
1
1
1
1
1
1
1
1
1
1
1
1
1
1
1
1
1
1
1
1
1
0.7
1
0.7
0.7
1
1
1
1
1
1
1
1
1
1
1
1
1
1
1
1
1
1
1
1
1
1
1
1
1
1
1
1
1
1
1
1
1
1
1
1
1
1
1
1
1
1
1
1
1
1
1
1
1
1
1
1
1
1
1
1
1
1
1
1
1
1
1
1
1
1
1
1
1
1
1
1
1
1
1
1
1
1
1
1
1
1
1
1
1
1
1
1
1
1
1
1
1
1
1
1
1
1
1
1
1
1
1
1
1
1
1
1
1
1
1
1
1
1
1
1
1
1
1
1
1
1
1
1
1
1
1
1
1
1
1
1
1
1
1
1
1
1
1
1
1
1
1
1
1
1
1
1
1
1
1
1
1
1
1
1
1
1
1
1
1
1
1
1
1
1
1
1
1
1
1
1
1
1
1
1
1
0.7
1
1
1
1
1
1
1
1
1
1
1
1
1
1
1
1
1
1
1
1
1
1
1
1
1
1
1
1
1
1
1
1
1
1
1
1
1
1
1
1
1
1
1
1
1
1
0.7
1
1
1
1
1
1
1
1
1
1
1
1
1
1
1
1
1
1
1
1
1
1
1
1
1
1
1
1
1
1
0.7
1
0.7
0.7
0.7
0.7
0.7
1
1
0.7
1
1
1
1
1
1
1
1
1
1
1
1
1
1
1
1
1
0.7
0.7
0.7
0.7
0.7
0.7
0.7
0.7
1
0.7
1
1
0.7
0.7
1
1
0.7
1
0.7
0.7
0.7
0.7
0.7
0.7
0.7
0.7
0.7
0.7
0.7
0.7
1
0.7
0.7
0.7
0.7
0.7
0.7
0.7
0.7
0.7
0.7
0.7
0.7
0.7
0.7
1
1
1
1
0.7
1
0.7
0.7
0.7
0.7
0.7
0.7
0.7
0.7
0.7
0.7
0.7
0.7
0.7
0.7
0.7
0.7
0.7
0.7
0.7
0.7
1
1
0.7
1
1
1
1
0.7
1
0.7
1
0.7
0.7
1
0.7
0.7
0.7
0.7
0.7
0.7
0.7
0.7
0.7
0.7
0.7
0.7
0.7
1
0.7
0.7
1
1
1
1
1
0.7
1
1
1
1
1
0.7
0.7
0.7
1
0.7
0.7
0.7
0.7
0.7
0.7
0.7
0.7
0.7
0.7
0.7
0.7
1
1
1
1
1
1
1
1
1
1
1
1
1
1
1
1
1
1
1
0.7
0.7
0.7
0.7
0.7
0.7
1
0.7
0.7
0.7
0.7
0.7
0.7
1
0.7
0.7
0.7
0.7
0.7
0.7
1
1
1
1
1
1
1
1
1
1
1
1
1
1
1
1
1
1
1
1
1
1
1
1
1
1
1
1
1
1
1
0.7
0.7
0.7
0.7
0.7
0.7
1
0.7
0.7
0.7
0.7
0.7
0.7
0.7
1
0.7
0.7
0.7
0.7
0.7
0.7
0.7
1
0.7
0.7
0.7
0.7
0.7
0.7
0.7
0.7
0.7
0.7
0.7
0.7
0.7
0.7
0.7
0.7
0.7
0.7
0.7
0.7
0.7
0.7
0.7
1
1
1
0.7
0.7
0.7
0.7
0.7
1
0.7
0.7
1
0.7
0.7
0.7
0.7
0.7
0.7
1
1
1
0.7
1
1
0.7
1
0.7
0.7
0.7
0.7
1
1
1
1
1
1
1
1
1
1
1
1
1
1
1
1
1
1
1
1
1
1
1
1
1
1
1
1
1
1
1
1
1
1
1
1
1
1
1
1
1
1
1
1
1
1
1
0.7
1
0.7
1
1
1
1
1
1
1
1
1
1
1
1
1
1
1
1
1
0.7
1
0.7
1
1
1
1
1
1
1
1
1
1
1
1
1
1
1
1
1
1
1
1
1
0.7
1
1
1
0.7
0.7
0.7
0.7
0.7
0.7
0.7
1
0.7
0.7
0.7
0.7
0.7
0.7
0.7
0.7
0.7
0.7
0.7
0.7
0.7
0.7
0.7
0.7
0.7
0.7
0.7
0.7
0.7
0.7
0.7
1
0.7
0.7
0.7
0.7
0.7
0.7
0.7
0.7
0.7
0.7
0.7
0.7
0.7
0.7
0.7
0.7
0.7
1
1
1
1
1
1
1
1
0.7
1
1
1
1
1
0.7
0.7
0.7
0.7
0.7
1
0.7
0.7
0.7
0.7
0.7
0.7
0.7
0.7
0.7
0.7
0.7
0.7
0.7
0.7
0.7
0.7
0.7
0.7
0.7
1
1
0.7
0.7
1
0.7
0.7
0.7
0.7
0.7
0.7
0.7
0.7
1
0.7
0.7
0.7
0.7
0.7
0.7
0.7
1
0.7
0.7
1
1
1
1
1
1
1
1
1
0.7
0.7
0.7
1
0.7
0.7
0.7
0.7
1
0.7
0.7
0.7
0.7
0.7
0.7
0.7
0.7
0.7
0.7
0.7
0.7
0.7
0.7
0.7
0.7
0.7
1
0.7
0.7
0.7
0.7
0.7
0.7
0.7
0.7
0.7
0.7
0.7
0.7
0.7
0.7
0.7
1
0.7
0.7
0.7
1
1
0.7
0.7
0.7
1
0.7
0.7
0.7
0.7
0.7
1
1
1
1
1
1
1
1
1
1
1
1
1
1
1
1
1
1
1
1
1
1
1
1
1
0.7
1
0.7
0.7
0.7
1
1
1
0.7
1
1
1
1
1
1
1
1
1
1
1
1
1
1
1
1
1
1
1
1
1
1
1
1
1
1
1
1
1
1
1
1
1
1
1
1
1
1
1
1
1
1
1
1
1
1
1
1
1
1
1
1
1
1
1
1
1
1
1
0.7
0.7
0.7
0.7
1
0.7
0.7
0.7
0.7
0.7
0.7
0.7
0.7
1
0.7
1
1
1
1
0.7
1
1
0.7
1
1
1
1
1
1
0.7
0.7
0.7
0.7
0.7
0.7
0.7
0.7
0.7
0.7
0.7
0.7
0.7
0.7
0.7
0.7
0.7
0.7
0.7
0.7
0.7
0.7
0.7
0.7
0.7
0.7
0.7
0.7
0.7
1
0.7
0.7
0.7
0.7
0.7
1
0.7
0.7
0.7
0.7
0.7
0.7
0.7
0.7
0.7
0.7
0.7
0.7
0.7
0.7
0.7
0.7
0.7
0.7
0.7
0.7
0.7
0.7
0.7
0.7
0.7
0.7
1
0.7
0.7
1
0.7
1
1
1
1
0.7
1
1
0.7
0.7
1
1
1
1
1
1
1
1
1
1
1
1
0.7
1
1
1
1
1
1
1
1
1
1
1
1
1
1
1
1
1
1
1
1
1
1
1
1
1
1
1
1
1
1
1
1
1
1
1
1
1
1
1
1
1
1
1
1
1
1
1
1
1
1
1
1
1
1
1
1
1
1
1
1
1
1
1
1
1
1
1
1
1
1
1
1
1
1
1
1
1
0.7
1
1
1
0.7
1
1
1
1
1
1
1
1
1
1
1
0.7
0.7
1
0.7
1
1
1
0.7
0.7
0.7
0.7
0.7
0.7
0.7
1
0.7
0.7
0.7
0.7
0.7
0.7
0.7
0.7
0.7
0.7
0.7
1
0.7
0.7
0.7
0.7
0.7
0.7
0.7
0.7
0.7
0.7
0.7
0.7
0.7
0.7
0.7
0.7
0.7
0.7
0.7
0.7
0.7
0.7
0.7
0.7
0.7
0.7
0.7
1
1
1
1
1
1
1
0.7
0.7
1
1
0.7
0.7
1
0.7
0.7
0.7
0.7
0.7
0.7
0.7
0.7
1
0.7
0.7
0.7
0.7
0.7
0.7
0.7
0.7
1
1
0.7
0.7
0.7
1
0.7
0.7
0.7
0.7
0.7
0.7
0.7
0.7
0.7
0.7
0.7
0.7
0.7
0.7
0.7
0.7
0.7
0.7
0.7
0.7
0.7
0.7
0.7
0.7
1
0.7
1
0.7
1
1
1
0.7
0.7
1
0.7
0.7
1
0.7
0.7
0.7
0.7
0.7
0.7
0.7
0.7
0.7
0.7
0.7
0.7
0.7
0.7
0.7
0.7
0.7
0.7
0.7
0.7
0.7
0.7
0.7
0.7
0.7
0.7
0.7
0.7
0.7
0.7
0.7
0.7
0.7
0.7
0.7
0.7
0.7
0.7
0.7
0.7
0.7
0.7
1
0.7
0.7
1
0.7
1
0.7
0.7
0.7
0.7
0.7
0.7
0.7
0.7
0.7
0.7
0.7
0.7
0.7
1
1
0.7
1
0.7
1
1
1
1
1
1
1
1
1
0.7
1
0.7
0.7
0.7
0.7
0.7
0.7
0.7
0.7
0.7
0.7
0.7
0.7
0.7
0.7
0.7
1
1
1
1
1
1
1
1
1
1
1
1
1
1
1
1
0.7
0.7
0.7
0.7
0.7
0.7
0.7
0.7
0.7
0.7
0.7
0.7
0.7
1
0.7
1
1
1
1
1
1
1
1
1
1
1
1
1
1
0.7
0.7
0.7
0.7
1
0.7
0.7
0.7
0.7
0.7
0.7
0.7
1
0.7
0.7
0.7
0.7
0.7
0.7
0.7
0.7
1
0.7
0.7
1
0.7
1
1
1
1
0.7
1
0.7
1
1
1
1
1
0.7
0.7
0.7
0.7
0.7
0.7
0.7
0.7
0.7
1
1
1
0.7
0.7
0.7
1
0.7
0.7
0.7
0.7
0.7
0.7
0.7
0.7
0.7
0.7
0.7
0.7
0.7
0.7
0.7
0.7
0.7
0.7
0.7
0.7
0.7
0.7
0.7
0.7
1
0.7
0.7
0.7
0.7
1
0.7
0.7
1
0.7
0.7
1
0.7
0.7
0.7
1
0.7
0.7
0.7
0.7
0.7
0.7
0.7
0.7
0.7
0.7
0.7
0.7
0.7
0.7
1
1
1
1
1
1
1
1
1
1
1
1
1
1
1
0.7
1
0.7
0.7
0.7
0.7
0.7
1
0.7
0.7
0.7
0.7
0.7
1
0.7
1
0.7
0.7
0.7
0.7
0.7
0.7
1
0.7
0.7
0.7
0.7
0.7
0.7
0.7
1
0.7
0.7
0.7
0.7
0.7
1
1
1
1
1
1
1
1
1
1
1
1
1
1
1
1
1
1
1
1
1
1
1
1
1
1
1
1
1
1
1
1
1
1
1
1
1
1
1
1
1
1
1
1
1
1
1
1
1
1
1
1
1
1
1
1
1
1
1
1
1
1
1
1
1
1
1
1
1
1
1
1
1
1
1
1
1
1
1
1
1
1
1
1
1
1
1
1
1
1
1
1
1
1
1
1
1
1
0.7
1
0.7
1
1
1
0.7
0.7
0.7
0.7
0.7
0.7
0.7
0.7
0.7
0.7
0.7
0.7
0.7
0.7
0.7
1
1
1
1
0.7
1
0.7
1
1
1
1
0.7
0.7
0.7
0.7
0.7
0.7
0.7
0.7
0.7
0.7
0.7
0.7
0.7
0.7
0.7
0.7
0.7
1
1
1
1
1
1
1
1
1
0.7
0.7
1
1
1
1
0.7
0.7
0.7
0.7
0.7
0.7
0.7
0.7
0.7
0.7
0.7
0.7
0.7
0.7
0.7
1
0.7
0.7
0.7
1
1
0.7
1
1
0.7
1
1
0.7
0.7
0.7
0.7
0.7
0.7
0.7
0.7
0.7
0.7
0.7
0.7
0.7
0.7
0.7
0.7
0.7
0.7
0.7
1
1
1
1
1
1
1
1
1
1
1
1
1
1
1
1
1
1
1
1
1
1
1
1
1
1
1
1
1
1
1
1
1
1
1
1
1
1
1
1
1
1
1
1
1
1
1
1
1
1
1
1
1
0.7
1
0.7
1
0.7
1
1
1
1
1
1
0.7
1
1
1
1
1
1
1
0.7
1
1
1
0.7
1
1
1
1
1
1
1
1
1
1
1
1
1
1
1
1
1
1
1
1
1
0.7
0.7
1
0.7
1
0.7
0.7
0.7
0.7
0.7
1
0.7
1
0.7
0.7
0.7
1
0.7
0.7
0.7
0.7
0.7
0.7
0.7
0.7
0.7
0.7
0.7
1
0.7
0.7
0.7
0.7
0.7
0.7
1
0.7
0.7
0.7
0.7
1
1
1
0.7
1
0.7
1
1
1
1
1
1
0.7
0.7
0.7
0.7
0.7
0.7
0.7
0.7
0.7
0.7
0.7
0.7
0.7
0.7
0.7
0.7
0.7
0.7
0.7
1
0.7
0.7
0.7
0.7
0.7
1
0.7
0.7
0.7
0.7
0.7
0.7
1
0.7
0.7
0.7
0.7
0.7
0.7
0.7
0.7
0.7
0.7
0.7
0.7
0.7
0.7
0.7
0.7
0.7
0.7
0.7
0.7
0.7
0.7
0.7
1
0.7
1
1
1
0.7
0.7
0.7
0.7
0.7
0.7
0.7
0.7
0.7
0.7
0.7
0.7
0.7
0.7
0.7
0.7
0.7
0.7
0.7
1
1
1
1
1
0.7
1
1
0.7
0.7
1
0.7
0.7
0.7
0.7
0.7
0.7
0.7
0.7
0.7
0.7
0.7
0.7
0.7
0.7
0.7
0.7
0.7
0.7
0.7
1
0.7
0.7
0.7
0.7
0.7
0.7
0.7
0.7
0.7
0.7
0.7
0.7
0.7
0.7
0.7
0.7
0.7
0.7
0.7
0.7
0.7
0.7
0.7
0.7
0.7
0.7
0.7
0.7
0.7
0.7
0.7
1
0.7
0.7
1
0.7
1
1
1
1
0.7
0.7
0.7
0.7
0.7
0.7
0.7
0.7
0.7
0.7
0.7
0.7
0.7
0.7
0.7
0.7
0.7
0.7
1
1
1
1
1
1
1
1
1
1
1
0.7
1
1
1
0.7
0.7
1
0.7
0.7
0.7
0.7
0.7
0.7
0.7
0.7
0.7
0.7
0.7
0.7
1
0.7
1
1
1
1
1
1
0.7
1
1
1
1
1
1
0.7
0.7
0.7
0.7
0.7
0.7
0.7
0.7
1
0.7
1
0.7
0.7
1
0.7
0.7
0.7
0.7
0.7
0.7
0.7
0.7
0.7
0.7
0.7
1
0.7
0.7
0.7
0.7
0.7
0.7
1
0.7
0.7
1
0.7
0.7
1
1
1
1
1
1
1
0.7
1
1
0.7
1
1
1
1
1
1
1
1
1
1
1
1
1
1
1
1
1
1
1
1
1
1
1
1
1
1
1
1
1
1
1
1
1
1
1
1
1
0.7
0.7
1
1
0.7
1
1
1
1
1
1
1
1
1
1
1
1
1
1
1
1
1
1
1
1
1
1
1
1
1
1
1
1
1
1
1
1
1
1
1
1
1
1
1
1
1
1
1
1
1
1
1
1
1
1
1
1
1
1
1
1
1
1
1
1
1
1
1
1
1
1
1
1
1
1
1
1
1
1
1
1
1
1
1
1
1
1
1
1
1
1
1
1
1
1
1
1
1
1
1
1
1
1
1
0.7
1
1
0.7
0.7
1
1
0.7
1
0.7
0.7
1
0.7
0.7
1
1
0.7
0.7
0.7
0.7
1
0.7
0.7
1
0.7
1
1
0.7
0.7
1
0.7
0.7
0.7
0.7
0.7
0.7
0.7
0.7
0.7
0.7
0.7
0.7
0.7
0.7
0.7
0.7
0.7
0.7
0.7
0.7
0.7
0.7
0.7
0.7
0.7
0.7
0.7
0.7
0.7
0.7
0.7
0.7
0.7
0.7
0.7
0.7
0.7
0.7
0.7
1
1
1
0.7
0.7
1
1
0.7
0.7
1
1
1
0.7
1
0.7
0.7
0.7
0.7
0.7
0.7
0.7
0.7
0.7
0.7
0.7
0.7
0.7
0.7
0.7
0.7
0.7
0.7
0.7
0.7
0.7
1
0.7
1
1
0.7
0.7
1
0.7
0.7
0.7
0.7
0.7
0.7
0.7
0.7
0.7
0.7
0.7
0.7
0.7
0.7
0.7
0.7
0.7
0.7
0.7
0.7
0.7
0.7
0.7
0.7
0.7
0.7
0.7
0.7
0.7
0.7
0.7
0.7
0.7
0.7
0.7
0.7
0.7
0.7
0.7
0.7
0.7
0.7
0.7
0.7
0.7
0.7
1
0.7
1
0.7
1
1
1
1
1
1
1
0.7
1
1
1
1
1
0.7
0.7
0.7
0.7
0.7
0.7
0.7
0.7
0.7
1
1
1
1
0.7
1
1
1
1
1
1
1
1
1
1
1
1
1
1
1
1
1
1
1
1
1
1
1
1
1
1
1
1
1
1
1
1
1
1
1
1
1
1
1
1
1
1
1
1
1
1
1
1
1
1
1
1
1
1
1
1
0.7
1
1
1
0.7
1
0.7
1
1
1
1
1
1
1
1
1
1
1
1
1
1
1
1
1
1
1
1
1
1
1
1
1
1
1
1
1
1
1
1
1
1
1
1
1
1
1
1
1
1
1
1
1
1
1
1
1
1
0.7
1
1
1
0.7
1
1
0.7
1
1
0.7
0.7
0.7
0.7
0.7
0.7
0.7
0.7
0.7
0.7
0.7
0.7
0.7
0.7
0.7
0.7
0.7
0.7
1
0.7
0.7
0.7
0.7
1
1
0.7
0.7
1
0.7
0.7
0.7
0.7
0.7
0.7
0.7
0.7
0.7
0.7
0.7
0.7
0.7
0.7
0.7
0.7
0.7
0.7
0.7
1
1
0.7
1
1
1
1
1
1
1
0.7
0.7
0.7
0.7
0.7
0.7
0.7
0.7
0.7
0.7
0.7
0.7
0.7
0.7
0.7
0.7
0.7
0.7
0.7
0.7
0.7
0.7
0.7
0.7
0.7
0.7
0.7
0.7
0.7
0.7
0.7
0.7
0.7
0.7
0.7
0.7
0.7
0.7
0.7
0.7
0.7
0.7
0.7
0.7
0.7
0.7
0.7
0.7
0.7
0.7
0.7
1
0.7
1
1
1
0.7
1
1
1
1
1
1
1
0.7
1
1
1
1
1
1
1
1
1
1
1
1
1
1
1
1
1
1
1
1
1
1
1
1
1
1
1
1
1
1
1
1
1
1
1
1
1
0.7
1
1
1
1
1
1
1
1
0.7
1
0.7
0.7
1
0.7
0.7
1
1
1
1
1
1
1
1
1
1
1
0.7
1
1
1
1
1
1
1
1
1
1
1
1
1
1
1
1
1
1
1
1
1
1
1
1
1
1
1
1
1
1
1
1
1
1
1
1
1
1
1
1
1
1
1
1
1
1
0.7
1
1
0.7
0.7
0.7
0.7
1
0.7
0.7
0.7
0.7
1
0.7
1
1
0.7
0.7
1
0.7
0.7
0.7
0.7
1
0.7
0.7
0.7
0.7
0.7
0.7
0.7
0.7
0.7
0.7
0.7
0.7
0.7
0.7
0.7
0.7
0.7
0.7
0.7
0.7
0.7
0.7
0.7
0.7
0.7
0.7
0.7
0.7
0.7
0.7
0.7
0.7
0.7
0.7
0.7
0.7
0.7
0.7
0.7
0.7
0.7
0.7
0.7
0.7
0.7
0.7
0.7
0.7
0.7
1
0.7
0.7
0.7
0.7
0.7
0.7
0.7
0.7
0.7
0.7
0.7
0.7
1
0.7
0.7
0.7
0.7
0.7
0.7
0.7
0.7
0.7
0.7
0.7
0.7
0.7
0.7
1
0.7
0.7
0.7
0.7
0.7
0.7
0.7
1
1
1
1
1
1
1
0.7
1
0.7
1
1
1
1
0.7
1
1
1
1
1
1
1
1
1
1
0.7
0.7
0.7
0.7
0.7
1
1
1
1
1
1
1
1
1
1
1
1
1
1
1
1
1
1
1
1
1
1
1
1
1
1
1
1
1
1
1
0.7
1
1
1
1
1
1
1
1
1
1
1
1
1
1
1
1
1
1
1
1
1
1
1
1
1
0.7
1
0.7
0.7
1
1
1
1
1
1
1
1
1
1
1
1
1
1
1
1
1
1
1
1
1
1
1
1
1
1
1
1
1
1
1
1
1
0.7
1
1
1
1
1
1
1
1
1
1
1
1
1
1
1
1
0.7
0.7
0.7
0.7
0.7
0.7
0.7
0.7
0.7
0.7
0.7
0.7
0.7
0.7
0.7
0.7
0.7
0.7
0.7
0.7
1
1
1
1
0.7
1
0.7
1
1
0.7
0.7
0.7
0.7
0.7
0.7
0.7
0.7
0.7
0.7
0.7
0.7
0.7
0.7
0.7
0.7
0.7
0.7
0.7
0.7
0.7
0.7
0.7
1
1
1
1
0.7
1
1
1
0.7
1
1
1
0.7
0.7
0.7
0.7
0.7
0.7
0.7
0.7
0.7
0.7
0.7
0.7
0.7
0.7
0.7
0.7
0.7
1
0.7
1
1
1
1
0.7
0.7
0.7
0.7
0.7
0.7
0.7
0.7
0.7
0.7
0.7
0.7
0.7
0.7
0.7
0.7
0.7
0.7
0.7
0.7
0.7
0.7
0.7
0.7
0.7
0.7
0.7
0.7
0.7
0.7
1
0.7
0.7
0.7
1
1
1
1
1
1
1
1
1
1
1
1
1
1
1
1
1
1
1
1
1
1
1
1
1
1
1
1
1
0.7
1
1
1
1
1
1
1
1
1
1
1
0.7
1
1
1
1
1
1
1
1
0.7
0.7
1
0.7
0.7
0.7
0.7
0.7
1
0.7
0.7
0.7
0.7
0.7
1
1
1
1
1
1
1
1
1
1
1
1
1
1
1
1
1
1
0.7
1
1
1
1
0.7
1
0.7
1
1
1
1
1
1
1
1
1
1
1
1
1
1
1
1
1
1
1
1
0.7
0.7
0.7
0.7
0.7
0.7
0.7
0.7
0.7
0.7
0.7
0.7
0.7
0.7
0.7
0.7
0.7
0.7
0.7
0.7
0.7
0.7
0.7
0.7
1
1
1
1
0.7
0.7
0.7
0.7
0.7
1
1
1
0.7
0.7
0.7
0.7
0.7
0.7
0.7
0.7
0.7
0.7
0.7
0.7
0.7
0.7
0.7
0.7
0.7
0.7
0.7
0.7
0.7
0.7
0.7
0.7
0.7
0.7
0.7
0.7
0.7
0.7
0.7
0.7
0.7
0.7
0.7
0.7
0.7
0.7
0.7
0.7
0.7
0.7
1
0.7
1
0.7
1
0.7
1
1
1
1
1
1
0.7
0.7
0.7
0.7
0.7
0.7
0.7
0.7
0.7
0.7
0.7
0.7
0.7
0.7
0.7
0.7
0.7
0.7
0.7
0.7
1
1
1
1
0.7
0.7
0.7
0.7
1
0.7
0.7
0.7
0.7
0.7
0.7
0.7
0.7
0.7
0.7
0.7
0.7
0.7
0.7
0.7
0.7
0.7
0.7
0.7
0.7
0.7
0.7
0.7
0.7
0.7
0.7
0.7
0.7
0.7
0.7
0.7
0.7
0.7
0.7
0.7
0.7
0.7
0.7
0.7
0.7
0.7
0.7
0.7
0.7
0.7
0.7
0.7
0.7
0.7
0.7
0.7
0.7
0.7
0.7
0.7
0.7
0.7
0.7
0.7
0.7
0.7
0.7
0.7
0.7
0.7
0.7
0.7
0.7
0.7
0.7
0.7
0.7
0.7
0.7
0.7
0.7
0.7
0.7
0.7
0.7
1
0.7
0.7
1
1
1
0.7
0.7
0.7
0.7
0.7
0.7
0.7
0.7
0.7
0.7
0.7
0.7
0.7
0.7
0.7
0.7
0.7
0.7
0.7
0.7
0.7
0.7
0.7
0.7
1
0.7
0.7
1
0.7
0.7
0.7
0.7
0.7
1
1
1
0.7
0.7
0.7
0.7
0.7
0.7
0.7
0.7
0.7
0.7
0.7
0.7
0.7
0.7
1
0.7
0.7
0.7
0.7
1
0.7
0.7
0.7
0.7
1
0.7
0.7
1
1
0.7
0.7
0.7
0.7
0.7
0.7
0.7
0.7
0.7
0.7
0.7
1
0.7
1
1
1
1
1
1
1
1
1
1
1
1
1
1
1
1
1
1
1
1
1
1
1
1
1
1
1
1
1
1
1
1
1
1
1
1
1
1
1
1
1
1
1
1
1
1
1
1
1
1
1
1
1
1
1
1
0.7
0.7
0.7
1
0.7
1
0.7
1
1
1
1
1
1
1
1
1
1
1
1
1
1
1
1
1
1
1
1
1
1
1
1
1
1
1
1
1
1
1
0.7
0.7
0.7
0.7
0.7
0.7
1
0.7
0.7
0.7
0.7
0.7
0.7
0.7
0.7
0.7
0.7
0.7
0.7
0.7
0.7
0.7
0.7
0.7
0.7
0.7
0.7
0.7
0.7
0.7
0.7
0.7
0.7
0.7
0.7
0.7
0.7
0.7
0.7
0.7
0.7
0.7
0.7
0.7
0.7
0.7
0.7
0.7
0.7
1
0.7
0.7
0.7
0.7
1
1
0.7
0.7
1
1
0.7
1
0.7
0.7
0.7
0.7
0.7
1
0.7
0.7
0.7
0.7
0.7
0.7
0.7
0.7
0.7
0.7
0.7
0.7
0.7
0.7
0.7
0.7
0.7
0.7
0.7
0.7
0.7
0.7
0.7
0.7
0.7
0.7
0.7
0.7
0.7
0.7
0.7
0.7
0.7
0.7
0.7
0.7
0.7
0.7
0.7
0.7
0.7
0.7
0.7
1
0.7
0.7
0.7
1
0.7
0.7
0.7
0.7
0.7
0.7
0.7
0.7
0.7
1
1
1
1
1
1
0.7
1
1
1
0.7
1
0.7
0.7
0.7
0.7
0.7
0.7
0.7
0.7
0.7
0.7
0.7
0.7
0.7
0.7
0.7
0.7
0.7
0.7
1
1
1
1
1
1
1
1
1
1
1
1
1
1
1
1
1
0.7
0.7
0.7
0.7
0.7
0.7
0.7
1
1
0.7
0.7
0.7
0.7
0.7
1
0.7
0.7
0.7
0.7
0.7
0.7
0.7
1
1
1
0.7
0.7
1
1
1
1
1
1
1
1
1
1
1
1
1
1
1
1
1
1
1
1
1
1
1
0.7
0.7
0.7
0.7
1
0.7
0.7
0.7
0.7
0.7
1
0.7
0.7
0.7
0.7
1
0.7
0.7
0.7
0.7
0.7
0.7
0.7
0.7
0.7
1
1
1
1
1
1
1
0.7
0.7
0.7
0.7
1
0.7
0.7
0.7
0.7
1
0.7
0.7
0.7
0.7
0.7
0.7
0.7
0.7
0.7
0.7
0.7
0.7
0.7
0.7
0.7
0.7
1
1
0.7
0.7
1
1
1
1
1
1
1
1
1
0.7
0.7
0.7
0.7
1
0.7
0.7
0.7
0.7
0.7
0.7
0.7
0.7
0.7
1
1
1
1
1
1
1
0.7
0.7
0.7
0.7
0.7
0.7
0.7
0.7
1
0.7
0.7
0.7
0.7
0.7
0.7
0.7
0.7
0.7
0.7
0.7
0.7
1
0.7
0.7
0.7
0.7
0.7
1
0.7
0.7
0.7
0.7
0.7
0.7
1
0.7
0.7
0.7
0.7
0.7
0.7
0.7
0.7
0.7
0.7
0.7
0.7
0.7
0.7
0.7
0.7
0.7
0.7
0.7
0.7
0.7
0.7
0.7
0.7
0.7
0.7
0.7
0.7
0.7
0.7
0.7
1
0.7
0.7
0.7
0.7
0.7
0.7
0.7
0.7
0.7
0.7
1
1
0.7
1
1
1
1
1
1
1
1
0.7
1
1
1
1
1
1
1
1
1
1
1
1
1
1
1
0.7
1
0.7
1
1
1
1
1
1
1
1
1
1
1
1
1
1
1
1
1
1
1
1
1
1
1
1
1
1
1
1
1
1
1
1
1
1
1
1
1
1
1
1
1
1
1
1
1
1
1
1
1
1
1
1
1
1
1
1
1
1
1
1
1
1
1
1
1
1
0.7
1
1
0.7
0.7
0.7
0.7
1
0.7
0.7
0.7
1
1
0.7
0.7
1
0.7
0.7
0.7
0.7
0.7
1
0.7
1
0.7
0.7
1
1
0.7
0.7
0.7
0.7
0.7
0.7
0.7
0.7
0.7
1
0.7
0.7
0.7
0.7
1
0.7
1
1
1
0.7
1
1
1
0.7
1
1
1
1
0.7
0.7
0.7
1
0.7
0.7
0.7
0.7
0.7
0.7
0.7
0.7
0.7
1
0.7
0.7
0.7
0.7
0.7
0.7
0.7
0.7
0.7
0.7
0.7
0.7
0.7
0.7
0.7
0.7
0.7
0.7
0.7
0.7
0.7
0.7
0.7
0.7
0.7
0.7
0.7
0.7
0.7
0.7
0.7
1
0.7
0.7
0.7
0.7
0.7
0.7
0.7
0.7
1
0.7
1
1
0.7
0.7
0.7
1
1
1
1
1
1
1
1
1
1
1
1
0.7
1
0.7
0.7
1
0.7
0.7
1
0.7
1
0.7
1
1
1
1
0.7
1
1
1
1
1
1
1
1
1
1
1
1
1
1
1
1
1
1
1
1
1
1
1
1
1
1
1
1
1
1
1
1
1
1
1
1
1
1
1
1
1
1
1
1
1
1
1
1
1
1
1
1
1
1
1
1
1
1
1
1
1
1
1
1
1
1
1
1
1
1
1
1
1
1
1
1
1
1
1
1
1
1
1
1
1
1
1
1
1
1
1
1
1
0.7
1
0.7
0.7
0.7
1
0.7
0.7
0.7
0.7
0.7
0.7
1
0.7
1
0.7
0.7
0.7
0.7
0.7
0.7
0.7
0.7
0.7
0.7
0.7
0.7
0.7
0.7
0.7
0.7
0.7
0.7
0.7
0.7
0.7
0.7
0.7
0.7
0.7
0.7
0.7
0.7
1
0.7
0.7
1
1
1
1
1
1
1
1
1
1
1
0.7
1
1
1
1
1
1
1
0.7
1
1
1
1
1
1
1
0.7
1
1
0.7
1
1
1
0.7
1
0.7
0.7
1
1
0.7
0.7
0.7
0.7
0.7
1
1
1
1
1
1
1
1
1
1
1
1
1
1
1
1
1
1
1
1
1
1
1
1
1
1
1
1
1
1
1
1
1
1
1
1
1
1
1
1
1
1
1
1
1
1
1
1
1
1
1
1
1
1
1
1
1
1
1
1
1
1
1
1
1
1
1
1
1
1
1
1
1
1
1
1
1
1
1
1
1
1
1
1
1
1
1
1
1
1
1
1
1
1
1
1
1
1
1
1
1
1
1
1
1
1
1
1
1
1
1
1
1
1
1
1
1
1
1
1
1
1
1
1
1
1
1
1
1
1
1
1
1
1
1
1
1
1
1
1
1
1
1
1
1
1
1
1
1
1
1
1
1
1
1
1
1
1
1
1
1
1
1
1
1
1
1
1
1
1
1
1
1
1
1
1
1
1
1
1
1
1
1
1
1
1
1
1
1
1
1
0.7
1
1
1
0.7
1
1
1
1
0.7
1
0.7
0.7
1
1
1
1
1
1
1
1
1
1
1
1
1
1
1
1
1
1
1
1
1
1
0.7
0.7
1
0.7
0.7
0.7
0.7
0.7
1
0.7
0.7
1
1
0.7
1
1
0.7
1
1
1
0.7
0.7
0.7
1
1
0.7
0.7
0.7
0.7
0.7
0.7
0.7
0.7
1
0.7
0.7
1
1
0.7
0.7
0.7
0.7
1
1
1
1
1
1
1
1
1
1
1
1
1
1
1
1
1
1
1
1
1
1
1
1
1
1
1
1
1
1
1
1
1
1
1
1
1
1
1
1
1
1
1
1
1
1
1
1
1
1
1
1
1
1
1
1
1
1
1
1
1
1
1
1
1
1
1
1
1
1
1
1
1
1
1
1
1
1
1
1
1
1
1
1
1
1
1
1
1
1
1
1
1
1
1
1
1
1
1
1
1
1
1
1
1
1
1
1
1
1
1
1
1
1
1
1
1
1
1
1
1
1
1
1
1
1
1
1
1
0.7
0.7
0.7
0.7
0.7
0.7
1
1
1
0.7
1
1
1
1
0.7
0.7
0.7
1
0.7
1
0.7
0.7
0.7
0.7
0.7
0.7
0.7
0.7
0.7
0.7
0.7
0.7
0.7
0.7
0.7
0.7
0.7
0.7
1
1
1
1
1
1
1
1
1
1
1
1
1
1
1
1
0.7
1
1
1
0.7
1
1
0.7
0.7
0.7
1
1
1
1
1
1
1
1
1
1
1
1
1
1
1
1
1
1
1
1
1
1
1
1
0.7
0.7
1
1
1
1
1
1
1
1
1
1
1
1
1
1
1
1
1
1
1
1
1
1
1
1
1
1
1
1
1
1
1
1
1
1
1
1
1
1
1
1
1
1
1
1
1
1
1
1
1
1
1
1
1
1
1
1
1
1
1
1
1
1
1
1
1
1
1
1
1
1
1
1
1
1
1
1
1
1
1
1
1
1
1
1
1
1
1
1
1
1
1
1
1
1
1
1
1
1
1
1
1
1
1
1
1
1
1
1
1
1
1
1
1
1
1
1
1
1
1
1
1
1
1
1
1
1
1
1
1
1
1
1
1
1
1
1
1
1
1
1
1
1
1
1
1
1
1
1
1
1
1
1
1
1
1
1
1
1
1
1
1
1
1
1
1
1
1
1
1
1
1
1
1
1
1
1
1
1
1
1
1
1
1
1
1
1
1
1
1
1
1
1
1
1
1
1
1
1
1
1
1
1
1
1
1
1
1
1
1
1
1
1
1
1
1
1
1
1
1
1
1
1
1
1
1
1
1
1
1
1
1
1
1
1
1
1
0.7
1
1
1
1
0.7
0.7
0.7
0.7
0.7
1
0.7
1
0.7
0.7
1
0.7
1
0.7
0.7
0.7
1
1
1
1
1
0.7
1
1
1
1
1
1
1
1
1
1
0.7
1
1
1
1
1
1
1
1
1
1
1
1
1
1
1
1
1
1
1
1
1
1
1
1
1
1
1
1
1
1
1
1
1
1
1
1
1
1
1
1
1
1
1
1
1
1
1
1
1
1
1
1
1
1
1
1
1
1
1
1
1
1
1
1
1
1
1
1
1
1
1
1
1
1
1
1
1
1
1
1
0.7
1
1
1
1
1
1
1
1
1
1
1
1
1
1
1
1
1
1
1
1
1
1
1
1
1
1
1
1
1
1
1
1
1
1
1
1
1
1
1
1
1
1
1
1
1
1
1
1
1
1
1
1
1
1
1
1
1
1
1
1
1
1
1
1
1
1
1
1
1
1
1
1
1
1
1
0.7
1
0.7
0.7
1
1
0.7
1
0.7
1
0.7
1
1
0.7
1
1
1
1
1
1
1
1
1
1
1
1
1
0.7
1
1
1
1
1
0.7
0.7
0.7
1
0.7
1
1
0.7
0.7
0.7
0.7
0.7
0.7
0.7
0.7
0.7
0.7
0.7
1
0.7
0.7
0.7
0.7
1
0.7
0.7
0.7
0.7
0.7
0.7
0.7
0.7
0.7
0.7
0.7
0.7
0.7
0.7
0.7
0.7
0.7
0.7
0.7
0.7
0.7
0.7
0.7
0.7
0.7
0.7
0.7
0.7
1
0.7
0.7
0.7
1
0.7
0.7
0.7
0.7
0.7
0.7
0.7
0.7
0.7
0.7
1
0.7
1
1
1
1
1
1
1
1
1
1
1
1
1
1
1
0.7
0.7
1
0.7
1
1
1
1
1
0.7
1
0.7
0.7
0.7
0.7
0.7
0.7
0.7
0.7
0.7
0.7
0.7
0.7
0.7
0.7
0.7
0.7
0.7
0.7
0.7
0.7
0.7
0.7
0.7
0.7
0.7
0.7
0.7
0.7
0.7
0.7
0.7
0.7
0.7
0.7
0.7
1
1
1
1
1
1
0.7
1
1
0.7
0.7
0.7
1
1
0.7
0.7
0.7
1
0.7
0.7
0.7
0.7
1
0.7
0.7
0.7
0.7
1
0.7
0.7
0.7
0.7
0.7
0.7
0.7
0.7
0.7
0.7
0.7
0.7
0.7
0.7
0.7
0.7
0.7
0.7
0.7
0.7
0.7
0.7
0.7
0.7
0.7
0.7
1
0.7
0.7
0.7
0.7
0.7
0.7
0.7
0.7
0.7
0.7
0.7
0.7
0.7
0.7
0.7
0.7
0.7
0.7
0.7
0.7
0.7
0.7
0.7
0.7
0.7
0.7
0.7
0.7
0.7
0.7
0.7
0.7
0.7
0.7
0.7
1
0.7
1
1
1
1
0.7
0.7
0.7
0.7
0.7
0.7
0.7
0.7
0.7
0.7
0.7
1
0.7
0.7
0.7
0.7
0.7
0.7
1
1
1
1
1
1
1
1
1
0.7
0.7
1
0.7
1
0.7
0.7
0.7
0.7
0.7
0.7
0.7
0.7
0.7
0.7
0.7
0.7
0.7
0.7
0.7
0.7
1
0.7
0.7
0.7
1
1
1
1
1
1
1
1
1
1
1
1
0.7
0.7
0.7
0.7
0.7
0.7
0.7
0.7
0.7
1
0.7
1
0.7
1
0.7
0.7
1
0.7
0.7
0.7
0.7
1
0.7
1
1
1
1
1
1
1
1
1
1
1
1
1
1
1
1
1
1
1
1
1
1
1
1
1
1
0.7
1
1
1
0.7
0.7
0.7
0.7
0.7
0.7
0.7
0.7
0.7
0.7
0.7
0.7
1
0.7
0.7
0.7
0.7
0.7
0.7
0.7
0.7
0.7
0.7
1
0.7
0.7
0.7
0.7
0.7
0.7
0.7
0.7
0.7
0.7
0.7
0.7
0.7
1
0.7
0.7
1
0.7
0.7
0.7
0.7
0.7
0.7
0.7
0.7
0.7
0.7
0.7
0.7
1
0.7
1
0.7
0.7
0.7
0.7
0.7
0.7
0.7
0.7
0.7
1
0.7
0.7
0.7
0.7
1
0.7
0.7
0.7
0.7
0.7
0.7
0.7
0.7
0.7
0.7
0.7
0.7
0.7
0.7
0.7
0.7
0.7
0.7
0.7
1
0.7
1
0.7
0.7
1
1
0.7
0.7
0.7
0.7
0.7
0.7
0.7
0.7
0.7
0.7
0.7
0.7
0.7
0.7
0.7
0.7
1
0.7
1
0.7
1
0.7
1
1
1
0.7
1
1
1
1
1
1
0.7
0.7
0.7
0.7
0.7
1
0.7
0.7
0.7
0.7
0.7
0.7
0.7
0.7
0.7
1
1
1
1
0.7
1
1
1
1
1
1
0.7
0.7
1
0.7
0.7
0.7
0.7
0.7
0.7
0.7
0.7
0.7
0.7
0.7
0.7
0.7
0.7
1
1
1
0.7
1
1
1
1
1
1
1
1
1
1
1
1
1
1
1
0.7
0.7
0.7
0.7
0.7
0.7
0.7
0.7
0.7
0.7
0.7
0.7
0.7
0.7
1
0.7
0.7
1
0.7
0.7
1
0.7
1
1
0.7
0.7
1
0.7
0.7
0.7
0.7
0.7
0.7
0.7
0.7
0.7
0.7
1
0.7
0.7
1
1
1
1
1
1
1
1
0.7
1
0.7
1
1
1
1
1
1
1
1
1
1
0.7
1
1
1
1
1
1
1
1
1
1
1
1
1
1
1
1
1
1
1
1
1
1
1
0.7
1
0.7
1
1
1
1
1
1
1
1
1
1
1
1
1
0.7
1
1
1
1
1
1
1
1
1
1
1
1
1
1
1
1
1
1
1
1
1
1
1
1
1
1
1
1
1
1
1
1
1
1
1
1
1
1
1
1
1
1
1
1
1
1
1
1
1
1
1
1
1
1
1
1
1
1
1
1
1
1
1
1
1
1
1
1
1
1
1
1
1
1
1
1
1
1
1
1
1
1
1
1
1
1
1
1
1
1
1
1
1
1
1
1
1
0.7
1
0.7
0.7
1
0.7
1
1
1
0.7
1
0.7
1
1
0.7
1
0.7
1
0.7
1
0.7
0.7
0.7
1
1
1
0.7
0.7
0.7
0.7
0.7
0.7
0.7
0.7
0.7
0.7
0.7
0.7
0.7
0.7
0.7
0.7
1
0.7
0.7
0.7
0.7
0.7
0.7
0.7
0.7
1
0.7
0.7
0.7
0.7
0.7
0.7
0.7
0.7
0.7
1
1
1
1
1
1
1
1
0.7
0.7
0.7
0.7
0.7
0.7
0.7
0.7
1
0.7
0.7
0.7
0.7
0.7
0.7
0.7
0.7
0.7
0.7
0.7
0.7
0.7
0.7
0.7
0.7
1
0.7
1
1
1
1
1
1
1
1
0.7
0.7
0.7
0.7
0.7
0.7
0.7
0.7
0.7
0.7
1
0.7
0.7
0.7
1
1
0.7
0.7
1
1
1
1
1
1
1
1
1
0.7
0.7
1
1
0.7
1
0.7
1
0.7
0.7
0.7
0.7
1
1
1
1
1
1
1
1
1
1
1
1
1
1
1
1
1
1
1
1
1
1
1
1
1
1
1
1
1
1
1
1
1
1
1
1
1
1
1
1
1
1
1
1
1
1
1
1
1
1
1
1
1
1
1
1
1
1
1
1
1
1
1
1
1
1
1
1
1
1
1
1
1
1
1
1
1
1
1
1
1
1
1
1
1
1
1
1
1
1
1
1
1
1
1
1
1
1
1
1
1
1
1
1
1
1
1
1
1
1
1
1
1
1
1
1
1
1
1
1
1
1
1
1
1
1
1
1
1
1
1
1
1
1
1
1
1
1
1
1
1
1
1
1
1
1
1
1
1
1
1
1
1
1
1
1
1
1
1
1
1
1
1
1
1
1
1
1
1
1
1
1
1
1
1
1
1
1
1
1
1
1
1
1
1
1
1
1
1
1
1
1
1
1
1
1
1
1
1
1
1
1
1
1
1
1
1
1
1
1
1
1
1
1
1
1
1
1
1
1
1
1
1
1
1
1
1
1
1
1
1
1
1
1
1
1
1
1
1
1
1
1
1
1
1
1
1
1
1
1
1
1
1
1
1
1
1
1
1
1
1
1
1
1
1
1
1
1
1
1
1
1
1
1
1
1
1
1
1
1
1
1
1
1
1
1
1
1
1
1
1
1
1
1
1
1
1
1
1
1
1
1
1
1
1
1
1
1
1
1
1
1
1
1
1
1
1
1
1
1
1
1
1
1
1
1
1
1
1
1
1
1
1
1
1
1
1
1
1
1
1
1
1
1
1
1
1
1
1
1
1
1
1
1
1
1
1
1
1
1
1
1
1
1
1
1
1
1
1
1
1
1
1
1
1
1
1
1
1
1
1
1
1
1
1
1
1
1
1
1
1
1
1
1
1
1
1
1
1
1
1
1
1
1
1
1
1
1
1
1
1
1
1
1
1
1
1
1
1
1
1
1
1
1
0.7
1
0.7
0.7
1
1
1
1
1
1
1
1
1
1
1
1
1
1
1
1
1
1
1
1
1
1
0.7
1
1
1
1
0.7
0.7
0.7
1
1
0.7
0.7
1
0.7
1
1
1
1
0.7
1
0.7
0.7
0.7
1
0.7
0.7
1
0.7
1
0.7
0.7
0.7
0.7
0.7
0.7
0.7
0.7
0.7
1
1
0.7
1
1
1
1
1
1
1
0.7
1
1
1
1
1
1
1
1
1
1
1
1
1
1
0.7
1
1
1
1
1
1
1
1
1
1
1
1
1
1
1
1
1
1
1
1
1
1
1
1
1
1
1
1
1
1
1
1
1
1
1
1
1
1
1
1
1
1
1
1
1
1
1
1
1
1
1
1
1
1
1
1
1
1
1
1
1
1
1
1
1
1
1
1
1
1
1
1
1
1
1
1
1
1
1
1
1
1
1
1
1
1
1
1
1
1
1
1
1
1
1
1
1
1
1
1
1
1
1
1
1
1
1
1
1
1
1
1
1
1
1
1
1
1
1
1
1
1
1
1
1
1
1
1
1
1
1
1
1
1
1
1
1
1
1
1
1
1
1
1
1
1
1
1
1
1
1
1
1
1
1
1
1
1
1
0.7
1
1
1
1
1
0.7
1
1
1
1
1
1
1
1
1
1
1
1
1
1
1
1
1
1
1
1
1
1
1
1
1
1
1
1
1
1
1
1
1
1
1
1
1
1
1
1
1
1
1
1
1
1
1
1
1
1
1
1
1
1
1
1
1
1
1
1
1
1
1
1
1
1
1
1
1
1
1
1
1
1
1
1
1
1
1
1
1
1
1
1
1
1
1
1
1
1
1
1
1
1
1
1
1
1
1
1
1
1
1
1
1
1
1
1
1
1
1
1
1
1
1
1
1
1
1
1
1
1
1
1
1
1
1
1
1
1
1
1
1
1
1
1
1
1
1
1
1
1
1
1
1
1
1
1
1
1
1
1
1
1
1
1
1
1
1
1
1
1
1
1
1
1
1
1
1
1
1
1
1
1
1
1
1
1
1
1
1
1
1
1
1
1
1
1
1
1
1
1
1
1
1
1
1
1
1
1
1
1
1
1
1
1
1
1
1
1
1
1
1
1
1
1
1
1
1
1
1
1
1
1
1
1
1
1
1
1
1
0.7
0.7
0.7
0.7
0.7
1
1
1
1
1
1
1
1
1
1
1
1
1
1
1
1
1
1
1
1
1
1
1
0.7
1
1
0.7
1
1
1
1
1
1
0.7
1
0.7
1
0.7
0.7
0.7
0.7
1
1
1
1
1
0.7
1
1
1
1
1
0.7
0.7
1
0.7
0.7
0.7
1
0.7
1
1
1
1
0.7
0.7
1
1
0.7
0.7
0.7
0.7
0.7
0.7
0.7
0.7
0.7
0.7
0.7
0.7
0.7
0.7
0.7
0.7
0.7
0.7
0.7
0.7
0.7
0.7
0.7
0.7
0.7
0.7
0.7
0.7
0.7
0.7
0.7
0.7
0.7
0.7
0.7
0.7
0.7
0.7
0.7
0.7
0.7
0.7
0.7
0.7
0.7
0.7
0.7
0.7
0.7
0.7
0.7
0.7
0.7
0.7
0.7
0.7
0.7
0.7
0.7
0.7
0.7
0.7
0.7
0.7
0.7
0.7
1
0.7
0.7
0.7
0.7
0.7
0.7
0.7
0.7
0.7
0.7
0.7
0.7
0.7
0.7
0.7
0.7
0.7
0.7
0.7
0.7
1
0.7
0.7
0.7
1
1
0.7
0.7
0.7
0.7
0.7
0.7
0.7
0.7
0.7
0.7
0.7
0.7
0.7
0.7
0.7
0.7
0.7
0.7
0.7
0.7
0.7
0.7
0.7
0.7
0.7
0.7
0.7
0.7
0.7
0.7
1
0.7
0.7
0.7
0.7
0.7
0.7
0.7
0.7
1
0.7
0.7
0.7
0.7
0.7
0.7
0.7
0.7
0.7
0.7
0.7
0.7
0.7
0.7
0.7
0.7
0.7
0.7
0.7
0.7
0.7
0.7
0.7
0.7
0.7
0.7
1
0.7
0.7
0.7
1
1
0.7
0.7
0.7
0.7
0.7
1
1
0.7
1
1
1
0.7
0.7
1
1
1
1
0.7
1
0.7
1
1
0.7
0.7
0.7
0.7
1
1
0.7
1
0.7
0.7
0.7
0.7
1
0.7
0.7
0.7
1
0.7
1
1
1
1
1
1
1
1
1
1
1
1
1
1
1
1
0.7
1
1
0.7
0.7
1
1
1
0.7
1
1
1
1
1
1
1
1
1
1
1
1
1
1
1
1
1
1
1
1
1
1
1
1
1
1
0.7
1
1
1
1
0.7
1
1
0.7
0.7
0.7
0.7
0.7
0.7
1
0.7
0.7
0.7
0.7
0.7
0.7
0.7
0.7
0.7
0.7
0.7
0.7
0.7
0.7
0.7
0.7
0.7
0.7
0.7
0.7
0.7
0.7
0.7
0.7
0.7
0.7
0.7
0.7
0.7
0.7
0.7
0.7
1
0.7
0.7
0.7
0.7
0.7
0.7
0.7
0.7
0.7
1
0.7
1
1
1
1
0.7
0.7
1
0.7
0.7
0.7
0.7
0.7
0.7
0.7
0.7
0.7
0.7
0.7
0.7
0.7
0.7
0.7
0.7
0.7
0.7
0.7
0.7
0.7
0.7
0.7
0.7
0.7
0.7
0.7
0.7
0.7
0.7
0.7
0.7
0.7
0.7
0.7
0.7
0.7
0.7
0.7
0.7
0.7
0.7
0.7
0.7
0.7
0.7
0.7
0.7
0.7
0.7
0.7
0.7
0.7
0.7
0.7
0.7
0.7
0.7
0.7
0.7
0.7
1
1
1
1
1
1
1
0.7
1
0.7
1
0.7
0.7
0.7
1
0.7
0.7
1
0.7
0.7
0.7
1
1
1
1
1
1
0.7
1
0.7
1
1
1
1
1
1
1
1
1
1
1
1
1
1
1
1
1
1
1
1
1
1
1
1
1
1
1
1
1
1
1
1
1
1
1
1
1
1
1
1
0.7
1
1
0.7
0.7
0.7
1
1
1
1
1
1
1
1
1
1
1
1
1
1
1
0.7
0.7
1
1
0.7
1
0.7
0.7
0.7
0.7
0.7
0.7
0.7
1
1
1
0.7
0.7
1
1
0.7
0.7
0.7
0.7
0.7
0.7
0.7
0.7
0.7
0.7
0.7
0.7
0.7
0.7
0.7
0.7
0.7
0.7
0.7
0.7
0.7
0.7
0.7
0.7
0.7
0.7
0.7
0.7
0.7
0.7
0.7
0.7
0.7
0.7
0.7
0.7
0.7
0.7
0.7
0.7
0.7
0.7
0.7
0.7
0.7
0.7
0.7
0.7
0.7
0.7
0.7
0.7
0.7
0.7
0.7
0.7
0.7
0.7
0.7
0.7
0.7
0.7
0.7
0.7
0.7
0.7
0.7
0.7
0.7
0.7
0.7
0.7
0.7
0.7
0.7
0.7
0.7
0.7
0.7
0.7
0.7
0.7
0.7
0.7
0.7
0.7
0.7
0.7
0.7
1
0.7
0.7
0.7
0.7
0.7
0.7
0.7
0.7
0.7
0.7
0.7
0.7
0.7
0.7
0.7
0.7
0.7
0.7
0.7
0.7
0.7
0.7
0.7
1
0.7
0.7
1
1
1
1
0.7
0.7
0.7
0.7
0.7
0.7
0.7
0.7
0.7
0.7
0.7
0.7
1
0.7
0.7
0.7
0.7
0.7
0.7
0.7
1
0.7
1
0.7
1
1
1
0.7
0.7
1
1
0.7
0.7
0.7
0.7
0.7
0.7
0.7
0.7
0.7
0.7
0.7
1
1
1
0.7
0.7
0.7
0.7
1
1
1
1
1
1
1
0.7
1
1
1
1
1
1
1
1
1
1
1
0.7
1
1
1
0.7
1
1
0.7
1
1
1
1
1
1
1
1
1
1
1
1
1
1
1
1
1
1
1
1
1
1
1
1
1
1
1
1
1
1
1
1
1
1
1
1
1
1
1
1
1
1
1
1
1
1
1
1
1
1
1
1
1
1
1
1
1
1
1
0.7
0.7
1
1
1
1
0.7
1
0.7
1
1
0.7
1
0.7
0.7
0.7
0.7
0.7
0.7
0.7
0.7
0.7
0.7
0.7
0.7
0.7
0.7
0.7
0.7
0.7
0.7
1
0.7
1
0.7
0.7
0.7
0.7
0.7
0.7
0.7
0.7
0.7
1
1
0.7
0.7
0.7
0.7
0.7
1
0.7
0.7
1
1
0.7
1
1
1
0.7
0.7
0.7
0.7
0.7
0.7
1
0.7
0.7
1
0.7
1
0.7
0.7
0.7
0.7
0.7
0.7
0.7
0.7
0.7
0.7
0.7
0.7
0.7
0.7
0.7
0.7
0.7
0.7
0.7
0.7
0.7
0.7
0.7
0.7
0.7
0.7
0.7
0.7
0.7
0.7
0.7
0.7
0.7
0.7
1
0.7
0.7
0.7
0.7
0.7
0.7
0.7
0.7
0.7
0.7
0.7
0.7
0.7
0.7
1
0.7
1
1
1
1
1
1
1
1
1
1
1
1
1
0.7
1
1
1
0.7
1
0.7
0.7
0.7
0.7
1
1
1
1
1
1
1
1
1
1
1
1
1
1
1
1
1
1
1
1
1
1
1
1
1
1
1
1
1
1
1
1
1
1
1
1
1
1
1
1
1
1
1
1
1
1
1
1
1
1
1
1
1
1
1
1
1
1
1
1
1
1
1
1
1
1
1
1
1
1
1
1
1
1
1
1
1
1
1
1
1
1
1
1
1
1
1
1
1
1
1
1
1
1
1
1
1
1
1
1
1
1
1
1
1
1
1
1
1
1
1
1
1
1
1
1
1
1
1
1
1
1
1
1
1
1
1
1
1
1
1
1
1
1
1
1
1
1
1
1
1
1
1
1
1
1
1
1
1
1
1
1
1
1
1
1
1
1
1
1
1
1
1
1
1
1
1
1
1
1
1
1
1
1
1
1
1
1
1
1
1
1
1
1
1
1
1
1
1
1
1
1
1
1
1
1
1
1
1
1
1
1
1
1
1
1
1
1
1
1
1
1
1
1
1
1
1
1
1
1
1
1
1
1
1
1
1
1
1
1
1
1
1
1
1
1
1
1
1
1
1
1
1
1
1
1
1
1
1
1
1
1
1
1
1
1
1
1
1
1
1
1
1
1
1
1
1
1
1
1
1
1
1
1
1
1
1
1
1
1
1
1
1
1
1
1
1
1
1
1
1
1
1
1
1
1
1
1
1
1
1
1
1
1
1
1
1
1
1
1
1
1
1
1
1
1
1
1
1
1
1
1
1
1
1
1
1
1
1
1
1
1
1
1
1
1
1
1
1
1
1
1
1
1
1
1
1
1
1
1
1
1
1
1
1
1
1
1
1
1
1
1
1
1
1
1
1
1
1
1
1
1
1
1
1
1
1
1
1
1
1
1
1
1
1
1
1
1
1
1
1
1
1
1
1
1
1
1
1
1
1
1
1
1
1
1
1
1
1
1
1
1
1
1
1
1
1
1
1
1
1
1
1
1
1
1
1
1
1
1
1
1
1
1
1
1
1
1
1
0.7
1
1
0.7
1
1
0.7
1
1
1
1
1
1
1
1
1
1
1
1
1
1
1
1
1
1
1
1
1
1
1
1
1
1
1
1
1
1
1
1
1
1
1
1
1
1
1
1
1
1
1
1
1
1
1
1
1
1
1
1
1
1
1
1
1
1
1
1
1
1
1
1
1
1
1
1
1
1
1
1
1
1
1
1
1
1
1
1
1
1
1
1
1
1
1
1
1
1
1
1
1
1
1
1
1
1
1
1
1
1
1
1
1
1
1
1
1
1
1
1
1
1
1
1
1
1
1
1
1
1
1
1
1
1
1
1
1
1
1
1
1
1
1
1
1
1
1
1
1
1
1
1
1
1
1
1
1
1
1
1
1
0.7
1
1
1
1
0.7
0.7
1
0.7
1
1
1
1
1
1
1
1
1
1
1
1
1
1
1
1
1
1
1
0.7
1
1
1
1
1
1
1
1
1
1
1
1
1
1
1
1
1
1
1
1
1
1
1
1
1
1
1
1
1
1
1
1
1
1
1
1
1
1
1
1
1
1
1
1
1
1
1
1
1
1
1
1
1
1
1
1
1
1
1
1
1
1
1
1
1
1
1
1
1
1
1
1
1
1
1
1
1
1
1
1
1
1
1
1
1
1
1
1
1
1
1
1
1
1
1
1
1
1
1
1
1
1
1
1
1
1
1
1
1
1
1
1
1
1
1
1
1
1
1
1
1
1
1
1
1
1
1
1
1
1
1
1
1
1
1
1
1
1
1
1
1
1
1
1
1
1
1
1
1
1
1
1
1
1
1
1
1
1
1
1
1
1
1
1
1
1
1
1
1
1
1
1
1
1
1
1
1
1
1
1
1
1
1
1
1
1
1
1
1
1
1
1
1
1
1
1
1
1
1
1
1
1
1
1
1
1
1
1
1
1
1
1
1
1
1
1
1
1
1
1
1
1
1
1
1
1
1
1
1
1
1
1
1
1
1
1
1
1
1
1
1
1
1
1
1
1
1
1
1
1
1
1
1
1
1
1
1
1
1
1
1
1
1
1
1
1
1
1
1
1
1
1
1
1
1
1
1
1
1
1
1
1
1
1
1
1
1
1
1
0.7
0.7
1
1
0.7
1
1
0.7
0.7
1
0.7
1
1
1
1
1
1
1
1
1
1
1
1
1
1
1
1
1
1
1
1
1
1
1
1
1
1
1
1
1
1
1
1
1
1
1
1
1
1
1
1
1
1
1
1
1
1
1
1
1
1
1
1
1
1
1
1
1
1
1
1
1
1
1
1
1
1
1
1
1
1
1
1
1
1
1
1
1
1
1
1
1
1
1
1
1
1
1
1
1
1
1
1
1
1
1
1
1
1
1
1
1
1
1
1
1
1
1
1
1
1
1
1
1
1
1
1
1
1
1
1
1
1
1
1
0.7
1
1
1
1
1
1
1
1
1
1
1
1
1
1
1
1
1
1
1
1
1
1
1
1
1
1
1
1
1
1
1
1
1
1
1
1
1
1
1
1
1
1
1
1
1
1
1
1
1
1
1
1
1
1
1
1
1
1
1
1
1
1
0.7
1
1
0.7
1
1
1
1
1
1
1
1
1
1
1
1
1
1
1
1
1
1
0.7
1
0.7
0.7
0.7
1
0.7
0.7
1
1
1
1
1
1
1
1
1
1
1
1
1
1
1
0.7
0.7
1
0.7
1
1
0.7
0.7
1
0.7
0.7
0.7
1
0.7
0.7
0.7
0.7
0.7
0.7
0.7
0.7
0.7
0.7
0.7
0.7
0.7
1
0.7
1
1
0.7
0.7
0.7
0.7
0.7
0.7
0.7
0.7
1
0.7
1
0.7
1
0.7
0.7
0.7
1
1
1
1
1
0.7
0.7
0.7
1
0.7
0.7
1
1
1
0.7
1
0.7
0.7
0.7
0.7
1
0.7
0.7
0.7
1
1
0.7
0.7
0.7
1
0.7
0.7
0.7
0.7
0.7
0.7
0.7
0.7
1
1
1
0.7
0.7
1
0.7
1
0.7
0.7
0.7
0.7
0.7
0.7
0.7
0.7
1
0.7
0.7
0.7
0.7
0.7
1
1
1
1
1
1
0.7
1
0.7
1
1
1
0.7
0.7
1
0.7
0.7
1
0.7
1
0.7
0.7
0.7
1
0.7
0.7
0.7
0.7
1
1
0.7
1
1
0.7
0.7
1
1
0.7
0.7
0.7
0.7
1
1
0.7
0.7
0.7
0.7
0.7
0.7
1
1
0.7
0.7
0.7
0.7
0.7
0.7
0.7
0.7
0.7
1
0.7
0.7
0.7
0.7
0.7
0.7
0.7
0.7
0.7
0.7
0.7
0.7
0.7
0.7
0.7
0.7
0.7
0.7
0.7
0.7
0.7
0.7
0.7
0.7
0.7
0.7
1
1
0.7
1
1
1
1
1
1
1
1
1
1
1
1
0.7
0.7
1
0.7
0.7
0.7
0.7
0.7
1
1
0.7
1
1
1
1
1
1
1
1
1
1
1
1
1
1
1
1
1
1
0.7
0.7
1
0.7
1
0.7
0.7
0.7
0.7
0.7
0.7
0.7
0.7
1
1
1
1
1
1
1
1
1
1
1
1
1
1
1
1
0.7
0.7
0.7
1
0.7
1
0.7
0.7
0.7
1
0.7
0.7
0.7
1
0.7
1
0.7
1
0.7
0.7
0.7
0.7
1
0.7
1
1
0.7
1
1
1
1
1
1
1
1
1
1
0.7
1
1
1
1
1
1
1
1
1
1
1
1
1
1
0.7
1
0.7
0.7
1
0.7
0.7
0.7
1
0.7
0.7
1
1
0.7
0.7
0.7
0.7
1
0.7
0.7
1
0.7
0.7
0.7
0.7
0.7
0.7
0.7
0.7
0.7
0.7
1
0.7
0.7
0.7
0.7
0.7
0.7
1
0.7
0.7
0.7
0.7
0.7
0.7
1
1
0.7
0.7
0.7
1
0.7
1
0.7
0.7
1
1
1
1
1
1
1
1
1
1
1
1
1
1
1
1
0.7
1
0.7
1
0.7
0.7
0.7
1
1
1
1
1
1
1
1
1
1
1
1
1
1
1
1
1
1
1
1
1
1
1
1
1
1
1
1
1
1
1
1
1
1
1
1
1
1
1
1
1
1
1
1
1
1
1
1
1
1
1
1
1
1
1
1
1
1
1
1
1
1
1
1
1
1
1
1
1
1
1
1
1
1
1
1
1
1
1
1
1
1
1
1
1
1
1
1
1
1
1
1
1
1
1
1
1
1
1
1
1
1
1
1
1
1
1
1
1
1
1
1
1
1
1
1
1
1
1
1
1
1
1
1
0.7
1
1
1
0.7
0.7
0.7
0.7
0.7
0.7
0.7
0.7
0.7
0.7
0.7
0.7
0.7
0.7
0.7
0.7
0.7
1
1
1
1
1
1
0.7
1
1
1
1
1
1
0.7
0.7
0.7
0.7
0.7
0.7
0.7
0.7
0.7
0.7
0.7
0.7
0.7
0.7
0.7
0.7
0.7
0.7
0.7
0.7
1
1
1
1
1
1
1
1
1
0.7
0.7
1
0.7
0.7
0.7
0.7
0.7
0.7
0.7
0.7
0.7
0.7
0.7
0.7
0.7
0.7
0.7
0.7
0.7
1
1
1
1
0.7
0.7
0.7
1
0.7
1
0.7
0.7
0.7
0.7
0.7
0.7
0.7
0.7
0.7
0.7
0.7
0.7
0.7
0.7
0.7
0.7
0.7
0.7
0.7
0.7
0.7
0.7
0.7
1
1
1
1
1
1
1
1
1
1
1
1
1
1
1
1
1
1
1
1
1
1
1
1
1
1
1
1
1
1
1
1
1
1
1
1
1
1
1
1
1
1
1
1
1
1
1
1
1
1
1
1
1
1
1
1
1
1
1
1
1
1
1
1
1
1
1
1
1
1
1
1
1
1
1
0.7
1
1
1
1
1
1
1
1
1
1
1
1
1
1
1
1
1
1
1
1
1
1
1
1
1
1
1
1
1
1
1
1
1
1
1
1
1
1
1
1
1
1
1
1
1
0.7
1
0.7
1
0.7
0.7
0.7
1
0.7
0.7
0.7
0.7
0.7
0.7
1
0.7
1
1
1
1
0.7
1
1
1
0.7
1
0.7
0.7
0.7
0.7
1
0.7
0.7
0.7
0.7
0.7
0.7
0.7
1
0.7
0.7
0.7
0.7
1
0.7
0.7
0.7
0.7
0.7
0.7
0.7
0.7
0.7
0.7
0.7
0.7
0.7
0.7
0.7
0.7
0.7
0.7
0.7
0.7
0.7
1
0.7
0.7
0.7
0.7
0.7
0.7
0.7
0.7
0.7
0.7
0.7
0.7
0.7
0.7
0.7
0.7
0.7
0.7
0.7
0.7
0.7
1
0.7
0.7
1
0.7
1
0.7
0.7
0.7
1
1
0.7
1
0.7
1
0.7
0.7
1
0.7
1
0.7
0.7
0.7
0.7
0.7
0.7
0.7
0.7
0.7
0.7
0.7
0.7
0.7
0.7
0.7
0.7
0.7
0.7
0.7
0.7
0.7
0.7
0.7
0.7
0.7
1
0.7
1
1
1
1
1
1
0.7
1
0.7
1
1
1
1
0.7
0.7
0.7
0.7
0.7
0.7
0.7
0.7
0.7
0.7
0.7
0.7
0.7
0.7
0.7
1
0.7
1
1
1
1
1
1
0.7
1
1
1
0.7
1
0.7
0.7
0.7
0.7
0.7
0.7
0.7
0.7
0.7
0.7
0.7
0.7
0.7
0.7
0.7
0.7
0.7
0.7
0.7
0.7
1
1
1
1
1
0.7
0.7
1
0.7
0.7
0.7
0.7
0.7
0.7
0.7
0.7
0.7
0.7
0.7
0.7
0.7
0.7
0.7
0.7
0.7
0.7
1
0.7
0.7
1
0.7
0.7
0.7
1
1
0.7
0.7
0.7
0.7
0.7
0.7
0.7
0.7
0.7
0.7
0.7
0.7
0.7
0.7
0.7
0.7
0.7
0.7
0.7
0.7
0.7
0.7
0.7
0.7
0.7
0.7
0.7
0.7
0.7
0.7
0.7
0.7
0.7
0.7
0.7
0.7
0.7
0.7
0.7
0.7
0.7
0.7
0.7
0.7
0.7
0.7
0.7
0.7
1
1
1
0.7
1
0.7
0.7
0.7
0.7
0.7
0.7
0.7
0.7
0.7
0.7
0.7
0.7
0.7
0.7
0.7
0.7
0.7
0.7
0.7
0.7
0.7
0.7
0.7
0.7
1
0.7
0.7
0.7
0.7
0.7
0.7
0.7
0.7
0.7
0.7
0.7
0.7
0.7
0.7
0.7
0.7
0.7
0.7
0.7
0.7
0.7
0.7
0.7
0.7
1
0.7
0.7
0.7
1
1
1
1
1
0.7
1
1
0.7
0.7
0.7
0.7
0.7
0.7
0.7
0.7
0.7
0.7
0.7
0.7
0.7
1
1
0.7
0.7
0.7
1
0.7
0.7
0.7
0.7
0.7
0.7
0.7
0.7
1
0.7
0.7
1
0.7
0.7
0.7
0.7
0.7
0.7
0.7
0.7
0.7
0.7
0.7
0.7
0.7
1
0.7
0.7
0.7
1
1
1
0.7
1
1
1
1
1
1
1
1
1
1
1
1
1
1
0.7
1
1
1
1
0.7
0.7
1
0.7
1
1
1
1
1
1
1
1
1
1
1
1
1
1
1
1
1
1
1
1
0.7
1
1
1
1
1
1
1
1
1
1
1
1
1
1
1
1
1
1
1
1
1
1
1
1
1
1
1
1
1
1
1
1
1
1
1
1
1
1
1
1
1
1
1
1
1
1
1
1
1
1
1
1
1
1
1
0.7
1
1
1
1
1
1
0.7
1
0.7
1
0.7
1
1
0.7
0.7
1
1
0.7
1
1
1
1
0.7
0.7
0.7
0.7
0.7
0.7
0.7
0.7
0.7
0.7
0.7
0.7
0.7
0.7
0.7
0.7
1
1
1
0.7
1
0.7
1
1
1
0.7
1
1
1
1
1
1
0.7
1
0.7
0.7
0.7
0.7
0.7
1
0.7
0.7
0.7
0.7
0.7
0.7
0.7
1
1
1
1
1
0.7
0.7
0.7
1
0.7
1
0.7
1
0.7
0.7
1
1
1
1
1
1
1
1
1
1
0.7
1
1
1
1
0.7
0.7
0.7
0.7
0.7
0.7
0.7
0.7
0.7
0.7
0.7
0.7
0.7
1
0.7
1
1
1
1
1
1
1
1
1
1
1
1
1
1
1
1
1
1
1
1
1
1
1
1
1
1
1
1
0.7
1
1
0.7
1
1
1
1
1
1
1
1
1
1
1
1
1
1
1
1
1
1
1
1
1
1
1
1
0.7
1
1
0.7
0.7
1
0.7
0.7
0.7
0.7
0.7
0.7
1
1
1
1
1
1
1
1
1
1
1
1
1
1
1
1
1
0.7
0.7
1
0.7
0.7
0.7
0.7
0.7
0.7
0.7
0.7
0.7
0.7
0.7
1
1
1
0.7
1
1
1
0.7
0.7
1
1
1
1
0.7
1
0.7
0.7
0.7
0.7
0.7
0.7
0.7
0.7
0.7
1
0.7
0.7
0.7
0.7
0.7
0.7
0.7
0.7
0.7
0.7
0.7
0.7
0.7
0.7
0.7
0.7
0.7
1
0.7
0.7
1
0.7
0.7
0.7
1
0.7
0.7
0.7
1
1
1
1
0.7
1
1
0.7
1
0.7
0.7
0.7
0.7
0.7
0.7
1
0.7
0.7
0.7
0.7
0.7
0.7
1
1
1
1
0.7
1
0.7
1
0.7
1
1
1
0.7
0.7
0.7
1
1
1
1
1
0.7
1
0.7
0.7
1
0.7
1
0.7
1
1
0.7
1
1
1
1
1
1
1
0.7
1
1
1
1
1
1
1
1
1
1
1
1
1
1
1
1
1
1
1
1
1
1
1
1
1
1
1
1
1
1
1
1
1
1
1
1
1
1
1
1
1
1
1
0.7
1
1
1
1
1
1
1
1
1
1
1
1
1
1
1
1
1
1
1
1
1
1
1
1
1
1
1
1
1
1
1
1
1
1
1
1
1
1
1
1
1
1
1
1
1
1
1
1
1
1
1
1
1
1
1
0.7
1
1
1
1
1
1
1
1
1
1
1
1
1
1
1
1
1
1
1
1
1
1
1
1
1
1
1
1
1
1
1
1
1
1
1
1
1
1
1
1
1
1
1
1
1
1
1
1
1
1
1
1
1
1
1
1
1
1
1
1
1
1
1
1
1
1
1
1
1
1
1
1
1
1
1
1
1
1
1
1
1
1
1
1
1
1
1
1
1
1
1
1
1
0.7
0.7
0.7
0.7
1
1
1
1
1
1
1
1
1
1
1
1
1
1
1
1
1
1
1
1
1
1
1
1
1
1
1
1
0.7
1
1
0.7
1
1
1
1
1
1
1
1
1
1
1
1
1
1
1
1
1
1
1
1
1
1
1
1
1
1
1
1
1
1
1
1
1
1
1
1
1
1
1
1
1
1
1
1
1
1
1
1
1
1
1
1
1
1
1
1
1
1
1
1
1
1
1
1
1
1
1
1
1
1
1
1
1
1
1
1
1
1
1
1
1
1
1
1
1
1
1
1
1
1
1
1
1
1
1
1
1
1
1
1
1
1
1
1
1
1
1
1
1
1
1
1
1
1
1
1
1
1
1
1
1
1
1
1
1
1
1
1
1
1
1
1
1
1
1
1
1
1
1
1
1
1
1
1
1
1
1
1
1
1
1
1
1
1
1
1
1
1
1
1
1
1
1
1
1
1
0.7
1
0.7
1
1
1
0.7
0.7
0.7
0.7
0.7
0.7
0.7
0.7
0.7
0.7
0.7
0.7
1
0.7
1
0.7
1
1
1
1
1
1
1
1
1
1
1
1
1
1
1
1
1
1
0.7
1
1
0.7
1
0.7
0.7
0.7
0.7
0.7
0.7
0.7
0.7
1
1
1
1
1
1
1
1
0.7
1
1
0.7
1
1
1
1
1
1
1
1
1
1
1
1
1
1
1
1
1
0.7
0.7
1
1
1
1
1
1
1
1
1
1
1
1
1
1
1
1
1
1
1
1
1
1
1
1
1
1
1
1
1
1
1
1
1
1
1
1
1
1
1
1
1
1
1
1
1
1
1
1
1
1
1
1
1
1
1
1
1
1
1
1
1
1
1
1
1
1
1
1
1
1
1
1
1
1
1
1
1
1
1
1
1
1
1
1
1
1
1
1
1
1
1
1
1
1
1
1
1
1
1
1
1
1
1
1
1
1
1
1
1
1
1
1
1
1
1
1
1
1
1
1
1
1
1
1
1
1
1
1
1
1
1
1
1
1
1
1
1
1
1
1
1
1
1
1
1
1
1
1
1
1
1
1
1
1
1
1
1
1
1
1
1
1
1
1
1
1
1
1
1
1
1
1
1
1
1
1
1
1
1
1
1
1
1
1
1
1
1
1
1
1
1
1
1
1
1
1
1
1
1
1
1
1
1
1
1
1
1
1
1
1
1
1
1
1
1
1
1
1
1
1
1
1
1
1
1
1
1
1
1
1
1
1
1
1
1
1
1
1
0.7
0.7
0.7
0.7
1
1
1
0.7
1
1
1
1
1
1
1
1
1
1
1
1
1
1
1
1
1
0.7
1
0.7
1
1
1
1
1
1
1
1
1
1
1
1
1
1
1
1
1
1
1
1
1
1
1
1
1
1
0.7
1
1
1
1
1
1
1
0.7
1
1
1
1
1
1
1
1
1
1
1
1
1
1
1
0.7
1
1
1
1
1
0.7
0.7
1
0.7
1
0.7
0.7
1
1
1
0.7
1
1
1
1
1
1
1
1
1
1
1
1
1
0.7
1
0.7
1
0.7
0.7
1
0.7
0.7
0.7
0.7
0.7
0.7
0.7
1
0.7
0.7
1
1
1
1
1
1
1
1
1
1
1
1
1
0.7
1
1
1
0.7
0.7
0.7
0.7
0.7
0.7
0.7
0.7
0.7
0.7
0.7
0.7
0.7
0.7
1
1
1
1
1
1
1
1
1
1
0.7
1
0.7
1
0.7
0.7
0.7
0.7
1
0.7
1
0.7
0.7
0.7
1
0.7
0.7
1
1
0.7
1
1
1
1
1
1
0.7
1
1
0.7
0.7
0.7
1
0.7
0.7
1
0.7
0.7
0.7
0.7
0.7
0.7
0.7
0.7
0.7
0.7
0.7
0.7
0.7
0.7
0.7
0.7
0.7
0.7
0.7
0.7
0.7
0.7
0.7
0.7
0.7
0.7
0.7
0.7
0.7
0.7
0.7
0.7
0.7
0.7
0.7
0.7
0.7
0.7
0.7
0.7
0.7
0.7
1
0.7
0.7
0.7
0.7
1
1
0.7
0.7
0.7
0.7
1
0.7
0.7
0.7
0.7
0.7
0.7
0.7
0.7
0.7
0.7
0.7
0.7
0.7
0.7
0.7
0.7
0.7
0.7
0.7
0.7
0.7
0.7
0.7
0.7
0.7
0.7
0.7
0.7
0.7
0.7
0.7
0.7
0.7
0.7
0.7
0.7
0.7
0.7
0.7
0.7
0.7
0.7
0.7
0.7
0.7
0.7
0.7
0.7
0.7
0.7
0.7
0.7
0.7
0.7
0.7
0.7
0.7
0.7
0.7
0.7
0.7
0.7
0.7
0.7
0.7
0.7
0.7
0.7
0.7
0.7
1
1
0.7
0.7
0.7
0.7
0.7
0.7
0.7
0.7
0.7
0.7
0.7
0.7
0.7
0.7
0.7
0.7
0.7
0.7
0.7
0.7
0.7
0.7
0.7
0.7
0.7
0.7
0.7
0.7
0.7
0.7
1
1
0.7
0.7
0.7
0.7
0.7
1
0.7
0.7
0.7
0.7
0.7
0.7
0.7
0.7
0.7
0.7
0.7
0.7
0.7
0.7
0.7
0.7
0.7
0.7
0.7
0.7
0.7
0.7
0.7
0.7
0.7
0.7
0.7
0.7
0.7
0.7
1
0.7
0.7
0.7
0.7
0.7
0.7
0.7
0.7
0.7
0.7
0.7
0.7
0.7
0.7
0.7
0.7
0.7
0.7
0.7
0.7
0.7
0.7
0.7
0.7
0.7
0.7
0.7
0.7
0.7
0.7
0.7
1
0.7
0.7
0.7
0.7
0.7
0.7
0.7
0.7
0.7
0.7
0.7
0.7
0.7
0.7
0.7
1
0.7
0.7
1
0.7
0.7
0.7
1
1
0.7
0.7
0.7
0.7
0.7
0.7
0.7
0.7
0.7
0.7
0.7
0.7
0.7
0.7
0.7
0.7
0.7
0.7
0.7
0.7
0.7
0.7
0.7
0.7
0.7
0.7
0.7
0.7
0.7
0.7
0.7
0.7
0.7
0.7
0.7
0.7
0.7
0.7
0.7
0.7
0.7
0.7
0.7
0.7
0.7
0.7
0.7
0.7
0.7
0.7
0.7
0.7
0.7
0.7
0.7
0.7
0.7
0.7
0.7
0.7
0.7
0.7
0.7
0.7
0.7
0.7
0.7
0.7
0.7
0.7
0.7
0.7
0.7
0.7
0.7
0.7
1
0.7
0.7
0.7
1
1
1
1
1
1
0.7
0.7
0.7
0.7
0.7
0.7
1
1
1
1
1
1
1
1
1
1
1
1
1
1
1
1
1
1
1
1
1
1
1
0.7
1
0.7
1
1
1
1
0.7
1
1
0.7
0.7
0.7
0.7
1
1
0.7
1
0.7
0.7
0.7
0.7
1
1
1
0.7
1
0.7
1
0.7
1
0.7
0.7
0.7
0.7
0.7
0.7
1
1
0.7
1
1
1
1
1
1
1
1
1
1
1
1
1
0.7
1
1
1
1
1
0.7
1
0.7
1
0.7
1
1
1
0.7
0.7
0.7
0.7
0.7
0.7
0.7
0.7
0.7
1
1
0.7
1
1
1
1
0.7
0.7
0.7
0.7
0.7
0.7
0.7
0.7
0.7
0.7
0.7
0.7
0.7
0.7
0.7
0.7
0.7
0.7
0.7
0.7
0.7
0.7
0.7
0.7
0.7
0.7
1
1
0.7
1
0.7
0.7
0.7
0.7
0.7
0.7
0.7
0.7
0.7
0.7
0.7
0.7
0.7
0.7
0.7
0.7
0.7
0.7
0.7
0.7
0.7
0.7
0.7
0.7
0.7
0.7
0.7
0.7
0.7
0.7
0.7
1
1
0.7
0.7
0.7
1
0.7
0.7
0.7
0.7
0.7
0.7
0.7
0.7
0.7
0.7
0.7
0.7
0.7
0.7
0.7
0.7
0.7
0.7
0.7
0.7
1
1
1
1
0.7
0.7
0.7
1
0.7
0.7
0.7
0.7
0.7
0.7
0.7
0.7
0.7
0.7
0.7
0.7
0.7
0.7
0.7
0.7
0.7
0.7
0.7
0.7
0.7
0.7
0.7
0.7
0.7
0.7
0.7
0.7
1
0.7
0.7
1
0.7
1
1
1
1
1
1
1
1
1
1
1
1
1
1
1
1
1
1
1
1
1
1
1
1
1
1
1
1
1
1
1
1
1
1
1
1
1
1
1
1
1
1
1
1
1
1
1
1
1
1
0.7
1
1
0.7
1
0.7
0.7
0.7
0.7
0.7
0.7
0.7
1
1
1
1
1
1
0.7
1
1
1
1
1
1
1
1
1
1
1
1
0.7
1
1
1
1
1
1
1
1
1
1
1
1
1
1
1
1
1
1
1
1
1
1
0.7
1
1
1
0.7
0.7
1
1
0.7
0.7
0.7
1
0.7
0.7
0.7
0.7
0.7
0.7
0.7
0.7
0.7
0.7
0.7
0.7
0.7
0.7
0.7
0.7
0.7
0.7
1
0.7
1
1
0.7
0.7
1
1
1
0.7
1
0.7
0.7
0.7
0.7
0.7
0.7
0.7
0.7
0.7
0.7
0.7
0.7
0.7
0.7
0.7
0.7
0.7
0.7
0.7
0.7
0.7
0.7
0.7
0.7
0.7
0.7
0.7
0.7
0.7
0.7
0.7
0.7
0.7
0.7
0.7
0.7
0.7
0.7
0.7
0.7
0.7
0.7
0.7
0.7
0.7
0.7
0.7
0.7
0.7
0.7
0.7
0.7
0.7
0.7
0.7
0.7
0.7
0.7
0.7
0.7
0.7
0.7
0.7
0.7
0.7
0.7
0.7
0.7
0.7
0.7
0.7
0.7
0.7
0.7
0.7
0.7
0.7
1
0.7
0.7
0.7
0.7
0.7
0.7
1
1
0.7
0.7
1
1
1
1
1
0.7
1
1
1
1
1
1
1
1
1
1
1
0.7
0.7
1
1
1
1
1
1
1
1
1
1
1
1
1
1
1
1
1
1
1
1
1
1
1
1
1
1
1
1
1
1
0.7
1
1
0.7
1
0.7
0.7
1
1
1
1
1
1
1
0.7
1
1
1
1
1
1
1
1
1
1
1
1
0.7
0.7
0.7
1
1
1
1
1
1
1
1
1
1
1
1
1
1
1
1
1
1
1
1
1
1
1
0.7
0.7
0.7
0.7
0.7
0.7
0.7
0.7
0.7
0.7
0.7
0.7
0.7
0.7
0.7
0.7
0.7
0.7
0.7
0.7
1
1
1
0.7
0.7
0.7
0.7
0.7
0.7
0.7
0.7
0.7
0.7
0.7
0.7
0.7
0.7
0.7
0.7
0.7
0.7
0.7
0.7
0.7
0.7
0.7
0.7
0.7
0.7
0.7
0.7
1
1
1
1
0.7
0.7
0.7
0.7
1
0.7
0.7
0.7
0.7
0.7
0.7
0.7
0.7
0.7
0.7
0.7
0.7
0.7
0.7
0.7
0.7
0.7
0.7
0.7
0.7
0.7
0.7
0.7
0.7
0.7
0.7
0.7
0.7
0.7
0.7
0.7
0.7
0.7
0.7
0.7
0.7
0.7
0.7
0.7
0.7
0.7
0.7
0.7
0.7
0.7
0.7
0.7
0.7
0.7
0.7
1
1
0.7
1
0.7
0.7
1
0.7
0.7
0.7
0.7
0.7
0.7
0.7
0.7
0.7
0.7
0.7
0.7
0.7
0.7
0.7
0.7
0.7
0.7
0.7
0.7
0.7
0.7
0.7
0.7
0.7
0.7
0.7
0.7
0.7
0.7
0.7
0.7
0.7
0.7
0.7
0.7
0.7
0.7
0.7
0.7
0.7
0.7
0.7
0.7
0.7
1
1
0.7
0.7
0.7
0.7
0.7
0.7
0.7
0.7
0.7
0.7
0.7
0.7
0.7
0.7
0.7
0.7
0.7
1
1
0.7
1
0.7
0.7
1
1
1
1
0.7
1
0.7
1
1
1
0.7
0.7
0.7
0.7
0.7
0.7
0.7
0.7
0.7
0.7
0.7
0.7
0.7
0.7
0.7
0.7
0.7
1
1
0.7
1
1
1
1
1
1
1
1
1
1
1
1
1
0.7
0.7
0.7
0.7
0.7
0.7
0.7
0.7
0.7
0.7
0.7
0.7
1
1
1
1
1
1
1
1
1
0.7
1
1
1
1
1
1
1
1
0.7
0.7
0.7
0.7
0.7
0.7
0.7
1
0.7
0.7
0.7
0.7
0.7
0.7
0.7
0.7
0.7
0.7
0.7
0.7
0.7
0.7
1
0.7
0.7
1
0.7
1
1
1
1
1
1
1
1
1
0.7
0.7
0.7
0.7
0.7
0.7
0.7
0.7
0.7
0.7
0.7
0.7
0.7
0.7
0.7
0.7
0.7
0.7
0.7
0.7
0.7
0.7
0.7
0.7
0.7
0.7
0.7
0.7
0.7
0.7
0.7
0.7
0.7
0.7
0.7
0.7
0.7
0.7
0.7
0.7
0.7
0.7
0.7
0.7
0.7
0.7
0.7
0.7
0.7
0.7
0.7
0.7
0.7
0.7
0.7
0.7
0.7
0.7
0.7
0.7
0.7
0.7
0.7
0.7
0.7
0.7
0.7
0.7
0.7
0.7
0.7
1
0.7
0.7
1
0.7
1
0.7
0.7
1
1
0.7
0.7
0.7
0.7
0.7
0.7
0.7
0.7
0.7
0.7
0.7
0.7
0.7
0.7
0.7
0.7
0.7
0.7
0.7
0.7
0.7
0.7
0.7
0.7
0.7
0.7
0.7
0.7
0.7
0.7
0.7
0.7
0.7
1
0.7
0.7
0.7
0.7
0.7
0.7
0.7
1
0.7
1
1
1
1
0.7
0.7
1
1
1
1
1
0.7
1
1
1
1
1
0.7
1
1
1
0.7
1
1
0.7
1
0.7
1
0.7
1
1
1
1
0.7
1
1
1
0.7
1
1
1
1
1
1
1
1
1
1
1
1
1
1
1
1
1
1
1
1
1
1
1
1
1
1
1
1
1
1
1
1
1
1
1
1
1
1
1
1
1
1
1
1
1
1
1
1
1
1
1
1
1
1
1
0.7
1
1
0.7
0.7
0.7
0.7
0.7
0.7
0.7
0.7
0.7
0.7
0.7
0.7
0.7
0.7
0.7
0.7
0.7
0.7
0.7
0.7
1
0.7
0.7
1
1
0.7
1
0.7
0.7
0.7
0.7
0.7
0.7
0.7
0.7
0.7
0.7
0.7
0.7
0.7
0.7
0.7
0.7
0.7
0.7
0.7
0.7
0.7
0.7
1
0.7
1
0.7
1
1
0.7
1
1
1
0.7
1
1
0.7
0.7
0.7
0.7
0.7
0.7
0.7
0.7
0.7
0.7
0.7
0.7
0.7
0.7
0.7
0.7
0.7
0.7
0.7
0.7
0.7
0.7
0.7
1
0.7
0.7
0.7
0.7
0.7
0.7
0.7
0.7
0.7
0.7
0.7
0.7
0.7
0.7
0.7
0.7
0.7
0.7
0.7
0.7
0.7
0.7
0.7
0.7
0.7
0.7
1
1
0.7
1
1
1
1
1
1
1
1
1
1
1
1
1
1
1
1
1
1
1
1
1
1
1
1
1
1
1
1
1
1
1
1
1
1
1
1
1
1
1
1
1
1
1
1
1
1
1
1
1
1
1
1
0.7
1
0.7
1
1
1
0.7
1
1
1
1
1
1
0.7
1
0.7
1
0.7
1
1
1
1
1
1
1
1
1
1
1
1
1
1
1
0.7
1
1
1
1
1
1
0.7
0.7
0.7
0.7
0.7
0.7
1
0.7
0.7
0.7
0.7
0.7
0.7
0.7
0.7
0.7
0.7
0.7
0.7
0.7
0.7
0.7
0.7
0.7
0.7
0.7
0.7
0.7
0.7
0.7
0.7
0.7
0.7
0.7
0.7
0.7
0.7
0.7
1
0.7
0.7
1
1
0.7
1
1
0.7
1
1
1
1
1
0.7
0.7
0.7
0.7
0.7
0.7
0.7
0.7
0.7
0.7
0.7
0.7
0.7
0.7
0.7
0.7
0.7
0.7
0.7
0.7
0.7
0.7
1
0.7
1
0.7
0.7
0.7
0.7
0.7
0.7
0.7
0.7
0.7
0.7
0.7
0.7
0.7
0.7
0.7
0.7
0.7
0.7
0.7
0.7
0.7
0.7
0.7
0.7
0.7
0.7
0.7
0.7
0.7
0.7
0.7
0.7
0.7
0.7
0.7
0.7
0.7
0.7
0.7
0.7
0.7
0.7
0.7
0.7
0.7
0.7
0.7
0.7
0.7
0.7
0.7
0.7
0.7
0.7
0.7
0.7
0.7
0.7
0.7
0.7
0.7
0.7
0.7
0.7
0.7
0.7
0.7
0.7
0.7
0.7
0.7
0.7
0.7
0.7
0.7
0.7
0.7
0.7
0.7
0.7
0.7
0.7
0.7
0.7
0.7
0.7
0.7
1
1
0.7
0.7
0.7
0.7
0.7
0.7
1
0.7
1
0.7
0.7
0.7
0.7
0.7
0.7
0.7
1
1
0.7
0.7
1
0.7
0.7
0.7
0.7
0.7
0.7
0.7
0.7
0.7
0.7
1
0.7
0.7
0.7
0.7
0.7
0.7
0.7
0.7
0.7
0.7
0.7
0.7
0.7
0.7
0.7
0.7
0.7
0.7
0.7
0.7
0.7
0.7
0.7
0.7
1
1
1
0.7
0.7
0.7
1
1
1
0.7
1
0.7
1
0.7
1
0.7
0.7
0.7
0.7
0.7
0.7
0.7
1
0.7
0.7
0.7
1
0.7
1
0.7
1
1
1
1
1
1
1
1
1
1
1
0.7
1
1
0.7
0.7
0.7
0.7
0.7
0.7
0.7
0.7
0.7
0.7
0.7
0.7
0.7
0.7
0.7
0.7
0.7
0.7
0.7
0.7
0.7
0.7
0.7
0.7
0.7
0.7
0.7
0.7
0.7
0.7
0.7
0.7
0.7
0.7
0.7
0.7
0.7
0.7
1
0.7
0.7
0.7
1
1
0.7
0.7
0.7
0.7
0.7
0.7
0.7
0.7
0.7
0.7
0.7
0.7
0.7
0.7
0.7
0.7
0.7
0.7
0.7
0.7
0.7
0.7
0.7
0.7
0.7
0.7
1
1
0.7
0.7
1
0.7
1
1
0.7
0.7
0.7
0.7
0.7
0.7
0.7
0.7
0.7
0.7
0.7
0.7
0.7
0.7
0.7
0.7
1
1
1
1
1
1
1
1
1
1
1
1
1
1
0.7
1
0.7
0.7
0.7
0.7
0.7
0.7
0.7
0.7
0.7
0.7
0.7
0.7
0.7
1
0.7
1
1
1
0.7
1
1
1
1
1
1
1
1
1
1
1
1
1
1
1
1
1
1
1
1
1
1
1
1
1
1
1
1
1
1
1
1
1
1
1
1
1
1
1
1
1
1
1
1
1
1
1
1
1
1
1
1
1
1
1
1
1
1
1
1
1
1
1
1
1
1
1
1
1
1
0.7
1
0.7
1
1
1
1
1
1
0.7
1
1
1
1
1
1
1
1
1
1
1
1
0.7
1
1
1
1
1
1
1
1
0.7
0.7
0.7
0.7
1
1
0.7
1
1
1
1
1
1
1
1
1
1
1
1
1
1
1
1
1
1
1
1
1
1
1
1
1
0.7
1
0.7
0.7
0.7
1
0.7
0.7
0.7
0.7
0.7
0.7
0.7
0.7
0.7
0.7
0.7
1
0.7
0.7
0.7
0.7
0.7
0.7
0.7
0.7
0.7
0.7
0.7
0.7
0.7
0.7
0.7
0.7
0.7
0.7
0.7
0.7
0.7
0.7
0.7
0.7
0.7
1
0.7
0.7
0.7
0.7
0.7
0.7
0.7
0.7
0.7
0.7
0.7
0.7
1
1
0.7
1
0.7
0.7
0.7
0.7
0.7
1
1
1
1
1
1
1
1
1
1
1
1
1
1
1
1
1
1
1
1
1
1
1
1
1
1
1
1
1
1
1
0.7
1
0.7
0.7
0.7
1
0.7
0.7
0.7
1
0.7
0.7
0.7
0.7
0.7
0.7
0.7
0.7
0.7
1
0.7
1
1
1
1
1
1
1
1
1
1
1
1
1
1
1
0.7
0.7
0.7
0.7
0.7
0.7
0.7
0.7
0.7
0.7
0.7
0.7
0.7
0.7
0.7
0.7
0.7
1
1
1
1
1
1
1
1
1
1
1
1
0.7
1
0.7
1
0.7
1
1
0.7
0.7
0.7
0.7
0.7
0.7
0.7
0.7
0.7
1
1
1
1
1
1
1
1
1
1
1
1
1
1
1
1
1
1
1
0.7
0.7
1
0.7
0.7
0.7
0.7
0.7
0.7
0.7
0.7
0.7
1
1
1
1
1
1
1
1
1
1
1
1
1
1
1
1
1
1
0.7
1
1
0.7
0.7
0.7
0.7
0.7
1
1
0.7
1
1
0.7
1
0.7
0.7
1
1
0.7
0.7
0.7
1
0.7
0.7
0.7
0.7
0.7
0.7
0.7
0.7
0.7
1
0.7
0.7
1
1
1
1
1
1
1
1
1
1
1
1
1
1
1
1
1
1
1
1
1
1
1
1
1
1
1
1
1
1
1
1
1
1
1
1
1
1
1
1
1
1
1
1
1
1
1
1
1
1
1
1
1
1
1
1
1
1
1
1
1
1
1
1
1
1
1
1
1
1
1
1
1
1
1
1
1
1
1
1
1
1
1
1
1
1
1
1
1
1
1
1
1
1
1
1
1
1
1
1
1
1
1
1
1
1
1
1
1
1
1
1
1
1
1
1
1
1
1
1
1
1
1
1
1
1
1
1
1
1
1
1
1
1
1
1
1
1
1
1
1
1
1
1
1
1
1
1
1
1
1
1
1
1
1
1
1
1
1
1
1
1
1
1
1
1
1
1
1
1
1
1
1
1
1
1
1
1
1
1
1
1
1
1
1
1
1
1
1
1
1
1
1
1
1
1
1
1
1
1
1
1
1
1
1
1
1
1
1
1
1
1
1
1
1
1
1
1
1
1
1
1
1
1
1
1
1
1
1
1
1
1
1
1
1
1
1
1
1
1
1
1
1
1
1
1
1
1
1
1
1
1
1
1
1
1
1
1
1
1
1
1
1
1
1
1
1
1
1
1
1
1
1
1
1
0.7
1
0.7
0.7
1
1
1
1
1
1
1
1
1
1
1
1
1
1
1
1
1
1
1
1
0.7
1
1
1
0.7
0.7
1
1
1
1
0.7
1
1
1
1
1
1
1
1
1
1
1
1
1
1
1
1
1
1
1
1
1
1
1
1
0.7
1
1
1
1
1
1
1
1
1
1
1
1
1
1
1
1
1
1
1
1
1
1
1
1
1
1
1
1
1
1
1
1
1
1
1
1
1
1
1
1
1
1
1
1
1
1
1
1
1
1
1
1
1
1
1
1
1
1
1
1
1
1
1
1
1
1
1
1
1
1
1
1
1
1
1
1
1
1
1
1
1
1
1
1
1
1
1
1
1
1
1
1
1
1
1
1
1
1
1
1
1
1
1
1
1
1
1
1
1
1
1
1
1
1
1
1
1
1
1
1
1
1
1
1
1
1
1
1
1
1
1
1
1
1
1
1
1
1
1
1
1
1
1
1
1
1
1
1
1
1
1
1
1
1
1
1
1
1
1
1
1
1
1
1
1
1
1
1
1
1
1
1
1
1
1
1
1
1
1
1
1
1
1
1
1
1
1
1
1
1
1
1
1
1
1
1
1
1
1
1
1
1
1
1
1
1
1
1
1
1
1
1
1
1
1
1
1
1
1
1
1
1
1
1
1
1
1
1
1
1
1
1
1
1
1
1
1
1
1
1
1
1
1
1
1
1
1
1
1
1
1
1
1
1
1
1
1
1
1
1
1
1
1
1
1
1
1
1
1
1
1
1
1
1
1
1
1
1
1
1
1
1
1
1
1
1
1
1
1
1
1
1
1
1
1
1
1
1
1
1
1
1
1
1
1
1
1
1
1
1
1
1
1
1
1
1
1
1
1
1
1
1
1
1
1
1
1
1
1
1
1
1
1
1
1
1
1
1
1
1
1
1
1
1
1
1
1
1
1
1
1
1
1
1
1
1
1
1
1
1
1
1
1
1
1
1
1
1
1
1
1
1
1
1
1
1
1
1
1
1
1
1
1
1
1
1
1
1
1
1
1
1
1
1
1
1
1
1
1
1
1
1
1
1
1
1
1
1
1
1
1
1
1
1
1
1
1
1
1
1
1
1
1
1
1
1
1
0.7
1
1
0.7
1
0.7
0.7
1
1
0.7
0.7
0.7
1
0.7
1
1
1
1
1
1
1
1
1
1
1
1
1
1
1
1
1
1
1
1
1
1
1
1
1
1
1
1
0.7
0.7
0.7
0.7
0.7
0.7
0.7
1
1
0.7
1
0.7
0.7
1
0.7
0.7
0.7
0.7
0.7
0.7
0.7
0.7
0.7
0.7
0.7
0.7
0.7
0.7
0.7
1
1
1
0.7
0.7
0.7
1
1
0.7
0.7
0.7
0.7
0.7
0.7
0.7
0.7
0.7
0.7
1
1
1
0.7
1
1
0.7
0.7
0.7
0.7
0.7
0.7
1
0.7
0.7
1
1
0.7
1
1
0.7
0.7
0.7
0.7
0.7
1
0.7
1
0.7
1
1
0.7
0.7
0.7
0.7
1
0.7
0.7
0.7
0.7
1
0.7
1
1
0.7
1
0.7
0.7
0.7
0.7
0.7
0.7
0.7
0.7
0.7
0.7
0.7
0.7
1
1
0.7
0.7
0.7
0.7
0.7
0.7
0.7
0.7
0.7
0.7
0.7
0.7
0.7
0.7
0.7
0.7
1
0.7
0.7
1
0.7
0.7
0.7
0.7
1
0.7
0.7
0.7
1
0.7
0.7
0.7
1
0.7
0.7
0.7
0.7
1
0.7
0.7
0.7
1
1
0.7
0.7
1
0.7
0.7
0.7
1
0.7
0.7
0.7
0.7
0.7
0.7
0.7
0.7
1
0.7
0.7
0.7
0.7
1
1
1
1
1
0.7
1
1
0.7
1
1
1
1
1
1
1
1
1
1
1
0.7
1
1
1
1
1
1
1
1
1
1
1
1
1
1
1
1
1
1
1
1
1
1
1
1
1
1
1
1
1
1
1
1
1
1
0.7
0.7
0.7
1
1
1
1
1
1
1
1
1
1
1
1
1
1
1
1
1
1
1
1
1
1
1
1
1
1
1
1
1
1
1
1
1
1
1
1
1
1
0.7
1
0.7
0.7
0.7
0.7
0.7
0.7
0.7
0.7
0.7
0.7
0.7
0.7
0.7
0.7
0.7
0.7
0.7
0.7
0.7
0.7
0.7
0.7
0.7
0.7
0.7
0.7
0.7
0.7
0.7
0.7
0.7
0.7
0.7
0.7
0.7
0.7
0.7
1
0.7
0.7
0.7
0.7
0.7
0.7
0.7
0.7
0.7
1
0.7
1
1
1
1
1
0.7
1
1
1
1
1
1
0.7
0.7
0.7
0.7
0.7
1
0.7
0.7
0.7
0.7
0.7
0.7
0.7
0.7
0.7
0.7
0.7
0.7
0.7
0.7
0.7
0.7
0.7
0.7
0.7
1
0.7
1
0.7
0.7
0.7
0.7
0.7
0.7
0.7
0.7
0.7
0.7
1
0.7
0.7
0.7
1
0.7
1
0.7
1
1
1
1
0.7
1
1
0.7
1
1
1
1
1
1
1
1
1
1
1
1
0.7
1
1
1
1
0.7
1
1
1
1
1
1
1
1
1
1
1
1
1
1
1
1
1
1
1
1
1
1
1
1
1
1
1
1
1
1
1
1
1
1
1
1
1
1
1
1
1
1
1
1
1
1
1
1
1
1
1
0.7
1
1
1
1
1
1
1
1
1
1
1
1
1
1
1
1
1
1
1
1
1
0.7
1
0.7
1
1
1
1
1
1
1
1
0.7
1
1
1
0.7
1
0.7
0.7
0.7
1
0.7
1
0.7
0.7
0.7
0.7
0.7
0.7
0.7
0.7
0.7
0.7
0.7
0.7
0.7
0.7
0.7
0.7
1
1
0.7
1
0.7
0.7
0.7
0.7
0.7
0.7
0.7
0.7
0.7
0.7
0.7
0.7
0.7
0.7
0.7
0.7
0.7
0.7
0.7
0.7
0.7
0.7
0.7
0.7
0.7
0.7
0.7
0.7
0.7
0.7
0.7
0.7
1
1
0.7
1
0.7
0.7
0.7
0.7
0.7
0.7
0.7
0.7
0.7
0.7
0.7
0.7
0.7
0.7
0.7
1
0.7
0.7
0.7
0.7
1
0.7
0.7
0.7
1
1
1
0.7
0.7
0.7
0.7
0.7
0.7
0.7
0.7
0.7
0.7
0.7
0.7
0.7
0.7
0.7
0.7
0.7
0.7
0.7
0.7
0.7
0.7
0.7
1
0.7
0.7
0.7
0.7
0.7
0.7
0.7
1
0.7
0.7
0.7
0.7
0.7
0.7
0.7
0.7
0.7
0.7
0.7
0.7
0.7
0.7
0.7
0.7
0.7
0.7
0.7
0.7
0.7
0.7
0.7
0.7
0.7
0.7
0.7
0.7
0.7
0.7
1
0.7
1
1
1
0.7
1
1
1
0.7
0.7
1
0.7
0.7
1
1
1
1
1
1
1
1
1
1
0.7
1
1
1
1
0.7
0.7
0.7
0.7
0.7
1
0.7
0.7
0.7
0.7
0.7
0.7
0.7
0.7
0.7
0.7
0.7
0.7
0.7
0.7
0.7
0.7
0.7
1
0.7
1
1
1
1
0.7
0.7
1
1
0.7
1
1
1
1
1
1
0.7
0.7
1
0.7
1
1
1
1
0.7
1
0.7
1
1
1
1
1
1
1
1
1
1
0.7
1
0.7
1
1
0.7
1
1
0.7
0.7
0.7
0.7
0.7
0.7
0.7
0.7
0.7
0.7
0.7
0.7
1
0.7
0.7
0.7
0.7
1
0.7
1
0.7
0.7
0.7
1
0.7
0.7
0.7
0.7
0.7
0.7
0.7
0.7
1
0.7
0.7
0.7
0.7
0.7
0.7
1
0.7
0.7
0.7
0.7
0.7
0.7
0.7
0.7
0.7
0.7
0.7
0.7
0.7
1
0.7
0.7
1
0.7
0.7
1
1
1
1
1
1
1
0.7
1
1
0.7
0.7
0.7
1
0.7
1
1
0.7
0.7
0.7
0.7
0.7
1
0.7
0.7
0.7
0.7
0.7
0.7
0.7
0.7
0.7
0.7
0.7
0.7
0.7
0.7
0.7
0.7
0.7
0.7
0.7
0.7
0.7
0.7
0.7
0.7
0.7
0.7
0.7
0.7
0.7
0.7
0.7
0.7
0.7
0.7
0.7
1
0.7
0.7
1
1
0.7
1
1
1
1
0.7
0.7
1
1
1
1
1
1
1
1
1
1
1
1
1
1
1
0.7
1
1
1
1
1
1
0.7
1
1
1
1
1
1
1
1
1
1
1
1
1
1
1
1
1
1
1
1
1
1
1
1
1
1
1
1
1
1
1
1
1
1
1
1
1
1
1
1
1
1
1
1
1
1
1
1
1
1
1
1
1
1
1
1
1
1
1
1
1
1
1
1
1
1
1
1
1
1
1
1
1
1
1
1
1
1
1
1
1
1
1
1
1
1
1
1
1
1
1
1
1
1
1
1
1
1
1
1
1
1
1
1
1
1
1
1
1
1
0.7
1
1
0.7
0.7
1
0.7
1
1
1
1
1
1
1
1
1
1
1
1
1
1
1
1
1
1
1
1
1
1
1
0.7
1
1
1
1
1
1
1
1
1
1
1
1
1
1
1
1
1
1
1
1
1
1
1
1
1
1
1
1
1
1
1
1
1
1
1
1
1
1
1
1
1
1
1
1
1
1
1
1
1
1
1
1
1
1
1
1
1
1
1
1
1
1
1
1
1
1
1
1
1
1
1
1
1
1
1
1
1
1
1
1
1
1
1
1
1
1
1
1
1
1
1
1
1
1
1
1
1
1
1
1
1
1
1
1
1
1
1
1
1
1
1
1
1
1
1
1
1
1
1
1
1
1
1
1
1
1
1
1
1
1
1
1
1
1
1
1
1
1
1
1
1
1
1
1
1
1
1
1
1
1
1
1
1
1
1
1
1
1
1
1
1
1
1
1
1
1
1
1
1
1
1
1
1
1
1
1
1
1
1
1
1
1
1
1
1
1
1
1
1
1
1
1
1
1
1
1
1
1
1
1
1
1
1
1
1
1
1
1
1
1
1
1
1
1
1
1
1
1
1
1
1
1
1
1
1
1
1
1
1
1
1
1
1
1
1
1
1
1
1
1
1
1
1
1
1
1
1
1
1
1
1
1
1
1
1
1
1
1
1
1
1
1
1
1
1
1
1
1
1
1
1
1
1
1
1
1
1
1
1
1
1
0.7
1
0.7
0.7
0.7
0.7
0.7
1
1
0.7
0.7
0.7
0.7
0.7
0.7
0.7
0.7
0.7
0.7
1
0.7
1
1
1
0.7
0.7
1
1
1
1
1
1
1
1
0.7
0.7
0.7
1
0.7
1
0.7
0.7
0.7
0.7
0.7
0.7
0.7
0.7
0.7
1
1
1
1
1
1
1
1
1
1
1
1
1
1
1
1
1
1
1
1
1
1
1
1
1
1
1
1
1
1
1
1
1
1
1
1
1
1
1
1
1
1
1
1
1
1
1
1
1
1
1
0.7
1
1
1
1
1
1
1
1
1
1
1
1
1
1
1
1
1
1
1
1
1
1
1
1
1
1
1
1
0.7
1
1
1
1
1
1
1
1
1
1
1
1
1
1
1
1
1
1
1
1
1
1
1
1
1
1
1
1
1
1
1
1
1
1
1
1
1
1
1
1
1
1
1
1
1
1
1
1
1
1
1
1
1
1
1
1
1
1
1
1
1
1
1
1
1
1
1
1
1
1
1
1
1
1
1
1
1
1
1
1
1
1
1
1
1
1
1
1
1
1
1
1
1
1
1
1
1
1
1
1
1
1
1
1
1
1
1
1
1
1
1
1
1
1
1
1
1
1
1
1
1
1
1
1
1
1
1
1
1
1
1
1
1
1
1
1
1
1
1
1
1
1
1
1
1
1
1
1
1
1
1
1
1
1
1
1
1
1
1
1
1
1
1
1
1
1
1
1
1
1
1
1
1
1
1
1
1
1
1
1
1
1
1
1
1
1
1
1
1
1
1
1
1
1
1
1
1
1
1
1
1
1
1
1
1
1
1
1
1
1
1
1
1
1
1
1
1
1
1
1
1
1
1
1
1
1
1
1
1
1
1
1
0.7
1
1
0.7
1
1
1
1
1
1
1
1
1
0.7
0.7
0.7
1
0.7
0.7
0.7
0.7
0.7
0.7
0.7
0.7
0.7
0.7
0.7
0.7
0.7
0.7
0.7
1
0.7
0.7
1
1
0.7
1
1
0.7
0.7
1
0.7
0.7
0.7
0.7
0.7
0.7
0.7
1
1
1
1
1
1
1
1
1
1
1
1
1
1
1
1
0.7
0.7
0.7
0.7
0.7
0.7
0.7
0.7
0.7
1
0.7
1
0.7
1
1
1
1
1
1
1
1
1
1
1
1
1
1
1
1
1
1
1
1
0.7
1
0.7
1
0.7
0.7
1
0.7
0.7
0.7
0.7
0.7
1
1
1
1
1
1
1
1
1
1
1
1
1
1
1
1
1
0.7
0.7
1
1
1
0.7
0.7
0.7
0.7
0.7
0.7
0.7
0.7
1
1
1
1
1
1
1
1
1
1
1
1
1
0.7
1
0.7
0.7
0.7
0.7
0.7
0.7
0.7
0.7
0.7
0.7
0.7
0.7
0.7
0.7
0.7
0.7
0.7
0.7
0.7
0.7
0.7
0.7
0.7
1
1
1
1
1
1
1
1
1
1
1
0.7
1
1
0.7
1
0.7
0.7
0.7
0.7
0.7
0.7
0.7
0.7
1
1
1
1
1
1
1
0.7
0.7
0.7
0.7
0.7
0.7
1
0.7
0.7
0.7
0.7
0.7
0.7
0.7
0.7
0.7
0.7
0.7
0.7
0.7
0.7
1
0.7
0.7
0.7
0.7
0.7
0.7
0.7
0.7
1
0.7
0.7
0.7
0.7
0.7
0.7
0.7
0.7
0.7
0.7
0.7
0.7
0.7
0.7
0.7
0.7
0.7
1
0.7
0.7
0.7
1
0.7
0.7
1
0.7
0.7
1
0.7
1
0.7
0.7
1
1
1
1
1
0.7
1
0.7
0.7
1
1
1
1
1
1
1
1
1
1
1
1
1
0.7
1
1
0.7
1
1
1
1
1
1
1
1
1
1
1
1
1
1
1
1
1
1
1
1
1
1
1
1
1
1
1
1
1
1
1
1
1
1
1
1
1
1
1
1
1
1
1
1
1
1
1
1
1
1
1
1
1
1
1
1
1
1
1
1
1
0.7
1
1
1
1
1
1
1
1
1
1
1
1
1
1
1
1
1
1
1
1
1
1
1
1
1
1
1
1
1
1
1
1
1
0.7
1
1
1
1
1
1
1
1
1
1
1
1
1
1
1
1
1
1
1
1
1
1
0.7
1
0.7
0.7
0.7
0.7
0.7
0.7
0.7
0.7
0.7
0.7
0.7
0.7
0.7
0.7
1
1
0.7
1
1
0.7
0.7
0.7
0.7
1
0.7
0.7
0.7
0.7
0.7
0.7
0.7
0.7
0.7
1
0.7
0.7
0.7
0.7
0.7
0.7
0.7
0.7
0.7
0.7
0.7
0.7
1
1
0.7
1
0.7
0.7
0.7
0.7
0.7
0.7
0.7
0.7
0.7
0.7
0.7
0.7
0.7
0.7
0.7
0.7
0.7
0.7
0.7
0.7
0.7
0.7
0.7
0.7
0.7
0.7
0.7
0.7
0.7
0.7
0.7
0.7
0.7
0.7
0.7
0.7
0.7
0.7
0.7
0.7
0.7
0.7
0.7
0.7
0.7
0.7
0.7
0.7
0.7
0.7
0.7
0.7
0.7
0.7
0.7
0.7
0.7
0.7
0.7
0.7
0.7
0.7
0.7
0.7
0.7
1
0.7
0.7
0.7
0.7
1
1
0.7
1
0.7
0.7
0.7
0.7
0.7
0.7
1
0.7
1
0.7
0.7
0.7
0.7
0.7
0.7
0.7
0.7
0.7
0.7
0.7
0.7
0.7
0.7
1
0.7
0.7
1
0.7
0.7
1
1
1
1
1
1
1
1
0.7
0.7
1
0.7
0.7
0.7
0.7
0.7
0.7
0.7
0.7
0.7
0.7
0.7
0.7
0.7
0.7
0.7
0.7
0.7
1
1
0.7
1
1
1
1
1
1
0.7
1
1
1
1
0.7
0.7
0.7
0.7
0.7
0.7
0.7
0.7
0.7
1
0.7
0.7
0.7
0.7
1
1
1
1
1
1
1
1
0.7
1
1
1
1
1
1
0.7
1
0.7
0.7
0.7
0.7
0.7
0.7
0.7
0.7
0.7
0.7
0.7
0.7
0.7
0.7
1
0.7
0.7
0.7
0.7
0.7
0.7
0.7
0.7
1
0.7
0.7
1
0.7
1
1
1
1
0.7
0.7
1
0.7
0.7
0.7
0.7
0.7
0.7
0.7
0.7
0.7
0.7
0.7
0.7
0.7
0.7
0.7
0.7
0.7
0.7
0.7
0.7
0.7
0.7
0.7
0.7
0.7
0.7
0.7
0.7
0.7
0.7
0.7
0.7
0.7
0.7
0.7
0.7
0.7
0.7
0.7
0.7
0.7
0.7
0.7
0.7
0.7
0.7
0.7
0.7
1
1
1
1
1
1
1
0.7
0.7
1
0.7
0.7
0.7
0.7
0.7
0.7
0.7
0.7
0.7
0.7
0.7
0.7
0.7
1
1
1
1
1
1
1
0.7
0.7
0.7
0.7
0.7
0.7
0.7
1
0.7
0.7
0.7
0.7
0.7
0.7
0.7
0.7
0.7
0.7
0.7
0.7
0.7
0.7
0.7
0.7
1
0.7
0.7
0.7
0.7
0.7
0.7
0.7
0.7
0.7
0.7
0.7
0.7
0.7
0.7
0.7
0.7
0.7
0.7
0.7
0.7
0.7
0.7
0.7
0.7
0.7
0.7
0.7
0.7
1
0.7
0.7
1
1
0.7
0.7
1
1
1
1
1
1
1
1
0.7
0.7
0.7
0.7
0.7
0.7
0.7
0.7
0.7
0.7
0.7
0.7
0.7
0.7
1
1
1
1
1
1
1
1
1
1
1
1
1
1
1
0.7
0.7
0.7
0.7
0.7
0.7
0.7
0.7
0.7
1
0.7
0.7
0.7
0.7
0.7
0.7
0.7
1
1
1
1
1
1
1
1
1
1
1
1
1
1
1
1
1
0.7
0.7
0.7
0.7
0.7
0.7
0.7
0.7
1
0.7
0.7
0.7
0.7
0.7
0.7
0.7
0.7
1
1
0.7
0.7
0.7
0.7
0.7
0.7
0.7
0.7
0.7
0.7
0.7
0.7
0.7
0.7
0.7
0.7
1
0.7
1
0.7
1
1
0.7
1
1
1
1
1
1
1
1
1
0.7
1
1
1
1
1
1
1
1
1
1
1
1
1
1
1
1
1
1
1
1
1
1
1
1
1
1
1
1
1
1
1
1
1
1
1
1
1
1
1
1
1
1
1
1
1
1
1
1
1
1
1
1
1
1
1
1
1
1
1
1
1
1
1
1
1
1
1
1
1
1
1
1
1
1
1
1
1
1
1
1
1
1
1
1
1
1
1
1
1
1
1
1
1
1
1
1
1
1
1
1
1
1
1
1
1
1
1
1
1
1
1
1
1
1
1
1
1
1
1
1
1
1
1
1
1
1
1
1
1
1
1
1
1
1
1
1
1
1
1
1
1
1
1
1
0.7
1
0.7
1
0.7
0.7
0.7
0.7
0.7
0.7
1
0.7
1
0.7
1
1
1
0.7
1
1
1
1
1
0.7
1
1
0.7
0.7
0.7
0.7
0.7
0.7
0.7
0.7
0.7
0.7
0.7
0.7
0.7
0.7
0.7
0.7
0.7
0.7
0.7
0.7
0.7
0.7
0.7
0.7
0.7
0.7
0.7
0.7
0.7
0.7
0.7
0.7
0.7
0.7
0.7
1
1
1
1
1
1
1
0.7
1
0.7
1
0.7
1
1
0.7
0.7
0.7
0.7
0.7
0.7
0.7
0.7
0.7
0.7
0.7
0.7
1
0.7
0.7
0.7
0.7
0.7
0.7
1
1
0.7
1
0.7
1
1
1
1
1
0.7
0.7
1
0.7
0.7
0.7
0.7
0.7
0.7
0.7
0.7
0.7
0.7
0.7
0.7
0.7
0.7
0.7
0.7
0.7
0.7
0.7
0.7
0.7
0.7
0.7
0.7
0.7
0.7
0.7
0.7
0.7
0.7
1
0.7
0.7
0.7
0.7
0.7
0.7
0.7
0.7
1
1
1
1
1
1
1
1
0.7
1
0.7
1
1
0.7
1
1
1
0.7
1
1
1
1
1
0.7
0.7
0.7
0.7
0.7
1
1
0.7
0.7
1
1
0.7
1
1
1
1
1
1
1
1
1
1
1
1
1
1
1
1
1
1
1
1
1
1
1
1
1
1
1
1
1
1
1
1
1
1
1
1
1
1
1
1
1
1
1
1
1
1
1
1
1
1
1
1
1
1
0.7
0.7
1
1
1
1
1
1
1
1
1
1
1
1
1
1
1
1
1
1
1
1
1
1
1
1
1
1
1
1
1
1
1
1
1
1
1
1
1
1
1
1
1
1
1
1
1
1
1
1
1
1
1
1
1
1
1
1
1
1
1
0.7
0.7
0.7
1
1
0.7
0.7
0.7
0.7
0.7
0.7
0.7
0.7
0.7
0.7
0.7
0.7
0.7
0.7
0.7
0.7
0.7
0.7
0.7
1
0.7
0.7
1
0.7
0.7
1
1
1
1
1
0.7
0.7
0.7
0.7
0.7
0.7
0.7
0.7
0.7
0.7
0.7
0.7
0.7
0.7
0.7
0.7
0.7
0.7
0.7
0.7
1
0.7
0.7
0.7
0.7
1
0.7
1
0.7
0.7
0.7
0.7
0.7
0.7
0.7
0.7
0.7
0.7
0.7
0.7
0.7
0.7
0.7
0.7
0.7
0.7
0.7
0.7
0.7
0.7
0.7
0.7
0.7
0.7
1
0.7
0.7
0.7
0.7
0.7
0.7
0.7
0.7
0.7
0.7
0.7
0.7
0.7
0.7
0.7
0.7
0.7
0.7
0.7
0.7
0.7
0.7
0.7
0.7
0.7
1
0.7
1
0.7
1
1
1
1
1
1
1
1
1
1
1
1
1
1
1
1
1
1
1
1
1
1
1
1
1
1
1
1
1
1
1
1
1
1
1
1
1
1
1
1
1
1
1
1
1
1
1
1
1
1
1
1
1
1
1
1
1
1
1
0.7
1
1
1
1
1
1
1
1
1
1
1
1
1
1
1
1
1
1
1
1
1
1
1
1
1
1
1
1
1
1
1
1
1
1
1
1
1
1
1
1
1
1
1
1
1
1
1
1
1
1
1
1
1
1
0.7
1
1
1
1
1
1
1
1
1
1
1
1
0.7
0.7
0.7
0.7
0.7
1
0.7
1
1
1
1
1
0.7
1
0.7
0.7
1
1
0.7
1
0.7
0.7
1
1
0.7
1
0.7
0.7
0.7
0.7
0.7
0.7
0.7
0.7
0.7
0.7
0.7
0.7
0.7
0.7
0.7
0.7
0.7
0.7
0.7
0.7
0.7
0.7
0.7
0.7
0.7
0.7
0.7
0.7
0.7
0.7
0.7
0.7
0.7
0.7
0.7
0.7
0.7
0.7
0.7
0.7
0.7
0.7
0.7
0.7
0.7
0.7
0.7
0.7
0.7
0.7
0.7
0.7
0.7
0.7
0.7
0.7
0.7
0.7
0.7
0.7
0.7
0.7
0.7
0.7
0.7
0.7
0.7
0.7
0.7
0.7
0.7
0.7
0.7
0.7
0.7
0.7
0.7
0.7
1
1
1
0.7
1
0.7
0.7
1
0.7
0.7
1
0.7
0.7
0.7
1
1
1
1
1
1
1
1
1
0.7
1
1
0.7
1
1
1
1
1
1
1
1
1
1
1
1
1
1
1
1
1
1
1
1
1
1
1
1
1
1
1
1
1
1
1
1
0.7
1
1
1
0.7
1
1
1
1
0.7
1
1
1
1
1
1
1
1
1
1
0.7
1
1
0.7
1
1
0.7
0.7
0.7
1
1
1
1
1
1
1
1
1
1
1
1
1
1
1
1
1
1
1
1
1
1
1
1
1
1
1
1
1
1
1
1
1
0.7
0.7
1
0.7
1
0.7
1
1
1
1
1
1
1
1
1
0.7
0.7
1
1
1
0.7
0.7
0.7
0.7
0.7
0.7
0.7
0.7
0.7
0.7
0.7
0.7
0.7
0.7
0.7
0.7
0.7
0.7
0.7
0.7
0.7
0.7
0.7
0.7
0.7
0.7
0.7
0.7
0.7
0.7
0.7
0.7
0.7
0.7
0.7
0.7
0.7
0.7
0.7
0.7
0.7
0.7
0.7
0.7
0.7
0.7
0.7
0.7
0.7
0.7
0.7
0.7
0.7
0.7
0.7
0.7
0.7
0.7
1
1
1
1
1
0.7
0.7
0.7
0.7
0.7
0.7
0.7
0.7
0.7
0.7
0.7
0.7
0.7
0.7
0.7
0.7
1
1
0.7
0.7
1
1
1
0.7
0.7
0.7
0.7
0.7
0.7
0.7
0.7
0.7
0.7
0.7
0.7
0.7
0.7
0.7
0.7
0.7
0.7
0.7
0.7
0.7
0.7
0.7
0.7
0.7
0.7
0.7
0.7
0.7
0.7
0.7
0.7
0.7
1
0.7
0.7
1
1
1
1
1
1
1
1
1
1
1
1
1
1
1
0.7
0.7
0.7
0.7
0.7
0.7
0.7
0.7
0.7
0.7
0.7
0.7
1
0.7
0.7
1
1
1
1
1
1
1
0.7
1
1
1
1
1
1
1
1
1
1
0.7
0.7
0.7
0.7
0.7
0.7
1
0.7
0.7
0.7
0.7
0.7
0.7
0.7
1
1
1
1
1
1
1
1
1
1
1
1
1
1
0.7
0.7
0.7
0.7
0.7
0.7
1
0.7
0.7
0.7
0.7
0.7
0.7
0.7
0.7
0.7
0.7
1
1
1
1
1
1
1
1
0.7
1
1
1
1
0.7
1
0.7
0.7
0.7
0.7
0.7
0.7
0.7
0.7
0.7
0.7
0.7
0.7
0.7
0.7
0.7
0.7
0.7
0.7
0.7
0.7
0.7
0.7
0.7
1
1
1
0.7
0.7
0.7
1
0.7
0.7
1
0.7
1
0.7
0.7
0.7
0.7
0.7
0.7
0.7
0.7
0.7
0.7
0.7
0.7
1
0.7
0.7
0.7
0.7
0.7
0.7
0.7
0.7
0.7
0.7
0.7
0.7
0.7
0.7
0.7
0.7
0.7
0.7
0.7
0.7
0.7
0.7
0.7
0.7
0.7
0.7
0.7
0.7
0.7
0.7
0.7
0.7
0.7
0.7
0.7
1
1
1
1
1
1
1
1
0.7
0.7
0.7
0.7
0.7
0.7
0.7
0.7
0.7
0.7
0.7
0.7
0.7
0.7
0.7
1
1
0.7
1
1
1
1
1
0.7
0.7
0.7
0.7
0.7
0.7
0.7
0.7
0.7
0.7
0.7
0.7
0.7
0.7
0.7
0.7
0.7
0.7
0.7
0.7
0.7
0.7
0.7
0.7
0.7
0.7
0.7
0.7
0.7
0.7
0.7
0.7
0.7
0.7
0.7
0.7
0.7
0.7
0.7
0.7
0.7
0.7
0.7
0.7
0.7
0.7
0.7
0.7
0.7
0.7
0.7
0.7
0.7
0.7
0.7
0.7
0.7
0.7
0.7
0.7
1
1
0.7
1
0.7
1
0.7
0.7
0.7
0.7
0.7
0.7
0.7
0.7
0.7
0.7
0.7
0.7
0.7
0.7
0.7
0.7
0.7
0.7
0.7
0.7
1
1
1
0.7
0.7
0.7
0.7
0.7
0.7
0.7
0.7
0.7
0.7
0.7
0.7
0.7
0.7
0.7
0.7
0.7
0.7
0.7
0.7
0.7
0.7
0.7
0.7
0.7
0.7
0.7
0.7
1
0.7
1
0.7
1
0.7
1
1
1
0.7
1
1
1
0.7
0.7
0.7
1
0.7
0.7
0.7
1
0.7
0.7
0.7
0.7
0.7
0.7
1
0.7
0.7
0.7
0.7
0.7
0.7
1
0.7
0.7
0.7
0.7
0.7
1
0.7
0.7
0.7
0.7
0.7
0.7
0.7
0.7
0.7
1
0.7
0.7
1
0.7
1
0.7
1
1
1
1
1
1
1
1
1
1
1
1
1
1
1
1
1
1
1
1
1
1
1
1
1
1
1
1
1
1
1
1
1
1
1
1
1
1
1
1
1
1
1
1
1
1
1
1
1
0.7
0.7
0.7
0.7
1
1
1
0.7
1
1
1
1
1
1
1
1
1
1
1
1
1
1
1
1
1
1
1
1
1
1
1
1
1
1
1
1
1
1
1
0.7
1
1
0.7
0.7
0.7
0.7
1
0.7
0.7
0.7
0.7
0.7
0.7
0.7
0.7
0.7
0.7
0.7
0.7
0.7
0.7
0.7
0.7
0.7
0.7
0.7
0.7
0.7
0.7
0.7
0.7
0.7
0.7
0.7
0.7
0.7
0.7
0.7
0.7
0.7
0.7
1
0.7
0.7
0.7
0.7
0.7
0.7
0.7
0.7
0.7
0.7
0.7
0.7
1
1
1
0.7
1
1
0.7
1
1
0.7
1
1
0.7
0.7
1
1
0.7
0.7
0.7
0.7
0.7
0.7
0.7
0.7
0.7
0.7
0.7
0.7
0.7
0.7
0.7
0.7
0.7
0.7
0.7
0.7
0.7
0.7
0.7
0.7
0.7
0.7
0.7
0.7
0.7
0.7
0.7
0.7
0.7
0.7
0.7
0.7
0.7
0.7
0.7
0.7
0.7
0.7
0.7
0.7
1
1
0.7
0.7
0.7
0.7
0.7
0.7
0.7
0.7
0.7
1
1
1
1
1
1
1
1
0.7
0.7
1
1
0.7
1
0.7
0.7
0.7
0.7
0.7
0.7
0.7
0.7
0.7
0.7
0.7
0.7
0.7
0.7
0.7
0.7
0.7
1
0.7
0.7
1
1
1
1
1
1
1
1
1
1
1
1
0.7
0.7
0.7
0.7
0.7
0.7
0.7
0.7
0.7
0.7
0.7
0.7
0.7
0.7
1
0.7
1
1
1
1
1
1
1
1
1
1
1
1
1
1
1
1
0.7
0.7
0.7
0.7
0.7
0.7
0.7
0.7
0.7
0.7
0.7
0.7
0.7
1
0.7
1
1
1
1
1
1
1
1
1
1
1
0.7
0.7
1
0.7
0.7
0.7
0.7
0.7
0.7
0.7
0.7
0.7
0.7
0.7
0.7
1
0.7
0.7
0.7
0.7
0.7
0.7
0.7
1
0.7
0.7
0.7
0.7
1
0.7
0.7
0.7
0.7
0.7
0.7
0.7
0.7
0.7
0.7
0.7
0.7
0.7
0.7
0.7
0.7
0.7
0.7
0.7
0.7
0.7
0.7
0.7
1
0.7
0.7
0.7
1
1
1
1
1
1
0.7
0.7
0.7
0.7
0.7
0.7
0.7
0.7
0.7
0.7
0.7
0.7
0.7
0.7
0.7
0.7
0.7
1
0.7
1
0.7
0.7
0.7
1
0.7
0.7
0.7
0.7
0.7
0.7
0.7
0.7
0.7
0.7
0.7
0.7
0.7
0.7
0.7
0.7
0.7
0.7
0.7
0.7
0.7
0.7
0.7
0.7
0.7
0.7
0.7
0.7
0.7
0.7
1
0.7
0.7
1
1
0.7
1
0.7
0.7
0.7
0.7
0.7
0.7
0.7
0.7
0.7
0.7
0.7
0.7
0.7
1
1
1
1
1
1
1
1
1
1
1
1
1
1
1
1
1
1
1
0.7
0.7
0.7
0.7
0.7
1
1
1
1
1
1
1
1
1
1
1
1
1
1
1
1
1
1
1
1
1
1
1
1
1
1
1
1
1
1
1
1
1
1
1
1
1
1
1
1
1
1
1
1
1
1
1
1
1
1
1
1
1
1
1
1
1
0.7
1
1
0.7
0.7
1
1
1
0.7
0.7
1
1
1
1
1
1
1
1
1
1
1
1
1
1
1
1
1
1
1
1
1
1
1
1
1
1
1
1
1
1
1
1
1
1
1
1
0.7
1
1
1
0.7
0.7
0.7
0.7
0.7
0.7
0.7
0.7
0.7
0.7
0.7
0.7
0.7
0.7
0.7
1
0.7
0.7
0.7
0.7
0.7
0.7
0.7
0.7
0.7
0.7
0.7
0.7
0.7
0.7
0.7
0.7
0.7
0.7
0.7
1
0.7
0.7
0.7
1
0.7
1
0.7
0.7
0.7
1
0.7
1
1
1
1
1
1
1
1
1
1
0.7
1
0.7
0.7
1
0.7
0.7
0.7
0.7
0.7
0.7
0.7
0.7
0.7
0.7
0.7
0.7
0.7
0.7
1
0.7
0.7
0.7
0.7
0.7
0.7
0.7
0.7
1
0.7
0.7
0.7
0.7
0.7
0.7
0.7
0.7
0.7
1
1
0.7
0.7
0.7
1
0.7
0.7
1
0.7
0.7
1
0.7
0.7
0.7
0.7
0.7
0.7
0.7
1
1
1
1
1
1
1
1
1
1
1
1
1
1
1
1
0.7
1
0.7
0.7
0.7
0.7
0.7
0.7
0.7
0.7
0.7
0.7
0.7
1
1
1
1
1
1
1
1
1
1
1
1
1
1
1
1
1
0.7
1
0.7
0.7
0.7
0.7
0.7
0.7
0.7
0.7
0.7
0.7
0.7
0.7
0.7
0.7
0.7
0.7
0.7
0.7
0.7
0.7
0.7
0.7
1
1
1
1
1
1
1
1
0.7
0.7
1
0.7
0.7
0.7
0.7
0.7
0.7
0.7
0.7
0.7
0.7
1
0.7
1
1
1
1
0.7
0.7
0.7
0.7
0.7
0.7
0.7
0.7
0.7
0.7
0.7
0.7
0.7
0.7
0.7
0.7
0.7
0.7
0.7
0.7
0.7
0.7
0.7
0.7
0.7
0.7
0.7
0.7
0.7
0.7
0.7
1
1
0.7
0.7
0.7
0.7
0.7
0.7
0.7
0.7
0.7
0.7
0.7
0.7
0.7
0.7
0.7
0.7
0.7
0.7
0.7
0.7
0.7
0.7
0.7
0.7
0.7
0.7
0.7
0.7
0.7
0.7
0.7
0.7
1
0.7
1
0.7
1
0.7
0.7
0.7
0.7
0.7
0.7
0.7
0.7
0.7
0.7
0.7
0.7
0.7
0.7
0.7
0.7
1
1
1
1
1
1
1
1
0.7
1
1
0.7
1
0.7
0.7
0.7
0.7
1
0.7
0.7
0.7
0.7
0.7
0.7
0.7
0.7
0.7
0.7
0.7
0.7
1
1
1
1
1
1
1
1
1
1
1
1
1
1
1
1
0.7
1
0.7
1
0.7
0.7
0.7
0.7
0.7
1
1
0.7
0.7
1
0.7
1
1
1
1
0.7
1
1
0.7
0.7
0.7
0.7
0.7
1
1
0.7
1
0.7
0.7
0.7
0.7
0.7
0.7
0.7
1
1
1
1
1
1
1
1
1
1
1
1
1
1
1
1
1
1
1
1
1
1
1
1
1
1
1
1
1
1
1
1
1
1
1
1
1
1
1
1
1
1
1
1
1
1
1
1
1
1
1
1
1
1
1
1
1
1
1
1
1
1
1
1
1
1
1
1
1
1
1
1
1
1
1
1
1
1
1
1
1
1
1
1
1
1
1
1
1
1
1
1
1
1
1
1
1
1
1
1
1
1
1
1
1
1
1
1
1
1
1
1
1
1
1
1
1
1
1
1
1
1
1
1
1
1
1
1
1
1
1
0.7
0.7
0.7
1
1
1
0.7
0.7
0.7
0.7
0.7
1
1
1
1
1
1
1
1
1
1
1
1
1
1
1
1
1
1
1
1
0.7
0.7
0.7
0.7
0.7
0.7
1
0.7
0.7
0.7
0.7
0.7
0.7
1
0.7
1
1
1
1
1
1
1
1
1
1
1
1
1
1
0.7
0.7
0.7
0.7
0.7
0.7
0.7
0.7
0.7
0.7
0.7
0.7
0.7
1
1
1
1
1
1
1
1
1
1
1
1
1
1
1
1
1
1
1
1
1
1
1
1
1
1
0.7
1
1
1
1
1
0.7
1
0.7
0.7
0.7
0.7
1
1
1
0.7
1
0.7
1
1
0.7
1
1
1
1
1
1
1
1
1
1
1
1
1
1
1
1
1
1
1
1
1
1
1
1
1
1
0.7
1
1
1
1
1
1
1
1
1
1
1
1
1
1
1
1
1
1
1
1
1
1
1
1
1
1
1
1
1
1
1
1
1
1
1
1
1
1
1
1
1
1
1
1
1
1
1
1
1
1
1
0.7
0.7
0.7
1
0.7
1
0.7
0.7
0.7
0.7
0.7
1
0.7
1
1
1
0.7
0.7
0.7
1
0.7
0.7
0.7
0.7
0.7
0.7
0.7
0.7
0.7
0.7
0.7
0.7
0.7
0.7
0.7
0.7
0.7
0.7
0.7
0.7
0.7
0.7
0.7
0.7
0.7
0.7
1
0.7
1
0.7
0.7
1
1
0.7
1
1
1
1
1
1
0.7
1
1
0.7
0.7
0.7
0.7
0.7
1
1
1
1
1
0.7
1
1
1
1
1
1
1
1
1
1
1
1
1
1
1
1
0.7
0.7
1
1
0.7
1
0.7
1
1
1
1
1
1
1
1
1
1
1
1
1
1
1
1
1
1
1
1
1
1
1
1
1
1
1
1
1
1
1
1
1
1
1
1
1
1
1
1
1
1
1
1
1
1
1
1
1
1
1
1
1
1
1
1
1
1
1
1
1
1
1
1
1
1
1
1
1
1
1
1
1
1
1
1
1
1
1
1
1
1
1
1
1
1
1
1
1
1
1
1
1
1
1
1
1
1
1
1
1
1
1
1
1
1
1
1
1
1
1
1
1
1
1
1
1
1
1
1
1
1
1
1
1
1
1
1
1
1
1
1
1
1
1
1
1
1
1
1
1
1
1
1
1
1
1
1
1
1
1
1
1
1
1
1
1
1
1
1
1
1
1
1
1
1
1
1
1
1
1
1
1
1
1
1
1
1
1
1
1
1
1
1
1
1
1
1
1
1
1
1
1
1
1
1
1
1
1
1
1
1
1
1
1
1
1
1
1
1
1
1
1
1
1
1
1
1
1
1
1
1
1
1
1
1
1
0.7
1
0.7
1
0.7
0.7
1
1
1
1
1
1
1
1
1
1
1
1
1
1
1
0.7
0.7
0.7
0.7
0.7
0.7
0.7
0.7
0.7
0.7
1
1
1
1
0.7
1
1
1
1
1
1
1
1
1
1
1
1
1
1
1
1
1
1
1
1
1
1
1
1
1
1
1
1
1
1
1
1
1
1
1
1
1
1
1
1
1
1
1
1
1
1
1
1
1
1
1
1
1
1
1
1
1
1
1
1
1
1
1
1
1
1
1
1
1
1
1
1
1
1
1
1
1
1
1
1
1
1
1
1
1
1
1
1
1
0.7
1
1
1
1
1
1
1
1
1
1
1
1
1
1
1
1
1
1
1
1
1
1
1
1
1
1
0.7
1
1
1
1
1
1
1
1
1
1
1
1
1
1
1
1
1
1
1
1
1
1
1
1
1
1
1
1
1
1
0.7
0.7
0.7
0.7
0.7
0.7
0.7
0.7
0.7
0.7
1
1
1
1
1
0.7
0.7
0.7
0.7
0.7
1
1
0.7
0.7
0.7
0.7
0.7
0.7
0.7
0.7
0.7
0.7
0.7
0.7
0.7
0.7
1
1
1
1
0.7
1
1
1
1
1
0.7
1
0.7
0.7
0.7
1
0.7
0.7
1
0.7
0.7
0.7
0.7
0.7
0.7
0.7
0.7
0.7
0.7
0.7
0.7
0.7
0.7
0.7
0.7
0.7
0.7
0.7
0.7
0.7
0.7
0.7
0.7
0.7
0.7
0.7
0.7
0.7
0.7
0.7
0.7
0.7
0.7
0.7
0.7
0.7
0.7
0.7
0.7
0.7
0.7
0.7
0.7
0.7
0.7
0.7
0.7
0.7
0.7
0.7
0.7
0.7
0.7
0.7
0.7
0.7
0.7
0.7
0.7
0.7
0.7
1
0.7
0.7
0.7
0.7
1
1
1
1
0.7
1
1
1
1
1
1
0.7
0.7
1
0.7
0.7
0.7
0.7
0.7
0.7
1
1
0.7
1
0.7
0.7
1
1
0.7
0.7
0.7
0.7
0.7
0.7
0.7
0.7
0.7
0.7
0.7
0.7
0.7
0.7
0.7
0.7
0.7
0.7
0.7
0.7
0.7
0.7
0.7
0.7
0.7
0.7
0.7
0.7
0.7
0.7
0.7
0.7
0.7
1
1
0.7
1
1
1
1
1
0.7
1
1
0.7
1
0.7
0.7
0.7
0.7
0.7
0.7
0.7
0.7
0.7
0.7
0.7
0.7
0.7
0.7
0.7
0.7
1
0.7
0.7
0.7
0.7
0.7
0.7
0.7
0.7
0.7
0.7
0.7
0.7
0.7
0.7
0.7
0.7
0.7
0.7
0.7
0.7
0.7
0.7
0.7
0.7
0.7
0.7
0.7
0.7
0.7
0.7
0.7
0.7
0.7
0.7
0.7
0.7
0.7
0.7
0.7
0.7
0.7
0.7
0.7
0.7
0.7
0.7
0.7
0.7
0.7
0.7
0.7
0.7
0.7
0.7
0.7
0.7
0.7
0.7
0.7
0.7
0.7
0.7
1
1
0.7
0.7
0.7
1
0.7
0.7
0.7
0.7
0.7
0.7
0.7
0.7
0.7
0.7
0.7
0.7
0.7
0.7
0.7
0.7
0.7
0.7
0.7
1
1
1
0.7
0.7
0.7
1
0.7
0.7
0.7
0.7
0.7
0.7
0.7
0.7
0.7
0.7
0.7
0.7
0.7
0.7
0.7
0.7
0.7
0.7
0.7
0.7
0.7
1
0.7
0.7
0.7
0.7
0.7
1
1
1
1
0.7
1
0.7
1
1
0.7
0.7
0.7
0.7
0.7
0.7
0.7
0.7
0.7
0.7
0.7
0.7
0.7
0.7
0.7
0.7
0.7
0.7
0.7
0.7
0.7
0.7
0.7
0.7
1
0.7
1
0.7
1
1
1
1
1
1
1
0.7
1
1
0.7
1
1
1
1
1
1
1
1
1
1
1
1
1
1
0.7
0.7
0.7
0.7
0.7
0.7
0.7
0.7
0.7
0.7
0.7
0.7
0.7
0.7
1
0.7
0.7
0.7
0.7
0.7
0.7
0.7
0.7
0.7
0.7
0.7
0.7
0.7
0.7
0.7
0.7
1
1
0.7
1
1
1
1
0.7
0.7
1
1
1
1
0.7
0.7
1
0.7
1
1
1
0.7
1
1
1
1
1
1
0.7
1
1
0.7
0.7
0.7
0.7
0.7
0.7
0.7
0.7
0.7
0.7
0.7
1
0.7
0.7
0.7
0.7
0.7
0.7
0.7
0.7
1
0.7
1
1
1
0.7
1
1
1
1
0.7
1
0.7
0.7
1
1
0.7
0.7
0.7
0.7
0.7
0.7
0.7
0.7
0.7
0.7
0.7
0.7
0.7
0.7
0.7
1
0.7
0.7
0.7
1
1
0.7
1
0.7
1
1
1
1
1
0.7
1
1
0.7
0.7
0.7
0.7
0.7
0.7
0.7
0.7
0.7
0.7
0.7
0.7
0.7
0.7
0.7
0.7
0.7
1
0.7
1
1
1
0.7
1
1
1
0.7
1
0.7
0.7
0.7
0.7
0.7
0.7
0.7
0.7
0.7
0.7
0.7
0.7
0.7
0.7
0.7
0.7
0.7
0.7
0.7
0.7
0.7
0.7
0.7
0.7
0.7
0.7
0.7
0.7
0.7
0.7
0.7
0.7
0.7
0.7
0.7
0.7
0.7
0.7
0.7
0.7
0.7
0.7
0.7
0.7
0.7
0.7
0.7
0.7
0.7
0.7
0.7
0.7
0.7
0.7
0.7
0.7
0.7
0.7
0.7
0.7
0.7
0.7
0.7
0.7
0.7
0.7
0.7
0.7
0.7
0.7
0.7
1
0.7
0.7
0.7
1
0.7
0.7
1
1
0.7
0.7
1
0.7
0.7
0.7
1
0.7
0.7
0.7
1
1
0.7
1
0.7
0.7
0.7
0.7
0.7
1
0.7
0.7
0.7
0.7
0.7
0.7
0.7
1
1
0.7
1
1
1
0.7
1
1
1
1
1
1
0.7
0.7
0.7
1
1
0.7
0.7
0.7
0.7
0.7
1
0.7
1
1
1
1
1
0.7
1
1
1
1
1
1
1
1
1
1
1
1
1
1
1
1
1
1
1
1
1
1
1
1
1
1
1
1
1
1
1
1
0.7
1
0.7
1
1
1
1
0.7
0.7
0.7
0.7
0.7
0.7
1
0.7
0.7
0.7
0.7
0.7
0.7
1
0.7
0.7
0.7
0.7
0.7
0.7
0.7
0.7
0.7
0.7
0.7
0.7
0.7
0.7
0.7
0.7
0.7
1
0.7
0.7
0.7
0.7
1
0.7
1
1
0.7
1
1
1
0.7
0.7
1
1
1
1
1
1
1
1
1
1
1
1
0.7
0.7
0.7
0.7
0.7
0.7
0.7
0.7
0.7
1
0.7
1
0.7
0.7
0.7
1
0.7
0.7
0.7
1
0.7
1
0.7
0.7
1
0.7
0.7
0.7
0.7
0.7
0.7
0.7
0.7
0.7
0.7
0.7
0.7
0.7
0.7
0.7
0.7
1
1
1
1
1
1
1
1
1
1
1
1
1
1
1
1
1
1
1
1
1
1
1
0.7
1
1
1
1
0.7
1
0.7
0.7
1
0.7
1
0.7
0.7
0.7
0.7
0.7
1
0.7
0.7
1
0.7
1
0.7
1
1
0.7
0.7
1
0.7
1
1
1
1
1
1
1
1
1
1
1
0.7
1
1
1
1
1
1
1
1
1
1
1
1
1
1
1
1
1
1
1
1
0.7
0.7
1
0.7
0.7
0.7
0.7
0.7
1
0.7
0.7
0.7
0.7
0.7
0.7
0.7
0.7
0.7
0.7
0.7
0.7
0.7
0.7
0.7
1
1
0.7
0.7
0.7
1
1
1
1
1
1
1
1
1
1
1
0.7
1
1
0.7
1
1
1
1
1
1
1
1
0.7
0.7
0.7
0.7
0.7
0.7
0.7
1
0.7
1
0.7
0.7
1
1
1
1
1
1
1
1
1
1
1
1
1
1
1
1
1
1
1
1
1
1
1
1
1
0.7
0.7
0.7
0.7
1
1
1
1
1
1
1
1
1
1
1
1
1
1
1
1
1
1
1
1
1
1
1
1
1
1
1
1
1
1
1
1
1
1
1
1
1
1
1
1
1
1
1
1
1
1
1
1
1
1
1
1
1
1
1
1
1
1
1
1
1
1
1
1
1
1
1
1
1
1
1
1
1
1
1
1
1
1
1
1
1
1
1
1
1
1
1
1
1
1
1
1
1
1
1
1
1
1
1
1
1
1
1
1
1
0.7
1
0.7
1
1
1
0.7
1
1
0.7
1
1
0.7
1
1
1
1
1
1
1
1
1
1
1
1
1
1
1
1
1
1
1
1
1
1
1
1
1
1
1
1
1
1
1
1
0.7
1
0.7
1
1
1
1
1
1
1
1
1
1
1
1
1
1
1
1
1
0.7
0.7
0.7
1
0.7
0.7
0.7
1
0.7
1
1
0.7
0.7
1
1
1
1
1
1
1
1
1
1
1
1
1
1
1
1
1
1
1
1
1
1
1
1
1
1
1
1
1
1
1
1
1
1
1
1
1
1
1
1
1
1
1
1
1
1
1
1
1
1
1
1
1
1
1
1
1
1
1
1
1
1
1
1
1
1
1
1
1
1
1
1
1
1
1
1
1
1
1
1
1
1
1
1
1
1
1
1
1
1
1
1
1
1
1
0.7
1
1
1
1
1
1
0.7
0.7
0.7
0.7
1
0.7
1
0.7
1
0.7
0.7
1
0.7
1
0.7
1
0.7
0.7
0.7
0.7
1
1
0.7
0.7
0.7
0.7
0.7
0.7
0.7
0.7
0.7
0.7
0.7
0.7
0.7
0.7
0.7
0.7
1
1
1
1
0.7
1
0.7
1
1
1
1
0.7
1
1
1
1
0.7
1
0.7
0.7
0.7
0.7
0.7
0.7
0.7
0.7
0.7
0.7
0.7
0.7
0.7
0.7
0.7
0.7
0.7
1
1
0.7
0.7
0.7
0.7
0.7
0.7
0.7
0.7
0.7
0.7
0.7
0.7
0.7
0.7
0.7
0.7
0.7
0.7
0.7
1
0.7
1
1
0.7
0.7
0.7
0.7
1
1
1
0.7
1
0.7
0.7
1
0.7
0.7
0.7
0.7
0.7
0.7
0.7
0.7
0.7
0.7
0.7
1
0.7
0.7
1
1
0.7
0.7
0.7
0.7
0.7
0.7
1
0.7
0.7
1
0.7
1
1
1
1
1
1
1
1
1
1
1
1
1
1
1
1
1
1
1
1
1
1
1
1
1
1
0.7
0.7
0.7
0.7
1
1
0.7
1
1
1
1
1
1
1
1
1
1
1
1
1
1
1
1
1
1
1
1
1
1
1
1
1
1
1
0.7
0.7
1
1
0.7
1
0.7
0.7
1
1
1
1
1
1
1
1
1
1
1
1
1
1
1
1
1
1
1
1
1
0.7
1
1
1
1
1
1
1
1
1
1
1
1
1
1
1
1
1
1
1
1
1
1
1
1
1
1
1
1
1
1
1
0.7
1
1
1
1
0.7
1
1
1
1
1
1
1
1
1
1
1
1
1
1
1
1
1
1
1
1
0.7
0.7
0.7
0.7
1
0.7
0.7
1
0.7
1
0.7
1
1
1
1
1
1
1
1
1
1
1
0.7
0.7
1
1
1
0.7
0.7
0.7
0.7
0.7
0.7
1
0.7
0.7
0.7
0.7
0.7
0.7
0.7
0.7
1
1
1
1
0.7
0.7
1
0.7
1
1
1
1
1
1
1
1
0.7
0.7
0.7
1
1
0.7
0.7
0.7
0.7
0.7
0.7
0.7
0.7
0.7
0.7
0.7
0.7
1
1
1
1
1
1
0.7
1
0.7
0.7
0.7
0.7
0.7
0.7
0.7
0.7
0.7
0.7
0.7
0.7
0.7
0.7
0.7
0.7
0.7
0.7
0.7
0.7
0.7
0.7
1
0.7
0.7
0.7
0.7
1
0.7
0.7
0.7
0.7
0.7
0.7
1
1
1
1
1
1
1
1
1
1
1
1
1
1
1
1
0.7
0.7
0.7
0.7
0.7
0.7
0.7
0.7
1
0.7
0.7
0.7
0.7
0.7
1
1
1
1
1
1
1
1
1
1
1
1
1
1
1
1
1
0.7
0.7
0.7
0.7
0.7
0.7
0.7
0.7
0.7
0.7
1
0.7
0.7
0.7
0.7
0.7
1
1
1
1
1
1
1
1
1
1
1
1
1
1
1
0.7
0.7
0.7
0.7
0.7
0.7
0.7
0.7
0.7
0.7
0.7
0.7
0.7
0.7
0.7
0.7
0.7
0.7
1
1
0.7
0.7
0.7
1
0.7
0.7
1
0.7
1
1
0.7
0.7
0.7
0.7
0.7
0.7
0.7
0.7
0.7
0.7
0.7
0.7
0.7
0.7
0.7
0.7
0.7
0.7
0.7
0.7
0.7
0.7
0.7
0.7
1
0.7
1
1
1
1
0.7
1
1
0.7
1
1
0.7
1
1
0.7
0.7
1
0.7
0.7
0.7
1
1
0.7
1
0.7
0.7
0.7
0.7
0.7
0.7
0.7
0.7
0.7
0.7
0.7
0.7
0.7
0.7
0.7
0.7
0.7
0.7
0.7
0.7
0.7
0.7
0.7
0.7
0.7
0.7
0.7
0.7
1
0.7
0.7
1
0.7
0.7
0.7
1
1
1
1
0.7
0.7
0.7
0.7
0.7
0.7
0.7
0.7
0.7
0.7
0.7
0.7
0.7
0.7
0.7
0.7
0.7
0.7
0.7
1
0.7
1
1
1
0.7
1
0.7
0.7
0.7
0.7
0.7
0.7
0.7
1
0.7
0.7
0.7
0.7
0.7
0.7
0.7
0.7
0.7
0.7
0.7
0.7
0.7
0.7
0.7
0.7
0.7
0.7
0.7
0.7
0.7
0.7
0.7
0.7
0.7
0.7
0.7
0.7
0.7
0.7
0.7
0.7
0.7
0.7
0.7
0.7
0.7
0.7
0.7
0.7
0.7
0.7
0.7
0.7
0.7
0.7
0.7
0.7
0.7
0.7
0.7
0.7
0.7
0.7
1
1
0.7
0.7
1
1
0.7
0.7
0.7
0.7
0.7
0.7
0.7
0.7
0.7
0.7
0.7
0.7
0.7
0.7
0.7
0.7
0.7
0.7
0.7
1
1
1
1
1
0.7
0.7
0.7
0.7
0.7
0.7
0.7
0.7
0.7
0.7
0.7
0.7
0.7
0.7
0.7
0.7
0.7
0.7
0.7
0.7
0.7
0.7
0.7
0.7
0.7
0.7
0.7
0.7
0.7
1
1
1
1
1
1
0.7
0.7
0.7
0.7
0.7
0.7
0.7
0.7
0.7
0.7
0.7
1
0.7
0.7
0.7
0.7
0.7
0.7
0.7
0.7
0.7
1
0.7
0.7
0.7
0.7
0.7
0.7
0.7
0.7
0.7
0.7
0.7
0.7
0.7
0.7
0.7
0.7
0.7
0.7
1
1
1
0.7
1
1
1
1
1
1
1
1
1
1
1
1
1
1
1
1
1
1
1
1
1
1
1
1
1
1
1
1
1
0.7
1
1
1
1
1
1
1
1
1
1
1
1
1
1
1
1
1
1
1
0.7
1
0.7
0.7
0.7
0.7
0.7
0.7
0.7
0.7
1
0.7
0.7
0.7
1
0.7
1
1
1
1
1
1
1
1
1
1
1
1
1
1
1
0.7
1
0.7
0.7
0.7
1
1
0.7
0.7
1
1
0.7
0.7
1
1
1
1
0.7
0.7
0.7
0.7
1
1
0.7
0.7
0.7
0.7
0.7
0.7
0.7
0.7
0.7
0.7
0.7
0.7
0.7
0.7
0.7
0.7
0.7
0.7
0.7
0.7
0.7
0.7
0.7
0.7
0.7
0.7
0.7
0.7
0.7
0.7
0.7
0.7
0.7
0.7
0.7
0.7
0.7
0.7
0.7
0.7
0.7
0.7
0.7
0.7
0.7
0.7
1
1
0.7
1
1
1
1
0.7
0.7
0.7
0.7
0.7
0.7
0.7
0.7
0.7
0.7
0.7
0.7
0.7
0.7
0.7
0.7
0.7
0.7
0.7
0.7
0.7
0.7
0.7
0.7
0.7
0.7
0.7
0.7
0.7
0.7
0.7
0.7
0.7
0.7
0.7
0.7
0.7
0.7
0.7
0.7
0.7
0.7
0.7
0.7
0.7
0.7
0.7
0.7
0.7
0.7
0.7
0.7
0.7
0.7
0.7
0.7
0.7
0.7
0.7
0.7
0.7
0.7
0.7
1
1
1
1
1
0.7
1
1
0.7
0.7
0.7
0.7
0.7
0.7
0.7
0.7
0.7
0.7
0.7
0.7
0.7
0.7
0.7
0.7
0.7
0.7
0.7
0.7
0.7
0.7
0.7
1
1
1
0.7
0.7
1
1
1
1
0.7
0.7
1
0.7
0.7
0.7
0.7
0.7
0.7
0.7
0.7
0.7
0.7
0.7
0.7
0.7
0.7
0.7
0.7
0.7
0.7
0.7
0.7
0.7
0.7
0.7
0.7
0.7
0.7
1
0.7
0.7
0.7
0.7
0.7
0.7
0.7
0.7
0.7
0.7
0.7
0.7
0.7
0.7
0.7
0.7
0.7
0.7
0.7
0.7
0.7
0.7
0.7
0.7
0.7
0.7
0.7
0.7
0.7
0.7
0.7
0.7
0.7
0.7
0.7
0.7
0.7
0.7
0.7
0.7
0.7
0.7
0.7
0.7
0.7
0.7
0.7
0.7
0.7
0.7
0.7
0.7
0.7
0.7
0.7
0.7
0.7
0.7
0.7
0.7
0.7
0.7
0.7
0.7
0.7
0.7
0.7
0.7
0.7
0.7
0.7
0.7
0.7
0.7
0.7
0.7
0.7
0.7
0.7
0.7
0.7
0.7
0.7
0.7
0.7
0.7
0.7
0.7
0.7
0.7
0.7
0.7
0.7
0.7
0.7
0.7
0.7
0.7
0.7
0.7
0.7
0.7
0.7
0.7
0.7
0.7
0.7
0.7
0.7
0.7
0.7
0.7
1
0.7
0.7
0.7
1
1
0.7
0.7
0.7
0.7
0.7
0.7
0.7
0.7
0.7
0.7
0.7
0.7
0.7
0.7
0.7
0.7
0.7
0.7
0.7
0.7
0.7
0.7
0.7
0.7
0.7
0.7
0.7
0.7
0.7
0.7
0.7
1
1
1
1
1
1
0.7
1
1
1
1
0.7
0.7
0.7
0.7
1
1
1
1
1
1
1
1
1
1
1
1
1
1
1
1
1
1
1
0.7
1
1
1
1
0.7
0.7
0.7
0.7
0.7
1
0.7
1
1
0.7
0.7
1
1
1
0.7
1
1
0.7
0.7
1
0.7
1
1
1
1
1
1
1
1
1
1
1
1
1
1
1
1
1
1
1
1
1
1
1
1
1
1
1
1
1
1
1
1
0.7
0.7
0.7
1
1
0.7
1
1
1
1
1
0.7
1
0.7
0.7
0.7
0.7
0.7
0.7
0.7
0.7
0.7
0.7
0.7
0.7
0.7
0.7
0.7
0.7
0.7
0.7
0.7
0.7
0.7
0.7
0.7
0.7
0.7
0.7
0.7
0.7
0.7
0.7
0.7
0.7
0.7
0.7
0.7
0.7
0.7
0.7
0.7
0.7
0.7
0.7
0.7
1
0.7
0.7
0.7
0.7
0.7
0.7
0.7
0.7
0.7
0.7
0.7
0.7
0.7
0.7
0.7
0.7
0.7
0.7
0.7
0.7
0.7
0.7
0.7
0.7
0.7
0.7
0.7
0.7
0.7
0.7
0.7
0.7
0.7
0.7
0.7
0.7
0.7
0.7
0.7
0.7
0.7
0.7
0.7
0.7
0.7
0.7
0.7
0.7
0.7
0.7
0.7
0.7
0.7
0.7
0.7
0.7
0.7
0.7
0.7
0.7
0.7
0.7
0.7
0.7
0.7
0.7
0.7
0.7
0.7
0.7
0.7
0.7
0.7
0.7
0.7
0.7
0.7
0.7
0.7
0.7
0.7
0.7
0.7
0.7
0.7
0.7
0.7
0.7
0.7
0.7
0.7
0.7
0.7
0.7
0.7
0.7
0.7
0.7
0.7
0.7
0.7
0.7
0.7
0.7
0.7
0.7
0.7
0.7
0.7
0.7
0.7
0.7
0.7
0.7
0.7
0.7
0.7
0.7
0.7
0.7
0.7
0.7
0.7
0.7
0.7
0.7
1
0.7
0.7
0.7
0.7
0.7
0.7
0.7
0.7
0.7
0.7
0.7
0.7
0.7
0.7
0.7
0.7
0.7
0.7
0.7
0.7
0.7
1
0.7
1
1
0.7
0.7
0.7
0.7
0.7
0.7
0.7
0.7
0.7
0.7
0.7
0.7
0.7
0.7
0.7
0.7
0.7
0.7
0.7
0.7
0.7
0.7
0.7
0.7
0.7
0.7
0.7
0.7
0.7
0.7
0.7
0.7
0.7
0.7
0.7
0.7
0.7
0.7
0.7
0.7
0.7
0.7
0.7
0.7
1
0.7
0.7
0.7
0.7
1
0.7
0.7
1
1
1
1
1
0.7
1
1
1
0.7
0.7
0.7
0.7
0.7
0.7
0.7
0.7
0.7
0.7
0.7
0.7
0.7
0.7
0.7
0.7
0.7
0.7
0.7
0.7
0.7
0.7
0.7
0.7
0.7
1
0.7
0.7
0.7
1
1
1
1
0.7
0.7
1
0.7
0.7
0.7
0.7
0.7
0.7
0.7
0.7
0.7
0.7
0.7
0.7
0.7
0.7
0.7
0.7
0.7
0.7
0.7
1
0.7
1
1
1
1
1
1
1
1
1
1
1
1
0.7
0.7
0.7
0.7
0.7
0.7
0.7
0.7
0.7
0.7
0.7
0.7
0.7
0.7
0.7
0.7
0.7
0.7
1
1
1
1
0.7
0.7
1
1
1
1
0.7
1
1
0.7
0.7
0.7
0.7
0.7
0.7
0.7
0.7
0.7
0.7
0.7
0.7
0.7
0.7
0.7
0.7
1
0.7
0.7
0.7
0.7
1
0.7
0.7
1
0.7
1
0.7
0.7
0.7
0.7
0.7
0.7
0.7
0.7
0.7
0.7
0.7
0.7
0.7
0.7
0.7
0.7
0.7
0.7
0.7
0.7
0.7
0.7
0.7
0.7
0.7
0.7
0.7
0.7
0.7
0.7
0.7
0.7
0.7
0.7
0.7
0.7
0.7
0.7
0.7
0.7
0.7
0.7
1
1
1
1
0.7
1
1
1
0.7
0.7
0.7
0.7
0.7
0.7
0.7
0.7
0.7
0.7
0.7
0.7
0.7
0.7
0.7
0.7
1
1
0.7
1
1
0.7
1
1
1
1
0.7
0.7
1
0.7
0.7
1
0.7
0.7
0.7
1
0.7
0.7
0.7
1
1
0.7
0.7
0.7
1
1
1
1
1
1
1
1
1
1
1
1
1
1
1
1
1
0.7
0.7
0.7
1
0.7
1
0.7
0.7
0.7
0.7
0.7
0.7
0.7
1
1
1
1
1
0.7
1
1
1
1
1
1
1
1
1
1
1
1
1
1
1
1
1
1
1
1
1
1
1
1
1
1
1
1
1
1
1
1
1
1
1
1
1
1
1
1
1
1
1
1
1
1
1
1
1
1
1
1
1
1
1
1
1
1
1
1
1
1
1
1
1
1
1
1
1
1
1
1
1
1
1
1
1
1
1
1
1
1
1
1
1
1
1
1
1
1
1
1
1
1
1
1
1
1
1
1
1
1
1
1
1
1
1
1
1
1
1
1
1
1
1
1
1
1
1
1
1
1
1
1
1
1
1
1
1
1
1
0.7
1
1
1
1
1
0.7
1
1
1
0.7
0.7
0.7
0.7
0.7
0.7
0.7
0.7
1
0.7
1
0.7
1
0.7
1
0.7
0.7
0.7
0.7
0.7
0.7
0.7
0.7
0.7
0.7
0.7
0.7
0.7
0.7
0.7
0.7
0.7
0.7
0.7
0.7
0.7
0.7
0.7
0.7
0.7
0.7
0.7
0.7
1
0.7
0.7
0.7
0.7
0.7
0.7
0.7
0.7
0.7
0.7
0.7
0.7
0.7
0.7
0.7
0.7
0.7
0.7
0.7
0.7
0.7
0.7
0.7
0.7
0.7
0.7
0.7
0.7
0.7
1
0.7
1
1
1
1
1
1
1
1
1
1
1
1
0.7
0.7
1
1
0.7
0.7
0.7
0.7
0.7
0.7
0.7
1
1
0.7
0.7
1
0.7
1
1
1
1
1
0.7
1
1
1
1
1
1
1
1
1
1
1
1
1
1
1
1
1
1
1
1
1
1
1
1
1
1
1
1
1
1
1
1
1
1
1
1
1
1
1
1
1
1
1
1
1
1
1
1
1
1
1
1
1
1
1
1
1
1
1
1
1
1
1
1
1
1
1
1
1
1
1
1
1
1
1
1
1
1
1
1
1
1
1
1
1
1
1
1
1
1
1
1
1
1
1
1
1
1
1
1
1
1
1
1
1
1
1
1
1
1
1
1
1
1
1
1
1
1
0.7
1
1
1
0.7
1
1
0.7
0.7
0.7
0.7
1
0.7
0.7
0.7
0.7
0.7
0.7
0.7
0.7
0.7
0.7
0.7
1
1
1
0.7
1
1
0.7
1
1
1
1
1
1
1
1
0.7
0.7
1
0.7
0.7
0.7
0.7
0.7
0.7
0.7
0.7
0.7
0.7
0.7
0.7
0.7
0.7
1
1
1
1
1
1
1
0.7
0.7
1
1
0.7
1
0.7
1
0.7
0.7
0.7
0.7
0.7
0.7
0.7
0.7
0.7
0.7
0.7
1
1
1
1
0.7
1
0.7
0.7
0.7
1
1
1
1
1
1
1
1
1
1
1
1
1
1
1
0.7
1
1
1
1
1
1
0.7
1
1
1
1
1
1
1
1
1
1
1
1
1
1
1
1
1
0.7
1
0.7
0.7
0.7
0.7
1
1
1
1
1
1
1
0.7
1
1
1
1
1
1
1
1
1
1
1
1
1
1
1
1
1
1
1
1
1
1
1
0.7
0.7
0.7
0.7
1
1
1
1
1
1
1
1
1
1
1
1
1
1
1
1
1
1
1
0.7
1
0.7
0.7
0.7
0.7
0.7
1
1
1
1
1
1
1
1
1
1
1
1
1
1
1
1
1
1
1
1
1
1
1
1
1
1
1
1
1
1
0.7
0.7
1
0.7
1
1
1
1
1
1
1
1
1
1
1
1
1
1
1
1
1
1
1
1
1
1
1
1
1
1
1
1
1
0.7
0.7
0.7
0.7
0.7
0.7
1
0.7
0.7
0.7
0.7
0.7
1
0.7
0.7
1
0.7
1
1
0.7
0.7
1
0.7
0.7
0.7
0.7
1
0.7
1
1
1
1
1
1
1
1
1
1
1
1
1
1
1
1
1
1
1
1
0.7
0.7
1
1
1
1
1
1
1
1
1
1
1
1
1
1
1
1
1
1
1
1
1
1
1
1
1
1
1
1
1
0.7
1
1
1
1
1
1
1
1
1
1
1
1
1
1
1
1
1
1
0.7
1
0.7
0.7
0.7
0.7
0.7
0.7
0.7
0.7
0.7
0.7
0.7
0.7
0.7
0.7
0.7
0.7
0.7
0.7
0.7
0.7
0.7
0.7
0.7
0.7
0.7
0.7
0.7
0.7
0.7
0.7
0.7
0.7
0.7
0.7
0.7
0.7
0.7
0.7
0.7
0.7
0.7
0.7
0.7
0.7
0.7
0.7
0.7
0.7
0.7
0.7
1
0.7
1
1
1
1
0.7
1
1
0.7
0.7
1
0.7
1
0.7
0.7
1
1
0.7
1
1
1
1
0.7
1
0.7
0.7
1
1
1
0.7
0.7
0.7
0.7
0.7
1
0.7
0.7
0.7
0.7
0.7
0.7
0.7
0.7
1
1
1
1
1
1
1
1
1
1
1
0.7
1
0.7
1
0.7
1
1
1
1
1
1
1
1
1
1
1
1
1
1
1
1
1
1
1
1
1
1
1
1
1
1
1
1
1
1
1
1
1
1
1
1
1
1
1
1
1
0.7
1
0.7
1
0.7
0.7
1
0.7
0.7
0.7
0.7
0.7
1
1
1
1
1
1
1
0.7
1
1
1
1
1
1
1
1
1
1
1
1
1
0.7
1
1
0.7
0.7
0.7
0.7
0.7
0.7
0.7
0.7
0.7
0.7
0.7
0.7
0.7
0.7
0.7
0.7
0.7
0.7
0.7
0.7
0.7
0.7
0.7
0.7
1
0.7
0.7
0.7
0.7
0.7
0.7
0.7
0.7
0.7
0.7
0.7
0.7
0.7
0.7
0.7
0.7
0.7
0.7
0.7
0.7
0.7
0.7
0.7
0.7
0.7
0.7
0.7
0.7
0.7
0.7
0.7
0.7
0.7
0.7
0.7
0.7
0.7
0.7
0.7
0.7
0.7
0.7
0.7
0.7
1
0.7
0.7
0.7
0.7
0.7
0.7
0.7
0.7
0.7
0.7
0.7
0.7
0.7
0.7
0.7
0.7
0.7
0.7
0.7
0.7
0.7
0.7
0.7
0.7
0.7
0.7
0.7
0.7
0.7
0.7
0.7
0.7
0.7
0.7
0.7
0.7
0.7
0.7
0.7
1
0.7
0.7
1
0.7
0.7
0.7
0.7
0.7
0.7
0.7
0.7
0.7
0.7
0.7
0.7
0.7
0.7
0.7
0.7
0.7
1
1
0.7
0.7
0.7
0.7
0.7
0.7
0.7
0.7
0.7
0.7
0.7
0.7
0.7
0.7
0.7
0.7
0.7
0.7
0.7
0.7
0.7
0.7
0.7
0.7
0.7
0.7
0.7
0.7
0.7
0.7
0.7
0.7
0.7
0.7
0.7
0.7
0.7
0.7
0.7
0.7
0.7
0.7
0.7
0.7
0.7
0.7
0.7
0.7
0.7
0.7
0.7
0.7
0.7
0.7
0.7
0.7
0.7
0.7
0.7
0.7
0.7
0.7
0.7
0.7
0.7
0.7
0.7
0.7
0.7
0.7
1
0.7
0.7
0.7
1
1
0.7
1
1
1
0.7
1
0.7
1
1
1
0.7
0.7
0.7
1
0.7
1
0.7
0.7
0.7
0.7
0.7
0.7
0.7
0.7
0.7
0.7
0.7
0.7
0.7
0.7
0.7
0.7
0.7
0.7
0.7
0.7
0.7
0.7
0.7
0.7
0.7
0.7
0.7
0.7
0.7
0.7
0.7
0.7
0.7
0.7
1
0.7
0.7
0.7
0.7
0.7
0.7
0.7
0.7
0.7
0.7
0.7
0.7
0.7
0.7
0.7
0.7
0.7
0.7
0.7
0.7
0.7
0.7
1
0.7
0.7
0.7
0.7
0.7
0.7
0.7
0.7
0.7
0.7
0.7
0.7
0.7
0.7
0.7
0.7
0.7
0.7
0.7
0.7
0.7
0.7
0.7
0.7
0.7
0.7
0.7
0.7
0.7
0.7
0.7
0.7
0.7
0.7
0.7
0.7
0.7
0.7
0.7
1
0.7
0.7
0.7
0.7
0.7
0.7
0.7
0.7
0.7
0.7
0.7
0.7
0.7
0.7
0.7
0.7
0.7
0.7
0.7
0.7
0.7
1
1
0.7
0.7
0.7
0.7
1
0.7
1
0.7
0.7
0.7
0.7
0.7
0.7
0.7
0.7
0.7
0.7
0.7
0.7
0.7
0.7
0.7
0.7
0.7
0.7
0.7
1
0.7
0.7
0.7
0.7
1
1
0.7
1
1
1
1
1
1
1
1
0.7
1
0.7
0.7
0.7
0.7
0.7
0.7
0.7
0.7
0.7
0.7
0.7
0.7
0.7
1
0.7
1
1
1
1
1
1
1
1
1
1
1
1
1
0.7
1
0.7
0.7
0.7
0.7
0.7
0.7
0.7
0.7
0.7
0.7
0.7
0.7
0.7
0.7
0.7
0.7
0.7
0.7
0.7
0.7
0.7
0.7
0.7
0.7
0.7
0.7
0.7
0.7
0.7
1
0.7
0.7
0.7
0.7
0.7
0.7
0.7
0.7
1
1
0.7
0.7
0.7
0.7
1
0.7
0.7
0.7
0.7
0.7
0.7
0.7
0.7
0.7
0.7
0.7
0.7
0.7
1
0.7
1
1
1
1
1
1
1
1
1
1
1
1
1
1
1
1
0.7
0.7
0.7
0.7
0.7
0.7
0.7
0.7
0.7
0.7
0.7
0.7
0.7
0.7
0.7
1
0.7
0.7
0.7
1
0.7
0.7
1
1
1
1
1
0.7
0.7
1
0.7
0.7
1
0.7
0.7
1
0.7
0.7
0.7
0.7
0.7
0.7
0.7
1
1
1
1
1
1
1
1
1
1
1
1
1
1
1
1
1
1
1
1
1
1
1
1
1
1
1
1
1
1
1
1
1
1
1
1
1
1
1
1
1
1
1
1
1
1
1
1
1
1
1
1
1
1
1
1
1
1
1
1
1
1
1
1
1
1
1
1
1
1
1
1
0.7
1
1
0.7
0.7
1
0.7
0.7
0.7
0.7
0.7
0.7
0.7
1
1
0.7
0.7
0.7
1
1
1
1
1
1
1
1
1
1
0.7
0.7
0.7
0.7
0.7
0.7
0.7
0.7
0.7
0.7
0.7
0.7
0.7
0.7
0.7
0.7
0.7
0.7
0.7
0.7
0.7
0.7
0.7
0.7
0.7
0.7
0.7
0.7
0.7
0.7
0.7
0.7
0.7
0.7
0.7
0.7
0.7
1
0.7
1
0.7
0.7
1
0.7
1
1
0.7
0.7
0.7
0.7
0.7
0.7
0.7
0.7
0.7
0.7
0.7
0.7
0.7
0.7
0.7
0.7
0.7
0.7
0.7
0.7
0.7
0.7
0.7
0.7
0.7
0.7
0.7
0.7
0.7
0.7
0.7
1
0.7
0.7
0.7
0.7
0.7
0.7
0.7
0.7
0.7
0.7
0.7
0.7
0.7
0.7
0.7
0.7
0.7
0.7
0.7
0.7
0.7
0.7
0.7
0.7
0.7
0.7
0.7
0.7
0.7
0.7
0.7
0.7
0.7
0.7
0.7
0.7
0.7
0.7
1
0.7
0.7
0.7
0.7
0.7
0.7
0.7
0.7
0.7
0.7
1
0.7
0.7
0.7
1
1
1
0.7
1
0.7
0.7
0.7
0.7
0.7
0.7
0.7
0.7
0.7
0.7
0.7
0.7
0.7
0.7
0.7
0.7
1
0.7
0.7
0.7
0.7
1
1
1
1
1
1
1
1
1
1
1
1
1
1
1
1
1
1
1
1
1
1
0.7
0.7
0.7
0.7
0.7
0.7
0.7
0.7
0.7
0.7
1
1
1
1
1
1
1
1
1
1
1
1
1
1
1
1
1
0.7
0.7
0.7
0.7
0.7
0.7
0.7
0.7
0.7
0.7
0.7
0.7
0.7
0.7
0.7
1
0.7
0.7
1
1
1
1
1
0.7
1
1
1
1
1
1
1
1
1
0.7
0.7
0.7
0.7
0.7
0.7
0.7
0.7
0.7
0.7
0.7
1
1
1
1
1
1
1
1
1
1
1
0.7
0.7
0.7
1
0.7
0.7
0.7
0.7
0.7
0.7
0.7
0.7
0.7
0.7
0.7
0.7
0.7
0.7
0.7
0.7
0.7
0.7
0.7
0.7
0.7
0.7
0.7
0.7
0.7
0.7
0.7
0.7
0.7
0.7
0.7
0.7
0.7
1
0.7
0.7
0.7
0.7
1
1
1
1
1
0.7
0.7
0.7
0.7
0.7
0.7
0.7
0.7
0.7
0.7
0.7
0.7
0.7
0.7
0.7
0.7
0.7
0.7
0.7
0.7
0.7
0.7
1
1
0.7
1
1
0.7
0.7
0.7
1
0.7
0.7
0.7
0.7
0.7
0.7
0.7
0.7
0.7
0.7
0.7
0.7
0.7
0.7
0.7
0.7
0.7
0.7
0.7
0.7
0.7
1
0.7
0.7
1
0.7
1
1
1
1
1
1
1
0.7
0.7
0.7
0.7
0.7
0.7
0.7
0.7
0.7
0.7
0.7
0.7
0.7
0.7
0.7
1
0.7
0.7
1
0.7
1
1
1
1
1
1
1
1
1
1
1
1
1
1
1
1
1
1
1
1
1
1
1
1
1
1
1
1
1
1
1
1
1
1
1
1
1
1
1
1
1
1
1
1
1
1
1
1
1
0.7
1
1
1
1
1
1
1
1
1
1
1
1
1
1
1
1
1
1
1
1
1
1
1
1
1
1
1
1
1
1
1
1
1
1
1
1
1
1
1
1
1
1
1
1
1
1
1
1
1
1
1
1
1
1
1
1
1
1
1
1
0.7
1
1
1
1
1
1
1
1
1
1
1
1
1
1
1
1
1
0.7
1
1
0.7
1
1
1
1
1
1
1
1
0.7
1
1
0.7
0.7
0.7
0.7
0.7
0.7
0.7
0.7
0.7
1
0.7
1
0.7
0.7
0.7
0.7
0.7
0.7
0.7
0.7
0.7
0.7
0.7
0.7
0.7
0.7
0.7
0.7
0.7
0.7
0.7
0.7
0.7
0.7
0.7
1
0.7
0.7
0.7
0.7
0.7
0.7
0.7
0.7
0.7
0.7
0.7
0.7
0.7
0.7
0.7
0.7
0.7
0.7
0.7
0.7
0.7
0.7
0.7
0.7
0.7
0.7
0.7
0.7
0.7
0.7
0.7
0.7
0.7
0.7
0.7
0.7
0.7
0.7
0.7
1
1
0.7
0.7
1
1
1
0.7
1
0.7
1
1
1
1
1
0.7
1
1
0.7
1
1
1
0.7
1
0.7
1
1
0.7
1
1
1
1
1
1
1
1
1
1
1
1
1
1
1
1
1
1
1
1
1
1
1
1
1
1
1
1
1
1
1
1
1
1
1
1
1
1
1
1
1
1
1
1
1
1
1
1
1
1
1
1
1
1
1
1
1
1
1
1
1
1
1
1
1
1
1
1
1
1
1
1
1
1
1
1
1
1
1
1
1
1
1
1
1
1
1
1
1
1
1
1
1
1
1
1
1
1
1
1
1
1
1
1
1
1
1
1
1
1
1
1
1
1
1
1
1
1
1
1
1
1
0.7
1
1
1
0.7
1
0.7
0.7
0.7
0.7
0.7
0.7
0.7
0.7
0.7
0.7
0.7
0.7
0.7
0.7
0.7
0.7
0.7
0.7
1
0.7
0.7
1
0.7
1
0.7
1
0.7
1
1
0.7
0.7
0.7
0.7
0.7
0.7
0.7
0.7
0.7
0.7
0.7
0.7
0.7
0.7
0.7
0.7
0.7
0.7
0.7
0.7
0.7
1
1
1
1
0.7
1
1
1
1
0.7
1
0.7
0.7
0.7
0.7
0.7
0.7
0.7
0.7
0.7
0.7
0.7
0.7
0.7
0.7
0.7
0.7
0.7
0.7
1
1
1
1
1
0.7
0.7
0.7
0.7
0.7
0.7
0.7
0.7
0.7
0.7
0.7
0.7
0.7
0.7
0.7
0.7
0.7
0.7
0.7
0.7
0.7
0.7
0.7
0.7
0.7
0.7
0.7
0.7
0.7
0.7
0.7
1
0.7
0.7
0.7
1
0.7
0.7
0.7
0.7
1
1
1
1
1
1
1
1
1
1
1
1
0.7
0.7
0.7
0.7
0.7
0.7
0.7
0.7
0.7
1
0.7
0.7
0.7
0.7
0.7
0.7
1
1
0.7
1
0.7
1
1
1
1
1
1
1
1
1
1
1
1
1
1
0.7
0.7
0.7
1
0.7
0.7
0.7
0.7
0.7
0.7
0.7
0.7
0.7
1
1
1
1
1
0.7
0.7
1
1
1
1
1
1
1
1
1
0.7
0.7
0.7
0.7
0.7
0.7
1
1
0.7
0.7
0.7
0.7
0.7
1
1
1
1
1
1
1
1
1
1
1
1
1
1
1
1
0.7
1
0.7
0.7
0.7
0.7
0.7
0.7
0.7
0.7
0.7
0.7
0.7
0.7
0.7
0.7
0.7
0.7
0.7
0.7
0.7
0.7
0.7
0.7
1
1
1
0.7
1
0.7
1
0.7
0.7
0.7
0.7
0.7
1
1
0.7
1
0.7
0.7
0.7
0.7
0.7
0.7
0.7
0.7
0.7
0.7
0.7
0.7
0.7
0.7
0.7
0.7
0.7
0.7
0.7
0.7
0.7
0.7
0.7
0.7
0.7
0.7
0.7
0.7
0.7
0.7
0.7
0.7
0.7
0.7
0.7
0.7
0.7
0.7
0.7
0.7
0.7
1
0.7
0.7
1
1
0.7
0.7
1
1
1
0.7
0.7
0.7
0.7
0.7
0.7
0.7
0.7
0.7
0.7
0.7
0.7
0.7
0.7
0.7
0.7
0.7
1
1
1
1
0.7
1
1
0.7
1
0.7
0.7
0.7
0.7
0.7
0.7
0.7
0.7
0.7
0.7
0.7
0.7
0.7
0.7
0.7
0.7
0.7
0.7
0.7
0.7
0.7
0.7
1
1
0.7
1
1
0.7
0.7
0.7
0.7
0.7
0.7
0.7
0.7
0.7
0.7
0.7
0.7
0.7
0.7
0.7
0.7
0.7
0.7
0.7
0.7
0.7
0.7
0.7
0.7
0.7
0.7
1
0.7
1
0.7
0.7
1
1
1
1
1
1
1
0.7
0.7
0.7
0.7
0.7
0.7
0.7
0.7
0.7
0.7
0.7
0.7
0.7
0.7
0.7
0.7
0.7
0.7
0.7
1
1
1
1
0.7
0.7
0.7
1
0.7
0.7
0.7
0.7
0.7
0.7
0.7
0.7
0.7
0.7
0.7
0.7
0.7
0.7
0.7
0.7
0.7
0.7
0.7
0.7
0.7
0.7
0.7
0.7
0.7
1
0.7
0.7
0.7
1
0.7
0.7
0.7
1
0.7
0.7
0.7
0.7
0.7
0.7
0.7
0.7
0.7
0.7
0.7
0.7
0.7
0.7
0.7
0.7
0.7
0.7
0.7
1
0.7
0.7
1
0.7
0.7
0.7
0.7
0.7
0.7
0.7
0.7
0.7
0.7
0.7
0.7
0.7
0.7
0.7
0.7
1
1
1
0.7
1
1
1
1
0.7
1
1
1
1
1
1
1
1
1
1
1
1
1
1
1
1
1
1
1
0.7
1
1
1
1
1
1
1
1
1
1
1
1
1
1
1
1
1
1
1
1
1
1
1
1
1
1
1
1
1
1
1
1
1
1
1
1
1
1
1
1
1
1
1
1
1
1
1
1
1
1
1
1
1
1
1
1
1
1
1
1
1
1
1
1
1
1
1
1
0.7
0.7
1
1
1
0.7
1
1
0.7
0.7
0.7
1
0.7
0.7
0.7
0.7
0.7
0.7
0.7
0.7
0.7
0.7
0.7
0.7
0.7
0.7
0.7
0.7
0.7
0.7
0.7
0.7
0.7
0.7
0.7
0.7
0.7
0.7
0.7
1
0.7
0.7
0.7
0.7
0.7
1
1
0.7
0.7
1
1
1
1
1
1
1
0.7
1
1
1
1
1
0.7
1
0.7
0.7
0.7
0.7
1
0.7
0.7
0.7
0.7
0.7
0.7
0.7
0.7
0.7
0.7
0.7
0.7
0.7
0.7
0.7
0.7
0.7
0.7
0.7
0.7
0.7
0.7
0.7
0.7
0.7
0.7
0.7
0.7
0.7
0.7
0.7
0.7
0.7
0.7
0.7
1
0.7
0.7
1
0.7
0.7
0.7
0.7
0.7
0.7
0.7
1
0.7
0.7
0.7
0.7
0.7
0.7
1
1
1
1
1
1
1
1
1
1
1
1
1
1
1
1
0.7
1
0.7
0.7
0.7
0.7
0.7
0.7
1
0.7
0.7
0.7
1
[truncated: 397,187 more chars]
