# Supplementary material for: AF driver detection in pulmonary vein area by electropcardiographic imaging: Relation with a favorable outcome of pulmonary vein isolation
Source: Front Physiol. 2023 Jan 30;14:1057700. doi: 10.3389/fphys.2023.1057700 (PMC9922892; doi:10.3389/fphys.2023.1057700)
Supplement: Supplementary file 4 [file DataSheet2.ZIP › SimulationCode/CarlosF_22_03_15_AblationOriginal_2StimAtriaSplit/inc/gat_expl.h]

__device__ void currents_rl_expl(state_variables &rN, state_variables &Deriv, float tim, int cell, int caso)
{
	float Ena, Ek, Eca, Der_v, Stim, Vshar, Vvecinos;
	float a, pi, k1, k2, k3;
	float V1, V2, V3, V4, VSR1, VSR2, VSR3, VSR4;
	float JsercaSR1, JsercaSR2, JsercaSR3, JsercaSRss, J1serca, J2serca, J3serca, Jssserca;
	float RyRsrCa1, RyRsrCa2, RyRsrCa3, RyRsrCass, Jrel1, Jrel2, Jrel3, Jrelss, Jsrleak1, Jsrleak2, Jsrleak3, Jsrleakss;
	float Jj_nj, JCa1, JCa2, JCa3, JCa4, JCass, JSRCa1, JSRCa2, JSRCa3, JSRCa4, JNa;
	float betass, betai1, betai2, betai3, betai4, gammai1, gammai2, gammai3, gammai4, betaSR1, betaSR2, betaSR3, betaSR4, betaNass;
	int cond, ind;
	int typecel;

	float cte, rem, CteIna, remIcal, remIk1, remIto, remIkur, varCa, varK, varNa, varmc;

	// ModificaciÃ³n REMODELADO 200% al comienzo para iniciar rotor


	//*/
	//rem=0.0f; //Remodelado anulado
	varNa = 1.0f;
	varCa = 1.0f;
	varK = 1.0f;
	varmc = 1.0f;
	rem = 0;
	typecel = 1;


	//Modificacion conductividad
	//cte=0.5f*0.4f*(1-0.3*rem); 	//Para 100% remod la conductividad se reduce en un 30%

	if (tim > 0.3f)
		rem = tipo_celg.remod1[cell];
	if (tim < cambiog){ //0.35f
		cte = 2.0f*(1 - 0.3*rem);
		CteIna = 1.0f;
		remIcal = -0.59f;
		remIk1 = 1.1f;
		remIto = 0.0f;
		remIkur = 0.0f;
		
	}
	else{
		cte = 1*(1 - 0.3*rem);//0.25f
		CteIna = 1.2f;
		remIcal = -0.70f;
		remIk1 = 0.9f;
		remIto = -0.8f;
		remIkur = -0.5f;

	}

	if ((tim > 0.3f) && (tim < 3.5f))
		cte = cte*tipo_celg.cvel1[cell];

	if (tim >= 3.5f)
		cte = cte * tipo_celg.cvel2[cell];


	//cte = 0.7f;

	//estimulacion S1

	a = floor((tim - 0.001f) / S1_periodg);
	if (caso == 2){
		cond = (tipo_celg.Stim1[cell] >= 0.0f) && (tim > tipo_celg.Stim1[cell] + a*S1_periodg) && (tim < tipo_celg.Stim1[cell] + S1_total_timeg + a*S1_periodg) && (a >= -0.01f) && (tim < S1_beging);
		Stim = cond*1000.0f;
	}
	else{
		cond = (tipo_celg.Stim1[cell] >= 0.0f) && (tim > tipo_celg.Stim1[cell]) && (tim < tipo_celg.Stim1[cell] + S1_total_timeg);
		Stim = cond*S1_ampg;
	}

	//Estimulacion S2
	//cond=(tipo_celg.Stim2[cell]==1)&&(tim>=S2_beging)&&(tim<S2_beging+S2_total_timeg);
	//Stim+=cond*S2_ampg;

	Der_v = 0.0f;
	Vshar = rN.V[cell];
	// comunicacion, contribucion de vecinos

	Vvecinos = 0.0f;

	ind = vecinosg.vecino0[cell];
	if ((ind > -1) && (typecel)){
		Vvecinos += cte*conducg.cond_vecino0[cell] * (Vshar - rN.V[ind]); //(Estas lecturas , rN.V[ind] no son coalesced
	}
	else if (ind > -1){
		Vvecinos += 0.25f*cte*conducg.cond_vecino0[cell] * (Vshar - rN.V[ind]);
	}
	//
	ind = vecinosg.vecino1[cell];
	if ((ind > -1) && (typecel)){
		Vvecinos += cte*conducg.cond_vecino1[cell] * (Vshar - rN.V[ind]); //(Estas lecturas , rN.V[ind] no son coalesced
	}
	else if (ind > -1){
		Vvecinos += 0.25f*cte*conducg.cond_vecino1[cell] * (Vshar - rN.V[ind]);
	}
	//
	ind = vecinosg.vecino2[cell];
	if ((ind > -1) && (typecel)){
		Vvecinos += cte*conducg.cond_vecino2[cell] * (Vshar - rN.V[ind]); //(Estas lecturas , rN.V[ind] no son coalesced
	}
	else if (ind > -1){
		Vvecinos += 0.25f*cte*conducg.cond_vecino2[cell] * (Vshar - rN.V[ind]);
	}
	//
	ind = vecinosg.vecino3[cell];
	if ((ind > -1) && (typecel)){
		Vvecinos += cte*conducg.cond_vecino3[cell] * (Vshar - rN.V[ind]); //(Estas lecturas , rN.V[ind] no son coalesced
	}
	else if (ind > -1){
		Vvecinos += 0.25f*cte*conducg.cond_vecino3[cell] * (Vshar - rN.V[ind]);
	}
	//
	ind = vecinosg.vecino4[cell];
	if ((ind > -1) && (typecel)){
		Vvecinos += cte*conducg.cond_vecino4[cell] * (Vshar - rN.V[ind]); //(Estas lecturas , rN.V[ind] no son coalesced
	}
	else if (ind > -1){
		Vvecinos += 0.25f*cte*conducg.cond_vecino4[cell] * (Vshar - rN.V[ind]);
	}
	//
	ind = vecinosg.vecino5[cell];
	if ((ind > -1) && (typecel)){
		Vvecinos += cte*conducg.cond_vecino5[cell] * (Vshar - rN.V[ind]); //(Estas lecturas , rN.V[ind] no son coalesced
	}
	else if (ind > -1){
		Vvecinos += 0.25f*cte*conducg.cond_vecino5[cell] * (Vshar - rN.V[ind]);
	}
	//
	ind = vecinosg.vecino6[cell];
	if ((ind > -1) && (typecel)){
		Vvecinos += cte*conducg.cond_vecino6[cell] * (Vshar - rN.V[ind]); //(Estas lecturas , rN.V[ind] no son coalesced
	}
	else if (ind > -1){
		Vvecinos += 0.25f*cte*conducg.cond_vecino6[cell] * (Vshar - rN.V[ind]);
	}
	//
	ind = vecinosg.vecino7[cell];
	if ((ind > -1) && (typecel)){
		Vvecinos += cte*conducg.cond_vecino7[cell] * (Vshar - rN.V[ind]); //(Estas lecturas , rN.V[ind] no son coalesced
	}
	else if (ind > -1){
		Vvecinos += 0.25f*cte*conducg.cond_vecino7[cell] * (Vshar - rN.V[ind]);
	}
	//
	ind = vecinosg.vecino8[cell];
	if ((ind > -1) && (typecel)){
		Vvecinos += cte*conducg.cond_vecino8[cell] * (Vshar - rN.V[ind]); //(Estas lecturas , rN.V[ind] no son coalesced
	}
	else if (ind > -1){
		Vvecinos += 0.25f*cte*conducg.cond_vecino8[cell] * (Vshar - rN.V[ind]);
	}
	//
	ind = vecinosg.vecino9[cell];
	if ((ind > -1) && (typecel)){
		Vvecinos += cte*conducg.cond_vecino9[cell] * (Vshar - rN.V[ind]); //(Estas lecturas , rN.V[ind] no son coalesced
	}
	else if (ind > -1){
		Vvecinos += 0.25f*cte*conducg.cond_vecino9[cell] * (Vshar - rN.V[ind]);
	}
	//
	ind = vecinosg.vecino10[cell];
	if ((ind > -1) && (typecel)){
		Vvecinos += cte*conducg.cond_vecino10[cell] * (Vshar - rN.V[ind]); //(Estas lecturas , rN.V[ind] no son coalesced
	}
	else if (ind > -1){
		Vvecinos += 0.25f*cte*conducg.cond_vecino10[cell] * (Vshar - rN.V[ind]);
	}
	//
	ind = vecinosg.vecino11[cell];
	if ((ind > -1) && (typecel)){
		Vvecinos += cte*conducg.cond_vecino11[cell] * (Vshar - rN.V[ind]); //(Estas lecturas , rN.V[ind] no son coalesced
	}
	else if (ind > -1){
		Vvecinos += 0.25f*cte*conducg.cond_vecino11[cell] * (Vshar - rN.V[ind]);
	}
	//
	ind = vecinosg.vecino12[cell];
	if ((ind > -1) && (typecel)){
		Vvecinos += cte*conducg.cond_vecino12[cell] * (Vshar - rN.V[ind]); //(Estas lecturas , rN.V[ind] no son coalesced
	}
	else if (ind > -1){
		Vvecinos += 0.25f*cte*conducg.cond_vecino12[cell] * (Vshar - rN.V[ind]);
	}
	//
	ind = vecinosg.vecino13[cell];
	if ((ind > -1) && (typecel)){
		Vvecinos += cte*conducg.cond_vecino13[cell] * (Vshar - rN.V[ind]); //(Estas lecturas , rN.V[ind] no son coalesced
	}
	else if (ind > -1){
		Vvecinos += 0.25f*cte*conducg.cond_vecino13[cell] * (Vshar - rN.V[ind]);
	}
	//
	ind = vecinosg.vecino14[cell];
	if ((ind > -1) && (typecel)){
		Vvecinos += cte*conducg.cond_vecino14[cell] * (Vshar - rN.V[ind]); //(Estas lecturas , rN.V[ind] no son coalesced
	}
	else if (ind > -1){
		Vvecinos += 0.25f*cte*conducg.cond_vecino14[cell] * (Vshar - rN.V[ind]);
	}
	
	int indice = threadIdx.x + blockDim.x*blockIdx.x;


	Der_v = Vvecinos;

	if (typecel){

	//Potenciales de equilibrio.
	Ena = RTFg*log(Naog / rN.Nass[cell]);
	Ek = RTFg*log(Kog / rN.Ki[cell]);
	Eca = RTFg*0.5f*log(Caog / rN.Cass[cell]);

	Deriv.Nass[cell] = 0.0f;
	Deriv.Ki[cell] = 0.0f;
	Deriv.Cass[cell] = 0.0f;


	//Corriente de sodio
	a = (varNa*CteIna*gnag*powf(rN.m[cell], 3.0f)*(0.9f*rN.h1[cell] + 0.1f*rN.h2[cell])*Naog*Vshar*(Fg / RTFg)*((exp((Vshar - Ena) / RTFg) - 1.0f) / (exp(Vshar / RTFg) - 1.0f))); //Ina
	Der_v += a;
	Deriv.Nass[cell] -= a;


	//Corriente rÃ¡pida de potasio (Remodelado +62% Ik1)(+110%)
	a = (1.0f + remIk1*rem)*varK*gk1g*powf(Kog, 0.4457f)*(Vshar - Ek) / (1.0f + exp(1.5f*(Vshar - Ek + 3.6f) / RTFg));//Ik1
	Der_v += a;
	Deriv.Ki[cell] -= a;


	//Corriente transitoria de potasio(Remodelado -62% Ito)
	a = (1.0f + remIto*rem)*varK*gtog*rN.r[cell] * rN.s[cell] * (Vshar - Ek);//Ito
	Der_v += a;
	Deriv.Ki[cell] -= a;


	//Corriente sostenida de potasio (Remodelado -38% Isus/Ikur)
	a = (1.0f + remIkur*rem)*varK*gsusg*rN.rsus[cell] * rN.ssus[cell] * (Vshar - Ek);//Isus
	Der_v += a;
	Deriv.Ki[cell] -= a;


	//Corriente retrasada rÃ¡pida de potasio
	//Variaciones Tiempo
	pi = 1.0f / (1.0f + exp((Vshar + 55.0f) / 24.0f));
	a = gkrg*rN.pa[cell] * pi*(Vshar - Ek)*varK;//Ikr
	Der_v += a;
	Deriv.Ki[cell] -= a;


	//Corriente retrasada lenta de potasio
	a = gksg*rN.n[cell] * (Vshar - Ek)*varK;//Iks
	Der_v += a;
	Deriv.Ki[cell] -= a;


	//Corriente de Calcio tipo L (Remodelado -59% ICaL)

	a = (1.0f + remIcal*rem)*gcalg*rN.d[cell] * rN.fca[cell] * rN.f[cell] * (Vshar - 60.0f)*varCa;//Ical

	Der_v += a;
	Deriv.Cass[cell] -= a;


	//Bomba Sodio-Potasio
	a = Inakg*(Kog / (Kog + KmnaKKg))*(powf(rN.Nass[cell], 1.5f) / (powf(rN.Nass[cell], 1.5f) + powf(KmnaKnag, 1.5f))) * ((Vshar + 150.0f) / (Vshar + 200.0f)); //INak
	Der_v += a;
	Deriv.Nass[cell] -= 3.0f*a;
	Deriv.Ki[cell] += 2.0f*a;


	//Intercambiador Sodio-Calcio
	a = knacag*(exp(lambdag*Vshar / RTFg)*powf(rN.Nass[cell], 3.0f)*Caog - exp((lambdag - 1.0f)*Vshar / RTFg)*powf(Naog, 3.0f)*rN.Cass[cell]) / (1.0f + dNacag*(powf(Naog, 3.0f)*rN.Cass[cell] + powf(rN.Nass[cell], 3.0f)*Caog));
	Der_v += a;
	Deriv.Nass[cell] -= 3.0f*a;
	Deriv.Cass[cell] += 2.0f*a;


	//Corriente Background de Calcio 
	a = gbcag*(Vshar - Eca); //Ibca
	Der_v += a;
	Deriv.Cass[cell] -= a;


	//Corriente Background de Sodio
	a = gbnag*(Vshar - Ena); //Ibna
	Der_v += a;
	Deriv.Nass[cell] -= a;


	//Bomba de Calcio 
	a = Ipcag*rN.Cass[cell] / (kCapg + rN.Cass[cell]); //Ipca
	Der_v += a;
	Deriv.Cass[cell] -= a;


	//Corriente de hiperpolarizaciÃ³n activada por potasio If
	a = gfg*rN.y[cell] * (0.2677f*(Vshar - Ena) + (1.0f - 0.2677f)*(Vshar - Ek));
	Der_v += a;
	Deriv.Nass[cell] -= gfg*rN.y[cell] * (0.2677f*(Vshar - Ena));
	Deriv.Ki[cell] -= gfg*rN.y[cell] * (1.0f - 0.2677f)*(Vshar - Ek);


	Deriv.V[cell] = (Der_v - Stim) / (-Cmg);		//+Ist;


	//FLUJOS de Calcio entre SR y citosol y subespacio

	V1 = 3.141592f*lcellg*(powf(1.0f*arg, 2.0f))*1.0e-6f*0.5f;
	V2 = 3.141592f*lcellg*(powf(2.0f*arg, 2.0f) - powf(1.0f*arg, 2.0f))*1.0e-6f*0.5f;
	V3 = 3.141592f*lcellg*(powf(3.0f*arg, 2.0f) - powf(2.0f*arg, 2.0f))*1.0e-6f*0.5f;
	V4 = 3.141592f*lcellg*(powf(4.0f*arg, 2.0f) - powf(3.0f*arg, 2.0f))*1.0e-6f*0.5f;
	VSR1 = 0.0225f*V1;
	VSR2 = 0.0225f*V2;
	VSR3 = 0.0225f*V3;
	VSR4 = 0.0225f*V4;

	//Serca
	k1 = 1.0e+6f*k4g;
	k2 = k1*powf(kmfg, 2.0f);
	k3 = k4g / powf(kmrg, 2.0f);

	JsercaSR1 = (-k3*powf(rN.CaSR1[cell], 2.0f)*(cpumpsg - rN.sercaCa1[cell]) + k4g*rN.sercaCa1[cell])*V1*2.0f;
	JsercaSR2 = (-k3*powf(rN.CaSR2[cell], 2.0f)*(cpumpsg - rN.sercaCa2[cell]) + k4g*rN.sercaCa2[cell])*V2*2.0f;
	JsercaSR3 = (-k3*powf(rN.CaSR3[cell], 2.0f)*(cpumpsg - rN.sercaCa3[cell]) + k4g*rN.sercaCa3[cell])*V3*2.0f;
	JsercaSRss = (-k3*powf(rN.CaSR4[cell], 2.0f)*(cpumpsg - rN.sercaCass[cell]) + k4g*rN.sercaCass[cell])*Vssg*2.0f;

	J1serca = (k1*powf(rN.Cai1[cell], 2.0f)*(cpumpsg - rN.sercaCa1[cell]) - k2*rN.sercaCa1[cell])*V1*2.0f;
	J2serca = (k1*powf(rN.Cai2[cell], 2.0f)*(cpumpsg - rN.sercaCa2[cell]) - k2*rN.sercaCa2[cell])*V2*2.0f;
	J3serca = (k1*powf(rN.Cai3[cell], 2.0f)*(cpumpsg - rN.sercaCa3[cell]) - k2*rN.sercaCa3[cell])*V3*2.0f;
	Jssserca = (k1*powf(rN.Cass[cell], 2.0f)*(cpumpsg - rN.sercaCass[cell]) - k2*rN.sercaCass[cell])*Vssg*2.0f;

	Deriv.sercaCa1[cell] = 0.5f*(J1serca - JsercaSR1) / V1;
	Deriv.sercaCa2[cell] = 0.5f*(J2serca - JsercaSR2) / V2;
	Deriv.sercaCa3[cell] = 0.5f*(J3serca - JsercaSR3) / V3;
	Deriv.sercaCass[cell] = 0.5f*(Jssserca - JsercaSRss) / Vssg;

	//RyR
	RyRsrCa1 = 1.0f - 1.0f / (1.0f + exp((rN.CaSR1[cell] - 0.3f) / 0.1f));
	RyRsrCa2 = 1.0f - 1.0f / (1.0f + exp((rN.CaSR2[cell] - 0.3f) / 0.1f));
	RyRsrCa3 = 1.0f - 1.0f / (1.0f + exp((rN.CaSR3[cell] - 0.3f) / 0.1f));
	RyRsrCass = 1.0f - 1.0f / (1.0f + exp((rN.CaSR4[cell] - 0.3f) / 0.1f));

	Jrel1 = rN.RyRo1[cell] * rN.RyRc1[cell] * RyRsrCa1*(rN.CaSR1[cell] - rN.Cai1[cell])*V1;
	Jrel2 = rN.RyRo2[cell] * rN.RyRc2[cell] * RyRsrCa2*(rN.CaSR2[cell] - rN.Cai2[cell])*V2;
	Jrel3 = rN.RyRo3[cell] * rN.RyRc3[cell] * RyRsrCa3*(rN.CaSR3[cell] - rN.Cai3[cell])*V3;
	Jrelss = 625.0f*rN.RyRoss[cell] * rN.RyRcss[cell] * RyRsrCass*(rN.CaSR4[cell] - rN.Cass[cell])*Vssg;

	//SR calcio leak
	Jsrleak1 = ksrleakg*(rN.CaSR1[cell] - rN.Cai1[cell])*V1;
	Jsrleak2 = ksrleakg*(rN.CaSR2[cell] - rN.Cai2[cell])*V2;
	Jsrleak3 = ksrleakg*(rN.CaSR3[cell] - rN.Cai3[cell])*V3;
	Jsrleakss = ksrleakg*(rN.CaSR4[cell] - rN.Cass[cell])*Vssg;

	/* RETÃCULO SARCOPLASMÃTICO*/
	Jj_nj = DCag*((3.141592f*rjunctg*lcellg) / (0.01f + arg / 2.0f))*(rN.Cass[cell] - rN.Cai4[cell])*1.0e-6f; //ojo que 1e-6 no salia en las formulas

	JCa1 = -J1serca + Jsrleak1 + Jrel1;
	JCa2 = -J2serca + Jsrleak2 + Jrel2;
	JCa3 = -J3serca + Jsrleak3 + Jrel3;
	JCa4 = Jj_nj;
	JCass = -Jj_nj + Jsrleakss - Jssserca + Jrelss;

	JSRCa1 = JsercaSR1 - Jsrleak1 - Jrel1;
	JSRCa2 = JsercaSR2 - Jsrleak1 - Jrel2;
	JSRCa3 = JsercaSR3 - Jsrleak1 - Jrel3;
	JSRCa4 = JsercaSRss - Jsrleakss - Jrelss;

	JNa = DNag * ((3.141592f*rjunctg*lcellg) / (0.01f + 2.0f*arg))*(rN.Nass[cell] - rN.Nai[cell])*1.0e-6f; //ojo que 1e-6 no salia en las formulas
	betaNass = 1.0f / (1.0f + (KdBNag*BNag / powf(rN.Nass[cell] + KdBNag, 2.0f)));

	// buffer calcio
	betass = 1.0f / (1.0f + (KdSLlowg*SLlowg / powf(rN.Cass[cell] + KdSLlowg, 2.0f)) + (KdSLhighg*SLhighg / powf(rN.Cass[cell] + KdSLhighg, 2.0f)) + (KdBCag*BCag / powf(rN.Cass[cell] + KdBCag, 2.0f)));

	betai1 = 1.0f / (1.0f + (KdBCag*BCag / powf(rN.Cai1[cell] + KdBCag, 2.0f)));
	betai2 = 1.0f / (1.0f + (KdBCag*BCag / powf(rN.Cai2[cell] + KdBCag, 2.0f)));
	betai3 = 1.0f / (1.0f + (KdBCag*BCag / powf(rN.Cai3[cell] + KdBCag, 2.0f)));
	betai4 = 1.0f / (1.0f + (KdBCag*BCag / powf(rN.Cai4[cell] + KdBCag, 2.0f)));

	gammai1 = KdBCag*BCag / powf(rN.Cai1[cell] + KdBCag, 2.0f);
	gammai2 = KdBCag*BCag / powf(rN.Cai2[cell] + KdBCag, 2.0f);
	gammai3 = KdBCag*BCag / powf(rN.Cai3[cell] + KdBCag, 2.0f);
	gammai4 = KdBCag*BCag / powf(rN.Cai4[cell] + KdBCag, 2.0f);

	betaSR1 = 1.0f / (1.0f + (KdCSQNg*CSQNg / powf(rN.CaSR1[cell] + KdCSQNg, 2.0f)));
	betaSR2 = 1.0f / (1.0f + (KdCSQNg*CSQNg / powf(rN.CaSR2[cell] + KdCSQNg, 2.0f)));
	betaSR3 = 1.0f / (1.0f + (KdCSQNg*CSQNg / powf(rN.CaSR3[cell] + KdCSQNg, 2.0f)));
	betaSR4 = 1.0f / (1.0f + (KdCSQNg*CSQNg / powf(rN.CaSR4[cell] + KdCSQNg, 2.0f)));

	//CÃ¡lculo concentraciones intra-ss calcio
	Deriv.Cass[cell] = betass*(JCass / Vssg + Deriv.Cass[cell] / (2.0f*Vssg*Fg));

	Deriv.Cai1[cell] = betai1*(DCag + gammai1*DCaBmg)*((rN.Cai2[cell] - rN.Cai1[cell]) / powf(arg, 2.0f) + (rN.Cai2[cell] - rN.Cai1[cell]) / (2.0f*1.0f*powf(arg, 2.0f))) - (2.0f*betai1*gammai1*DCaBmg / (KdBCag + rN.Cai1[cell]))*powf((rN.Cai2[cell] - rN.Cai1[cell]) / (2.0f*arg), 2.0f) + betai1*JCa1 / V1;
	Deriv.Cai2[cell] = betai2*(DCag + gammai2*DCaBmg)*((rN.Cai3[cell] - 2.0f*rN.Cai2[cell] + rN.Cai1[cell]) / powf(arg, 2.0f) + (rN.Cai3[cell] - rN.Cai1[cell]) / (2.0f*2.0f*powf(arg, 2.0f))) - (2.0f*betai2*gammai2*DCaBmg / (KdBCag + rN.Cai2[cell]))*powf((rN.Cai3[cell] - rN.Cai1[cell]) / (2.0f*arg), 2.0f) + betai2*JCa2 / V2;
	Deriv.Cai3[cell] = betai3*(DCag + gammai3*DCaBmg)*((rN.Cai4[cell] - 2.0f*rN.Cai3[cell] + rN.Cai2[cell]) / powf(arg, 2.0f) + (rN.Cai4[cell] - rN.Cai2[cell]) / (2.0f*3.0f*powf(arg, 2.0f))) - (2.0f*betai3*gammai3*DCaBmg / (KdBCag + rN.Cai3[cell]))*powf((rN.Cai4[cell] - rN.Cai2[cell]) / (2.0f*arg), 2.0f) + betai3*JCa3 / V3;
	Deriv.Cai4[cell] = betai4*(DCag + gammai4*DCaBmg)*((-rN.Cai4[cell] + rN.Cai3[cell]) / powf(arg, 2.0f) + (rN.Cai4[cell] - rN.Cai3[cell]) / (2.0f*4.0f*powf(arg, 2.0f))) - (2.0f*betai4*gammai4*DCaBmg / (KdBCag + rN.Cai4[cell]))*powf((rN.Cai4[cell] - rN.Cai3[cell]) / (2.0f*arg), 2.0f) + betai4*JCa4 / V4;


	Deriv.CaSR1[cell] = betaSR1*DCaSRg*((rN.CaSR2[cell] - rN.CaSR1[cell]) / powf(arg, 2.0f) + (rN.CaSR2[cell] - rN.CaSR1[cell]) / (2.0f*1.0f*powf(arg, 2.0f))) + betaSR1*JSRCa1 / VSR1;
	Deriv.CaSR2[cell] = betaSR2*DCaSRg*((rN.CaSR3[cell] - 2.0f*rN.CaSR2[cell] + rN.CaSR1[cell]) / powf(arg, 2.0f) + (rN.CaSR3[cell] - rN.CaSR1[cell]) / (2.0f*2.0f*powf(arg, 2.0f))) + betaSR2*JSRCa2 / VSR2;
	Deriv.CaSR3[cell] = betaSR3*DCaSRg*((rN.CaSR4[cell] - 2.0f*rN.CaSR3[cell] + rN.CaSR2[cell]) / powf(arg, 2.0f) + (rN.CaSR4[cell] - rN.CaSR2[cell]) / (2.0f*3.0f*powf(arg, 2.0f))) + betaSR3*JSRCa3 / VSR3;
	Deriv.CaSR4[cell] = betaSR4*DCaSRg*((-rN.CaSR4[cell] + rN.CaSR3[cell]) / powf(arg, 2.0f) + (rN.CaSR4[cell] - rN.CaSR3[cell]) / (2.0f*4.0f*powf(arg, 2.0f))) + betaSR4*JSRCa4 / VSR4;


	//CÃ¡lculo concentraciones
	Deriv.Nass[cell] = betaNass*(-JNa / Vssg + Deriv.Nass[cell] / (Vssg*Fg));
	Deriv.Nai[cell] = JNa / (V1 + V2 + V3 + V4);
	Deriv.Ki[cell] = (Deriv.Ki[cell]) / (FVig);
	rN.Cai[cell] = (rN.Cass[cell] * Vssg + rN.Cai1[cell] * V1 + rN.Cai2[cell] * V2 + rN.Cai3[cell] * V3 + rN.Cai4[cell] * V4) / (Vssg + V1 + V2 + V3 + V4);
	}
	else
	{//Potenciales de equilibrio.
		

		float EK_fb, ENa_fb, IKv, tau_rKv, tau_sKv, rKv_inf, sKv_inf;
		float alfaK1, betaK1, IK1fb, INakfb, IbNa;
		float gK1_fb = 0.4822f;
		float V_rev = -150.0f;
		float B = -200.0f;
		float kmK = 1.0f;
		float kmNa = 11.0f;
		float INak_max = 1.644f;
		float gbNa = 0.0095f; //nS/pF
		float Ko_fb = 5.3581f;
		float Nao_fb = 130.0110f;
		float gKv = 0.25f; //nS/pF
		float Cm_fb = 0.0063f; //nF
		float Vss_fb = 0.00137f; //nL
		float ggap = 0.5f; //nS/pF

		EK_fb = RTFg / 1000 * log(Ko_fb / rN.Ki[cell]);
		ENa_fb = RTFg / 1000 * log(Nao_fb / rN.Nai[cell]);

		// Currents of fibroblast
		// IKv
		IKv = gKv*rN.pa[cell] * rN.n[cell] * (rN.V[cell] - EK_fb);
		Der_v += IKv;
		tau_rKv = 0.0203f + 0.1380f*exp(powf((-(rN.V[cell] + 20.0f) / 25.9f), 2.0f));
		tau_sKv = 1.574f + 5.268f*exp(powf(-((rN.V[cell] + 23.0f) / 22.7f), 2.0f));

		// Para Modelo Activo 1
		rKv_inf = 1.0f / (1.0f + exp(-(rN.V[cell] + 20.0f) / 11.0f));
		sKv_inf = 1.0f / (1.0f + exp((rN.V[cell] + 23.0f) / 7.0f));

		// IK1_fb
		alfaK1 = 0.1f / (1.0f + exp(0.06f*(rN.V[cell] - EK_fb - 200.0f)));
		betaK1 = (3.0f*exp(0.0002f*(rN.V[cell] - EK_fb + 100.0f)) + exp(0.1f*(rN.V[cell] - EK_fb - 10.0f))) / (1.0f + exp(-0.5f*(rN.V[cell] - EK_fb)));
		IK1fb = gK1_fb*((alfaK1 / (alfaK1 + betaK1))*(rN.V[cell] - EK_fb));
		Der_v += IK1fb;

		// INak
		INakfb = INak_max*(Ko_fb / (Ko_fb + kmK))*powf((rN.Nai[cell] / (rN.Nai[cell] + kmNa)), 1.5f)*((rN.V[cell] - V_rev) / (rN.V[cell] - B));
		Der_v += INakfb;

		// IbNa
		IbNa = gbNa*(rN.V[cell] - ENa_fb);
		Der_v += IbNa;

		// Igap
		// EKgap = R*T/F * log( Kifb / Ki);
		// ENagap = R*T/F * log( Naifb / Nass);
		// Igapk = ggapk * ((y(i_V)-y(i_Vfb))-EKgap);
		// IgapNa = ggapNa * ((y(i_V)-y(i_Vfb))-ENagap);
		// Igap = Igapk + IgapNa;
		//Igap = ggap * (y(i_V) - rN.V[cell]);

		// Ifb
		//Ifb = IKv + IK1fb + INakfb + IbNa;

		//dy
		Deriv.V[cell] = ((Der_v - Stim) / -Cm_fb); // currents are in (pA)

		// IKv
		Deriv.pa[cell] = (rKv_inf - rN.pa[cell]) / tau_rKv;
		Deriv.n[cell] = (sKv_inf - rN.n[cell]) / tau_sKv;

		// Intracellular Ionic Concentrations
		Deriv.Ki[cell] = -(IK1fb + IKv - 2.0f*INakfb) / (Vss_fb*Fg);
		Deriv.Nai[cell] = -(IbNa + 3.0f*INakfb) / (Vss_fb*Fg);// */

	}


} // of Total_transmembrane_current


__device__ void quita_casos(state_variables &estado, int cell)

{ 
	// Esto es para evitar divisiones por cero
	int cond=0;
	float Vshar=estado.V[cell];
  cond=abs(Vshar)>1e-4f;

  estado.V[cell]=estado.V[cell]+(1-cond)*(1e-3f);
 }
  
  
  
 __device__ void copia(state_variables &estadoin,state_variables &estadoout,  int cell)
{
   //         estado.V=Vshar;
 //no printf(" Ii vale %lf /n",derivada.V);
 	estadoout.V[cell] = estadoin.V[cell];
	estadoout.Nai[cell] = estadoin.Nai[cell];
	estadoout.Ki[cell] = estadoin.Ki[cell];
	
	estadoout.sercaCa1[cell] = estadoin.sercaCa1[cell];
	estadoout.sercaCa2[cell] = estadoin.sercaCa2[cell];
	estadoout.sercaCa3[cell] = estadoin.sercaCa3[cell];
	estadoout.sercaCass[cell] = estadoin.sercaCass[cell];	
	
	estadoout.Cass[cell] = estadoin.Cass[cell];
	
	estadoout.Cai1[cell] = estadoin.Cai1[cell];
	estadoout.Cai2[cell] = estadoin.Cai2[cell];
	estadoout.Cai3[cell] = estadoin.Cai3[cell];
	estadoout.Cai4[cell] = estadoin.Cai4[cell];

	estadoout.CaSR1[cell] = estadoin.CaSR1[cell];
	estadoout.CaSR2[cell] = estadoin.CaSR2[cell];
	estadoout.CaSR3[cell] = estadoin.CaSR3[cell];
	estadoout.CaSR4[cell] = estadoin.CaSR4[cell];
	
	estadoout.Nass[cell] = estadoin.Nass[cell];
	estadoout.Cai[cell] = estadoin.Cai[cell];
	
	estadoout.m[cell] = estadoin.m[cell];
	estadoout.h1[cell] = estadoin.h1[cell];
	estadoout.h2[cell] = estadoin.h2[cell];
	estadoout.d[cell] = estadoin.d[cell];
	estadoout.f[cell] = estadoin.f[cell];
	estadoout.fca[cell] = estadoin.fca[cell];
	estadoout.r[cell] = estadoin.r[cell];
	estadoout.s[cell] = estadoin.s[cell];
	estadoout.rsus[cell] = estadoin.rsus[cell];
	estadoout.ssus[cell] = estadoin.ssus[cell];
	estadoout.n[cell] = estadoin.n[cell];
	estadoout.pa[cell] = estadoin.pa[cell];
	estadoout.y[cell] = estadoin.y[cell];
	
	estadoout.RyRoss[cell] = estadoin.RyRoss[cell];
	estadoout.RyRcss[cell] = estadoin.RyRcss[cell];
	estadoout.RyRass[cell] = estadoin.RyRass[cell];
	estadoout.RyRo1[cell] = estadoin.RyRo1[cell];
	estadoout.RyRc1[cell] = estadoin.RyRc1[cell];
	estadoout.RyRa1[cell] = estadoin.RyRa1[cell];
	estadoout.RyRo2[cell] = estadoin.RyRo2[cell];
	estadoout.RyRc2[cell] = estadoin.RyRc2[cell];
	estadoout.RyRa2[cell] = estadoin.RyRa2[cell];
	estadoout.RyRo3[cell] = estadoin.RyRo3[cell];
	estadoout.RyRc3[cell] = estadoin.RyRc3[cell];
	estadoout.RyRa3[cell] = estadoin.RyRa3[cell];

		  // estadoout.over[cell] = estadoin.over[cell];
} 
  
__device__ void gating_vars_rl_explicit(state_variables &rNant, state_variables &out, float tim,float inct,int cell)
{
//Version para usarse con Euler expl
float tau,inf,Vshar;

Vshar=rNant.V[cell];

//FAST Na Current
tau = 0.000042f*exp(-powf((Vshar+25.57f)/28.8f,2.0f))+0.000024f;
inf = 1.0f/(1.0f+exp((Vshar+27.12f)/(-8.21f)));
// out.m[cell]=rNant.m[cell]+inct*(inf-rNant.m[cell])/tau;
out.m[cell]=inf+(rNant.m[cell]-inf)*exp(-inct/tau);

inf = 1.0f/(1.0f+exp((Vshar+63.6f)/(5.3f)));
tau = 0.03f/(1.0f+exp((Vshar+35.1f)/(3.2f))) + 0.0003f;
// out.h1[cell]=rNant.h1[cell]+inct*(inf-rNant.h1[cell])/tau;
out.h1[cell]=inf+(rNant.h1[cell]-inf)*exp(-inct/tau);

tau = 0.12f/(1.0f+exp((Vshar+35.1f)/(3.2f))) + 0.003f;
// out.h2[cell]=rNant.h2[cell]+inct*(inf-rNant.h2[cell])/tau;
out.h2[cell]=inf+(rNant.h2[cell]-inf)*exp(-inct/tau);


//Corriente transitoria de Potasio
inf = 1.0f/(1.0f+exp((Vshar-1.0f)/(-11.0f)));
tau = 0.0035f*exp(-powf(Vshar/30.0f,2.0f))+0.0015f;
// out.r[cell]=rNant.r[cell]+inct*(inf-rNant.r[cell])/tau;
out.r[cell]=inf+(rNant.r[cell]-inf)*exp(-inct/tau);

inf = 1.0f/(1.0f + exp((Vshar+40.5f)/11.5f));
//tau = 0.4812f*exp(-powf((Vshar+52.45f)/14.97f,2.0f))+0.01414f;
tau = 0.025635f*exp(-powf((Vshar+52.45f)/15.8827f,2.0f))+0.01414f;
// out.s[cell]=rNant.s[cell]+inct*(inf-rNant.s[cell])/tau;
out.s[cell]=inf+(rNant.s[cell]-inf)*exp(-inct/tau);


//Corriente sostenida de Potasio
//inf = 1.0f/(1.0f+exp((Vshar+4.3f)/(-8.0f)));
inf = 1.0f/(1.0f+exp((Vshar+6.0f)/(-8.6f)));
tau = 0.009f/(1.0f+exp((Vshar+5.0f)/(12.0f))) + 0.0005f;
out.rsus[cell]=inf+(rNant.rsus[cell]-inf)*exp(-inct/tau);

//inf = 0.4f/(1.0f+exp((Vshar+20.0f)/(10.0f))) + 0.6f;
inf = 1.0f/(1.0f+exp((Vshar+7.5f)/(10.0f))); 
//tau = 0.047f/(1.0f+exp((Vshar+60.0f)/(10.0f))) + 0.3f;
tau = 0.59f/(1.0f+exp((Vshar+60.0f)/(10.0f))) + 3.05f;
out.ssus[cell]=inf+(rNant.ssus[cell]-inf)*exp(-inct/tau);


//Corriente retrasada rapida de Potasio
inf = 1.0f/(1.0f+exp((Vshar+15.0f)/(-6.0f)));  
tau = 0.21718f*exp(-powf((Vshar+20.1376f)/22.1996f,2.0f))+0.03118f;
// out.pa[cell]=rNant.pa[cell]+inct*(inf-rNant.pa[cell])/tau;
out.pa[cell]=inf+(rNant.pa[cell]-inf)*exp(-inct/tau);


//Corriente retrasada lenta de Potasio
tau = 0.4f*exp(-powf((Vshar-20.0f)/20.0f,2.0f))+0.7f;
inf = 1.0f/(1.0f+exp((Vshar-19.9f)/(-12.7f)));
// out.n[cell]=rNant.n[cell]+inct*(inf-rNant.n[cell])/tau;  
out.n[cell]=inf+(rNant.n[cell]-inf)*exp(-inct/tau);


//Corriente de Calcio tipo L
tau = 0.0027f*exp(-powf((Vshar+35.0f)/30.0f,2.0f))+0.002f;
inf = 1.0f/(1.0f+exp((Vshar+9.0f)/(-5.8f)));
// out.d[cell]=rNant.d[cell]+inct*(inf-rNant.d[cell])/tau;
out.d[cell]=inf+(rNant.d[cell]-inf)*exp(-inct/tau);


//Inactivacion por Voltaje CaL
inf = 0.04f + 0.96f/(1.0f + exp((Vshar+25.5f)/8.4f)) + 1.0f/(1.0f + exp(-(Vshar-60.0f)/8.0f));
tau = 1.34f*exp(-powf((Vshar+40.0f)/14.2f,2.0f))+0.04f;
out.f[cell]=inf+(rNant.f[cell]-inf)*exp(-inct/tau);
    
//Inactivacion por Calcio CaL
inf = 1.0f - 1.0f/(1.0f + powf(0.0006f/rNant.Cass[cell],2.0f));
tau = 0.002f;
out.fca[cell]=inf+(rNant.fca[cell]-inf)*exp(-inct/tau);

//Corriente de hiperpolarizaciÃ³n activada por potasio If
tau = 1.0f/(0.00012783f*exp(-Vshar/9.2424f)+121.6092f*exp(Vshar/9.2424f));  //pone que viene de Nygren -> misma t
inf = 1.0f/(1.0f+exp((Vshar+84.94f)/10.1f));
out.y[cell]=inf+(rNant.y[cell]-inf)*exp(-inct/tau);

//RyR
inf = 0.505f - 0.427f/(1.0f + exp((1000.0f*rNant.Cai1[cell]-0.29f)/0.082f));
tau = 1.0f;
out.RyRa1[cell]=inf+(rNant.RyRa1[cell]-inf)*exp(-inct/tau);
inf = 0.505f - 0.427f/(1.0f + exp((1000.0f*rNant.Cai2[cell]-0.29f)/0.082f));
tau = 1.0f;
out.RyRa2[cell]=inf+(rNant.RyRa2[cell]-inf)*exp(-inct/tau);
inf = 0.505f - 0.427f/(1.0f + exp((1000.0f*rNant.Cai3[cell]-0.29f)/0.082f));
tau = 1.0f;
out.RyRa3[cell]=inf+(rNant.RyRa3[cell]-inf)*exp(-inct/tau);
inf = 0.505f - 0.427f/(1.0f + exp((1000.0f*rNant.Cass[cell]-0.29f)/0.082f));
tau = 1.0f;
out.RyRass[cell]=inf+(rNant.RyRass[cell]-inf)*exp(-inct/tau);


inf = 1.0f - 1.0f/(1.0f + exp((1000.0f*rNant.Cai1[cell]-(rNant.RyRa1[cell]+0.22f))/0.03f));
tau = 0.01875f;
out.RyRo1[cell]=inf+(rNant.RyRo1[cell]-inf)*exp(-inct/tau);
inf = 1.0f - 1.0f/(1.0f + exp((1000.0f*rNant.Cai2[cell]-(rNant.RyRa2[cell]+0.22f))/0.03f));
tau = 0.01875f;
out.RyRo2[cell]=inf+(rNant.RyRo2[cell]-inf)*exp(-inct/tau);
inf = 1.0f - 1.0f/(1.0f + exp((1000.0f*rNant.Cai3[cell]-(rNant.RyRa3[cell]+0.22f))/0.03f));
tau = 0.01875f;
out.RyRo3[cell]=inf+(rNant.RyRo3[cell]-inf)*exp(-inct/tau);
inf = 1.0f - 1.0f/(1.0f + exp((1000.0f*rNant.Cass[cell]-(rNant.RyRass[cell]+0.22f))/0.03f));
tau = 0.005f;
out.RyRoss[cell]=inf+(rNant.RyRoss[cell]-inf)*exp(-inct/tau);


inf = 1.0f/(1.0f + exp((1000.0f*rNant.Cai1[cell]-(rNant.RyRa1[cell]+0.02f))/0.01f));
tau = 0.0875f;
out.RyRc1[cell]=inf+(rNant.RyRc1[cell]-inf)*exp(-inct/tau);
inf = 1.0f/(1.0f + exp((1000.0f*rNant.Cai2[cell]-(rNant.RyRa2[cell]+0.02f))/0.01f));
tau = 0.0875f;
out.RyRc2[cell]=inf+(rNant.RyRc2[cell]-inf)*exp(-inct/tau);
inf = 1.0f/(1.0f + exp((1000.0f*rNant.Cai3[cell]-(rNant.RyRa3[cell]+0.02f))/0.01f));
tau = 0.0875f;
out.RyRc3[cell]=inf+(rNant.RyRc3[cell]-inf)*exp(-inct/tau);
inf = 1.0f/(1.0f + exp((1000.0f*rNant.Cass[cell]-(rNant.RyRass[cell]+0.02f))/0.01f));
tau = 0.015f;
out.RyRcss[cell]=inf+(rNant.RyRcss[cell]-inf)*exp(-inct/tau);
} 
