# Supplementary material for: AF driver detection in pulmonary vein area by electropcardiographic imaging: Relation with a favorable outcome of pulmonary vein isolation
Source: Front Physiol. 2023 Jan 30;14:1057700. doi: 10.3389/fphys.2023.1057700 (PMC9922892; doi:10.3389/fphys.2023.1057700)
Supplement: Supplementary file 4 [file DataSheet2.ZIP › SimulationCode/CarlosF_22_03_15_AblationOriginal_2StimAtriaSplit/inc/Nconst_chol_la_fl.h]

/* constants for the control human action potential*/
/* As defined in the Nattel paper ? FULL REF ? */
/* Nconst_chol_la.h, for LA "Aurï¿½cula izquierda"*/

float Cm = 0.05f;					/*nF*/

//Variables y constantes en CPU de Estimulaciï¿½n y envio de datos
//Protocolo S1-S2 estandar
//Estimulacion S1
const float S1_amp=2000.0f; //-100*Cm;	//Amplitud del estimulo
const float S1_total_time = 0.02f;			// seconds-Duraciï¿½n del estimulo
float S1_begin = 10.150f;						// seconds-Fin del estimulo (comienza en t=0)
float S1_period = 0.75f;					// seconds-Periodo del estimulo
//Estimulacion S2
/*
const float S2_amp=2500.0f; //-100*Cm;	//Amplitud del estimulo
const float S2_total_time = 0.01f;		// seconds-Duraciï¿½n del estimulo
float S2_begin = 0.13f;					// seconds-Inicio del estimulo
*/


float cambio = 0.7f;

const int pasos_envio=1000; //10000;
const int interv_envio=1/(500*dt); //Frecuencia de muestreo
const int pasos_guardar=1;  //Para que guarde cada milisegundo


//********TIME PARAMETERS********
//Unidad: milisegundos
//Paso para el cï¿½lculo de las ODEs
float time_step = (float) dt;	//Defined in const.h that is included in Nhumatr.h
float sim_time = 0.0f;	//Indica el momento actual de la simulaciï¿½n

float max_time= 5.0f;					//Total time of simulation

float save_time = 00.0f;					//Total time of simulation

//constantes (inc Cm)

float gto = 8.25f;		/*8.25 nS*/
float gcal = 15.0f;	
float gcal2 = 15.0f;	 //nS
float gk1 = 3.4425f;			//3.4425 nS
float gkr = 0.5f;				//0.5f nS
float gkr2 = 0.5f;		//nS
float gsus = 2.25f;			//2.25 *nS
float gks = 1.0f;				/*nS*/	
float gbna = 0.060599f;			/*nS*/
float gbca = 0.0952f;			/*nS*/
float gf = 1.0f;			/*nS*/
float gna = 0.0018f;				/*nL/s*/
float Ipca = 2.0f;			/*pA*/ 
float Inak = 70.8253f;			/*pA*/
float knaca = 0.0084f;	 //0.008433945f;		/*pA*/

float R = 8314.0f;					/*J/mol*K*/
float T = 306.15f;					/*K*/
float F = 96487.0f;					/*C/mol*/
float RTF = 26.380042f;				/* A widely used combination */

float Vi = 0.00814997f;
float FVi = (F*Vi);				/* A widely used combination */
float Vc = 0.136f*Vi;			/*nL*/
float Vss = 4.99232e-5f;		/*nL*/

float Ko = 5.4f;					/*mM*/
float Nao = 130.0f;					/*mM*/
float Cao = 1.8f;					/*mM*/

float lambda = 0.45f;
float KmnaKK = 1.0f;				/*mM*/
float KmnaKna = 11.0f;				/*mM*/
float dNaca = 0.0003f;				/*mM*/
float kCap = 0.0005f;

float rjunct = 6.5f;				/*um*/
float lcell = 122.051f;				/*um*/
float ar = 1.625f;					/*um*/

float DCa = 780.0f; 					/*um2/s*/
float DCaBm = 25.0f; 				/*um2/s*/
float DCaSR = 44.0f; 				/*um2/s*/
float BCa = 0.024f; 				/*mM*/
float SLlow = 165.0f; 				/*mM*/
float SLhigh = 13.0f; 				/*mM*/
float KdBCa = 0.00238f; 			/*mM*/
float KdSLlow = 1.1f; 				/*mM*/
float KdSLhigh = 0.013f; 			/*mM*/
float CSQN = 6.7f; 					/*mM*/
float KdCSQN = 0.8f; 				/*mM */

float DNa = 0.12f; 					/*um2/s*/
float BNa = 1.1319f; 					/*um2/s*/
float KdBNa = 10.0f; 			/*mM*/


float kmf = 0.00027f; 				/*0.00025 mM*/
float kmr = 1.62f; 					/* 1.8 mM*/
float k4 = 7.5f; 					/*seg-1*/
float cpumps = 0.03f; 				/*0.04 mM*/
float ksrleak = 0.006f; 			/*seg-1*/
//verapamilo
//float Ver = 4.0f; 


// para la gpu

__constant__ float Cmg; 					/*pF*/
__constant__ float Rg; 					/*J/mol*K*/
__constant__ float Tg; 					/*K*/
__constant__ float Fg; 					/*C/mmol*/
__constant__ float RTFg; 				/* A widely used combination */

__constant__ float Vig; 				/*um^3*/
__constant__ float FVig; 				/* A widely used combination */
__constant__ float Vcg;				
__constant__ float Vssg;

__constant__ float Kog; 					/*mM*/
__constant__ float Naog;					/*mM*/
__constant__ float Caog; 					/*mM*/


__constant__ float gnag; 			/*nS/pF*/
__constant__ float gk1g; 			/*nS/pF*/
__constant__ float gtog; 			/*nS/pF*/
__constant__ float gkrg; 			/*nS/pF*/
__constant__ float gkr2g; 			/*nS/pF*/
__constant__ float gksg; 			/*nS/pF*/
__constant__ float gcalg; 			/*nS/pF*/
__constant__ float gcal2g; 			/*nS/pF*/
__constant__ float gbcag; 			/*nS/pF*/
__constant__ float gbnag; 			/*nS/pF*/
__constant__ float gsusg; 			/*nS/pF*/
__constant__ float gfg; 
__constant__ float Ipcag; 			/*pA/pF*/
__constant__ float Inakg; 			/*pA/pF*/
__constant__ float knacag; 			/*pA/pF*/


__constant__ float lambdag;
__constant__ float KmnaKKg;
__constant__ float KmnaKnag;
__constant__ float dNacag;
__constant__ float kCapg;

__constant__ float rjunctg;				/*um*/
__constant__ float lcellg;				/*um*/
__constant__ float arg;					/*um*/

__constant__ float DCag; 				/*mm/s*/
__constant__ float DCaBmg; 				/*mm/s*/
__constant__ float DCaSRg; 				/*mm/s*/ 
__constant__ float BCag; 				/*mM*/
__constant__ float SLlowg; 				/*mM*/
__constant__ float SLhighg; 			/*mM*/
__constant__ float KdBCag; 				/*mM*/
__constant__ float KdSLlowg; 			/*mM*/
__constant__ float KdSLhighg; 			/*mM*/
__constant__ float CSQNg;				/*mM Shannon*/
__constant__ float KdCSQNg;				/*mM Shannon*/

__constant__ float DNag; 					
__constant__ float BNag; 					
__constant__ float KdBNag; 	

__constant__ float kmfg; 				/*mM*/
__constant__ float kmrg; 				/*mM*/
__constant__ float k4g; 				/*seg-1*/
__constant__ float cpumpsg; 			/*mM*/
__constant__ float ksrleakg; 			/*seg-1*/


// __constant__ float Verg ;

void copia_parametros_s__gpu()
  {
	  float *tempf = (float*)malloc(sizeof(float));

	  tempf[0]=Cm;
	   cudaMemcpyToSymbol(Cmg, tempf, sizeof(float)) ;
	  	  tempf[0]=R;
	   cudaMemcpyToSymbol(Rg, tempf, sizeof(float)) ;
	  	  tempf[0]=T;
	   cudaMemcpyToSymbol(Tg, tempf, sizeof(float)) ;
	  	  tempf[0]=F;
	   cudaMemcpyToSymbol(Fg, tempf, sizeof(float)) ;
	  	  tempf[0]=(R*T/F);
       cudaMemcpyToSymbol(RTFg, tempf, sizeof(float)) ;
	   
	  	  tempf[0]=Vi;
	   cudaMemcpyToSymbol(Vig, tempf, sizeof(float)) ;
	  	  tempf[0]=(F*Vi);
	   cudaMemcpyToSymbol(FVig, tempf, sizeof(float));
		  tempf[0]=Vc;
	   cudaMemcpyToSymbol(Vcg, tempf, sizeof(float));
		  tempf[0]=Vss;
	   cudaMemcpyToSymbol(Vssg, tempf, sizeof(float));
	   
	  	  tempf[0]=Ko;
	   cudaMemcpyToSymbol(Kog, tempf, sizeof(float)) ;
	  	  tempf[0]=Nao;
	   cudaMemcpyToSymbol(Naog, tempf, sizeof(float));
	  	  tempf[0]=Cao;
	   cudaMemcpyToSymbol(Caog, tempf, sizeof(float));

	   
	  	  tempf[0]=gna;
       cudaMemcpyToSymbol(gnag, tempf, sizeof(float)) ;
        tempf[0]=gk1;
	   cudaMemcpyToSymbol(gk1g, tempf, sizeof(float)) ;
	  	  tempf[0]=gto;
	   cudaMemcpyToSymbol(gtog, tempf, sizeof(float)) ;
	  	  tempf[0]=gkr;
	   cudaMemcpyToSymbol(gkrg, tempf, sizeof(float)) ;
  	  	  tempf[0]=gkr2;
	   cudaMemcpyToSymbol(gkr2g, tempf, sizeof(float)) ;
	  	  tempf[0]=gks;
	   cudaMemcpyToSymbol(gksg, tempf, sizeof(float)) ;
	  	  tempf[0]=gcal;
	   cudaMemcpyToSymbol(gcalg, tempf, sizeof(float)) ;
	   	  	  tempf[0]=gcal2;
	   cudaMemcpyToSymbol(gcal2g, tempf, sizeof(float)) ;
	    tempf[0]=gbca;
	   cudaMemcpyToSymbol(gbcag, tempf, sizeof(float)) ;
	  	  tempf[0]=gbna;
	   cudaMemcpyToSymbol(gbnag, tempf, sizeof(float)) ;
	  	  tempf[0]=gsus;
	   cudaMemcpyToSymbol(gsusg, tempf, sizeof(float)) ;
	  	  tempf[0]=gf;
	   cudaMemcpyToSymbol(gfg, tempf, sizeof(float)) ;	   
	  	  tempf[0]=Inak;
	   cudaMemcpyToSymbol(Inakg, tempf, sizeof(float)) ;
	  	  tempf[0]=knaca;
       cudaMemcpyToSymbol(knacag, tempf, sizeof(float)) ;
	  	  tempf[0]=Ipca;
	   cudaMemcpyToSymbol(Ipcag, tempf, sizeof(float) );

	   

	  	  tempf[0]=lambda;
	   cudaMemcpyToSymbol(lambdag, tempf, sizeof(float)) ;
	  	  tempf[0]=KmnaKK;
	   cudaMemcpyToSymbol(KmnaKKg, tempf, sizeof(float)) ;
	  	  tempf[0]=KmnaKna;
	   cudaMemcpyToSymbol(KmnaKnag, tempf, sizeof(float)) ;
	  	  tempf[0]=dNaca;
	   cudaMemcpyToSymbol(dNacag, tempf, sizeof(float)) ;
	  	  tempf[0]=kCap;
	   cudaMemcpyToSymbol(kCapg, tempf, sizeof(float)) ;
	  	  
			tempf[0]=rjunct;
		cudaMemcpyToSymbol(rjunctg, tempf, sizeof(float)) ;	
			tempf[0]=lcell;	
		cudaMemcpyToSymbol(lcellg, tempf, sizeof(float)) ;		
			tempf[0]=ar;	
		cudaMemcpyToSymbol(arg, tempf, sizeof(float)) ;		

			tempf[0]=DCa; 	
		cudaMemcpyToSymbol(DCag, tempf, sizeof(float)) ;		
			tempf[0]=DCaBm; 
		cudaMemcpyToSymbol(DCaBmg, tempf, sizeof(float)) ;		
			tempf[0]=DCaSR; 
		cudaMemcpyToSymbol(DCaSRg, tempf, sizeof(float)) ;		
			tempf[0]=BCa; 	
		cudaMemcpyToSymbol(BCag, tempf, sizeof(float)) ;		
			tempf[0]=SLlow; 	
		cudaMemcpyToSymbol(SLlowg, tempf, sizeof(float)) ;		
			tempf[0]=SLhigh; 	
		cudaMemcpyToSymbol(SLhighg, tempf, sizeof(float)) ;		
			tempf[0]=KdBCa; 	
		cudaMemcpyToSymbol(KdBCag, tempf, sizeof(float)) ;		
			tempf[0]=KdSLlow; 	
		cudaMemcpyToSymbol(KdSLlowg, tempf, sizeof(float)) ;		
			tempf[0]=KdSLhigh; 		
		cudaMemcpyToSymbol(KdSLhighg, tempf, sizeof(float)) ;		
	  		tempf[0]=CSQN; 	
		cudaMemcpyToSymbol(CSQNg, tempf, sizeof(float)) ;		
			tempf[0]=KdCSQN; 	
		cudaMemcpyToSymbol(KdCSQNg, tempf, sizeof(float)) ;

			tempf[0]=DNa; 		
		cudaMemcpyToSymbol(DNag, tempf, sizeof(float)) ;		
			tempf[0]=BNa; 	
		cudaMemcpyToSymbol(BNag, tempf, sizeof(float)) ;		
			tempf[0]=KdBNa; 	
		cudaMemcpyToSymbol(KdBNag, tempf, sizeof(float)) ;		
		
		
			tempf[0]=kmf; 	
		cudaMemcpyToSymbol(kmfg, tempf, sizeof(float)) ;		
			tempf[0]=kmr; 	
		cudaMemcpyToSymbol(kmrg, tempf, sizeof(float)) ;		
			tempf[0]=k4; 		
		cudaMemcpyToSymbol(k4g, tempf, sizeof(float)) ;		
			tempf[0]=cpumps; 	
		cudaMemcpyToSymbol(cpumpsg, tempf, sizeof(float)) ;		
			tempf[0]=ksrleak; 	
		cudaMemcpyToSymbol(ksrleakg, tempf, sizeof(float)) ;		

		  
			// tempf[0]=Ver;
	   // cudaMemcpyToSymbol(Verg, tempf, sizeof(float)) ;
	   
	   
	  free(tempf);

  }


//Variables y constantes en GPU de Estimulaciï¿½n y envio de dat
//***********STIMULATION PARAMETERS****************S1
__constant__ float S1_ampg; 
__constant__ float S1_total_timeg; 
__constant__ float S1_beging; 
__constant__ float S1_periodg; 
//***********STIMULATION PARAMETERS****************S2
__constant__ float S2_ampg;
__constant__ float S2_total_timeg; 
__constant__ float S2_beging; 
__constant__ float cambiog;

__constant__ int pasos_enviog;
__constant__ int interv_enviog;
__constant__ int pasos_guardarg;
//__constant__ float Condg; //Ojo, esto hay que quitarlo una vez estï¿½n las conductancias correctas
	


/* Parametros del metodo de resolucion TRBDF2*/	
__constant__ float powg;
__constant__ float alphag;
__constant__ float dg;
__constant__ float ggg;
__constant__ float c1g;
__constant__ float c2g;
__constant__ float c3g;
__constant__ float p31g;
__constant__ float p32g;
__constant__ float p33g;


float power=1.0f/3.0f;
float alpha =2.0f-sqrt(2.0f);
float d=alpha/2.0f;
float gg=sqrt(2.0f)/4.0f;
/*Parametros de estimador del error */
float c1=(alpha -1.0f)/3.0f;
float c2=1.0f/3.0f;
float c3= -alpha/3.0f;
/* coeficientes predictores*/

float p31=1.5f +sqrt(2.0f);
float p32=2.5f +2.0f*sqrt(2.0f);
float p33=-(6.0f+4.5f*sqrt(2.0f));

  void copia_parametros_gpu()
  {
	  //

	  float *tempf = (float*)malloc(sizeof(float));
//Estimulacion  S1
	  tempf[0]=S1_amp;
	  //cudaMemcpyToSymbol(S1_amp,tempf,sizeof(float));
	  cudaMemcpyToSymbol(S1_ampg, tempf, sizeof(float)) ;
	  tempf[0]=S1_total_time;
	  cudaMemcpyToSymbol(S1_total_timeg, tempf, sizeof(float)) ;
	  tempf[0]=S1_begin;
	 cudaMemcpyToSymbol(S1_beging, tempf, sizeof(float)) ; 
	  tempf[0]=S1_period;
	  cudaMemcpyToSymbol(S1_periodg, tempf, sizeof(float)) ;
//Estimulacion  S2
/*	  tempf[0]=S2_amp;
	  cudaMemcpyToSymbol(S2_ampg, tempf, sizeof(float)) ;
	  tempf[0]=S2_total_time;
	  cudaMemcpyToSymbol(S2_total_timeg, tempf, sizeof(float)) ;
	  tempf[0]=S2_begin;
	 cudaMemcpyToSymbol(S2_beging, tempf, sizeof(float)) ; 
	  tempf[0]=cambio;
	 cudaMemcpyToSymbol(cambiog, tempf, sizeof(float)) ; */
	 
	 
//Conductancia y parametros de envio
//	  tempf[0]=Cond;
//	  cudaMemcpyToSymbol(Condg, tempf, sizeof(float)) ;
	  int *tempi = (int*)malloc(sizeof(int));
	  tempi[0]=pasos_envio;
	  cudaMemcpyToSymbol(pasos_enviog, tempi, sizeof(int)) ;
	  tempi[0]=interv_envio;
	  cudaMemcpyToSymbol(interv_enviog, tempi, sizeof(int)) ;
	  tempi[0]=pasos_guardar;
	  cudaMemcpyToSymbol(pasos_guardarg, tempi, sizeof(int)) ;
// Parametros metodos TR, BDF2 y predictores y estimador de error
	  tempf[0]=power;
	  cudaMemcpyToSymbol(powg, tempf, sizeof(float)) ;
	  tempf[0]=alpha;
	  cudaMemcpyToSymbol(alphag, tempf, sizeof(float)) ;
	  tempf[0]=d;
	  cudaMemcpyToSymbol(dg, tempf, sizeof(float)) ;
	  tempf[0]=gg;
	  cudaMemcpyToSymbol(ggg, tempf, sizeof(float)) ;
	  tempf[0]=c1;
	  cudaMemcpyToSymbol(c1g, tempf, sizeof(float)) ;
	  tempf[0]=c2;
	  cudaMemcpyToSymbol(c2g, tempf, sizeof(float)) ;
	  tempf[0]=c3;
	  cudaMemcpyToSymbol(c3g, tempf, sizeof(float)) ;
	  tempf[0]=p31;
	  cudaMemcpyToSymbol(p31g, tempf, sizeof(float)) ;
	  tempf[0]=p32;
	  cudaMemcpyToSymbol(p32g, tempf, sizeof(float)) ;
	  tempf[0]=p33;
	  cudaMemcpyToSymbol(p33g, tempf, sizeof(float)) ;
	  free(tempf);
	  free(tempi);


  }
